# Supplementary material for: Predict the role of lncRNA in kidney aging based on RNA sequencing
Source: BMC Genomics. 2022 Apr 2;23:254. doi: 10.1186/s12864-022-08479-8 (PMC8977006; doi:10.1186/s12864-022-08479-8)
Supplement: Supplementary file 1 — Additional file 1. [file 12864_2022_8479_MOESM1_ESM.xlsx]

## Sheet: Sheet1
Additional file 1. The differential expressed mRNA transcript between young and old mice kidney.
t_id	class_code	chr	strand	start	end	t_name	num_exons	length	gene_id	gene_name	GO	KEGG	KO_ENTRY	EC	Description	cov.C_24MK31_C_24MK	FPKM.C_24MK31_C_24MK	cov.C_24MK32_C_24MK	FPKM.C_24MK32_C_24MK	cov.C_24MK33_C_24MK	FPKM.C_24MK33_C_24MK	cov.C_24MK34_C_24MK	FPKM.C_24MK34_C_24MK	cov.C_24MK35_C_24MK	FPKM.C_24MK35_C_24MK	cov.C_3MK5_C_3MK	FPKM.C_3MK5_C_3MK	cov.C_3MK6_C_3MK	FPKM.C_3MK6_C_3MK	cov.C_3MK7_C_3MK	FPKM.C_3MK7_C_3MK	cov.C_3MK8_C_3MK	FPKM.C_3MK8_C_3MK	cov.C_3MK9_C_3MK	FPKM.C_3MK9_C_3MK	fc	log2(fc)	pval	qval	regulation	significant
3	"="	chr1	-	3205901	3216344	ENSMUST00000162897	2	4153	ENSMUSG00000051951	Xkr4	GO:0003674(molecular_function);GO:0008150(biological_process);GO:0016020(membrane);GO:0016021(integral component of membrane)	NA	NA	NA	X-linked Kx blood group related 4 [Source:MGI Symbol;Acc:MGI:3528744]	0.161822	0.022088	1.5009	0.247359	1.82543	0.284386	1.15863	0.160442	0.847344	0.121071	0	0	0.408173	0.073007	0.340097	0.05552	0	0	0	0	1.08817	0.121907	0.14465	0.687873	up	no
5	"="	chr1	-	3214482	3671498	ENSMUST00000070533	3	3634	ENSMUSG00000051951	Xkr4	GO:0003674(molecular_function);GO:0008150(biological_process);GO:0016020(membrane);GO:0016021(integral component of membrane)	NA	NA	NA	X-linked Kx blood group related 4 [Source:MGI Symbol;Acc:MGI:3528744]	0.166208	0.022686	0.444426	0.073244	0	0	0.177621	0.024596	0	0	0.498624	0.081521	0.069422	0.012417	0.098715	0.016115	0.340366	0.067624	0.040176	0.00665	0.990925	-0.0131517	0.739174	0.950364	down	no
6	"="	chr1	+	3252757	3253236	ENSMUST00000192857	1	480	ENSMUSG00000102851	Gm18956	NA	NA	NA	NA	predicted gene, 18956 [Source:MGI Symbol;Acc:MGI:5011141]	0	0	0	0	0	0	0.314583	0.043562	0.314583	0.044949	0	0	0	0	0	0	0	0	0	0	1.02265	0.0323091	0.148487	0.69272	up	no
12	"="	chr1	+	3531795	3532720	ENSMUST00000192183	1	926	ENSMUSG00000103147	Gm7341	NA	NA	NA	NA	predicted gene 7341 [Source:MGI Symbol;Acc:MGI:3648497]	0.489201	0.066773	0	0	0	0	0	0	0	0	0	0	0.326134	0.058333	0	0	0.978402	0.19439	0.163067	0.026992	0.925483	-0.111721	0.0994272	0.658339	down	no
20	"="	chr1	-	3999557	4409241	ENSMUST00000208660	30	4170	ENSMUSG00000025900	Rp1	GO:0005622(intracellular);GO:0035556(intracellular signal transduction);GO:0008017(microtubule binding);GO:0007026(negative regulation of microtubule depolymerization);GO:0007601(visual perception);GO:0030030(cell projection organization);GO:0035082(axoneme assembly);GO:0035845(photoreceptor cell outer segment organization);GO:0042461(photoreceptor cell development);GO:0045494(photoreceptor cell …	NA	NA	NA	retinitis pigmentosa 1 (human) [Source:MGI Symbol;Acc:MGI:1341105]	1.70354	0.232523	1.12158	0.184844	1.0316	0.160714	1.53643	0.212759	1.03669	0.148126	1.27552	0.208539	0.674296	0.120606	1.96344	0.320525	0.258993	0.051457	1.45625	0.241053	1.0672	0.0938353	0.143655	0.687231	up	no
21	"="	chr1	-	4256234	4260519	ENSMUST00000195384	2	1867	ENSMUSG00000102948	Gm6101	NA	NA	NA	NA	predicted gene 6101 [Source:MGI Symbol;Acc:MGI:3644986]	0.323514	0.044158	0.485271	0.079976	0.237249	0.036961	0.132857	0.018397	0.394073	0.056306	0.161757	0.026446	0.200033	0.035778	0.485271	0.079219	0.630561	0.12528	0.078736	0.013033	0.96368	-0.0533742	0.138766	0.687231	down	no
22	"="	chr1	-	4290846	4409241	ENSMUST00000208793	4	3047	ENSMUSG00000025900	Rp1	GO:0005622(intracellular);GO:0035556(intracellular signal transduction);GO:0008017(microtubule binding);GO:0007026(negative regulation of microtubule depolymerization);GO:0007601(visual perception);GO:0030030(cell projection organization);GO:0035082(axoneme assembly);GO:0035845(photoreceptor cell outer segment organization);GO:0042461(photoreceptor cell development);GO:0045494(photoreceptor cell …	NA	NA	NA	retinitis pigmentosa 1 (human) [Source:MGI Symbol;Acc:MGI:1341105]	0.110218	0.015044	0.110072	0.018141	0.116895	0.018211	0.111038	0.015376	0	0	0	0	0	0	0	0	0	0	0.224454	0.037154	1.00965	0.0138506	0.390034	0.853809	up	no
24	"="	chr1	-	4344146	4360314	ENSMUST00000027032	4	6869	ENSMUSG00000025900	Rp1	GO:0005622(intracellular);GO:0035556(intracellular signal transduction);GO:0008017(microtubule binding);GO:0007026(negative regulation of microtubule depolymerization);GO:0007601(visual perception);GO:0030030(cell projection organization);GO:0035082(axoneme assembly);GO:0035845(photoreceptor cell outer segment organization);GO:0042461(photoreceptor cell development);GO:0045494(photoreceptor cell …	NA	NA	NA	retinitis pigmentosa 1 (human) [Source:MGI Symbol;Acc:MGI:1341105]	0.343285	0.046856	0.583494	0.096164	0.484722	0.075515	0.246274	0.034103	0.172369	0.024629	0.423431	0.069228	0.231136	0.041342	0.259124	0.042301	0.263357	0.052324	0.425519	0.070436	0.996396	-0.00520925	0.850024	0.982998	down	no
26	"="	chr1	-	4490931	4496413	ENSMUST00000027035	5	3127	MSTRG.1	Sox17	GO:0000981(RNA polymerase II transcription factor activity, sequence-specific DNA binding);GO:0001228(transcriptional activator activity, RNA polymerase II transcription regulatory region sequence-specific binding);GO:0003677(DNA binding);GO:0003700(transcription factor activity, sequence-specific DNA binding);GO:0003705(transcription factor activity, RNA polymerase II distal enhancer sequence-sp…	04310(Wnt signaling pathway)	NA	NA	SRY (sex determining region Y)-box 17 [Source:MGI Symbol;Acc:MGI:107543]	0.508401	0.069394	1.60702	0.264848	1.50676	0.23474	0	0	0	0	0.440328	0.07199	0.834732	0.149302	0.397771	0.064935	0.86667	0.172191	1.31746	0.218079	0.918489	-0.122665	0.233876	0.747653	down	no
28	"="	chr1	-	4491390	4497354	ENSMUST00000192650	4	3242	MSTRG.1	Sox17	GO:0000981(RNA polymerase II transcription factor activity, sequence-specific DNA binding);GO:0001228(transcriptional activator activity, RNA polymerase II transcription regulatory region sequence-specific binding);GO:0003677(DNA binding);GO:0003700(transcription factor activity, sequence-specific DNA binding);GO:0003705(transcription factor activity, RNA polymerase II distal enhancer sequence-sp…	04310(Wnt signaling pathway)	NA	NA	SRY (sex determining region Y)-box 17 [Source:MGI Symbol;Acc:MGI:107543]	0.068621	0.009366	0	0	0.365155	0.056888	2.06325	0.28571	2.07383	0.296316	0	0	0	0	0	0	2.68752	0.533959	0	0	0.94074	-0.0881322	0.641574	0.928867	down	no
29	"="	chr1	-	4491713	4496363	ENSMUST00000116652	4	1512	MSTRG.1	Sox17	GO:0000981(RNA polymerase II transcription factor activity, sequence-specific DNA binding);GO:0001228(transcriptional activator activity, RNA polymerase II transcription regulatory region sequence-specific binding);GO:0003677(DNA binding);GO:0003700(transcription factor activity, sequence-specific DNA binding);GO:0003705(transcription factor activity, RNA polymerase II distal enhancer sequence-sp…	04310(Wnt signaling pathway)	NA	NA	SRY (sex determining region Y)-box 17 [Source:MGI Symbol;Acc:MGI:107543]	0	0	0	0	0	0	0	0	0.414116	0.05917	0	0	0	0	0	0	1.47025	0.29211	0	0	0.896073	-0.158313	0.0836708	0.629145	down	no
30	"="	chr1	-	4492457	4493604	ENSMUST00000192505	1	1148	MSTRG.1	Sox17	GO:0000981(RNA polymerase II transcription factor activity, sequence-specific DNA binding);GO:0001228(transcriptional activator activity, RNA polymerase II transcription regulatory region sequence-specific binding);GO:0003677(DNA binding);GO:0003700(transcription factor activity, sequence-specific DNA binding);GO:0003705(transcription factor activity, RNA polymerase II distal enhancer sequence-sp…	04310(Wnt signaling pathway)	NA	NA	SRY (sex determining region Y)-box 17 [Source:MGI Symbol;Acc:MGI:107543]	2.60871	0.356073	3.07554	0.50687	2.13082	0.331962	4.15735	0.575691	1.51208	0.216052	0.490418	0.08018	2.07666	0.371436	1.61722	0.264006	1.83869	0.365312	2.35929	0.390532	1.0678	0.0946361	0.479245	0.903753	up	no
31	"="	chr1	-	4492458	4496330	ENSMUST00000191647	4	406	MSTRG.1	Sox17	GO:0000981(RNA polymerase II transcription factor activity, sequence-specific DNA binding);GO:0001228(transcriptional activator activity, RNA polymerase II transcription regulatory region sequence-specific binding);GO:0003677(DNA binding);GO:0003700(transcription factor activity, sequence-specific DNA binding);GO:0003705(transcription factor activity, RNA polymerase II distal enhancer sequence-sp…	04310(Wnt signaling pathway)	NA	NA	SRY (sex determining region Y)-box 17 [Source:MGI Symbol;Acc:MGI:107543]	1.19641	0.163303	0	0	0.567246	0.088372	0	0	0	0	3.54023	0.578803	1.76225	0.315201	3.44385	0.562197	0	0	0.764768	0.126592	0.894468	-0.160898	0.342443	0.828549	down	no
32	"="	chr1	-	4492465	4493735	ENSMUST00000191939	2	840	MSTRG.1	Sox17	GO:0000981(RNA polymerase II transcription factor activity, sequence-specific DNA binding);GO:0001228(transcriptional activator activity, RNA polymerase II transcription regulatory region sequence-specific binding);GO:0003677(DNA binding);GO:0003700(transcription factor activity, sequence-specific DNA binding);GO:0003705(transcription factor activity, RNA polymerase II distal enhancer sequence-sp…	04310(Wnt signaling pathway)	NA	NA	SRY (sex determining region Y)-box 17 [Source:MGI Symbol;Acc:MGI:107543]	10.2451	1.3984	3.35872	0.553539	2.39102	0.372498	2.76948	0.383505	3.02822	0.432683	2.14881	0.351315	2.88691	0.516359	2.81718	0.459895	1.36435	0.27107	0	0	1.28163	0.357985	0.183348	0.730786	up	no
33	"="	chr1	-	4492467	4496396	ENSMUST00000192913	4	1506	MSTRG.1	Sox17	GO:0000981(RNA polymerase II transcription factor activity, sequence-specific DNA binding);GO:0001228(transcriptional activator activity, RNA polymerase II transcription regulatory region sequence-specific binding);GO:0003677(DNA binding);GO:0003700(transcription factor activity, sequence-specific DNA binding);GO:0003705(transcription factor activity, RNA polymerase II distal enhancer sequence-sp…	04310(Wnt signaling pathway)	NA	NA	SRY (sex determining region Y)-box 17 [Source:MGI Symbol;Acc:MGI:107543]	0	0	0	0	0	0	0	0	0	0	0	0	0	0	0	0	0	0	3.06064	0.506627	0.956455	-0.0642311	0.689331	0.934186	down	no
36	"="	chr1	+	4522905	4526737	ENSMUST00000195361	2	2991	ENSMUSG00000102269	Gm7357	NA	NA	NA	NA	predicted gene 7357 [Source:MGI Symbol;Acc:MGI:3643257]	0.752557	0.102719	0.783051	0.129052	0.868104	0.135243	0.851279	0.117881	0.551279	0.078769	0.557528	0.091152	1.09025	0.195004	0.797025	0.130112	0.252424	0.050152	0.351389	0.058165	1.00756	0.0108619	0.830772	0.978013	up	no
38	"="	chr1	-	4534837	4535286	ENSMUST00000193889	1	450	ENSMUSG00000103003	Gm38076	NA	NA	NA	NA	predicted gene, 38076 [Source:MGI Symbol;Acc:MGI:5611304]	0	0	0	0	0	0	0	0	1.34222	0.191781	0	0	0	0	0	0	0	0	0	0	1.02299	0.0327931	0.637626	0.927517	up	no
40	"="	chr1	+	4610471	4611406	ENSMUST00000192738	1	936	ENSMUSG00000102735	Gm7369	NA	NA	NA	NA	predicted gene 7369 [Source:MGI Symbol;Acc:MGI:3643485]	0	0	0.161325	0.026587	0.32265	0.050266	0.32265	0.044679	0.32265	0.046101	0	0	0.477564	0.085418	0	0	0.645299	0.128208	0	0	0.950919	-0.0726063	0.0763156	0.613535	down	no
41	"="	chr1	-	4687934	4689403	ENSMUST00000182774	1	1470	ENSMUSG00000098104	Gm6085	NA	NA	NA	NA	predicted gene 6085 [Source:MGI Symbol;Acc:MGI:3646770]	0	0	0.616327	0.101575	0.719048	0.112021	0.410884	0.056897	0	0	0	0	0	0	1.02721	0.167689	0.92449	0.183678	0	0	0.935416	-0.09632	0.230224	0.744693	down	no
42	"="	chr1	-	4692219	4693424	ENSMUST00000193443	1	1206	ENSMUSG00000102175	Gm6119	NA	NA	NA	NA	predicted gene 6119 [Source:MGI Symbol;Acc:MGI:3644547]	0	0	0	0	0	0	0	0	0	0	2.37645	0.388533	1.41888	0.253784	0	0	0	0	0	0	0.939599	-0.0898827	0.501657	0.914045	down	no
44	"="	chr1	-	4735046	4735676	ENSMUST00000195671	1	631	MSTRG.3	Gm2053	NA	NA	NA	NA	predicted gene 2053 [Source:MGI Symbol;Acc:MGI:3780221]	0.893819	0.122001	0	0	0	0	0	0	0	0	0	0	0	0	0	0	0	0	0	0	1.03931	0.0556244	0.227111	0.742279	up	no
47	"="	chr1	+	4771131	4772199	ENSMUST00000193658	1	1069	MSTRG.6	Gm6123	NA	NA	NA	NA	predicted gene 6123 [Source:MGI Symbol;Acc:MGI:3647047]	11.4238	1.55927	4.36997	0.720201	2.82507	0.44012	10.3765	1.43689	4.18709	0.598266	2.54256	0.415691	5.65014	1.0106	4.72919	0.772024	5.41207	1.07527	4.1623	0.688985	1.14297	0.192782	0.468222	0.898306	up	no
48	"="	chr1	-	4773206	4785710	ENSMUST00000130201	5	1894	MSTRG.7	Mrpl15	GO:0003723(RNA binding);GO:0003735(structural constituent of ribosome);GO:0000002(mitochondrial genome maintenance);GO:0006412(translation);GO:0005739(mitochondrion);GO:0005762(mitochondrial large ribosomal subunit);GO:0005840(ribosome);GO:0015934(large ribosomal subunit);GO:0030529(intracellular ribonucleoprotein complex)	03010(Ribosome)	NA	NA	mitochondrial ribosomal protein L15 [Source:MGI Symbol;Acc:MGI:1351639]	2.32837	0.317809	2.41337	0.397739	1.16683	0.181781	0.617054	0.085447	2.21375	0.316308	4.47799	0.732119	1.89307	0.3386	4.08426	0.666741	1.14885	0.228255	1.14488	0.189511	0.935348	-0.0964249	0.580719	0.921494	down	no
49	"="	chr1	-	4773211	4785739	ENSMUST00000156816	5	4203	MSTRG.7	Mrpl15	GO:0003723(RNA binding);GO:0003735(structural constituent of ribosome);GO:0000002(mitochondrial genome maintenance);GO:0006412(translation);GO:0005739(mitochondrion);GO:0005762(mitochondrial large ribosomal subunit);GO:0005840(ribosome);GO:0015934(large ribosomal subunit);GO:0030529(intracellular ribonucleoprotein complex)	03010(Ribosome)	NA	NA	mitochondrial ribosomal protein L15 [Source:MGI Symbol;Acc:MGI:1351639]	4.67534	0.638155	5.32995	0.878412	7.01967	1.0936	6.30836	0.873553	7.28276	1.04059	4.1661	0.681128	7.20022	1.28785	6.53548	1.0669	5.6696	1.12644	3.38414	0.560176	0.868839	-0.202838	0.122654	0.687231	down	no
51	"="	chr1	-	4774436	4785698	ENSMUST00000045689	4	497	MSTRG.7	Mrpl15	GO:0003723(RNA binding);GO:0003735(structural constituent of ribosome);GO:0000002(mitochondrial genome maintenance);GO:0006412(translation);GO:0005739(mitochondrion);GO:0005762(mitochondrial large ribosomal subunit);GO:0005840(ribosome);GO:0015934(large ribosomal subunit);GO:0030529(intracellular ribonucleoprotein complex)	03010(Ribosome)	NA	NA	mitochondrial ribosomal protein L15 [Source:MGI Symbol;Acc:MGI:1351639]	7.5174	1.02608	2.9748	0.490267	5.03446	0.784322	5.761	0.797758	6.69583	0.956723	4.31659	0.705731	4.40468	0.787832	4.65978	0.760694	2.99478	0.595004	5.91843	0.979677	1.07414	0.103177	0.397109	0.85859	up	no
52	"="	chr1	-	4776377	4785739	ENSMUST00000115538	5	910	MSTRG.7	Mrpl15	GO:0003723(RNA binding);GO:0003735(structural constituent of ribosome);GO:0000002(mitochondrial genome maintenance);GO:0006412(translation);GO:0005739(mitochondrion);GO:0005762(mitochondrial large ribosomal subunit);GO:0005840(ribosome);GO:0015934(large ribosomal subunit);GO:0030529(intracellular ribonucleoprotein complex)	03010(Ribosome)	NA	NA	mitochondrial ribosomal protein L15 [Source:MGI Symbol;Acc:MGI:1351639]	0	0	0	0	0	0	0.607601	0.084138	0	0	0.239955	0.039231	0	0	1.69423	0.276577	0.49483	0.098313	0.650546	0.107685	0.93964	-0.0898202	0.32244	0.824172	down	no
54	"="	chr1	-	4779967	4784566	ENSMUST00000192286	1	4600	MSTRG.7	Mrpl15	GO:0003723(RNA binding);GO:0003735(structural constituent of ribosome);GO:0000002(mitochondrial genome maintenance);GO:0006412(translation);GO:0005739(mitochondrion);GO:0005762(mitochondrial large ribosomal subunit);GO:0005840(ribosome);GO:0015934(large ribosomal subunit);GO:0030529(intracellular ribonucleoprotein complex)	03010(Ribosome)	NA	NA	mitochondrial ribosomal protein L15 [Source:MGI Symbol;Acc:MGI:1351639]	3.26109	0.445119	2.30102	0.379223	5.07431	0.790531	5.00881	0.693597	1.75234	0.25038	2.49704	0.408247	2.38644	0.426845	3.27057	0.533909	2.12307	0.421813	1.53618	0.254284	1.05175	0.0727963	0.622489	0.927517	up	no
55	"="	chr1	-	4781221	4785739	ENSMUST00000146665	4	1569	MSTRG.7	Mrpl15	GO:0003723(RNA binding);GO:0003735(structural constituent of ribosome);GO:0000002(mitochondrial genome maintenance);GO:0006412(translation);GO:0005739(mitochondrion);GO:0005762(mitochondrial large ribosomal subunit);GO:0005840(ribosome);GO:0015934(large ribosomal subunit);GO:0030529(intracellular ribonucleoprotein complex)	03010(Ribosome)	NA	NA	mitochondrial ribosomal protein L15 [Source:MGI Symbol;Acc:MGI:1351639]	6.31358	0.861766	5.48074	0.903262	1.83187	0.285389	2.76608	0.383034	6.62902	0.947177	0	0	0.918762	0.164332	0	0	0.88867	0.176562	2.09721	0.34715	1.45005	0.536099	0.0324283	0.596129	up	no
56	"="	chr1	-	4783572	4785692	ENSMUST00000132625	2	654	MSTRG.7	Mrpl15	GO:0003723(RNA binding);GO:0003735(structural constituent of ribosome);GO:0000002(mitochondrial genome maintenance);GO:0006412(translation);GO:0005739(mitochondrion);GO:0005762(mitochondrial large ribosomal subunit);GO:0005840(ribosome);GO:0015934(large ribosomal subunit);GO:0030529(intracellular ribonucleoprotein complex)	03010(Ribosome)	NA	NA	mitochondrial ribosomal protein L15 [Source:MGI Symbol;Acc:MGI:1351639]	0.083192	0.011355	0	0	0.175218	0.027297	0.094893	0.01314	0.276623	0.039525	0	0	0	0	0.025981	0.004241	0	0	0.011508	0.001905	1.0128	0.0183537	0.185888	0.732699	up	no
57	"="	chr1	+	4807788	4848410	ENSMUST00000134384	10	1136	MSTRG.12	Lypla1	GO:0016787(hydrolase activity);GO:0008474(palmitoyl-(protein) hydrolase activity);GO:0016298(lipase activity);GO:0052689(carboxylic ester hydrolase activity);GO:0002084(protein depalmitoylation);GO:0006629(lipid metabolic process);GO:0006631(fatty acid metabolic process);GO:0042997(negative regulation of Golgi to plasma membrane protein transport);GO:0005737(cytoplasm);GO:0005739(mitochondrion);G…	00564(Glycerophospholipid metabolism);05231(Choline metabolism in cancer)	NA	NA	lysophospholipase 1 [Source:MGI Symbol;Acc:MGI:1344588]	0	0	0	0	2.29779	0.357975	0	0	0	0	0	0	0.739071	0.132192	0.747381	0.122007	0	0	0	0	0.946596	-0.0791796	0.513171	0.919985	down	no
58	"="	chr1	+	4807823	4846739	ENSMUST00000027036	9	2507	MSTRG.12	Lypla1	GO:0016787(hydrolase activity);GO:0008474(palmitoyl-(protein) hydrolase activity);GO:0016298(lipase activity);GO:0052689(carboxylic ester hydrolase activity);GO:0002084(protein depalmitoylation);GO:0006629(lipid metabolic process);GO:0006631(fatty acid metabolic process);GO:0042997(negative regulation of Golgi to plasma membrane protein transport);GO:0005737(cytoplasm);GO:0005739(mitochondrion);G…	00564(Glycerophospholipid metabolism);05231(Choline metabolism in cancer)	NA	NA	lysophospholipase 1 [Source:MGI Symbol;Acc:MGI:1344588]	243.426	33.2262	51.9373	8.55961	282.038	43.9389	361.396	50.0445	231.554	33.0851	428.548	70.0646	95.6926	17.1158	23.0874	3.76895	167.696	33.3179	69.0555	11.4307	1.7262	0.787596	0.477138	0.903063	up	no
60	"="	chr1	+	4807830	4841286	ENSMUST00000150971	8	877	MSTRG.12	Lypla1	GO:0016787(hydrolase activity);GO:0008474(palmitoyl-(protein) hydrolase activity);GO:0016298(lipase activity);GO:0052689(carboxylic ester hydrolase activity);GO:0002084(protein depalmitoylation);GO:0006629(lipid metabolic process);GO:0006631(fatty acid metabolic process);GO:0042997(negative regulation of Golgi to plasma membrane protein transport);GO:0005737(cytoplasm);GO:0005739(mitochondrion);G…	00564(Glycerophospholipid metabolism);05231(Choline metabolism in cancer)	NA	NA	lysophospholipase 1 [Source:MGI Symbol;Acc:MGI:1344588]	2.60832	0.356019	2.18624	0.360308	3.47383	0.541191	3.86042	0.534573	6.52794	0.932734	5.65654	0.924804	2.27941	0.407701	4.48581	0.732293	1.52734	0.303452	0.716877	0.118664	1.08334	0.115482	0.619739	0.927517	up	no
62	"="	chr1	+	4807892	4886770	ENSMUST00000155020	10	825	MSTRG.12	Gm37988	NA	NA	NA	NA	predicted gene, 37988 [Source:MGI Symbol;Acc:MGI:5611216]	24.0798	3.28675	10.1472	1.67232	13.9875	2.17912	26.7341	3.70202	31.6157	4.51735	45.4431	7.42962	46.0148	8.23032	19.416	3.1696	9.59771	1.90688	28.634	4.73979	0.943198	-0.0843672	0.842677	0.98105	down	no
63	"="	chr1	+	4807896	4845174	ENSMUST00000119612	7	529	MSTRG.12	Lypla1	GO:0016787(hydrolase activity);GO:0008474(palmitoyl-(protein) hydrolase activity);GO:0016298(lipase activity);GO:0052689(carboxylic ester hydrolase activity);GO:0002084(protein depalmitoylation);GO:0006629(lipid metabolic process);GO:0006631(fatty acid metabolic process);GO:0042997(negative regulation of Golgi to plasma membrane protein transport);GO:0005737(cytoplasm);GO:0005739(mitochondrion);G…	00564(Glycerophospholipid metabolism);05231(Choline metabolism in cancer)	NA	NA	lysophospholipase 1 [Source:MGI Symbol;Acc:MGI:1344588]	20.4255	2.78796	13.8174	2.2772	13.2964	2.07146	18.8352	2.60822	17.7034	2.52952	25.9453	4.24186	15.7905	2.82433	23.6224	3.85627	7.82106	1.55389	19.6972	3.26047	1.0766	0.106479	0.478094	0.903382	up	no
64	"="	chr1	+	4807898	4840969	ENSMUST00000137887	7	444	MSTRG.12	Lypla1	GO:0016787(hydrolase activity);GO:0008474(palmitoyl-(protein) hydrolase activity);GO:0016298(lipase activity);GO:0052689(carboxylic ester hydrolase activity);GO:0002084(protein depalmitoylation);GO:0006629(lipid metabolic process);GO:0006631(fatty acid metabolic process);GO:0042997(negative regulation of Golgi to plasma membrane protein transport);GO:0005737(cytoplasm);GO:0005739(mitochondrion);G…	00564(Glycerophospholipid metabolism);05231(Choline metabolism in cancer)	NA	NA	lysophospholipase 1 [Source:MGI Symbol;Acc:MGI:1344588]	2.73256	0.372977	0	0	0	0	3.67069	0.508301	4.55891	0.651392	0	0	3.62544	0.648455	0	0	0	0	0	0	1.22153	0.288689	0.327295	0.827966	up	no
65	"="	chr1	+	4807911	4845352	ENSMUST00000115529	8	930	MSTRG.12	Lypla1	GO:0016787(hydrolase activity);GO:0008474(palmitoyl-(protein) hydrolase activity);GO:0016298(lipase activity);GO:0052689(carboxylic ester hydrolase activity);GO:0002084(protein depalmitoylation);GO:0006629(lipid metabolic process);GO:0006631(fatty acid metabolic process);GO:0042997(negative regulation of Golgi to plasma membrane protein transport);GO:0005737(cytoplasm);GO:0005739(mitochondrion);G…	00564(Glycerophospholipid metabolism);05231(Choline metabolism in cancer)	NA	NA	lysophospholipase 1 [Source:MGI Symbol;Acc:MGI:1344588]	81.2822	11.0945	73.8272	12.1672	90.5606	14.1085	86.9195	12.0362	86.9166	12.4189	148.708	24.3127	87.6672	15.6804	69.1611	11.2903	35.5011	7.05338	54.6347	9.04366	1.18098	0.239988	0.528062	0.920441	up	no
66	"="	chr1	+	4808237	4841093	ENSMUST00000131119	8	660	MSTRG.12	Lypla1	GO:0016787(hydrolase activity);GO:0008474(palmitoyl-(protein) hydrolase activity);GO:0016298(lipase activity);GO:0052689(carboxylic ester hydrolase activity);GO:0002084(protein depalmitoylation);GO:0006629(lipid metabolic process);GO:0006631(fatty acid metabolic process);GO:0042997(negative regulation of Golgi to plasma membrane protein transport);GO:0005737(cytoplasm);GO:0005739(mitochondrion);G…	00564(Glycerophospholipid metabolism);05231(Choline metabolism in cancer)	NA	NA	lysophospholipase 1 [Source:MGI Symbol;Acc:MGI:1344588]	2.40923	0.328845	1.03213	0.170102	1.85099	0.288368	2.7892	0.386236	4.7576	0.679782	10.1164	1.65396	1.69404	0.303	2.32103	0.3789	4.85106	0.963812	0.337386	0.055847	0.876072	-0.190878	0.586235	0.923398	down	no
67	"="	chr1	+	4836905	4842827	ENSMUST00000141278	2	4456	MSTRG.12	Lypla1	GO:0016787(hydrolase activity);GO:0008474(palmitoyl-(protein) hydrolase activity);GO:0016298(lipase activity);GO:0052689(carboxylic ester hydrolase activity);GO:0002084(protein depalmitoylation);GO:0006629(lipid metabolic process);GO:0006631(fatty acid metabolic process);GO:0042997(negative regulation of Golgi to plasma membrane protein transport);GO:0005737(cytoplasm);GO:0005739(mitochondrion);G…	00564(Glycerophospholipid metabolism);05231(Choline metabolism in cancer)	NA	NA	lysophospholipase 1 [Source:MGI Symbol;Acc:MGI:1344588]	25.109	3.42722	27.9125	4.60017	25.2011	3.9261	26.0125	3.6021	25.1354	3.59142	16.6975	2.72993	16.1868	2.89521	23.3042	3.80434	14.889	2.95815	18.3187	3.03229	1.14843	0.199662	0.120147	0.687231	up	no
69	"="	chr1	+	4857814	4897905	ENSMUST00000081551	10	2547	MSTRG.12	Tcea1	GO:0003676(nucleic acid binding);GO:0003677(DNA binding);GO:0005515(protein binding);GO:0008270(zinc ion binding);GO:0046872(metal ion binding);GO:0006351(transcription, DNA-templated);GO:0006355(regulation of transcription, DNA-templated);GO:0006357(regulation of transcription from RNA polymerase II promoter);GO:0030218(erythrocyte differentiation);GO:0032784(regulation of DNA-templated transcri…	NA	NA	NA	transcription elongation factor A (SII) 1 [Source:MGI Symbol;Acc:MGI:1196624]	46.8069	6.38886	45.5791	7.51175	96.3468	15.0099	80.3622	11.1282	83.8379	11.979	59.5168	9.73056	27.4967	4.91813	46.4782	7.58741	53.9593	10.7207	48.476	8.02422	1.08217	0.113934	0.745183	0.95215	up	no
70	"="	chr1	+	4858038	4897909	ENSMUST00000165720	10	2854	MSTRG.12	Tcea1	GO:0003676(nucleic acid binding);GO:0003677(DNA binding);GO:0005515(protein binding);GO:0008270(zinc ion binding);GO:0046872(metal ion binding);GO:0006351(transcription, DNA-templated);GO:0006355(regulation of transcription, DNA-templated);GO:0006357(regulation of transcription from RNA polymerase II promoter);GO:0030218(erythrocyte differentiation);GO:0032784(regulation of DNA-templated transcri…	NA	NA	NA	transcription elongation factor A (SII) 1 [Source:MGI Symbol;Acc:MGI:1196624]	1.05914	0.144566	7.89159	1.30059	16.6284	2.59055	0.673446	0.093256	5.27978	0.754392	0.949677	0.155265	0.498741	0.089206	0.913051	0.149053	1.0286	0.204364	7.34645	1.21606	1.05146	0.0723895	0.87375	0.989182	up	no
71	"="	chr1	-	4880049	4880651	ENSMUST00000078030	1	603	MSTRG.13	Gm6104	NA	NA	NA	NA	predicted gene 6104 [Source:MGI Symbol;Acc:MGI:3648587]	4.22056	0.576081	5.00829	0.8254	4.88309	0.76074	2.50415	0.346763	6.38557	0.912392	4.00663	0.655055	5.99668	1.07258	1.25207	0.204397	2.75456	0.547278	1.50249	0.248706	0.989713	-0.0149175	0.943492	0.994297	down	no
76	"="	chr1	-	4909576	5019539	ENSMUST00000002533	5	1778	MSTRG.18	Rgs20	GO:0005096(GTPase activator activity);GO:0007186(G-protein coupled receptor signaling pathway);GO:0009968(negative regulation of signal transduction);GO:0043547(positive regulation of GTPase activity);GO:0005634(nucleus);GO:0005737(cytoplasm);GO:0005794(Golgi apparatus);GO:0005802(trans-Golgi network);GO:0005886(plasma membrane);GO:0016020(membrane);GO:0031410(cytoplasmic vesicle)	NA	NA	NA	regulator of G-protein signaling 20 [Source:MGI Symbol;Acc:MGI:1929866]	0.019123	0.00261	0	0	0	0	0	0	0	0	0	0	0	0	0	0	0.084927	0.016873	0	0	0.993245	-0.00977816	0.115195	0.685464	down	no
77	"="	chr1	-	4909576	5070285	ENSMUST00000118000	6	2125	MSTRG.18	Rgs20	GO:0005096(GTPase activator activity);GO:0007186(G-protein coupled receptor signaling pathway);GO:0009968(negative regulation of signal transduction);GO:0043547(positive regulation of GTPase activity);GO:0005634(nucleus);GO:0005737(cytoplasm);GO:0005794(Golgi apparatus);GO:0005802(trans-Golgi network);GO:0005886(plasma membrane);GO:0016020(membrane);GO:0031410(cytoplasmic vesicle)	NA	NA	NA	regulator of G-protein signaling 20 [Source:MGI Symbol;Acc:MGI:1929866]	0.568471	0.077593	0	0	0	0	0.213176	0.02952	0.774118	0.110609	0.497412	0.081323	0.514823	0.092083	0.426353	0.069601	0.568471	0.112944	1.01035	0.167243	0.950752	-0.0728594	0.184789	0.732174	down	no
81	"="	chr1	-	4922528	5019379	ENSMUST00000156289	2	1531	MSTRG.18	Rgs20	GO:0005096(GTPase activator activity);GO:0007186(G-protein coupled receptor signaling pathway);GO:0009968(negative regulation of signal transduction);GO:0043547(positive regulation of GTPase activity);GO:0005634(nucleus);GO:0005737(cytoplasm);GO:0005794(Golgi apparatus);GO:0005802(trans-Golgi network);GO:0005886(plasma membrane);GO:0016020(membrane);GO:0031410(cytoplasmic vesicle)	NA	NA	NA	regulator of G-protein signaling 20 [Source:MGI Symbol;Acc:MGI:1929866]	0	0	0	0	0.197257	0.030731	0	0	0	0	0	0	0	0	0	0	0	0	0	0	0.999661	-0.000488437	0.962775	0.994297	down	no
87	"="	chr1	+	5070018	5162340	ENSMUST00000192847	13	1662	MSTRG.23	Atp6v1h	GO:0000221(vacuolar proton-transporting V-type ATPase, V1 domain);GO:0015991(ATP hydrolysis coupled proton transport);GO:0046961(proton-transporting ATPase activity, rotational mechanism);GO:0016820(hydrolase activity, acting on acid anhydrides, catalyzing transmembrane movement of substances);GO:0006810(transport);GO:0006811(ion transport);GO:0006897(endocytosis);GO:0007035(vacuolar acidificatio…	00190(Oxidative phosphorylation);04142(Lysosome);04145(Phagosome);04721(Synaptic vesicle cycle);05152(Tuberculosis);05323(Rheumatoid arthritis)	NA	NA	ATPase, H+ transporting, lysosomal V1 subunit H [Source:MGI Symbol;Acc:MGI:1914864]	0.275938	0.037664	0.000223	3.7e-05	0.000693	0.000108	0.001125	0.000156	0	0	0.759605	0.12419	0.000478	8.5e-05	0.887536	0.144887	0.000262	5.2e-05	0.626661	0.103731	0.97904	-0.0305599	0.509445	0.918012	down	no
88	"="	chr1	+	5083080	5162529	ENSMUST00000044369	14	2049	MSTRG.23	Atp6v1h	GO:0000221(vacuolar proton-transporting V-type ATPase, V1 domain);GO:0015991(ATP hydrolysis coupled proton transport);GO:0046961(proton-transporting ATPase activity, rotational mechanism);GO:0016820(hydrolase activity, acting on acid anhydrides, catalyzing transmembrane movement of substances);GO:0006810(transport);GO:0006811(ion transport);GO:0006897(endocytosis);GO:0007035(vacuolar acidificatio…	00190(Oxidative phosphorylation);04142(Lysosome);04145(Phagosome);04721(Synaptic vesicle cycle);05152(Tuberculosis);05323(Rheumatoid arthritis)	NA	NA	ATPase, H+ transporting, lysosomal V1 subunit H [Source:MGI Symbol;Acc:MGI:1914864]	158.425	21.6241	132.566	21.8477	136.824	21.3159	148.586	20.5755	137.177	19.6003	145.231	23.7442	96.5384	17.2671	149.131	24.3452	98.9527	19.66	122.979	20.3567	1.05771	0.0809463	0.49307	0.910742	up	no
90	"="	chr1	+	5083110	5095728	ENSMUST00000194676	5	970	MSTRG.23	Atp6v1h	GO:0000221(vacuolar proton-transporting V-type ATPase, V1 domain);GO:0015991(ATP hydrolysis coupled proton transport);GO:0046961(proton-transporting ATPase activity, rotational mechanism);GO:0016820(hydrolase activity, acting on acid anhydrides, catalyzing transmembrane movement of substances);GO:0006810(transport);GO:0006811(ion transport);GO:0006897(endocytosis);GO:0007035(vacuolar acidificatio…	00190(Oxidative phosphorylation);04142(Lysosome);04145(Phagosome);04721(Synaptic vesicle cycle);05152(Tuberculosis);05323(Rheumatoid arthritis)	NA	NA	ATPase, H+ transporting, lysosomal V1 subunit H [Source:MGI Symbol;Acc:MGI:1914864]	3.58446	0.489256	2.25494	0.37163	6.19982	0.965875	10.0291	1.38878	3.32012	0.474391	4.30562	0.703937	2.77787	0.496857	2.98219	0.486832	4.70632	0.935056	6.13121	1.0149	1.01326	0.0190042	0.937818	0.994297	up	no
91	"="	chr1	+	5083124	5145052	ENSMUST00000194301	11	4829	MSTRG.23	Atp6v1h	GO:0000221(vacuolar proton-transporting V-type ATPase, V1 domain);GO:0015991(ATP hydrolysis coupled proton transport);GO:0046961(proton-transporting ATPase activity, rotational mechanism);GO:0016820(hydrolase activity, acting on acid anhydrides, catalyzing transmembrane movement of substances);GO:0006810(transport);GO:0006811(ion transport);GO:0006897(endocytosis);GO:0007035(vacuolar acidificatio…	00190(Oxidative phosphorylation);04142(Lysosome);04145(Phagosome);04721(Synaptic vesicle cycle);05152(Tuberculosis);05323(Rheumatoid arthritis)	NA	NA	ATPase, H+ transporting, lysosomal V1 subunit H [Source:MGI Symbol;Acc:MGI:1914864]	14.146	1.93084	11.3144	1.86469	19.793	3.08357	23.3805	3.23763	18.6909	2.67062	17.7082	2.89517	10.3806	1.8567	15.005	2.44952	13.6195	2.70592	15.9798	2.64514	1.01352	0.0193748	0.921026	0.994297	up	no
92	"="	chr1	+	5083132	5086779	ENSMUST00000194978	2	2510	MSTRG.23	Atp6v1h	GO:0000221(vacuolar proton-transporting V-type ATPase, V1 domain);GO:0015991(ATP hydrolysis coupled proton transport);GO:0046961(proton-transporting ATPase activity, rotational mechanism);GO:0016820(hydrolase activity, acting on acid anhydrides, catalyzing transmembrane movement of substances);GO:0006810(transport);GO:0006811(ion transport);GO:0006897(endocytosis);GO:0007035(vacuolar acidificatio…	00190(Oxidative phosphorylation);04142(Lysosome);04145(Phagosome);04721(Synaptic vesicle cycle);05152(Tuberculosis);05323(Rheumatoid arthritis)	NA	NA	ATPase, H+ transporting, lysosomal V1 subunit H [Source:MGI Symbol;Acc:MGI:1914864]	1.07913	0.147295	1.40908	0.232226	4.29596	0.669272	3.30485	0.457641	9.68037	1.38316	1.2825	0.209679	2.01558	0.360512	3.90921	0.638165	2.09338	0.415915	6.01972	0.996443	0.937801	-0.0926459	0.759494	0.956463	down	no
93	"="	chr1	+	5083132	5095659	ENSMUST00000192029	4	385	MSTRG.23	Atp6v1h	GO:0000221(vacuolar proton-transporting V-type ATPase, V1 domain);GO:0015991(ATP hydrolysis coupled proton transport);GO:0046961(proton-transporting ATPase activity, rotational mechanism);GO:0016820(hydrolase activity, acting on acid anhydrides, catalyzing transmembrane movement of substances);GO:0006810(transport);GO:0006811(ion transport);GO:0006897(endocytosis);GO:0007035(vacuolar acidificatio…	00190(Oxidative phosphorylation);04142(Lysosome);04145(Phagosome);04721(Synaptic vesicle cycle);05152(Tuberculosis);05323(Rheumatoid arthritis)	NA	NA	ATPase, H+ transporting, lysosomal V1 subunit H [Source:MGI Symbol;Acc:MGI:1914864]	0.488512	0.066679	0	0	0.670051	0.104388	0.885405	0.122607	0	0	0	0	0.381248	0.068191	0	0	0	0	0	0	1.04957	0.0697989	0.228813	0.743548	up	no
94	"="	chr1	+	5083154	5162419	ENSMUST00000192698	13	1811	MSTRG.23	Atp6v1h	GO:0000221(vacuolar proton-transporting V-type ATPase, V1 domain);GO:0015991(ATP hydrolysis coupled proton transport);GO:0046961(proton-transporting ATPase activity, rotational mechanism);GO:0016820(hydrolase activity, acting on acid anhydrides, catalyzing transmembrane movement of substances);GO:0006810(transport);GO:0006811(ion transport);GO:0006897(endocytosis);GO:0007035(vacuolar acidificatio…	00190(Oxidative phosphorylation);04142(Lysosome);04145(Phagosome);04721(Synaptic vesicle cycle);05152(Tuberculosis);05323(Rheumatoid arthritis)	NA	NA	ATPase, H+ transporting, lysosomal V1 subunit H [Source:MGI Symbol;Acc:MGI:1914864]	9.9579	1.35919	1.78221	0.293721	3.7172	0.579105	5.74699	0.795817	11.4999	1.64314	7.38899	1.20805	3.9545	0.707312	6.26898	1.02339	5.57642	1.10793	10.2116	1.69032	0.967778	-0.0472524	0.8683	0.987907	down	no
95	"="	chr1	+	5083164	5099777	ENSMUST00000192142	6	2318	MSTRG.23	Atp6v1h	GO:0000221(vacuolar proton-transporting V-type ATPase, V1 domain);GO:0015991(ATP hydrolysis coupled proton transport);GO:0046961(proton-transporting ATPase activity, rotational mechanism);GO:0016820(hydrolase activity, acting on acid anhydrides, catalyzing transmembrane movement of substances);GO:0006810(transport);GO:0006811(ion transport);GO:0006897(endocytosis);GO:0007035(vacuolar acidificatio…	00190(Oxidative phosphorylation);04142(Lysosome);04145(Phagosome);04721(Synaptic vesicle cycle);05152(Tuberculosis);05323(Rheumatoid arthritis)	NA	NA	ATPase, H+ transporting, lysosomal V1 subunit H [Source:MGI Symbol;Acc:MGI:1914864]	14.5788	1.98991	3.53617	0.582784	12.8175	1.99685	8.73723	1.20989	15.2929	2.18509	11.9869	1.95977	0.475872	0.085116	11.2815	1.84167	9.25173	1.83814	3.93683	0.651663	1.16816	0.224233	0.640606	0.92832	up	no
108	"="	chr1	-	5913707	5917398	ENSMUST00000044180	1	3692	ENSMUSG00000033774	Npbwr1	GO:0004871(signal transducer activity);GO:0004930(G-protein coupled receptor activity);GO:0008188(neuropeptide receptor activity);GO:0042923(neuropeptide binding);GO:0007165(signal transduction);GO:0007186(G-protein coupled receptor signaling pathway);GO:0007187(G-protein coupled receptor signaling pathway, coupled to cyclic nucleotide second messenger);GO:0007218(neuropeptide signaling pathway);…	04080(Neuroactive ligand-receptor interaction)	NA	NA	neuropeptides B/W receptor 1 [Source:MGI Symbol;Acc:MGI:891989]	0	0	0	0	0	0	0	0	0.081798	0.011688	0.163597	0.026747	0	0	0	0	0	0	0	0	1.0013	0.00187333	0.862276	0.986399	up	no
120	"="	chr1	+	6206197	6234311	ENSMUST00000159906	6	656	MSTRG.38	Rb1cc1	GO:0005515(protein binding);GO:0019901(protein kinase binding);GO:0032947(protein complex scaffold);GO:0000045(autophagosome assembly);GO:0000422(mitophagy);GO:0001889(liver development);GO:0001934(positive regulation of protein phosphorylation);GO:0006351(transcription, DNA-templated);GO:0006355(regulation of transcription, DNA-templated);GO:0006914(autophagy);GO:0006995(cellular response to nit…	NA	NA	NA	RB1-inducible coiled-coil 1 [Source:MGI Symbol;Acc:MGI:1341850]	3.48737	0.476004	2.28959	0.377341	1.31779	0.205299	4.36728	0.604761	1.00755	0.143962	0.401863	0.065702	0.893056	0.159734	0.548706	0.089574	0.747187	0.148452	0.799926	0.132412	1.28437	0.36106	0.0141322	0.543396	up	no
121	"="	chr1	+	6206227	6238384	ENSMUST00000160871	6	690	MSTRG.38	Rb1cc1	GO:0005515(protein binding);GO:0019901(protein kinase binding);GO:0032947(protein complex scaffold);GO:0000045(autophagosome assembly);GO:0000422(mitophagy);GO:0001889(liver development);GO:0001934(positive regulation of protein phosphorylation);GO:0006351(transcription, DNA-templated);GO:0006355(regulation of transcription, DNA-templated);GO:0006914(autophagy);GO:0006995(cellular response to nit…	NA	NA	NA	RB1-inducible coiled-coil 1 [Source:MGI Symbol;Acc:MGI:1341850]	1.77655	0.242488	0	0	0.001706	0.000266	0	0	0.002625	0.000375	0.001278	0.000209	0	0	0	0	1.31749	0.261759	0.001294	0.000214	0.966985	-0.048434	0.69673	0.936314	down	no
125	"="	chr1	+	6214645	6276648	ENSMUST00000027040	24	7607	MSTRG.38	Rb1cc1	GO:0005515(protein binding);GO:0019901(protein kinase binding);GO:0032947(protein complex scaffold);GO:0000045(autophagosome assembly);GO:0000422(mitophagy);GO:0001889(liver development);GO:0001934(positive regulation of protein phosphorylation);GO:0006351(transcription, DNA-templated);GO:0006355(regulation of transcription, DNA-templated);GO:0006914(autophagy);GO:0006995(cellular response to nit…	NA	NA	NA	RB1-inducible coiled-coil 1 [Source:MGI Symbol;Acc:MGI:1341850]	31.2338	4.26322	25.8473	4.25981	3.8571	0.6009	23.4303	3.24452	2.4445	0.349278	27.244	4.45419	22.33	3.994	24.1155	3.93677	4.42991	0.880138	33.1671	5.49014	1.25172	0.323915	0.502858	0.914853	up	no
126	"="	chr1	+	6214663	6230704	ENSMUST00000162210	3	1151	MSTRG.38	Rb1cc1	GO:0005515(protein binding);GO:0019901(protein kinase binding);GO:0032947(protein complex scaffold);GO:0000045(autophagosome assembly);GO:0000422(mitophagy);GO:0001889(liver development);GO:0001934(positive regulation of protein phosphorylation);GO:0006351(transcription, DNA-templated);GO:0006355(regulation of transcription, DNA-templated);GO:0006914(autophagy);GO:0006995(cellular response to nit…	NA	NA	NA	RB1-inducible coiled-coil 1 [Source:MGI Symbol;Acc:MGI:1341850]	1.5195	0.207403	6.43967	1.0613	13.8856	2.16325	1.1039	0.152863	0.941619	0.134542	4.539	0.742093	4.87387	0.871752	4.3164	0.704638	6.26334	1.2444	5.84014	0.966718	0.628095	-0.670944	0.0637969	0.60017	down	no
128	"="	chr1	+	6215008	6234010	ENSMUST00000160062	4	520	MSTRG.38	Rb1cc1	GO:0005515(protein binding);GO:0019901(protein kinase binding);GO:0032947(protein complex scaffold);GO:0000045(autophagosome assembly);GO:0000422(mitophagy);GO:0001889(liver development);GO:0001934(positive regulation of protein phosphorylation);GO:0006351(transcription, DNA-templated);GO:0006355(regulation of transcription, DNA-templated);GO:0006914(autophagy);GO:0006995(cellular response to nit…	NA	NA	NA	RB1-inducible coiled-coil 1 [Source:MGI Symbol;Acc:MGI:1341850]	1.41184	0.192707	0.129938	0.021415	0.217484	0.033882	0.872236	0.120783	0.108128	0.01545	0.827835	0.135345	0.497004	0.088895	0.81261	0.132656	3.31771	0.659164	0.126049	0.020865	0.844623	-0.24362	0.181715	0.728983	down	no
129	"="	chr1	+	6228002	6249029	ENSMUST00000162795	14	2712	MSTRG.38	Rb1cc1	GO:0005515(protein binding);GO:0019901(protein kinase binding);GO:0032947(protein complex scaffold);GO:0000045(autophagosome assembly);GO:0000422(mitophagy);GO:0001889(liver development);GO:0001934(positive regulation of protein phosphorylation);GO:0006351(transcription, DNA-templated);GO:0006355(regulation of transcription, DNA-templated);GO:0006914(autophagy);GO:0006995(cellular response to nit…	NA	NA	NA	RB1-inducible coiled-coil 1 [Source:MGI Symbol;Acc:MGI:1341850]	3.91798	0.53478	3.69794	0.609446	13.1287	2.04533	8.90451	1.23306	11.5489	1.65015	9.2973	1.52004	7.65236	1.36872	7.4101	1.20967	42.2413	8.39252	19.1024	3.16201	0.407805	-1.29405	0.0240771	0.574588	down	yes
130	"="	chr1	+	6234279	6275577	ENSMUST00000161327	21	5707	MSTRG.38	Rb1cc1	GO:0005515(protein binding);GO:0019901(protein kinase binding);GO:0032947(protein complex scaffold);GO:0000045(autophagosome assembly);GO:0000422(mitophagy);GO:0001889(liver development);GO:0001934(positive regulation of protein phosphorylation);GO:0006351(transcription, DNA-templated);GO:0006355(regulation of transcription, DNA-templated);GO:0006914(autophagy);GO:0006995(cellular response to nit…	NA	NA	NA	RB1-inducible coiled-coil 1 [Source:MGI Symbol;Acc:MGI:1341850]	0	0	0	0	0	0	0	0	0	0	0	0	0.260432	0.046582	0	0	3.73432	0.741936	0	0	0.766597	-0.38346	0.0507036	0.60017	down	no
132	"="	chr1	+	6240970	6248358	ENSMUST00000159802	8	4136	MSTRG.38	Rb1cc1	GO:0005515(protein binding);GO:0019901(protein kinase binding);GO:0032947(protein complex scaffold);GO:0000045(autophagosome assembly);GO:0000422(mitophagy);GO:0001889(liver development);GO:0001934(positive regulation of protein phosphorylation);GO:0006351(transcription, DNA-templated);GO:0006355(regulation of transcription, DNA-templated);GO:0006914(autophagy);GO:0006995(cellular response to nit…	NA	NA	NA	RB1-inducible coiled-coil 1 [Source:MGI Symbol;Acc:MGI:1341850]	15.0174	2.04979	16.5289	2.72408	22.1046	3.4437	18.0775	2.50329	35.8224	5.11843	25.5174	4.1719	5.67506	1.01506	20.697	3.37872	15.797	3.13856	13.0511	2.16035	1.07728	0.107394	0.791078	0.96615	up	no
134	"="	chr1	+	6249977	6251258	ENSMUST00000159206	2	519	MSTRG.38	Rb1cc1	GO:0005515(protein binding);GO:0019901(protein kinase binding);GO:0032947(protein complex scaffold);GO:0000045(autophagosome assembly);GO:0000422(mitophagy);GO:0001889(liver development);GO:0001934(positive regulation of protein phosphorylation);GO:0006351(transcription, DNA-templated);GO:0006355(regulation of transcription, DNA-templated);GO:0006914(autophagy);GO:0006995(cellular response to nit…	NA	NA	NA	RB1-inducible coiled-coil 1 [Source:MGI Symbol;Acc:MGI:1341850]	27.9833	3.81955	20.4786	3.37501	27.4034	4.26919	31.9105	4.41882	22.074	3.15401	20.2308	3.30758	16.7594	2.99763	21.1015	3.44475	19.9999	3.97359	23.251	3.84873	1.06076	0.0851047	0.518332	0.920441	up	no
135	"="	chr1	+	6250095	6265810	ENSMUST00000159661	6	875	MSTRG.38	Rb1cc1	GO:0005515(protein binding);GO:0019901(protein kinase binding);GO:0032947(protein complex scaffold);GO:0000045(autophagosome assembly);GO:0000422(mitophagy);GO:0001889(liver development);GO:0001934(positive regulation of protein phosphorylation);GO:0006351(transcription, DNA-templated);GO:0006355(regulation of transcription, DNA-templated);GO:0006914(autophagy);GO:0006995(cellular response to nit…	NA	NA	NA	RB1-inducible coiled-coil 1 [Source:MGI Symbol;Acc:MGI:1341850]	4.24279	0.579115	1.41193	0.232696	3.03231	0.472406	3.00575	0.416222	1.82934	0.261383	3.66467	0.599148	3.05674	0.546737	2.03073	0.33151	3.71051	0.737206	2.55278	0.422561	0.897075	-0.156699	0.252709	0.767516	down	no
136	"="	chr1	+	6260785	6262854	ENSMUST00000161183	2	332	MSTRG.38	Rb1cc1	GO:0005515(protein binding);GO:0019901(protein kinase binding);GO:0032947(protein complex scaffold);GO:0000045(autophagosome assembly);GO:0000422(mitophagy);GO:0001889(liver development);GO:0001934(positive regulation of protein phosphorylation);GO:0006351(transcription, DNA-templated);GO:0006355(regulation of transcription, DNA-templated);GO:0006914(autophagy);GO:0006995(cellular response to nit…	NA	NA	NA	RB1-inducible coiled-coil 1 [Source:MGI Symbol;Acc:MGI:1341850]	9.73023	1.32812	9.61763	1.58505	8.84849	1.37851	12.6808	1.75598	7.77958	1.11157	9.44189	1.54368	4.98963	0.892458	9.64799	1.575	5.10049	1.01337	3.88969	0.643859	1.23529	0.304851	0.130426	0.687231	up	no
137	"="	chr1	+	6262903	6264893	ENSMUST00000159349	3	633	MSTRG.38	Rb1cc1	GO:0005515(protein binding);GO:0019901(protein kinase binding);GO:0032947(protein complex scaffold);GO:0000045(autophagosome assembly);GO:0000422(mitophagy);GO:0001889(liver development);GO:0001934(positive regulation of protein phosphorylation);GO:0006351(transcription, DNA-templated);GO:0006355(regulation of transcription, DNA-templated);GO:0006914(autophagy);GO:0006995(cellular response to nit…	NA	NA	NA	RB1-inducible coiled-coil 1 [Source:MGI Symbol;Acc:MGI:1341850]	1.87449	0.255857	3.06318	0.504833	1.1741	0.182914	2.02585	0.28053	3.16443	0.452144	1.8056	0.295203	2.67509	0.478472	2.50892	0.409573	0.958225	0.190381	0.17345	0.028711	1.04002	0.0566066	0.720142	0.944439	up	no
138	"="	chr1	+	6262933	6274489	ENSMUST00000159530	8	898	MSTRG.38	Rb1cc1	GO:0005515(protein binding);GO:0019901(protein kinase binding);GO:0032947(protein complex scaffold);GO:0000045(autophagosome assembly);GO:0000422(mitophagy);GO:0001889(liver development);GO:0001934(positive regulation of protein phosphorylation);GO:0006351(transcription, DNA-templated);GO:0006355(regulation of transcription, DNA-templated);GO:0006914(autophagy);GO:0006995(cellular response to nit…	NA	NA	NA	RB1-inducible coiled-coil 1 [Source:MGI Symbol;Acc:MGI:1341850]	1.19644	0.163307	0	0	4.42825	0.689881	1.0895	0.15087	5.83286	0.833418	4.32387	0.706922	3.97524	0.711021	1.67559	0.273534	3.39007	0.673542	5.60826	0.928334	0.730757	-0.452537	0.109453	0.674819	down	no
139	"="	chr1	+	6265606	6272765	ENSMUST00000162418	3	2150	MSTRG.38	Rb1cc1	GO:0005515(protein binding);GO:0019901(protein kinase binding);GO:0032947(protein complex scaffold);GO:0000045(autophagosome assembly);GO:0000422(mitophagy);GO:0001889(liver development);GO:0001934(positive regulation of protein phosphorylation);GO:0006351(transcription, DNA-templated);GO:0006355(regulation of transcription, DNA-templated);GO:0006914(autophagy);GO:0006995(cellular response to nit…	NA	NA	NA	RB1-inducible coiled-coil 1 [Source:MGI Symbol;Acc:MGI:1341850]	6.37874	0.870659	8.19564	1.3507	3.22489	0.502408	2.16178	0.299353	1.16815	0.166909	0	0	0	0	1.49487	0.244033	0	0	4.28745	0.709701	1.44287	0.528939	0.134107	0.687231	up	no
140	"="	chr1	+	6270678	6275575	ENSMUST00000159656	3	1599	MSTRG.38	Rb1cc1	GO:0005515(protein binding);GO:0019901(protein kinase binding);GO:0032947(protein complex scaffold);GO:0000045(autophagosome assembly);GO:0000422(mitophagy);GO:0001889(liver development);GO:0001934(positive regulation of protein phosphorylation);GO:0006351(transcription, DNA-templated);GO:0006355(regulation of transcription, DNA-templated);GO:0006914(autophagy);GO:0006995(cellular response to nit…	NA	NA	NA	RB1-inducible coiled-coil 1 [Source:MGI Symbol;Acc:MGI:1341850]	0.897953	0.122565	0.329897	0.054369	2.49109	0.388089	1.28614	0.178099	3.0679	0.438352	1.61267	0.263659	1.86467	0.33352	1.50612	0.245869	1.71033	0.33981	1.41532	0.234277	0.890852	-0.166742	0.14628	0.690486	down	no
144	"="	chr1	-	6429655	6441296	ENSMUST00000194240	2	4530	ENSMUSG00000103845	Gm19026	NA	NA	NA	NA	predicted gene, 19026 [Source:MGI Symbol;Acc:MGI:5011211]	0	0	0	0	0	0	0	0	0	0	0	0	0.05	0.008943	0	0	0	0	0	0	0.997652	-0.00339214	0.350216	0.828549	down	no
145	"="	chr1	+	6487231	6860934	ENSMUST00000140079	24	5892	ENSMUSG00000033740	St18	GO:0003700(transcription factor activity, sequence-specific DNA binding);GO:0008270(zinc ion binding);GO:0006355(regulation of transcription, DNA-templated);GO:0005634(nucleus);GO:0003677(DNA binding);GO:0046872(metal ion binding);GO:0006351(transcription, DNA-templated)	NA	NA	NA	suppression of tumorigenicity 18 [Source:MGI Symbol;Acc:MGI:2446700]	0	0	0	0	0.113714	0.017716	0	0	0.201174	0.028744	0	0	0	0	0	0	0.025628	0.005092	0	0	1.00115	0.00166288	0.86654	0.9875	up	no
165	"="	chr1	+	7088920	7173628	ENSMUST00000061280	6	5232	MSTRG.25	Pcmtd1	GO:0004719(protein-L-isoaspartate (D-aspartate) O-methyltransferase activity);GO:0006464(cellular protein modification process);GO:0006479(protein methylation);GO:0008150(biological_process);GO:0032259(methylation);GO:0005737(cytoplasm);GO:0016020(membrane);GO:0008168(methyltransferase activity);GO:0016740(transferase activity)	NA	NA	NA	protein-L-isoaspartate (D-aspartate) O-methyltransferase domain containing 1 [Source:MGI Symbol;Acc:MGI:2441773]	121.328	16.5606	98.9877	16.3138	24.1389	3.76062	160.805	22.2675	118.921	16.9918	106.013	17.3324	81.1394	14.5128	85.2167	13.9113	89.5598	17.7938	87.6402	14.5071	1.18194	0.24116	0.624149	0.927517	up	no
168	"="	chr1	+	7089104	7160902	ENSMUST00000182306	4	419	MSTRG.25	Pcmtd1	GO:0004719(protein-L-isoaspartate (D-aspartate) O-methyltransferase activity);GO:0006464(cellular protein modification process);GO:0006479(protein methylation);GO:0008150(biological_process);GO:0032259(methylation);GO:0005737(cytoplasm);GO:0016020(membrane);GO:0008168(methyltransferase activity);GO:0016740(transferase activity)	NA	NA	NA	protein-L-isoaspartate (D-aspartate) O-methyltransferase domain containing 1 [Source:MGI Symbol;Acc:MGI:2441773]	0	0	0	0	0	0	0	0	0	0	0	0	0	0	0	0	20.1764	4.00867	0	0	0.47869	-1.06284	0.0677788	0.60017	down	no
171	"="	chr1	-	7136199	7136586	ENSMUST00000182051	1	388	MSTRG.27	Gm26983	NA	NA	NA	NA	predicted gene, 26983 [Source:MGI Symbol;Acc:MGI:5504098]	13.232	1.80608	10.1031	1.66506	10.8814	1.69523	13.2165	1.83016	7.00516	1.00092	6.60051	1.07914	10.5	1.87806	9.70618	1.5845	9.72938	1.93304	8.56185	1.41724	0.957874	-0.0620916	0.721011	0.944764	down	no
172	"="	chr1	+	7147637	7170076	ENSMUST00000182675	5	1153	MSTRG.25	Pcmtd1	GO:0004719(protein-L-isoaspartate (D-aspartate) O-methyltransferase activity);GO:0006464(cellular protein modification process);GO:0006479(protein methylation);GO:0008150(biological_process);GO:0032259(methylation);GO:0005737(cytoplasm);GO:0016020(membrane);GO:0008168(methyltransferase activity);GO:0016740(transferase activity)	NA	NA	NA	protein-L-isoaspartate (D-aspartate) O-methyltransferase domain containing 1 [Source:MGI Symbol;Acc:MGI:2441773]	1.18321	0.161501	0	0	0	0	0	0	0	0	0	0	0	0	0.782525	0.127745	0.957095	0.190156	0	0	0.952224	-0.0706266	0.457734	0.892539	down	no
174	"="	chr1	+	7154867	7163371	ENSMUST00000182388	3	701	MSTRG.25	Pcmtd1	GO:0004719(protein-L-isoaspartate (D-aspartate) O-methyltransferase activity);GO:0006464(cellular protein modification process);GO:0006479(protein methylation);GO:0008150(biological_process);GO:0032259(methylation);GO:0005737(cytoplasm);GO:0016020(membrane);GO:0008168(methyltransferase activity);GO:0016740(transferase activity)	NA	NA	NA	protein-L-isoaspartate (D-aspartate) O-methyltransferase domain containing 1 [Source:MGI Symbol;Acc:MGI:2441773]	17.7688	2.42533	18.6107	3.06716	20.8855	3.25378	24.2774	3.36183	25.1861	3.59867	17.5906	2.87594	26.2659	4.69798	21.5403	3.51639	0.360014	0.071528	21.4582	3.55197	1.6117	0.688585	0.223434	0.742279	up	no
175	"="	chr1	+	7160085	7172618	ENSMUST00000182892	3	4207	MSTRG.25	Pcmtd1	GO:0004719(protein-L-isoaspartate (D-aspartate) O-methyltransferase activity);GO:0006464(cellular protein modification process);GO:0006479(protein methylation);GO:0008150(biological_process);GO:0032259(methylation);GO:0005737(cytoplasm);GO:0016020(membrane);GO:0008168(methyltransferase activity);GO:0016740(transferase activity)	NA	NA	NA	protein-L-isoaspartate (D-aspartate) O-methyltransferase domain containing 1 [Source:MGI Symbol;Acc:MGI:2441773]	3.62306	0.494526	0.752906	0.124084	2.05439	0.320055	7.09483	0.98246	3.04042	0.434426	2.72316	0.445216	1.38029	0.246883	3.39241	0.5538	1.69097	0.335963	1.08721	0.179965	1.19877	0.261554	0.181054	0.728862	up	no
176	"="	chr1	+	7160557	7172659	ENSMUST00000183204	4	3986	MSTRG.25	Pcmtd1	GO:0004719(protein-L-isoaspartate (D-aspartate) O-methyltransferase activity);GO:0006464(cellular protein modification process);GO:0006479(protein methylation);GO:0008150(biological_process);GO:0032259(methylation);GO:0005737(cytoplasm);GO:0016020(membrane);GO:0008168(methyltransferase activity);GO:0016740(transferase activity)	NA	NA	NA	protein-L-isoaspartate (D-aspartate) O-methyltransferase domain containing 1 [Source:MGI Symbol;Acc:MGI:2441773]	0.504714	0.06889	0.447663	0.073778	0.431418	0.067211	0.484842	0.067139	0.286679	0.040962	0.336734	0.055054	0.258495	0.046235	0.172567	0.028171	0.506249	0.100582	18.2302	3.01763	0.862024	-0.2142	0.683834	0.934186	down	no
177	"="	chr1	+	7177739	7179037	ENSMUST00000029124	1	1299	MSTRG.29	Gm9826	NA	NA	NA	NA	predicted gene 9826 [Source:MGI Symbol;Acc:MGI:3642725]	0	0	2.43495	0.401296	2.58378	0.40253	1.45574	0.201584	3.32538	0.475141	1.60098	0.261748	1.35181	0.241788	3.13344	0.511523	4.72723	0.939208	0.684116	0.113242	0.763625	-0.389063	0.0373586	0.60017	down	no
192	"="	chr1	-	8361475	9298573	ENSMUST00000132064	20	4165	MSTRG.42	Sntg1	GO:0005198(structural molecule activity);GO:0008022(protein C-terminus binding);GO:0005737(cytoplasm);GO:0005856(cytoskeleton);GO:0032587(ruffle membrane)	NA	NA	NA	syntrophin, gamma 1 [Source:MGI Symbol;Acc:MGI:1918346]	0	0	0	0	0	0	0.056084	0.007766	0	0	0	0	0	0	0	0	0	0	0.133824	0.022152	1.00065	0.000937209	0.913955	0.994297	up	no
194	"="	chr1	-	8361475	9299238	ENSMUST00000140295	21	4887	MSTRG.42	Sntg1	GO:0005198(structural molecule activity);GO:0008022(protein C-terminus binding);GO:0005737(cytoplasm);GO:0005856(cytoskeleton);GO:0032587(ruffle membrane)	NA	NA	NA	syntrophin, gamma 1 [Source:MGI Symbol;Acc:MGI:1918346]	1.25869	0.171804	1.10899	0.18277	1.21675	0.189559	1.32256	0.183142	1.13149	0.161671	0.602683	0.098534	0.2874	0.051405	0.216288	0.035308	0.220585	0.043826	0.214031	0.035428	1.1269	0.172357	9.83168e-05	0.194634	up	no
200	"="	chr1	-	8468426	8468825	ENSMUST00000140995	1	400	MSTRG.44	Gm16284	NA	NA	NA	NA	predicted gene 16284 [Source:MGI Symbol;Acc:MGI:3826541]	0.3775	0.051526	0	0	0	0	0	0	0	0	0	0	0	0	0	0	0	0	0	0	1.01697	0.0242778	0.227111	0.742279	up	no
204	"="	chr1	-	8675973	9299282	ENSMUST00000144593	9	3497	MSTRG.42	Sntg1	GO:0005198(structural molecule activity);GO:0008022(protein C-terminus binding);GO:0005737(cytoplasm);GO:0005856(cytoskeleton);GO:0032587(ruffle membrane)	NA	NA	NA	syntrophin, gamma 1 [Source:MGI Symbol;Acc:MGI:1918346]	0	0	0	0	0.363903	0.056693	0.289911	0.040146	0	0	0	0	0	0	0.201506	0.032895	0	0	0.086722	0.014355	1.00803	0.0115414	0.668925	0.934186	up	no
205	"="	chr1	-	8781531	9299509	ENSMUST00000134075	5	2944	MSTRG.42	Sntg1	GO:0005198(structural molecule activity);GO:0008022(protein C-terminus binding);GO:0005737(cytoplasm);GO:0005856(cytoskeleton);GO:0032587(ruffle membrane)	NA	NA	NA	syntrophin, gamma 1 [Source:MGI Symbol;Acc:MGI:1918346]	0	0	0	0	0	0	0	0	0.906116	0.129469	0	0	0	0	0.119678	0.019537	0	0	0.102582	0.01698	1.01086	0.0155895	0.751432	0.953862	up	no
207	"="	chr1	+	8815842	8816039	ENSMUST00000191876	1	198	MSTRG.49	Gm36964	NA	NA	NA	NA	predicted gene, 36964 [Source:MGI Symbol;Acc:MGI:5610192]	0	0	0	0	0	0	0.762626	0.105605	0	0	0	0	0	0	0	0	0	0	1.52525	0.252475	1.01497	0.021442	0.813924	0.973214	up	no
212	"="	chr1	-	8950572	9298236	ENSMUST00000126083	5	661	MSTRG.42	Sntg1	GO:0005198(structural molecule activity);GO:0008022(protein C-terminus binding);GO:0005737(cytoplasm);GO:0005856(cytoskeleton);GO:0032587(ruffle membrane)	NA	NA	NA	syntrophin, gamma 1 [Source:MGI Symbol;Acc:MGI:1918346]	0.2895	0.039515	0.170227	0.028055	0	0	0.371364	0.051425	0.362058	0.051732	0	0	0.156341	0.027964	0	0	0	0	0.417549	0.069117	1.02932	0.0416947	0.181779	0.729074	up	no
213	"="	chr1	-	8962996	8963621	ENSMUST00000085919	1	626	MSTRG.53	Gm7493	NA	NA	NA	NA	predicted gene 7493 [Source:MGI Symbol;Acc:MGI:3643471]	0	0	0	0	0	0	2.89457	0.400827	0	0	0.482428	0.078873	0.603035	0.10786	0.120607	0.019689	0.482428	0.095849	0.482428	0.079856	1.05232	0.0735706	0.566093	0.920441	up	no
216	"="	chr1	-	9258617	9259134	ENSMUST00000195333	1	518	MSTRG.56	Gm38008	NA	NA	NA	NA	predicted gene, 38008 [Source:MGI Symbol;Acc:MGI:5611236]	0	0	0	0	0	0	0	0	0	0	0	0	2.91506	0.521394	0	0	0	0	0	0	0.895101	-0.159878	0.350216	0.828549	down	no
219	"="	chr1	-	9439741	9440376	ENSMUST00000192026	1	636	ENSMUSG00000104428	Gm18299	NA	NA	NA	NA	predicted gene, 18299 [Source:MGI Symbol;Acc:MGI:5010484]	0	0	0	0	0	0	0	0	0.474843	0.067847	0	0	0	0	0.237421	0.038758	0	0	0	0	1.00234	0.00337133	0.910934	0.994297	up	no
220	"="	chr1	+	9450579	9451748	ENSMUST00000195217	1	1170	ENSMUSG00000102272	Gm7512	NA	NA	NA	NA	predicted gene 7512 [Source:MGI Symbol;Acc:MGI:3646401]	0.25812	0.035232	0	0	0.25812	0.040213	0.387179	0.053615	0.25812	0.036881	0	0	0	0	0.640171	0.104506	0	0	0.12906	0.021363	1.01804	0.0258001	0.53716	0.920441	up	no
222	"="	chr1	-	9499338	9501522	ENSMUST00000192792	3	1406	ENSMUSG00000103411	Gm18300	NA	NA	NA	NA	predicted gene, 18300 [Source:MGI Symbol;Acc:MGI:5010485]	1.88196	0.256876	0.600598	0.098983	2.89242	0.450613	2.19411	0.303831	1.29468	0.184988	0.748222	0.122329	1.03097	0.184402	0.272217	0.044439	1.09303	0.217164	0.380949	0.063058	1.06587	0.0920272	0.379151	0.847334	up	no
231	"="	chr1	+	9545408	9547455	ENSMUST00000072079	1	2048	MSTRG.68	Rrs1	GO:0003723(RNA binding);GO:0005515(protein binding);GO:0000055(ribosomal large subunit export from nucleus);GO:0000447(endonucleolytic cleavage in ITS1 to separate SSU-rRNA from 5.8S rRNA and LSU-rRNA from tricistronic rRNA transcript (SSU-rRNA, 5.8S rRNA, LSU-rRNA));GO:0002244(hematopoietic progenitor cell differentiation);GO:0007080(mitotic metaphase plate congression);GO:0042254(ribosome bioge…	NA	NA	NA	ribosome biogenesis regulator 1 [Source:MGI Symbol;Acc:MGI:1929721]	0	0	0	0	0	0	0.002782	0.000385	0	0	0	0	0	0	0	0	0	0	0	0	1.00015	0.000217479	0.143807	0.687231	up	no
243	"="	chr1	+	9547948	9577970	ENSMUST00000144177	14	3239	MSTRG.68	Adhfe1	GO:0004022(alcohol dehydrogenase (NAD) activity);GO:0016491(oxidoreductase activity);GO:0046872(metal ion binding);GO:0047988(hydroxyacid-oxoacid transhydrogenase activity);GO:0015993(molecular hydrogen transport);GO:0055114(oxidation-reduction process);GO:0005739(mitochondrion);GO:0005829(cytosol)	NA	NA	NA	alcohol dehydrogenase, iron containing, 1 [Source:MGI Symbol;Acc:MGI:1923437]	101.23	13.8173	99.3919	16.3805	53.4156	8.32166	124.901	17.2957	78.8201	11.2621	96.9376	15.8486	70.9492	12.6902	78.9243	12.8841	39.4231	7.83262	69.8164	11.5567	1.45202	0.538065	0.0152872	0.5473	up	no
250	"="	chr1	+	9548055	9576901	ENSMUST00000027044	13	2022	MSTRG.68	Adhfe1	GO:0004022(alcohol dehydrogenase (NAD) activity);GO:0016491(oxidoreductase activity);GO:0046872(metal ion binding);GO:0047988(hydroxyacid-oxoacid transhydrogenase activity);GO:0015993(molecular hydrogen transport);GO:0055114(oxidation-reduction process);GO:0005739(mitochondrion);GO:0005829(cytosol)	NA	NA	NA	alcohol dehydrogenase, iron containing, 1 [Source:MGI Symbol;Acc:MGI:1923437]	110.839	15.1289	71.3662	11.7616	70.7905	11.0285	99.7645	13.8149	81.4791	11.642	91.686	14.99	110.765	19.8117	144.609	23.607	88.2087	17.5254	83.2601	13.782	0.750133	-0.414781	0.0812772	0.624348	down	no
251	"="	chr1	+	9548092	9553687	ENSMUST00000130927	6	459	MSTRG.68	Adhfe1	GO:0004022(alcohol dehydrogenase (NAD) activity);GO:0016491(oxidoreductase activity);GO:0046872(metal ion binding);GO:0047988(hydroxyacid-oxoacid transhydrogenase activity);GO:0015993(molecular hydrogen transport);GO:0055114(oxidation-reduction process);GO:0005739(mitochondrion);GO:0005829(cytosol)	NA	NA	NA	alcohol dehydrogenase, iron containing, 1 [Source:MGI Symbol;Acc:MGI:1923437]	1.8455	0.251899	1.8677	0.30781	3.74568	0.583543	0	0	0.849955	0.121444	4.40187	0.719674	1.62171	0.290064	5.53849	0.90414	2.06373	0.410023	0	0	0.813412	-0.297942	0.2842	0.794028	down	no
252	"="	chr1	+	9548107	9555568	ENSMUST00000186467	5	466	MSTRG.68	Adhfe1	GO:0004022(alcohol dehydrogenase (NAD) activity);GO:0016491(oxidoreductase activity);GO:0046872(metal ion binding);GO:0047988(hydroxyacid-oxoacid transhydrogenase activity);GO:0015993(molecular hydrogen transport);GO:0055114(oxidation-reduction process);GO:0005739(mitochondrion);GO:0005829(cytosol)	NA	NA	NA	alcohol dehydrogenase, iron containing, 1 [Source:MGI Symbol;Acc:MGI:1923437]	8.93458	1.21951	5.02806	0.828657	7.88077	1.22775	9.30899	1.28907	9.12848	1.30431	8.11032	1.32598	5.29075	0.946317	11.9071	1.94379	5.69243	1.13098	4.9017	0.811377	1.01619	0.0231718	0.901061	0.994297	up	no
253	"="	chr1	+	9548119	9580673	ENSMUST00000190654	15	2021	MSTRG.68	Adhfe1	GO:0004022(alcohol dehydrogenase (NAD) activity);GO:0016491(oxidoreductase activity);GO:0046872(metal ion binding);GO:0047988(hydroxyacid-oxoacid transhydrogenase activity);GO:0015993(molecular hydrogen transport);GO:0055114(oxidation-reduction process);GO:0005739(mitochondrion);GO:0005829(cytosol)	NA	NA	NA	alcohol dehydrogenase, iron containing, 1 [Source:MGI Symbol;Acc:MGI:1923437]	2.14317	0.29253	16.2642	2.68044	6.90702	1.07605	11.6461	1.6127	1.262	0.180319	0	0	15.4092	2.75612	5.11377	0.834806	15.3268	3.04513	1.66667	0.275883	0.646625	-0.628999	0.307279	0.814094	down	no
256	"="	chr1	+	9574548	9575649	ENSMUST00000121942	1	1102	MSTRG.70	Gm6161	NA	NA	NA	NA	predicted gene 6161 [Source:MGI Symbol;Acc:MGI:3644104]	0	0	0	0	0	0	0	0	0	0	0	0	0	0	0	0	0	0	2.23659	0.370222	0.966365	-0.0493593	0.689331	0.934186	down	no
259	"="	chr1	+	9601199	9627143	ENSMUST00000088666	6	3256	MSTRG.71	3110035E14Rik	GO:0003674(molecular_function);GO:0008150(biological_process);GO:0005575(cellular_component)	NA	NA	NA	RIKEN cDNA 3110035E14 gene [Source:MGI Symbol;Acc:MGI:1924232]	0.556511	0.07596	0.910627	0.150077	1.43765	0.223973	0.927518	0.128439	0.602887	0.086143	0.324631	0.053075	0.417383	0.074654	0.463759	0.075707	0	0	0.371007	0.061413	1.06635	0.0926805	0.111137	0.678789	up	no
262	"="	chr1	-	9667415	9700209	ENSMUST00000088658	16	4980	ENSMUSG00000025912	Mybl1	GO:0045944(positive regulation of transcription from RNA polymerase II promoter);GO:0006366(transcription from RNA polymerase II promoter);GO:0006355(regulation of transcription, DNA-templated);GO:0003677(DNA binding);GO:0001077(transcriptional activator activity, RNA polymerase II core promoter proximal region sequence-specific binding);GO:0000978(RNA polymerase II core promoter proximal region …	05166(HTLV-I infection)	NA	NA	myeloblastosis oncogene-like 1 [Source:MGI Symbol;Acc:MGI:99925]	3.42355	0.467293	3.04646	0.502077	2.89138	0.450451	5.51022	0.763031	3.09781	0.442625	2.03048	0.331969	1.72196	0.307995	2.04199	0.333348	1.68797	0.335366	1.70252	0.281818	1.19467	0.256608	0.00640757	0.466246	up	no
263	"="	chr1	-	9669537	9700024	ENSMUST00000115468	15	2493	ENSMUSG00000025912	Mybl1	GO:0045944(positive regulation of transcription from RNA polymerase II promoter);GO:0006366(transcription from RNA polymerase II promoter);GO:0006355(regulation of transcription, DNA-templated);GO:0003677(DNA binding);GO:0001077(transcriptional activator activity, RNA polymerase II core promoter proximal region sequence-specific binding);GO:0000978(RNA polymerase II core promoter proximal region …	05166(HTLV-I infection)	NA	NA	myeloblastosis oncogene-like 1 [Source:MGI Symbol;Acc:MGI:99925]	0	0	0	0	0	0	0	0	0	0	0.508067	0.083065	0	0	0.172052	0.028087	0	0	0.183312	0.030344	0.991669	-0.0120691	0.600878	0.927517	down	no
264	"="	chr1	-	9676132	9678610	ENSMUST00000160022	2	543	ENSMUSG00000025912	Mybl1	GO:0045944(positive regulation of transcription from RNA polymerase II promoter);GO:0006366(transcription from RNA polymerase II promoter);GO:0006355(regulation of transcription, DNA-templated);GO:0003677(DNA binding);GO:0001077(transcriptional activator activity, RNA polymerase II core promoter proximal region sequence-specific binding);GO:0000978(RNA polymerase II core promoter proximal region …	05166(HTLV-I infection)	NA	NA	myeloblastosis oncogene-like 1 [Source:MGI Symbol;Acc:MGI:99925]	0	0	0	0	0	0	0	0	0	0	0.075874	0.012405	0.811098	0.145075	0	0	2.79742	0.555794	1.32677	0.21962	0.77141	-0.37443	0.0192031	0.560873	down	no
265	"="	chr1	-	9678272	9683452	ENSMUST00000160451	3	695	ENSMUSG00000025912	Mybl1	GO:0045944(positive regulation of transcription from RNA polymerase II promoter);GO:0006366(transcription from RNA polymerase II promoter);GO:0006355(regulation of transcription, DNA-templated);GO:0003677(DNA binding);GO:0001077(transcriptional activator activity, RNA polymerase II core promoter proximal region sequence-specific binding);GO:0000978(RNA polymerase II core promoter proximal region …	05166(HTLV-I infection)	NA	NA	myeloblastosis oncogene-like 1 [Source:MGI Symbol;Acc:MGI:99925]	1.94979	0.266134	0.36399	0.059988	0.142342	0.022176	0	0	1.62618	0.232354	0	0	0	0	0.378043	0.061714	1.81429	0.360464	0	0	0.965051	-0.0513232	0.716373	0.943134	down	no
266	"="	chr1	-	9681863	9699654	ENSMUST00000188212	8	799	ENSMUSG00000025912	Mybl1	GO:0045944(positive regulation of transcription from RNA polymerase II promoter);GO:0006366(transcription from RNA polymerase II promoter);GO:0006355(regulation of transcription, DNA-templated);GO:0003677(DNA binding);GO:0001077(transcriptional activator activity, RNA polymerase II core promoter proximal region sequence-specific binding);GO:0000978(RNA polymerase II core promoter proximal region …	05166(HTLV-I infection)	NA	NA	myeloblastosis oncogene-like 1 [Source:MGI Symbol;Acc:MGI:99925]	0	0	0.108148	0.017824	0	0	0	0	0	0	0	0	0	0	0	0	0	0	0.010013	0.001657	1.00256	0.00369303	0.604363	0.927517	up	no
267	"="	chr1	-	9718622	9748382	ENSMUST00000057438	3	9749	MSTRG.58	Vcpip1	GO:0005737(cytoplasm);GO:0090168(Golgi reassembly);GO:0071108(protein K48-linked deubiquitination);GO:0035871(protein K11-linked deubiquitination);GO:0016567(protein ubiquitination);GO:0016320(endoplasmic reticulum membrane fusion);GO:0007067(mitotic nuclear division);GO:0007030(Golgi organization);GO:0004843(thiol-dependent ubiquitin-specific protease activity)	NA	NA	NA	valosin containing protein (p97)/p47 complex interacting protein 1 [Source:MGI Symbol;Acc:MGI:1917925]	51.5561	7.03709	19.9027	3.2801	46.9377	7.31247	29.3282	4.06123	52.3326	7.47746	21.4815	3.51206	37.8787	6.77507	41.6458	6.79854	35.6235	7.07769	43.7855	7.2478	0.771645	-0.373991	0.271373	0.783891	down	no
277	"="	chr1	+	9798143	9900770	ENSMUST00000188782	18	3762	MSTRG.76	Sgk3	GO:0000166(nucleotide binding);GO:0004672(protein kinase activity);GO:0004674(protein serine/threonine kinase activity);GO:0005246(calcium channel regulator activity);GO:0005524(ATP binding);GO:0015459(potassium channel regulator activity);GO:0016301(kinase activity);GO:0016740(transferase activity);GO:0017080(sodium channel regulator activity);GO:0017081(chloride channel regulator activity);GO:0…	04068(FoxO signaling pathway);04151(PI3K-Akt signaling pathway)	NA	NA	serum/glucocorticoid regulated kinase 3 [Source:MGI Symbol;Acc:MGI:2182368]	0.623585	0.085116	0	0	2.68748	0.418685	0	0	4.84144	0.691762	0	0	1.70036	0.304131	0	0	3.10241	0.61639	0	0	0.820265	-0.285839	0.133927	0.687231	down	no
278	"="	chr1	+	9798143	9900845	ENSMUST00000168907	18	3779	MSTRG.76	Sgk3	GO:0000166(nucleotide binding);GO:0004672(protein kinase activity);GO:0004674(protein serine/threonine kinase activity);GO:0005246(calcium channel regulator activity);GO:0005524(ATP binding);GO:0015459(potassium channel regulator activity);GO:0016301(kinase activity);GO:0016740(transferase activity);GO:0017080(sodium channel regulator activity);GO:0017081(chloride channel regulator activity);GO:0…	04068(FoxO signaling pathway);04151(PI3K-Akt signaling pathway)	NA	NA	serum/glucocorticoid regulated kinase 3 [Source:MGI Symbol;Acc:MGI:2182368]	11.7556	1.60457	16.4182	2.70583	12.3079	1.91746	36.6824	5.07961	3.82832	0.547003	2.83985	0.464294	9.50493	1.70007	12.4077	2.02552	20.0971	3.99291	11.006	1.82182	0.982493	-0.0254804	0.965181	0.994297	down	no
279	"="	chr1	+	9798158	9830338	ENSMUST00000188625	2	3415	MSTRG.76	Sgk3	GO:0000166(nucleotide binding);GO:0004672(protein kinase activity);GO:0004674(protein serine/threonine kinase activity);GO:0005246(calcium channel regulator activity);GO:0005524(ATP binding);GO:0015459(potassium channel regulator activity);GO:0016301(kinase activity);GO:0016740(transferase activity);GO:0017080(sodium channel regulator activity);GO:0017081(chloride channel regulator activity);GO:0…	04068(FoxO signaling pathway);04151(PI3K-Akt signaling pathway)	NA	NA	serum/glucocorticoid regulated kinase 3 [Source:MGI Symbol;Acc:MGI:2182368]	3.96245	0.54085	10.8603	1.78986	7.52698	1.17264	4.04173	0.559681	12.5816	1.7977	9.07699	1.48402	8.36338	1.49589	7.47934	1.22098	5.02645	0.998659	8.81303	1.45882	0.827053	-0.273948	0.318445	0.821259	down	no
280	"="	chr1	+	9798185	9899618	ENSMUST00000188738	17	2803	MSTRG.76	Sgk3	GO:0000166(nucleotide binding);GO:0004672(protein kinase activity);GO:0004674(protein serine/threonine kinase activity);GO:0005246(calcium channel regulator activity);GO:0005524(ATP binding);GO:0015459(potassium channel regulator activity);GO:0016301(kinase activity);GO:0016740(transferase activity);GO:0017080(sodium channel regulator activity);GO:0017081(chloride channel regulator activity);GO:0…	04068(FoxO signaling pathway);04151(PI3K-Akt signaling pathway)	NA	NA	serum/glucocorticoid regulated kinase 3 [Source:MGI Symbol;Acc:MGI:2182368]	0.852147	0.116313	5.12688	0.844944	4.14195	0.645278	6.27498	0.868931	2.98996	0.427215	2.30684	0.377151	1.78017	0.318405	7.11421	1.16137	1.17794	0.234035	5.82258	0.96381	1.0484	0.0681872	0.815371	0.973558	up	no
281	"="	chr1	+	9798208	9900008	ENSMUST00000188298	18	3099	MSTRG.76	Sgk3	GO:0000166(nucleotide binding);GO:0004672(protein kinase activity);GO:0004674(protein serine/threonine kinase activity);GO:0005246(calcium channel regulator activity);GO:0005524(ATP binding);GO:0015459(potassium channel regulator activity);GO:0016301(kinase activity);GO:0016740(transferase activity);GO:0017080(sodium channel regulator activity);GO:0017081(chloride channel regulator activity);GO:0…	04068(FoxO signaling pathway);04151(PI3K-Akt signaling pathway)	NA	NA	serum/glucocorticoid regulated kinase 3 [Source:MGI Symbol;Acc:MGI:2182368]	3.46286	0.472659	0.965318	0.159091	2.10923	0.328599	2.84106	0.393417	11.9444	1.70666	3.45892	0.565509	1.93074	0.345337	2.92897	0.478144	1.99726	0.396817	1.88685	0.31233	1.08406	0.116439	0.699829	0.937239	up	no
283	"="	chr1	-	9802197	9802553	ENSMUST00000063059	1	357	MSTRG.78	Gm6195	NA	NA	NA	NA	predicted pseudogene 6195 [Source:MGI Symbol;Acc:MGI:3647661]	8.88235	1.21239	8.45938	1.39416	9.30532	1.44968	5.07563	0.702851	6.34454	0.906529	2.53782	0.414914	4.65266	0.832186	5.4986	0.897628	1.68347	0.334474	2.11485	0.35007	1.287	0.364013	0.100345	0.659225	up	no
291	"="	chr1	+	9848272	9900843	ENSMUST00000171265	17	3680	MSTRG.76	Sgk3	GO:0000166(nucleotide binding);GO:0004672(protein kinase activity);GO:0004674(protein serine/threonine kinase activity);GO:0005246(calcium channel regulator activity);GO:0005524(ATP binding);GO:0015459(potassium channel regulator activity);GO:0016301(kinase activity);GO:0016740(transferase activity);GO:0017080(sodium channel regulator activity);GO:0017081(chloride channel regulator activity);GO:0…	04068(FoxO signaling pathway);04151(PI3K-Akt signaling pathway)	NA	NA	serum/glucocorticoid regulated kinase 3 [Source:MGI Symbol;Acc:MGI:2182368]	10.2322	1.39663	2.41532	0.398061	7.912	1.23262	1.12172	0.155331	6.66073	0.951707	18.8176	3.07653	8.75836	1.56654	1.21195	0.197847	1.10815	0.220169	9.95303	1.64752	0.992975	-0.0101709	0.984685	0.996259	down	no
293	"="	chr1	+	9848321	9865631	ENSMUST00000188830	3	452	MSTRG.76	Sgk3	GO:0000166(nucleotide binding);GO:0004672(protein kinase activity);GO:0004674(protein serine/threonine kinase activity);GO:0005246(calcium channel regulator activity);GO:0005524(ATP binding);GO:0015459(potassium channel regulator activity);GO:0016301(kinase activity);GO:0016740(transferase activity);GO:0017080(sodium channel regulator activity);GO:0017081(chloride channel regulator activity);GO:0…	04068(FoxO signaling pathway);04151(PI3K-Akt signaling pathway)	NA	NA	serum/glucocorticoid regulated kinase 3 [Source:MGI Symbol;Acc:MGI:2182368]	0	0	1.88653	0.310912	1.83348	0.28564	1.4096	0.195196	1.72862	0.24699	0.688512	0.112567	1.99443	0.356728	1.23894	0.202253	1.77191	0.352043	0.917606	0.151891	0.880773	-0.183158	0.0515304	0.60017	down	no
294	"="	chr1	+	9848321	9872554	ENSMUST00000189050	5	737	MSTRG.76	Sgk3	GO:0000166(nucleotide binding);GO:0004672(protein kinase activity);GO:0004674(protein serine/threonine kinase activity);GO:0005246(calcium channel regulator activity);GO:0005524(ATP binding);GO:0015459(potassium channel regulator activity);GO:0016301(kinase activity);GO:0016740(transferase activity);GO:0017080(sodium channel regulator activity);GO:0017081(chloride channel regulator activity);GO:0…	04068(FoxO signaling pathway);04151(PI3K-Akt signaling pathway)	NA	NA	serum/glucocorticoid regulated kinase 3 [Source:MGI Symbol;Acc:MGI:2182368]	2.90771	0.396884	5.34195	0.88039	1.32819	0.20692	3.48685	0.482844	2.81719	0.402529	2.52137	0.412226	1.9739	0.353057	1.43647	0.234498	3.83579	0.762097	1.69488	0.280553	1.00326	0.00470191	0.979902	0.995239	up	no
295	"="	chr1	+	9848397	9899853	ENSMUST00000097826	17	2728	MSTRG.76	Sgk3	GO:0000166(nucleotide binding);GO:0004672(protein kinase activity);GO:0004674(protein serine/threonine kinase activity);GO:0005246(calcium channel regulator activity);GO:0005524(ATP binding);GO:0015459(potassium channel regulator activity);GO:0016301(kinase activity);GO:0016740(transferase activity);GO:0017080(sodium channel regulator activity);GO:0017081(chloride channel regulator activity);GO:0…	04068(FoxO signaling pathway);04151(PI3K-Akt signaling pathway)	NA	NA	serum/glucocorticoid regulated kinase 3 [Source:MGI Symbol;Acc:MGI:2182368]	4.28355	0.584679	0.029213	0.004814	0.450951	0.070254	0.33594	0.046519	0.050587	0.007228	0.710924	0.116231	0	0	0	0	0	0	0.43825	0.072543	1.17875	0.237258	0.169637	0.71605	up	no
297	"="	chr1	+	9883467	9889077	ENSMUST00000191338	4	3595	MSTRG.76	Sgk3	GO:0000166(nucleotide binding);GO:0004672(protein kinase activity);GO:0004674(protein serine/threonine kinase activity);GO:0005246(calcium channel regulator activity);GO:0005524(ATP binding);GO:0015459(potassium channel regulator activity);GO:0016301(kinase activity);GO:0016740(transferase activity);GO:0017080(sodium channel regulator activity);GO:0017081(chloride channel regulator activity);GO:0…	04068(FoxO signaling pathway);04151(PI3K-Akt signaling pathway)	NA	NA	serum/glucocorticoid regulated kinase 3 [Source:MGI Symbol;Acc:MGI:2182368]	9.88984	1.3499	12.4858	2.05775	11.2674	1.75536	18.3984	2.54773	13.1467	1.87845	10.1396	1.65775	11.6282	2.07984	14.9646	2.44293	12.6849	2.52024	16.0346	2.6542	0.868964	-0.202632	0.270333	0.783177	down	no
301	"="	chr1	+	9908638	9922525	ENSMUST00000052843	10	2826	MSTRG.89	Mcmdc2	GO:0005575(cellular_component);GO:1990918(double-strand break repair involved in meiotic recombination);GO:0048477(oogenesis);GO:0042140(late meiotic recombination nodule assembly);GO:0007283(spermatogenesis);GO:0007146(meiotic recombination nodule assembly);GO:0007130(synaptonemal complex assembly);GO:0006260(DNA replication);GO:0005524(ATP binding);GO:0003677(DNA binding);GO:0003674(molecular_f…	NA	NA	NA	minichromosome maintenance domain containing 2 [Source:MGI Symbol;Acc:MGI:3045334]	0.354115	0.048335	0.84802	0.139759	0	0	0	0	0.051999	0.00743	0.160297	0.026207	0.320594	0.057342	1.11804	0.182516	0	0	0	0	0.994948	-0.00730698	0.926746	0.994297	down	no
302	"="	chr1	+	9908638	9940954	ENSMUST00000171802	15	2553	MSTRG.89	Mcmdc2	GO:0005575(cellular_component);GO:1990918(double-strand break repair involved in meiotic recombination);GO:0048477(oogenesis);GO:0042140(late meiotic recombination nodule assembly);GO:0007283(spermatogenesis);GO:0007146(meiotic recombination nodule assembly);GO:0007130(synaptonemal complex assembly);GO:0006260(DNA replication);GO:0005524(ATP binding);GO:0003677(DNA binding);GO:0003674(molecular_f…	NA	NA	NA	minichromosome maintenance domain containing 2 [Source:MGI Symbol;Acc:MGI:3045334]	1.2747	0.173989	0	0	0	0	0	0	0.256095	0.036592	0	0	0	0	0.333433	0.054432	0	0	0	0	1.05105	0.0718253	0.271866	0.784255	up	no
304	"="	chr1	+	9908670	9942085	ENSMUST00000140948	16	3249	MSTRG.89	Mcmdc2	GO:0005575(cellular_component);GO:1990918(double-strand break repair involved in meiotic recombination);GO:0048477(oogenesis);GO:0042140(late meiotic recombination nodule assembly);GO:0007283(spermatogenesis);GO:0007146(meiotic recombination nodule assembly);GO:0007130(synaptonemal complex assembly);GO:0006260(DNA replication);GO:0005524(ATP binding);GO:0003677(DNA binding);GO:0003674(molecular_f…	NA	NA	NA	minichromosome maintenance domain containing 2 [Source:MGI Symbol;Acc:MGI:3045334]	0	0	1.62685	0.268116	3.12131	0.486272	3.26427	0.452022	0.912914	0.13044	1.39427	0.227954	1.19305	0.213392	1.90551	0.311068	1.03792	0.206215	1.42027	0.235097	0.989119	-0.0157838	0.91678	0.994297	down	no
305	"="	chr1	+	9911314	9921266	ENSMUST00000118098	8	2072	MSTRG.89	Mcmdc2	GO:0005575(cellular_component);GO:1990918(double-strand break repair involved in meiotic recombination);GO:0048477(oogenesis);GO:0042140(late meiotic recombination nodule assembly);GO:0007283(spermatogenesis);GO:0007146(meiotic recombination nodule assembly);GO:0007130(synaptonemal complex assembly);GO:0006260(DNA replication);GO:0005524(ATP binding);GO:0003677(DNA binding);GO:0003674(molecular_f…	NA	NA	NA	minichromosome maintenance domain containing 2 [Source:MGI Symbol;Acc:MGI:3045334]	1.0996	0.150088	0	0	0.829785	0.129273	1.44267	0.199774	0	0	0.734782	0.120132	0	0	0	0	1.57513	0.312949	0	0	0.991454	-0.0123817	0.923561	0.994297	down	no
312	"="	chr1	-	9942463	9942549	ENSMUST00000175437	1	87	MSTRG.91	Snord87	NA	NA	NA	NA	small nucleolar RNA, C/D box 87 [Source:MGI Symbol;Acc:MGI:2387894]	0.270689	0.036947	2.08257	0.343221	5.34862	0.833267	0.699017	0.096797	0	0	0.319571	0.052248	4.59174	0.82129	0.405199	0.066147	2.51835	0.500347	0	0	0.765434	-0.38565	0.118766	0.687231	down	no
315	"="	chr1	-	9960163	9967932	ENSMUST00000185184	2	4193	MSTRG.72	Tcf24	GO:0003674(molecular_function);GO:0046983(protein dimerization activity);GO:0008150(biological_process);GO:0005575(cellular_component)	NA	NA	NA	transcription factor 24 [Source:MGI Symbol;Acc:MGI:3780500]	0	0	0	0	51.7651	8.06452	0.210112	0.029095	5.24442	0.74934	0	0	0	0	38.6167	6.30405	0	0	0	0	0.768361	-0.380145	0.728527	0.946993	down	no
318	"="	chr1	-	9968624	9985692	ENSMUST00000147000	3	541	MSTRG.74	Ppp1r42	GO:0003779(actin binding);GO:0005515(protein binding);GO:0015631(tubulin binding);GO:0070840(dynein complex binding);GO:0010921(regulation of phosphatase activity);GO:0002177(manchette);GO:0005737(cytoplasm);GO:0005813(centrosome);GO:0005815(microtubule organizing center);GO:0005856(cytoskeleton);GO:0015630(microtubule cytoskeleton)	NA	NA	NA	protein phosphatase 1, regulatory subunit 42 [Source:MGI Symbol;Acc:MGI:1921138]	0	0	0.16451	0.027112	0	0	0	0	0	0	0	0	0	0	0	0	0	0	0.064695	0.010709	1.003	0.00431548	0.708667	0.940531	up	no
319	"="	chr1	-	9968624	10003453	ENSMUST00000124874	8	1313	MSTRG.74	Ppp1r42	GO:0003779(actin binding);GO:0005515(protein binding);GO:0015631(tubulin binding);GO:0070840(dynein complex binding);GO:0010921(regulation of phosphatase activity);GO:0002177(manchette);GO:0005737(cytoplasm);GO:0005813(centrosome);GO:0005815(microtubule organizing center);GO:0005856(cytoskeleton);GO:0015630(microtubule cytoskeleton)	NA	NA	NA	protein phosphatase 1, regulatory subunit 42 [Source:MGI Symbol;Acc:MGI:1921138]	0	0	0.120953	0.019934	0.4024	0.06269	0	0	0	0	0.315205	0.051534	0	0	0	0	0	0	0.865	0.143183	0.98753	-0.0181042	0.750411	0.953662	down	no
320	"="	chr1	-	9968624	10009136	ENSMUST00000027049	9	1425	MSTRG.74	Ppp1r42	GO:0003779(actin binding);GO:0005515(protein binding);GO:0015631(tubulin binding);GO:0070840(dynein complex binding);GO:0010921(regulation of phosphatase activity);GO:0002177(manchette);GO:0005737(cytoplasm);GO:0005813(centrosome);GO:0005815(microtubule organizing center);GO:0005856(cytoskeleton);GO:0015630(microtubule cytoskeleton)	NA	NA	NA	protein phosphatase 1, regulatory subunit 42 [Source:MGI Symbol;Acc:MGI:1921138]	0.415439	0.056705	0.21193	0.034927	0.011228	0.001749	2.07789	0.287738	0.529825	0.075703	0.029747	0.004863	0.317895	0.056859	1.27598	0.208299	0.105965	0.021053	0	0	1.08048	0.111677	0.297459	0.805603	up	no
328	"="	chr1	-	10024601	10038127	ENSMUST00000027050	8	1698	MSTRG.94	Cops5	GO:0003713(transcription coactivator activity);GO:0004843(thiol-dependent ubiquitin-specific protease activity);GO:0005515(protein binding);GO:0008233(peptidase activity);GO:0008237(metallopeptidase activity);GO:0016787(hydrolase activity);GO:0046872(metal ion binding);GO:0000338(protein deneddylation);GO:0006355(regulation of transcription, DNA-templated);GO:0006508(proteolysis);GO:0016579(prote…	NA	NA	NA	COP9 signalosome subunit 5 [Source:MGI Symbol;Acc:MGI:1349415]	86.8304	11.8518	76.8007	12.6573	66.0037	10.2828	84.7271	11.7326	90.6768	12.9562	96.3581	15.7539	59.0168	10.5559	67.1985	10.9699	49.4343	9.82165	79.6866	13.1905	1.13121	0.17787	0.194735	0.742018	up	no
329	"="	chr1	-	10024843	10035128	ENSMUST00000190155	6	877	MSTRG.94	Cops5	GO:0003713(transcription coactivator activity);GO:0004843(thiol-dependent ubiquitin-specific protease activity);GO:0005515(protein binding);GO:0008233(peptidase activity);GO:0008237(metallopeptidase activity);GO:0016787(hydrolase activity);GO:0046872(metal ion binding);GO:0000338(protein deneddylation);GO:0006355(regulation of transcription, DNA-templated);GO:0006508(proteolysis);GO:0016579(prote…	NA	NA	NA	COP9 signalosome subunit 5 [Source:MGI Symbol;Acc:MGI:1349415]	0	0	0	0	0	0	0	0	0	0	0.57521	0.094043	0	0	0	0	0	0	0.702545	0.116292	0.987425	-0.0182568	0.665804	0.934186	down	no
330	"="	chr1	-	10027198	10037941	ENSMUST00000186528	7	962	MSTRG.94	Cops5	GO:0003713(transcription coactivator activity);GO:0004843(thiol-dependent ubiquitin-specific protease activity);GO:0005515(protein binding);GO:0008233(peptidase activity);GO:0008237(metallopeptidase activity);GO:0016787(hydrolase activity);GO:0046872(metal ion binding);GO:0000338(protein deneddylation);GO:0006355(regulation of transcription, DNA-templated);GO:0006508(proteolysis);GO:0016579(prote…	NA	NA	NA	COP9 signalosome subunit 5 [Source:MGI Symbol;Acc:MGI:1349415]	0	0	0	0	0	0	4.7441	0.656941	0	0	2.38183	0.389412	0.913615	0.163411	2.86408	0.467551	0	0	0	0	1.09745	0.134153	0.519861	0.920441	up	no
331	"="	chr1	-	10030687	10038149	ENSMUST00000188619	6	771	MSTRG.94	Cops5	GO:0003713(transcription coactivator activity);GO:0004843(thiol-dependent ubiquitin-specific protease activity);GO:0005515(protein binding);GO:0008233(peptidase activity);GO:0008237(metallopeptidase activity);GO:0016787(hydrolase activity);GO:0046872(metal ion binding);GO:0000338(protein deneddylation);GO:0006355(regulation of transcription, DNA-templated);GO:0006508(proteolysis);GO:0016579(prote…	NA	NA	NA	COP9 signalosome subunit 5 [Source:MGI Symbol;Acc:MGI:1349415]	3.18927	0.435316	1.44667	0.23842	2.18613	0.340579	5.37899	0.744859	1.04488	0.149295	0	0	0.132742	0.023743	0	0	3.6117	0.717576	0.817336	0.135293	1.1271	0.17261	0.489621	0.908976	up	no
332	"="	chr1	-	10030920	10037938	ENSMUST00000139578	5	2204	MSTRG.94	Cops5	GO:0003713(transcription coactivator activity);GO:0004843(thiol-dependent ubiquitin-specific protease activity);GO:0005515(protein binding);GO:0008233(peptidase activity);GO:0008237(metallopeptidase activity);GO:0016787(hydrolase activity);GO:0046872(metal ion binding);GO:0000338(protein deneddylation);GO:0006355(regulation of transcription, DNA-templated);GO:0006508(proteolysis);GO:0016579(prote…	NA	NA	NA	COP9 signalosome subunit 5 [Source:MGI Symbol;Acc:MGI:1349415]	17.9188	2.44581	22.7273	3.74561	33.2626	5.18201	23.3832	3.238	20.9163	2.98859	19.3215	3.15892	17.8826	3.19852	21.1279	3.44906	26.1277	5.19106	17.7529	2.93864	0.791	-0.33825	0.0559199	0.60017	down	no
333	"="	chr1	-	10033040	10038168	ENSMUST00000150509	4	898	MSTRG.94	Cops5	GO:0003713(transcription coactivator activity);GO:0004843(thiol-dependent ubiquitin-specific protease activity);GO:0005515(protein binding);GO:0008233(peptidase activity);GO:0008237(metallopeptidase activity);GO:0016787(hydrolase activity);GO:0046872(metal ion binding);GO:0000338(protein deneddylation);GO:0006355(regulation of transcription, DNA-templated);GO:0006508(proteolysis);GO:0016579(prote…	NA	NA	NA	COP9 signalosome subunit 5 [Source:MGI Symbol;Acc:MGI:1349415]	1.48723	0.202998	1.55305	0.255954	1.91296	0.298022	1.17165	0.162244	1.41748	0.202534	1.37502	0.224806	1.83126	0.327543	0.408492	0.066685	1.21861	0.242115	3.15201	0.521752	0.94693	-0.0786706	0.519851	0.920441	down	no
334	"="	chr1	-	10037280	10037945	ENSMUST00000191296	1	666	MSTRG.94	Cops5	GO:0003713(transcription coactivator activity);GO:0004843(thiol-dependent ubiquitin-specific protease activity);GO:0005515(protein binding);GO:0008233(peptidase activity);GO:0008237(metallopeptidase activity);GO:0016787(hydrolase activity);GO:0046872(metal ion binding);GO:0000338(protein deneddylation);GO:0006355(regulation of transcription, DNA-templated);GO:0006508(proteolysis);GO:0016579(prote…	NA	NA	NA	COP9 signalosome subunit 5 [Source:MGI Symbol;Acc:MGI:1349415]	0.554383	0.07567	1.50739	0.248428	0.937078	0.145988	1.47119	0.203724	2.1633	0.3091	2.56945	0.420086	0	0	2.1108	0.344581	0.679821	0.135067	1.79968	0.297901	1.02819	0.0401026	0.764104	0.958013	up	no
335	"="	chr1	+	10037987	10039342	ENSMUST00000190610	1	1356	MSTRG.95	Cspp1	GO:0005874(microtubule);GO:0005813(centrosome);GO:0000922(spindle pole);GO:0032467(positive regulation of cytokinesis);GO:0005856(cytoskeleton);GO:0005819(spindle);GO:0005815(microtubule organizing center);GO:0005737(cytoplasm);GO:0051781(positive regulation of cell division);GO:0005515(protein binding)	NA	NA	NA	centrosome and spindle pole associated protein 1 [Source:MGI Symbol;Acc:MGI:2681832]	0	0	3.26401	0.537931	1.02415	0.159553	1.77357	0.245596	8.67618	1.23968	0	0	1.33628	0.239011	1.87856	0.306669	2.33849	0.464614	0.285644	0.047283	0.976364	-0.0345088	0.899124	0.994297	down	no
337	"="	chr1	+	10038006	10047534	ENSMUST00000191012	3	345	MSTRG.95	Cspp1	GO:0005874(microtubule);GO:0005813(centrosome);GO:0000922(spindle pole);GO:0032467(positive regulation of cytokinesis);GO:0005856(cytoskeleton);GO:0005819(spindle);GO:0005815(microtubule organizing center);GO:0005737(cytoplasm);GO:0051781(positive regulation of cell division);GO:0005515(protein binding)	NA	NA	NA	centrosome and spindle pole associated protein 1 [Source:MGI Symbol;Acc:MGI:2681832]	1.68314	0.229738	0.532031	0.087682	0.834511	0.130009	4.37774	0.60621	1.91908	0.274204	2.58008	0.421825	0.943807	0.168812	0.338373	0.055238	1.41518	0.28117	0.301066	0.049835	1.13502	0.182724	0.289414	0.799279	up	no
338	"="	chr1	+	10038217	10136768	ENSMUST00000071087	30	4355	MSTRG.95	Cspp1	GO:0005874(microtubule);GO:0005813(centrosome);GO:0000922(spindle pole);GO:0032467(positive regulation of cytokinesis);GO:0005856(cytoskeleton);GO:0005819(spindle);GO:0005815(microtubule organizing center);GO:0005737(cytoplasm);GO:0051781(positive regulation of cell division);GO:0005515(protein binding)	NA	NA	NA	centrosome and spindle pole associated protein 1 [Source:MGI Symbol;Acc:MGI:2681832]	0	0	0	0	5.18789	0.808226	6.0859	0.842748	3.63298	0.519093	0.67023	0.109578	4.02662	0.720211	0	0	1.31201	0.260672	0	0	1.03763	0.0532871	0.86883	0.988069	up	no
339	"="	chr1	+	10038226	10061771	ENSMUST00000143606	4	3383	MSTRG.95	Cspp1	GO:0005874(microtubule);GO:0005813(centrosome);GO:0000922(spindle pole);GO:0032467(positive regulation of cytokinesis);GO:0005856(cytoskeleton);GO:0005819(spindle);GO:0005815(microtubule organizing center);GO:0005737(cytoplasm);GO:0051781(positive regulation of cell division);GO:0005515(protein binding)	NA	NA	NA	centrosome and spindle pole associated protein 1 [Source:MGI Symbol;Acc:MGI:2681832]	13.0889	1.78655	2.0329	0.335036	2.55722	0.398391	6.95279	0.962791	10.4113	1.4876	8.55782	1.39914	6.74179	1.20585	3.10994	0.507688	5.15962	1.02512	2.31406	0.383045	1.13453	0.182089	0.609648	0.927517	up	no
340	"="	chr1	+	10038249	10059048	ENSMUST00000191360	4	637	MSTRG.95	Cspp1	GO:0005874(microtubule);GO:0005813(centrosome);GO:0000922(spindle pole);GO:0032467(positive regulation of cytokinesis);GO:0005856(cytoskeleton);GO:0005819(spindle);GO:0005815(microtubule organizing center);GO:0005737(cytoplasm);GO:0051781(positive regulation of cell division);GO:0005515(protein binding)	NA	NA	NA	centrosome and spindle pole associated protein 1 [Source:MGI Symbol;Acc:MGI:2681832]	0	0	1.08565	0.178922	1.9629	0.305803	2.34749	0.32507	0.246364	0.035201	0.344224	0.056278	0.501453	0.089691	0.710602	0.116003	0.711141	0.14129	0.423525	0.070106	1.02896	0.0411824	0.721904	0.945024	up	no
341	"="	chr1	+	10038262	10067118	ENSMUST00000117415	7	1272	MSTRG.95	Cspp1	GO:0005874(microtubule);GO:0005813(centrosome);GO:0000922(spindle pole);GO:0032467(positive regulation of cytokinesis);GO:0005856(cytoskeleton);GO:0005819(spindle);GO:0005815(microtubule organizing center);GO:0005737(cytoplasm);GO:0051781(positive regulation of cell division);GO:0005515(protein binding)	NA	NA	NA	centrosome and spindle pole associated protein 1 [Source:MGI Symbol;Acc:MGI:2681832]	0	0	5.26439	0.867607	3.55675	0.554109	4.09066	0.566457	1.31741	0.188236	8.17233	1.33612	1.49596	0.267571	11.2834	1.84197	4.9695	0.987343	9.31978	1.5427	0.694858	-0.52521	0.169151	0.715601	down	no
342	"="	chr1	+	10039767	10058872	ENSMUST00000191521	4	487	MSTRG.95	Cspp1	GO:0005874(microtubule);GO:0005813(centrosome);GO:0000922(spindle pole);GO:0032467(positive regulation of cytokinesis);GO:0005856(cytoskeleton);GO:0005819(spindle);GO:0005815(microtubule organizing center);GO:0005737(cytoplasm);GO:0051781(positive regulation of cell division);GO:0005515(protein binding)	NA	NA	NA	centrosome and spindle pole associated protein 1 [Source:MGI Symbol;Acc:MGI:2681832]	0.101235	0.013818	0.786494	0.12962	0.682206	0.106281	0.729215	0.100978	1.33956	0.1914	0.027118	0.004434	0.449696	0.080434	0.398054	0.064981	0	0	0.250783	0.041512	1.04879	0.0687219	0.261046	0.775491	up	no
343	"="	chr1	+	10039773	10067976	ENSMUST00000118263	7	2162	MSTRG.95	Cspp1	GO:0005874(microtubule);GO:0005813(centrosome);GO:0000922(spindle pole);GO:0032467(positive regulation of cytokinesis);GO:0005856(cytoskeleton);GO:0005819(spindle);GO:0005815(microtubule organizing center);GO:0005737(cytoplasm);GO:0051781(positive regulation of cell division);GO:0005515(protein binding)	NA	NA	NA	centrosome and spindle pole associated protein 1 [Source:MGI Symbol;Acc:MGI:2681832]	1.96832	0.268664	0.624607	0.102939	1.68185	0.262016	0.005095	0.000706	0	0	0.108044	0.017664	0.483442	0.08647	0	0	0.165232	0.032828	0	0	1.05735	0.0804472	0.454906	0.891055	up	no
344	"="	chr1	+	10039773	10068333	ENSMUST00000122156	8	2535	MSTRG.95	Cspp1	GO:0005874(microtubule);GO:0005813(centrosome);GO:0000922(spindle pole);GO:0032467(positive regulation of cytokinesis);GO:0005856(cytoskeleton);GO:0005819(spindle);GO:0005815(microtubule organizing center);GO:0005737(cytoplasm);GO:0051781(positive regulation of cell division);GO:0005515(protein binding)	NA	NA	NA	centrosome and spindle pole associated protein 1 [Source:MGI Symbol;Acc:MGI:2681832]	2.88038	0.393155	0	0	2.41697	0.376543	0.355875	0.04928	0.079899	0.011416	0.157943	0.025823	0.221114	0.039549	0	0	0.984459	0.195593	0	0	1.03631	0.0514517	0.74108	0.950914	up	no
345	"="	chr1	+	10039777	10058858	ENSMUST00000190063	4	454	MSTRG.95	Cspp1	GO:0005874(microtubule);GO:0005813(centrosome);GO:0000922(spindle pole);GO:0032467(positive regulation of cytokinesis);GO:0005856(cytoskeleton);GO:0005819(spindle);GO:0005815(microtubule organizing center);GO:0005737(cytoplasm);GO:0051781(positive regulation of cell division);GO:0005515(protein binding)	NA	NA	NA	centrosome and spindle pole associated protein 1 [Source:MGI Symbol;Acc:MGI:2681832]	0.759137	0.103618	0	0	0.261925	0.040806	0.285116	0.039482	0	0	0	0	0.404092	0.072277	0	0	0.342106	0.06797	0	0	0.999243	-0.00109314	0.981914	0.995788	down	no
346	"="	chr1	+	10039785	10067102	ENSMUST00000119714	7	1268	MSTRG.95	Cspp1	GO:0005874(microtubule);GO:0005813(centrosome);GO:0000922(spindle pole);GO:0032467(positive regulation of cytokinesis);GO:0005856(cytoskeleton);GO:0005819(spindle);GO:0005815(microtubule organizing center);GO:0005737(cytoplasm);GO:0051781(positive regulation of cell division);GO:0005515(protein binding)	NA	NA	NA	centrosome and spindle pole associated protein 1 [Source:MGI Symbol;Acc:MGI:2681832]	3.03093	0.413703	0	0	0.452845	0.070549	0.308238	0.042683	0	0	0	0	0.25652	0.045882	0	0	0.577058	0.11465	0	0	1.0726	0.101117	0.467167	0.897786	up	no
347	"="	chr1	+	10039823	10059991	ENSMUST00000134716	5	541	MSTRG.95	Cspp1	GO:0005874(microtubule);GO:0005813(centrosome);GO:0000922(spindle pole);GO:0032467(positive regulation of cytokinesis);GO:0005856(cytoskeleton);GO:0005819(spindle);GO:0005815(microtubule organizing center);GO:0005737(cytoplasm);GO:0051781(positive regulation of cell division);GO:0005515(protein binding)	NA	NA	NA	centrosome and spindle pole associated protein 1 [Source:MGI Symbol;Acc:MGI:2681832]	0.13679	0.018671	1.13427	0.186935	0.102082	0.015903	0.934758	0.129441	4.90779	0.701241	0	0	1.04672	0.187218	1.47314	0.240486	6.17851	1.22755	5.20395	0.861409	0.694285	-0.5264	0.12475	0.687231	down	no
348	"="	chr1	+	10040155	10058823	ENSMUST00000155974	4	445	MSTRG.95	Cspp1	GO:0005874(microtubule);GO:0005813(centrosome);GO:0000922(spindle pole);GO:0032467(positive regulation of cytokinesis);GO:0005856(cytoskeleton);GO:0005819(spindle);GO:0005815(microtubule organizing center);GO:0005737(cytoplasm);GO:0051781(positive regulation of cell division);GO:0005515(protein binding)	NA	NA	NA	centrosome and spindle pole associated protein 1 [Source:MGI Symbol;Acc:MGI:2681832]	0.080899	0.011042	0.643721	0.10609	0.655776	0.102164	0.119101	0.016493	0	0	0	0	0.38954	0.069674	1.12359	0.183423	0.182022	0.036164	0.494278	0.081818	0.955751	-0.065293	0.35887	0.833569	down	no
349	"="	chr1	+	10046493	10136145	ENSMUST00000186294	29	3429	MSTRG.95	Cspp1	GO:0005874(microtubule);GO:0005813(centrosome);GO:0000922(spindle pole);GO:0032467(positive regulation of cytokinesis);GO:0005856(cytoskeleton);GO:0005819(spindle);GO:0005815(microtubule organizing center);GO:0005737(cytoplasm);GO:0051781(positive regulation of cell division);GO:0005515(protein binding)	NA	NA	NA	centrosome and spindle pole associated protein 1 [Source:MGI Symbol;Acc:MGI:2681832]	2.10505	0.287327	8.7035	1.4344	0.14506	0.022599	2.72797	0.377757	2.33343	0.333409	0.676889	0.110666	5.18585	0.927555	4.42657	0.722622	0.119819	0.023806	1.39155	0.230342	1.09359	0.129076	0.733213	0.948398	up	no
350	"="	chr1	+	10056924	10066575	ENSMUST00000149214	5	458	MSTRG.95	Cspp1	GO:0005874(microtubule);GO:0005813(centrosome);GO:0000922(spindle pole);GO:0032467(positive regulation of cytokinesis);GO:0005856(cytoskeleton);GO:0005819(spindle);GO:0005815(microtubule organizing center);GO:0005737(cytoplasm);GO:0051781(positive regulation of cell division);GO:0005515(protein binding)	NA	NA	NA	centrosome and spindle pole associated protein 1 [Source:MGI Symbol;Acc:MGI:2681832]	0.403707	0.055104	0.355933	0.05866	0.132763	0.020683	0.200321	0.02774	0.289488	0.041363	0.268226	0.043853	0.247271	0.044227	0.190876	0.03116	0.348294	0.069199	0.242354	0.040117	0.990975	-0.0130797	0.480123	0.904128	down	no
353	"="	chr1	+	10071183	10076191	ENSMUST00000190318	1	5009	MSTRG.95	Cspp1	GO:0005874(microtubule);GO:0005813(centrosome);GO:0000922(spindle pole);GO:0032467(positive regulation of cytokinesis);GO:0005856(cytoskeleton);GO:0005819(spindle);GO:0005815(microtubule organizing center);GO:0005737(cytoplasm);GO:0051781(positive regulation of cell division);GO:0005515(protein binding)	NA	NA	NA	centrosome and spindle pole associated protein 1 [Source:MGI Symbol;Acc:MGI:2681832]	0.029606	0.004041	4.17356	0.687831	0.159816	0.024898	3.94139	0.545786	3.33606	0.476667	5.31001	0.868149	4.55205	0.814191	0.135077	0.022051	0.540304	0.107348	1.64278	0.27193	1.06696	0.0935115	0.767202	0.958917	up	no
354	"="	chr1	+	10074382	10085817	ENSMUST00000188249	5	859	MSTRG.95	Cspp1	GO:0005874(microtubule);GO:0005813(centrosome);GO:0000922(spindle pole);GO:0032467(positive regulation of cytokinesis);GO:0005856(cytoskeleton);GO:0005819(spindle);GO:0005815(microtubule organizing center);GO:0005737(cytoplasm);GO:0051781(positive regulation of cell division);GO:0005515(protein binding)	NA	NA	NA	centrosome and spindle pole associated protein 1 [Source:MGI Symbol;Acc:MGI:2681832]	1.12599	0.153691	1.12862	0.186004	0.790243	0.123113	0.254328	0.035218	1.13766	0.162553	0.165895	0.027123	1.43872	0.257332	1.05863	0.172818	0	0	0	0	1.01976	0.0282301	0.785064	0.964285	up	no
355	"="	chr1	+	10074860	10084073	ENSMUST00000153804	4	825	MSTRG.95	Cspp1	GO:0005874(microtubule);GO:0005813(centrosome);GO:0000922(spindle pole);GO:0032467(positive regulation of cytokinesis);GO:0005856(cytoskeleton);GO:0005819(spindle);GO:0005815(microtubule organizing center);GO:0005737(cytoplasm);GO:0051781(positive regulation of cell division);GO:0005515(protein binding)	NA	NA	NA	centrosome and spindle pole associated protein 1 [Source:MGI Symbol;Acc:MGI:2681832]	0.802571	0.109546	10.8445	1.78725	10.5401	1.64205	24.5141	3.3946	13.6145	1.94528	11.4761	1.87626	15.7294	2.81341	5.04327	0.823297	13.7239	2.72668	7.42145	1.22847	0.782582	-0.353686	0.498556	0.912586	down	no
357	"="	chr1	+	10074913	10090255	ENSMUST00000188449	7	538	MSTRG.95	Cspp1	GO:0005874(microtubule);GO:0005813(centrosome);GO:0000922(spindle pole);GO:0032467(positive regulation of cytokinesis);GO:0005856(cytoskeleton);GO:0005819(spindle);GO:0005815(microtubule organizing center);GO:0005737(cytoplasm);GO:0051781(positive regulation of cell division);GO:0005515(protein binding)	NA	NA	NA	centrosome and spindle pole associated protein 1 [Source:MGI Symbol;Acc:MGI:2681832]	1.52616	0.208311	3.00887	0.495882	0.709998	0.110611	0.951649	0.13178	2.00308	0.286207	3.32629	0.543825	3.56495	0.637636	0.773369	0.12625	0.391118	0.077708	1.79438	0.297024	0.990368	-0.0139633	0.941721	0.994297	down	no
359	"="	chr1	+	10087747	10090317	ENSMUST00000123261	3	647	MSTRG.95	Cspp1	GO:0005874(microtubule);GO:0005813(centrosome);GO:0000922(spindle pole);GO:0032467(positive regulation of cytokinesis);GO:0005856(cytoskeleton);GO:0005819(spindle);GO:0005815(microtubule organizing center);GO:0005737(cytoplasm);GO:0051781(positive regulation of cell division);GO:0005515(protein binding)	NA	NA	NA	centrosome and spindle pole associated protein 1 [Source:MGI Symbol;Acc:MGI:2681832]	9.52741	1.30043	4.74295	0.78167	16.0454	2.49972	8.92638	1.23609	12.9697	1.85316	7.29034	1.19192	8.8437	1.58181	14.0696	2.29682	15.6088	3.10117	8.78373	1.45397	0.678829	-0.558879	0.0364511	0.60017	down	no
360	"="	chr1	+	10095864	10108554	ENSMUST00000185422	2	336	MSTRG.95	Cspp1	GO:0005874(microtubule);GO:0005813(centrosome);GO:0000922(spindle pole);GO:0032467(positive regulation of cytokinesis);GO:0005856(cytoskeleton);GO:0005819(spindle);GO:0005815(microtubule organizing center);GO:0005737(cytoplasm);GO:0051781(positive regulation of cell division);GO:0005515(protein binding)	NA	NA	NA	centrosome and spindle pole associated protein 1 [Source:MGI Symbol;Acc:MGI:2681832]	0.646508	0.088244	0	0	0.871774	0.135814	0.186834	0.025872	0.990419	0.141514	0.352378	0.057611	0.439947	0.07869	0.818106	0.133553	1.40679	0.279502	0.540016	0.089389	0.896978	-0.156855	0.0319713	0.595443	down	no
361	"="	chr1	+	10104228	10108543	ENSMUST00000190625	2	312	MSTRG.95	Cspp1	GO:0005874(microtubule);GO:0005813(centrosome);GO:0000922(spindle pole);GO:0032467(positive regulation of cytokinesis);GO:0005856(cytoskeleton);GO:0005819(spindle);GO:0005815(microtubule organizing center);GO:0005737(cytoplasm);GO:0051781(positive regulation of cell division);GO:0005515(protein binding)	NA	NA	NA	centrosome and spindle pole associated protein 1 [Source:MGI Symbol;Acc:MGI:2681832]	0	0	0	0	3.40936	0.531147	0.708442	0.098102	3.84616	0.549552	0.127757	0.020887	1.51056	0.270182	0	0	0	0	0.871981	0.144339	1.01071	0.0153762	0.9381	0.994297	up	no
362	"="	chr1	+	10112876	10134173	ENSMUST00000187226	10	1074	MSTRG.95	Cspp1	GO:0005874(microtubule);GO:0005813(centrosome);GO:0000922(spindle pole);GO:0032467(positive regulation of cytokinesis);GO:0005856(cytoskeleton);GO:0005819(spindle);GO:0005815(microtubule organizing center);GO:0005737(cytoplasm);GO:0051781(positive regulation of cell division);GO:0005515(protein binding)	NA	NA	NA	centrosome and spindle pole associated protein 1 [Source:MGI Symbol;Acc:MGI:2681832]	0	0	1.41239	0.232772	0.140886	0.021949	0.112684	0.015604	0.53535	0.076493	0.168133	0.027489	0.406622	0.072729	1.07765	0.175923	0.231576	0.04601	0.105848	0.017521	0.98052	-0.0283808	0.755171	0.955021	down	no
363	"="	chr1	+	10115425	10116731	ENSMUST00000136283	2	778	MSTRG.95	Cspp1	GO:0005874(microtubule);GO:0005813(centrosome);GO:0000922(spindle pole);GO:0032467(positive regulation of cytokinesis);GO:0005856(cytoskeleton);GO:0005819(spindle);GO:0005815(microtubule organizing center);GO:0005737(cytoplasm);GO:0051781(positive regulation of cell division);GO:0005515(protein binding)	NA	NA	NA	centrosome and spindle pole associated protein 1 [Source:MGI Symbol;Acc:MGI:2681832]	9.36221	1.27788	6.81466	1.1231	9.05586	1.41082	6.54565	0.906412	11.914	1.70231	4.19791	0.686327	5.98752	1.07094	3.2199	0.525638	8.42481	1.67385	7.99767	1.32385	0.958816	-0.0606743	0.737268	0.949784	down	no
364	"="	chr1	+	10125984	10130018	ENSMUST00000128164	3	670	MSTRG.95	Cspp1	GO:0005874(microtubule);GO:0005813(centrosome);GO:0000922(spindle pole);GO:0032467(positive regulation of cytokinesis);GO:0005856(cytoskeleton);GO:0005819(spindle);GO:0005815(microtubule organizing center);GO:0005737(cytoplasm);GO:0051781(positive regulation of cell division);GO:0005515(protein binding)	NA	NA	NA	centrosome and spindle pole associated protein 1 [Source:MGI Symbol;Acc:MGI:2681832]	6.44887	0.880231	6.45443	1.06373	6.8614	1.06894	6.69506	0.927102	8.67902	1.24009	7.51176	1.22812	3.29191	0.588799	3.77018	0.615469	2.41353	0.479522	4.0946	0.677778	1.26545	0.339653	0.0445421	0.60017	up	no
365	"="	chr1	+	10129959	10133461	ENSMUST00000136898	3	436	MSTRG.95	Cspp1	GO:0005874(microtubule);GO:0005813(centrosome);GO:0000922(spindle pole);GO:0032467(positive regulation of cytokinesis);GO:0005856(cytoskeleton);GO:0005819(spindle);GO:0005815(microtubule organizing center);GO:0005737(cytoplasm);GO:0051781(positive regulation of cell division);GO:0005515(protein binding)	NA	NA	NA	centrosome and spindle pole associated protein 1 [Source:MGI Symbol;Acc:MGI:2681832]	2.5785	0.35195	1.35733	0.223696	2.71897	0.42359	5.99994	0.830845	6.65975	0.951567	1.35425	0.221411	2.87046	0.513418	2.52487	0.412176	4.89244	0.972033	2.13791	0.353887	0.943115	-0.0844947	0.7065	0.939724	down	no
366	"="	chr1	+	10133970	10136322	ENSMUST00000148663	2	650	MSTRG.95	Cspp1	GO:0005874(microtubule);GO:0005813(centrosome);GO:0000922(spindle pole);GO:0032467(positive regulation of cytokinesis);GO:0005856(cytoskeleton);GO:0005819(spindle);GO:0005815(microtubule organizing center);GO:0005737(cytoplasm);GO:0051781(positive regulation of cell division);GO:0005515(protein binding)	NA	NA	NA	centrosome and spindle pole associated protein 1 [Source:MGI Symbol;Acc:MGI:2681832]	1.01803	0.138955	1.36361	0.224733	0.998222	0.155514	1.76577	0.244515	1.1047	0.157843	0.127916	0.020913	2.1289	0.380781	0.879078	0.143507	0.270618	0.053767	0.678139	0.112252	1.03606	0.0511112	0.647273	0.930869	up	no
370	"="	chr1	-	10137571	10232670	ENSMUST00000088615	38	6978	MSTRG.97	Arfgef1	GO:0048471(perinuclear region of cytoplasm);GO:0030532(small nuclear ribonucleoprotein complex);GO:0016363(nuclear matrix);GO:0016020(membrane);GO:0005829(cytosol);GO:0005802(trans-Golgi network);GO:0005794(Golgi apparatus);GO:0005737(cytoplasm);GO:0005730(nucleolus);GO:0005654(nucleoplasm);GO:0005634(nucleus);GO:0000139(Golgi membrane);GO:2000114(regulation of establishment of cell polarity);GO:…	04144(Endocytosis)	NA	NA	ADP-ribosylation factor guanine nucleotide-exchange factor 1(brefeldin A-inhibited) [Source:MGI Symbol;Acc:MGI:2442988]	71.7713	9.79635	56.2497	9.27033	43.1358	6.72017	86.2308	11.9409	83.0848	11.8714	90.9997	14.8778	29.3759	5.25424	53.3412	8.70777	68.8627	13.6817	101.245	16.759	1.05497	0.0772062	0.846449	0.981963	up	no
371	"="	chr1	-	10138690	10141701	ENSMUST00000187417	3	568	MSTRG.97	Arfgef1	GO:0048471(perinuclear region of cytoplasm);GO:0030532(small nuclear ribonucleoprotein complex);GO:0016363(nuclear matrix);GO:0016020(membrane);GO:0005829(cytosol);GO:0005802(trans-Golgi network);GO:0005794(Golgi apparatus);GO:0005737(cytoplasm);GO:0005730(nucleolus);GO:0005654(nucleoplasm);GO:0005634(nucleus);GO:0000139(Golgi membrane);GO:2000114(regulation of establishment of cell polarity);GO:…	04144(Endocytosis)	NA	NA	ADP-ribosylation factor guanine nucleotide-exchange factor 1(brefeldin A-inhibited) [Source:MGI Symbol;Acc:MGI:2442988]	0	0	1.16482	0.191971	0.007508	0.00117	0	0	1.35903	0.194183	0.985095	0.161056	2.19573	0.392734	1.23218	0.201149	0.826948	0.164299	1.847	0.305733	0.846449	-0.240506	0.057748	0.60017	down	no
373	"="	chr1	-	10147405	10154530	ENSMUST00000142497	5	729	MSTRG.97	Arfgef1	GO:0048471(perinuclear region of cytoplasm);GO:0030532(small nuclear ribonucleoprotein complex);GO:0016363(nuclear matrix);GO:0016020(membrane);GO:0005829(cytosol);GO:0005802(trans-Golgi network);GO:0005794(Golgi apparatus);GO:0005737(cytoplasm);GO:0005730(nucleolus);GO:0005654(nucleoplasm);GO:0005634(nucleus);GO:0000139(Golgi membrane);GO:2000114(regulation of establishment of cell polarity);GO:…	04144(Endocytosis)	NA	NA	ADP-ribosylation factor guanine nucleotide-exchange factor 1(brefeldin A-inhibited) [Source:MGI Symbol;Acc:MGI:2442988]	0.366264	0.049993	8.16627	1.34586	0.808465	0.125951	1.32774	0.18386	1.19921	0.171347	2.57447	0.420907	0.77231	0.138137	0	0	3.95677	0.786133	4.5967	0.76089	0.878278	-0.18725	0.613529	0.927517	down	no
374	"="	chr1	-	10156399	10160060	ENSMUST00000156563	2	3526	MSTRG.97	Arfgef1	GO:0048471(perinuclear region of cytoplasm);GO:0030532(small nuclear ribonucleoprotein complex);GO:0016363(nuclear matrix);GO:0016020(membrane);GO:0005829(cytosol);GO:0005802(trans-Golgi network);GO:0005794(Golgi apparatus);GO:0005737(cytoplasm);GO:0005730(nucleolus);GO:0005654(nucleoplasm);GO:0005634(nucleus);GO:0000139(Golgi membrane);GO:2000114(regulation of establishment of cell polarity);GO:…	04144(Endocytosis)	NA	NA	ADP-ribosylation factor guanine nucleotide-exchange factor 1(brefeldin A-inhibited) [Source:MGI Symbol;Acc:MGI:2442988]	17.5311	2.39288	12.1594	2.00396	13.7871	2.1479	19.19	2.65734	13.1055	1.87256	10.1268	1.65566	10.6358	1.90234	14.8424	2.42298	8.90537	1.76933	4.23898	0.701677	1.22058	0.287567	0.268361	0.781794	up	no
375	"="	chr1	-	10160757	10161306	ENSMUST00000128834	2	458	MSTRG.97	Arfgef1	GO:0048471(perinuclear region of cytoplasm);GO:0030532(small nuclear ribonucleoprotein complex);GO:0016363(nuclear matrix);GO:0016020(membrane);GO:0005829(cytosol);GO:0005802(trans-Golgi network);GO:0005794(Golgi apparatus);GO:0005737(cytoplasm);GO:0005730(nucleolus);GO:0005654(nucleoplasm);GO:0005634(nucleus);GO:0000139(Golgi membrane);GO:2000114(regulation of establishment of cell polarity);GO:…	04144(Endocytosis)	NA	NA	ADP-ribosylation factor guanine nucleotide-exchange factor 1(brefeldin A-inhibited) [Source:MGI Symbol;Acc:MGI:2442988]	5.4142	0.739005	7.05692	1.16303	5.49617	0.856253	5.34862	0.740653	9.03629	1.29114	0.087994	0.014386	0.098972	0.017702	5.67398	0.926258	3.47414	0.690245	2.40657	0.398359	1.26493	0.339054	0.218321	0.742279	up	no
376	"="	chr1	+	10166539	10166778	ENSMUST00000157528	1	240	MSTRG.98	Gm26348	NA	NA	NA	NA	predicted gene, 26348 [Source:MGI Symbol;Acc:MGI:5456125]	6.29167	0.858774	4.40417	0.725836	9.4375	1.47028	8.17917	1.13261	13.2125	1.88785	7.55	1.23437	4.40417	0.78774	3.14583	0.513547	7.55	1.50004	4.40417	0.729021	1.01078	0.0154716	0.947956	0.994297	up	no
377	"="	chr1	-	10173075	10232670	ENSMUST00000131556	20	3424	MSTRG.97	Arfgef1	GO:0048471(perinuclear region of cytoplasm);GO:0030532(small nuclear ribonucleoprotein complex);GO:0016363(nuclear matrix);GO:0016020(membrane);GO:0005829(cytosol);GO:0005802(trans-Golgi network);GO:0005794(Golgi apparatus);GO:0005737(cytoplasm);GO:0005730(nucleolus);GO:0005654(nucleoplasm);GO:0005634(nucleus);GO:0000139(Golgi membrane);GO:2000114(regulation of establishment of cell polarity);GO:…	04144(Endocytosis)	NA	NA	ADP-ribosylation factor guanine nucleotide-exchange factor 1(brefeldin A-inhibited) [Source:MGI Symbol;Acc:MGI:2442988]	34.2438	4.67406	2.26106	0.372639	12.2525	1.90884	4.42309	0.612489	9.42777	1.34707	2.04319	0.334046	0.387682	0.069342	1.0688	0.174479	3.95418	0.785619	0.570263	0.094395	1.81356	0.858822	0.136712	0.687231	up	no
379	"="	chr1	-	10208946	10210107	ENSMUST00000186813	1	1162	MSTRG.97	Arfgef1	GO:0048471(perinuclear region of cytoplasm);GO:0030532(small nuclear ribonucleoprotein complex);GO:0016363(nuclear matrix);GO:0016020(membrane);GO:0005829(cytosol);GO:0005802(trans-Golgi network);GO:0005794(Golgi apparatus);GO:0005737(cytoplasm);GO:0005730(nucleolus);GO:0005654(nucleoplasm);GO:0005634(nucleus);GO:0000139(Golgi membrane);GO:2000114(regulation of establishment of cell polarity);GO:…	04144(Endocytosis)	NA	NA	ADP-ribosylation factor guanine nucleotide-exchange factor 1(brefeldin A-inhibited) [Source:MGI Symbol;Acc:MGI:2442988]	8.77259	1.19741	5.53088	0.911526	11.4463	1.78323	8.71439	1.20673	6.12973	0.875836	6.09443	0.996394	4.16798	0.745494	4.94075	0.806561	3.27408	0.650497	0.531397	0.087962	1.29363	0.371421	0.167946	0.714716	up	no
380	"="	chr1	-	10209161	10214213	ENSMUST00000186720	3	810	MSTRG.97	Arfgef1	GO:0048471(perinuclear region of cytoplasm);GO:0030532(small nuclear ribonucleoprotein complex);GO:0016363(nuclear matrix);GO:0016020(membrane);GO:0005829(cytosol);GO:0005802(trans-Golgi network);GO:0005794(Golgi apparatus);GO:0005737(cytoplasm);GO:0005730(nucleolus);GO:0005654(nucleoplasm);GO:0005634(nucleus);GO:0000139(Golgi membrane);GO:2000114(regulation of establishment of cell polarity);GO:…	04144(Endocytosis)	NA	NA	ADP-ribosylation factor guanine nucleotide-exchange factor 1(brefeldin A-inhibited) [Source:MGI Symbol;Acc:MGI:2442988]	5.46074	0.745358	1.2462	0.205382	3.67358	0.572311	4.08196	0.565252	9.18948	1.31302	7.90648	1.29265	3.12823	0.559522	0.785607	0.128248	5.2755	1.04814	4.63157	0.766663	0.962223	-0.0555569	0.863297	0.986603	down	no
384	"="	chr1	-	10472475	10477823	ENSMUST00000147575	2	4752	ENSMUSG00000042501	Cpa6	GO:0006508(proteolysis);GO:0004180(carboxypeptidase activity);GO:0004181(metallocarboxypeptidase activity);GO:0008233(peptidase activity);GO:0008237(metallopeptidase activity);GO:0008270(zinc ion binding);GO:0016787(hydrolase activity);GO:0046872(metal ion binding);GO:0005576(extracellular region);GO:0005578(proteinaceous extracellular matrix);GO:0005615(extracellular space)	NA	NA	NA	carboxypeptidase A6 [Source:MGI Symbol;Acc:MGI:3045348]	0.062921	0.008588	0	0	0.031776	0.00495	0	0	0.031776	0.00454	0	0	0	0	0	0	0.031776	0.006313	0.031776	0.00526	0.999948	-7.44368e-05	0.985602	0.996512	down	no
390	"="	chr1	+	10805281	10806522	ENSMUST00000189483	1	1242	ENSMUSG00000100212	Gm5522	NA	NA	NA	NA	predicted gene 5522 [Source:MGI Symbol;Acc:MGI:3649087]	0	0	0	0	0.060789	0.00947	0	0	0	0	0.228663	0.037385	0	0	0	0	0	0	0	0	0.999607	-0.000567304	0.968462	0.994297	down	no
393	"="	chr1	+	10993465	11303681	ENSMUST00000027056	40	11053	MSTRG.100	Prex2	GO:0005085(guanyl-nucleotide exchange factor activity);GO:0005089(Rho guanyl-nucleotide exchange factor activity);GO:0005096(GTPase activator activity);GO:0030676(Rac guanyl-nucleotide exchange factor activity);GO:0006469(negative regulation of protein kinase activity);GO:0007186(G-protein coupled receptor signaling pathway);GO:0008344(adult locomotory behavior);GO:0014065(phosphatidylinositol 3-…	NA	NA	NA	phosphatidylinositol-3,4,5-trisphosphate-dependent Rac exchange factor 2 [Source:MGI Symbol;Acc:MGI:1923385]	0	0	41.6115	6.85785	0	0	0	0	15.7882	2.25587	0	0	33.5675	6.00397	32.0461	5.23142	0	0	20.4751	3.38924	0.607223	-0.719701	0.555744	0.920441	down	no
394	"="	chr1	+	10993518	10996601	ENSMUST00000190935	1	3084	MSTRG.100	Prex2	GO:0005085(guanyl-nucleotide exchange factor activity);GO:0005089(Rho guanyl-nucleotide exchange factor activity);GO:0005096(GTPase activator activity);GO:0030676(Rac guanyl-nucleotide exchange factor activity);GO:0006469(negative regulation of protein kinase activity);GO:0007186(G-protein coupled receptor signaling pathway);GO:0008344(adult locomotory behavior);GO:0014065(phosphatidylinositol 3-…	NA	NA	NA	phosphatidylinositol-3,4,5-trisphosphate-dependent Rac exchange factor 2 [Source:MGI Symbol;Acc:MGI:1923385]	0	0	10.537	1.73656	0	0	0	0	0	0	0	0	6.32328	1.131	7.46725	1.219	0	0	4.94228	0.818095	0.788271	-0.343236	0.529111	0.920441	down	no
396	"="	chr1	+	11098530	11150071	ENSMUST00000189822	13	1517	MSTRG.100	Prex2	GO:0005085(guanyl-nucleotide exchange factor activity);GO:0005089(Rho guanyl-nucleotide exchange factor activity);GO:0005096(GTPase activator activity);GO:0030676(Rac guanyl-nucleotide exchange factor activity);GO:0006469(negative regulation of protein kinase activity);GO:0007186(G-protein coupled receptor signaling pathway);GO:0008344(adult locomotory behavior);GO:0014065(phosphatidylinositol 3-…	NA	NA	NA	phosphatidylinositol-3,4,5-trisphosphate-dependent Rac exchange factor 2 [Source:MGI Symbol;Acc:MGI:1923385]	11.7027	1.59734	0.083718	0.013797	0.019776	0.003081	34.7118	4.80673	12.6075	1.8014	0.06592	0.010777	0.133862	0.023943	0.204072	0.033314	2.69321	0.53509	0.629834	0.104256	2.52368	1.33553	0.0633116	0.60017	up	no
398	"="	chr1	+	11140691	11160596	ENSMUST00000187694	5	2949	MSTRG.100	Prex2	GO:0005085(guanyl-nucleotide exchange factor activity);GO:0005089(Rho guanyl-nucleotide exchange factor activity);GO:0005096(GTPase activator activity);GO:0030676(Rac guanyl-nucleotide exchange factor activity);GO:0006469(negative regulation of protein kinase activity);GO:0007186(G-protein coupled receptor signaling pathway);GO:0008344(adult locomotory behavior);GO:0014065(phosphatidylinositol 3-…	NA	NA	NA	phosphatidylinositol-3,4,5-trisphosphate-dependent Rac exchange factor 2 [Source:MGI Symbol;Acc:MGI:1923385]	6.41063	0.875012	5.91329	0.97455	8.17357	1.27337	7.05624	0.977117	9.29315	1.32784	2.64346	0.432186	2.20529	0.394444	4.29396	0.700975	4.23626	0.841662	3.51434	0.581728	1.19417	0.256014	0.0325034	0.59632	up	no
399	"="	chr1	-	11223566	11224174	ENSMUST00000187404	1	609	MSTRG.102	Gm28686	NA	NA	NA	NA	predicted gene 28686 [Source:MGI Symbol;Acc:MGI:5579392]	1.97865	0.270074	3.96716	0.653815	5.60098	0.872582	5.2069	0.721028	2.23153	0.318848	0.99179	0.16215	1.98358	0.354788	5.68309	0.927745	3.71921	0.738936	4.21511	0.697726	0.905964	-0.142474	0.524241	0.920441	down	no
400	"="	chr1	+	11258067	11297898	ENSMUST00000188189	6	726	MSTRG.100	Prex2	GO:0005085(guanyl-nucleotide exchange factor activity);GO:0005089(Rho guanyl-nucleotide exchange factor activity);GO:0005096(GTPase activator activity);GO:0030676(Rac guanyl-nucleotide exchange factor activity);GO:0006469(negative regulation of protein kinase activity);GO:0007186(G-protein coupled receptor signaling pathway);GO:0008344(adult locomotory behavior);GO:0014065(phosphatidylinositol 3-…	NA	NA	NA	phosphatidylinositol-3,4,5-trisphosphate-dependent Rac exchange factor 2 [Source:MGI Symbol;Acc:MGI:1923385]	0.567382	0.077444	0	0	0.479279	0.074667	0.734894	0.101765	0.87027	0.124347	0	0	0	0	0.37098	0.060561	0.556738	0.110613	0.127684	0.021135	1.01769	0.0252991	0.64094	0.928483	up	no
401	"="	chr1	+	11258106	11298005	ENSMUST00000187745	6	769	MSTRG.100	Prex2	GO:0005085(guanyl-nucleotide exchange factor activity);GO:0005089(Rho guanyl-nucleotide exchange factor activity);GO:0005096(GTPase activator activity);GO:0030676(Rac guanyl-nucleotide exchange factor activity);GO:0006469(negative regulation of protein kinase activity);GO:0007186(G-protein coupled receptor signaling pathway);GO:0008344(adult locomotory behavior);GO:0014065(phosphatidylinositol 3-…	NA	NA	NA	phosphatidylinositol-3,4,5-trisphosphate-dependent Rac exchange factor 2 [Source:MGI Symbol;Acc:MGI:1923385]	0	0	0.707766	0.116645	0	0	0	0	0	0	0.386227	0.063145	1.00798	0.18029	0	0	0	0	0	0	0.973218	-0.0391645	0.619073	0.927517	down	no
402	"="	chr1	+	11263963	11299594	ENSMUST00000189385	6	2449	MSTRG.100	Prex2	GO:0005085(guanyl-nucleotide exchange factor activity);GO:0005089(Rho guanyl-nucleotide exchange factor activity);GO:0005096(GTPase activator activity);GO:0030676(Rac guanyl-nucleotide exchange factor activity);GO:0006469(negative regulation of protein kinase activity);GO:0007186(G-protein coupled receptor signaling pathway);GO:0008344(adult locomotory behavior);GO:0014065(phosphatidylinositol 3-…	NA	NA	NA	phosphatidylinositol-3,4,5-trisphosphate-dependent Rac exchange factor 2 [Source:MGI Symbol;Acc:MGI:1923385]	1.11308	0.151928	0.248142	0.040895	0.599451	0.093389	0.377	0.052205	0.542181	0.077469	0.333741	0.054564	0.251531	0.044989	0.157702	0.025744	0.283665	0.056359	0.077363	0.012806	1.04037	0.05709	0.173574	0.719745	up	no
403	"="	chr1	+	11283993	11298204	ENSMUST00000188154	4	843	MSTRG.100	Prex2	GO:0005085(guanyl-nucleotide exchange factor activity);GO:0005089(Rho guanyl-nucleotide exchange factor activity);GO:0005096(GTPase activator activity);GO:0030676(Rac guanyl-nucleotide exchange factor activity);GO:0006469(negative regulation of protein kinase activity);GO:0007186(G-protein coupled receptor signaling pathway);GO:0008344(adult locomotory behavior);GO:0014065(phosphatidylinositol 3-…	NA	NA	NA	phosphatidylinositol-3,4,5-trisphosphate-dependent Rac exchange factor 2 [Source:MGI Symbol;Acc:MGI:1923385]	0.707822	0.096613	0.971981	0.160189	0.671023	0.104539	7.10582	0.983983	1.0334	0.147655	0.614731	0.100504	0.659924	0.118036	0.068802	0.011232	0.714447	0.141947	0.305519	0.050572	1.27237	0.347522	0.138433	0.687231	up	no
405	"="	chr1	+	11414105	11601811	ENSMUST00000171690	8	6158	ENSMUSG00000057715	A830018L16Rik	GO:0003674(molecular_function);GO:0008150(biological_process);GO:0005575(cellular_component)	NA	NA	NA	RIKEN cDNA A830018L16 gene [Source:MGI Symbol;Acc:MGI:2444149]	0	0	0	0	0	0	0.147126	0.020373	0	0	0	0	0	0	0	0	0	0	0	0	1.00793	0.0113948	0.143807	0.687231	up	no
406	"="	chr1	+	11414105	11975901	ENSMUST00000048613	14	2779	ENSMUSG00000057715	A830018L16Rik	GO:0003674(molecular_function);GO:0008150(biological_process);GO:0005575(cellular_component)	NA	NA	NA	RIKEN cDNA A830018L16 gene [Source:MGI Symbol;Acc:MGI:2444149]	0	0	0	0	0	0	0	0	0	0	0	0	0.054336	0.009719	0	0	0	0	0	0	0.997449	-0.00368506	0.350216	0.828549	down	no
410	"="	chr1	+	11414269	11601621	ENSMUST00000135014	7	6451	ENSMUSG00000057715	A830018L16Rik	GO:0003674(molecular_function);GO:0008150(biological_process);GO:0005575(cellular_component)	NA	NA	NA	RIKEN cDNA A830018L16 gene [Source:MGI Symbol;Acc:MGI:2444149]	0	0	0	0	0.046814	0.007293	0	0	0	0	0	0	0	0	0.08768	0.014313	0.046814	0.009301	0	0	0.993402	-0.00955005	0.131424	0.687231	down	no
421	"="	chr1	+	12565577	12566383	ENSMUST00000181461	1	807	ENSMUSG00000097628	Gm2383	NA	NA	NA	NA	predicted gene 2383 [Source:MGI Symbol;Acc:MGI:3780551]	0.007683	0.001049	0	0	0	0	0	0	0.023792	0.003399	0	0	0	0	0	0	0	0	0	0	1.00079	0.00114085	0.396925	0.85839	up	no
425	"="	chr1	+	12692277	12861192	ENSMUST00000177608	22	5598	MSTRG.103	Sulf1	GO:0003824(catalytic activity);GO:0004065(arylsulfatase activity);GO:0005509(calcium ion binding);GO:0008449(N-acetylglucosamine-6-sulfatase activity);GO:0008484(sulfuric ester hydrolase activity);GO:0016787(hydrolase activity);GO:0046872(metal ion binding);GO:0001502(cartilage condensation);GO:0001822(kidney development);GO:0001937(negative regulation of endothelial cell proliferation);GO:000206…	NA	NA	NA	sulfatase 1 [Source:MGI Symbol;Acc:MGI:2138563]	6.42637	0.87716	1.22161	0.201329	2.42482	0.377764	1.20944	0.167478	3.93971	0.562919	0.991554	0.162112	1.59007	0.284403	1.94974	0.318289	2.2456	0.446157	1.46018	0.241704	1.05126	0.072117	0.697738	0.936723	up	no
427	"="	chr1	+	12692532	12852489	ENSMUST00000186051	22	4563	MSTRG.103	Sulf1	GO:0003824(catalytic activity);GO:0004065(arylsulfatase activity);GO:0005509(calcium ion binding);GO:0008449(N-acetylglucosamine-6-sulfatase activity);GO:0008484(sulfuric ester hydrolase activity);GO:0016787(hydrolase activity);GO:0046872(metal ion binding);GO:0001502(cartilage condensation);GO:0001822(kidney development);GO:0001937(negative regulation of endothelial cell proliferation);GO:000206…	NA	NA	NA	sulfatase 1 [Source:MGI Symbol;Acc:MGI:2138563]	0.708614	0.096721	0.499478	0.082317	0.096601	0.01505	2.04114	0.282647	0.457848	0.065419	0.827307	0.135259	0.165461	0.029595	0.571896	0.09336	0.066185	0.01315	0.375087	0.062088	1.11966	0.163062	0.0130224	0.537322	up	no
428	"="	chr1	+	12718459	12822916	ENSMUST00000187376	12	2746	MSTRG.103	Sulf1	GO:0003824(catalytic activity);GO:0004065(arylsulfatase activity);GO:0005509(calcium ion binding);GO:0008449(N-acetylglucosamine-6-sulfatase activity);GO:0008484(sulfuric ester hydrolase activity);GO:0016787(hydrolase activity);GO:0046872(metal ion binding);GO:0001502(cartilage condensation);GO:0001822(kidney development);GO:0001937(negative regulation of endothelial cell proliferation);GO:000206…	NA	NA	NA	sulfatase 1 [Source:MGI Symbol;Acc:MGI:2138563]	3.47542	0.474374	0.55877	0.092089	2.61445	0.407307	1.7162	0.237652	0.219956	0.031428	2.40357	0.392966	1.81096	0.323913	1.21762	0.198772	0.368745	0.073262	0.054989	0.009102	1.09195	0.126903	0.483638	0.905884	up	no
429	"="	chr1	+	12718529	12860377	ENSMUST00000088585	22	4630	MSTRG.103	Sulf1	GO:0003824(catalytic activity);GO:0004065(arylsulfatase activity);GO:0005509(calcium ion binding);GO:0008449(N-acetylglucosamine-6-sulfatase activity);GO:0008484(sulfuric ester hydrolase activity);GO:0016787(hydrolase activity);GO:0046872(metal ion binding);GO:0001502(cartilage condensation);GO:0001822(kidney development);GO:0001937(negative regulation of endothelial cell proliferation);GO:000206…	NA	NA	NA	sulfatase 1 [Source:MGI Symbol;Acc:MGI:2138563]	0	0	3.38545	0.557946	2.06437	0.32161	0	0	2.32248	0.331844	0.417336	0.068231	1.00591	0.17992	1.66782	0.272267	1.03061	0.204763	2.1323	0.352959	0.906177	-0.142135	0.393403	0.856279	down	no
430	"="	chr1	+	12719464	12786549	ENSMUST00000189541	4	366	MSTRG.103	Sulf1	GO:0003824(catalytic activity);GO:0004065(arylsulfatase activity);GO:0005509(calcium ion binding);GO:0008449(N-acetylglucosamine-6-sulfatase activity);GO:0008484(sulfuric ester hydrolase activity);GO:0016787(hydrolase activity);GO:0046872(metal ion binding);GO:0001502(cartilage condensation);GO:0001822(kidney development);GO:0001937(negative regulation of endothelial cell proliferation);GO:000206…	NA	NA	NA	sulfatase 1 [Source:MGI Symbol;Acc:MGI:2138563]	0.20964	0.028615	0	0	1.57572	0.245483	0.467597	0.064751	0	0	0	0	0.238373	0.042636	0.50924	0.083132	0	0	0	0	1.00761	0.010944	0.895351	0.994297	up	no
431	"="	chr1	+	12728119	12786639	ENSMUST00000186405	3	815	MSTRG.103	Sulf1	GO:0003824(catalytic activity);GO:0004065(arylsulfatase activity);GO:0005509(calcium ion binding);GO:0008449(N-acetylglucosamine-6-sulfatase activity);GO:0008484(sulfuric ester hydrolase activity);GO:0016787(hydrolase activity);GO:0046872(metal ion binding);GO:0001502(cartilage condensation);GO:0001822(kidney development);GO:0001937(negative regulation of endothelial cell proliferation);GO:000206…	NA	NA	NA	sulfatase 1 [Source:MGI Symbol;Acc:MGI:2138563]	1.11323	0.151949	0.85829	0.141452	0	0	0.63018	0.087265	0	0	1.052	0.171994	0.023313	0.00417	0	0	0.917152	0.18222	0	0	1.02202	0.0314164	0.751764	0.954002	up	no
433	"="	chr1	+	12785443	12788818	ENSMUST00000186674	3	2581	MSTRG.103	Sulf1	GO:0003824(catalytic activity);GO:0004065(arylsulfatase activity);GO:0005509(calcium ion binding);GO:0008449(N-acetylglucosamine-6-sulfatase activity);GO:0008484(sulfuric ester hydrolase activity);GO:0016787(hydrolase activity);GO:0046872(metal ion binding);GO:0001502(cartilage condensation);GO:0001822(kidney development);GO:0001937(negative regulation of endothelial cell proliferation);GO:000206…	NA	NA	NA	sulfatase 1 [Source:MGI Symbol;Acc:MGI:2138563]	1.06002	0.144686	1.85964	0.306481	1.51879	0.236614	0	0	1.66309	0.237628	2.17874	0.356209	1.07611	0.192476	0	0	1.14866	0.228217	0.292522	0.048421	0.964597	-0.0520015	0.699804	0.937233	down	no
434	"="	chr1	+	12836028	12840497	ENSMUST00000189447	4	747	MSTRG.103	Sulf1	GO:0003824(catalytic activity);GO:0004065(arylsulfatase activity);GO:0005509(calcium ion binding);GO:0008449(N-acetylglucosamine-6-sulfatase activity);GO:0008484(sulfuric ester hydrolase activity);GO:0016787(hydrolase activity);GO:0046872(metal ion binding);GO:0001502(cartilage condensation);GO:0001822(kidney development);GO:0001937(negative regulation of endothelial cell proliferation);GO:000206…	NA	NA	NA	sulfatase 1 [Source:MGI Symbol;Acc:MGI:2138563]	0	0	0.130043	0.021432	1.02621	0.159873	0	0	0.384758	0.054976	2.23598	0.365566	1.16066	0.207598	0	0	0.561827	0.111624	0	0	0.91203	-0.132847	0.324254	0.825369	down	no
435	"="	chr1	+	12842791	12861192	ENSMUST00000185780	4	2682	MSTRG.103	Sulf1	GO:0003824(catalytic activity);GO:0004065(arylsulfatase activity);GO:0005509(calcium ion binding);GO:0008449(N-acetylglucosamine-6-sulfatase activity);GO:0008484(sulfuric ester hydrolase activity);GO:0016787(hydrolase activity);GO:0046872(metal ion binding);GO:0001502(cartilage condensation);GO:0001822(kidney development);GO:0001937(negative regulation of endothelial cell proliferation);GO:000206…	NA	NA	NA	sulfatase 1 [Source:MGI Symbol;Acc:MGI:2138563]	0	0	0.410392	0.067635	1.58903	0.247556	4.92212	0.681593	0	0	0.498726	0.081538	2.69516	0.482063	0.818611	0.133636	0	0	1.75796	0.290994	1.06036	0.0845578	0.71626	0.943069	up	no
437	"="	chr1	-	12866552	12991135	ENSMUST00000115403	9	8509	ENSMUSG00000025938	Slco5a1	GO:0016021(integral component of membrane);GO:0016020(membrane);GO:0005886(plasma membrane);GO:0006811(ion transport);GO:0006810(transport);GO:0005215(transporter activity)	NA	NA	NA	solute carrier organic anion transporter family, member 5A1 [Source:MGI Symbol;Acc:MGI:2443431]	0.425902	0.058133	0.496533	0.081832	0.342343	0.053334	0.366179	0.050707	0.333294	0.047622	0.165771	0.027102	0.106475	0.019044	0.08873	0.014485	0.035492	0.007052	0.238208	0.039431	1.04185	0.0591532	0.00447137	0.435962	up	no
439	"="	chr1	-	12878595	12991135	ENSMUST00000136197	6	5123	ENSMUSG00000025938	Slco5a1	GO:0016021(integral component of membrane);GO:0016020(membrane);GO:0005886(plasma membrane);GO:0006811(ion transport);GO:0006810(transport);GO:0005215(transporter activity)	NA	NA	NA	solute carrier organic anion transporter family, member 5A1 [Source:MGI Symbol;Acc:MGI:2443431]	0	0	0	0	0	0	0	0	0	0	0.061186	0.010003	0	0	0	0	0	0	0	0	0.999922	-0.000112597	0.974614	0.994297	down	no
447	"="	chr1	-	13113457	13127163	ENSMUST00000047577	8	2564	ENSMUSG00000042414	Prdm14	GO:0005654(nucleoplasm);GO:0005634(nucleus);GO:1902459(positive regulation of stem cell population maintenance);GO:1902093(positive regulation of flagellated sperm motility);GO:0060817(inactivation of paternal X chromosome);GO:0048873(homeostasis of number of cells within a tissue);GO:0044030(regulation of DNA methylation);GO:0040037(negative regulation of fibroblast growth factor receptor signal…	NA	NA	NA	PR domain containing 14 [Source:MGI Symbol;Acc:MGI:3588194]	0	0	0	0	0	0	0	0	0	0	0.117785	0.019257	0	0	0	0	0.058892	0.011701	0.294462	0.048742	0.989418	-0.0153478	0.376495	0.845721	down	no
455	"="	chr1	-	13139105	13372439	ENSMUST00000081713	22	8171	MSTRG.109	Ncoa2	GO:0005634(nucleus);GO:0006355(regulation of transcription, DNA-templated);GO:0006351(transcription, DNA-templated);GO:0046983(protein dimerization activity);GO:0035257(nuclear hormone receptor binding);GO:0030374(ligand-dependent nuclear receptor transcription coactivator activity);GO:0003713(transcription coactivator activity);GO:0000978(RNA polymerase II core promoter proximal region sequence-…	04919(Thyroid hormone signaling pathway)	NA	NA	nuclear receptor coactivator 2 [Source:MGI Symbol;Acc:MGI:1276533]	0.467917	0.063868	0	0	0	0	0.398019	0.055116	0.357213	0.05104	0.23502	0.038424	0.536298	0.095924	0	0	0.404514	0.080369	0	0	0.988432	-0.0167866	0.720138	0.944439	down	no
459	"="	chr1	-	13146599	13148507	ENSMUST00000146784	2	557	MSTRG.109	Ncoa2	GO:0005634(nucleus);GO:0006355(regulation of transcription, DNA-templated);GO:0006351(transcription, DNA-templated);GO:0046983(protein dimerization activity);GO:0035257(nuclear hormone receptor binding);GO:0030374(ligand-dependent nuclear receptor transcription coactivator activity);GO:0003713(transcription coactivator activity);GO:0000978(RNA polymerase II core promoter proximal region sequence-…	04919(Thyroid hormone signaling pathway)	NA	NA	nuclear receptor coactivator 2 [Source:MGI Symbol;Acc:MGI:1276533]	3.29624	0.449917	0	0	0.296444	0.046183	0.089736	0.012426	0.401491	0.057366	0.301136	0.049234	0.181185	0.032407	0.467141	0.076259	0.051696	0.010271	0.08966	0.014841	1.11516	0.15725	0.260015	0.774513	up	no
460	"="	chr1	-	13148429	13151018	ENSMUST00000133232	3	594	MSTRG.109	Ncoa2	GO:0005634(nucleus);GO:0006355(regulation of transcription, DNA-templated);GO:0006351(transcription, DNA-templated);GO:0046983(protein dimerization activity);GO:0035257(nuclear hormone receptor binding);GO:0030374(ligand-dependent nuclear receptor transcription coactivator activity);GO:0003713(transcription coactivator activity);GO:0000978(RNA polymerase II core promoter proximal region sequence-…	04919(Thyroid hormone signaling pathway)	NA	NA	nuclear receptor coactivator 2 [Source:MGI Symbol;Acc:MGI:1276533]	3.48606	0.475826	4.986	0.821727	19.1184	2.97846	1.34982	0.186918	3.88266	0.554767	4.21246	0.688706	1.68373	0.301157	5.79769	0.946454	0	0	7.47235	1.2369	1.06514	0.0910383	0.855297	0.98445	up	no
462	"="	chr1	-	13164501	13374083	ENSMUST00000147927	13	3429	MSTRG.109	Ncoa2	GO:0005634(nucleus);GO:0006355(regulation of transcription, DNA-templated);GO:0006351(transcription, DNA-templated);GO:0046983(protein dimerization activity);GO:0035257(nuclear hormone receptor binding);GO:0030374(ligand-dependent nuclear receptor transcription coactivator activity);GO:0003713(transcription coactivator activity);GO:0000978(RNA polymerase II core promoter proximal region sequence-…	04919(Thyroid hormone signaling pathway)	NA	NA	nuclear receptor coactivator 2 [Source:MGI Symbol;Acc:MGI:1276533]	2.49837	0.341012	4.38033	0.721908	13.7883	2.14809	0.308253	0.042685	2.07999	0.297197	2.10212	0.343681	1.47105	0.263116	1.37156	0.223902	1.01936	0.202527	4.06632	0.673098	0.982943	-0.0248209	0.944353	0.994297	down	no
463	"="	chr1	-	13165925	13374029	ENSMUST00000143603	13	3804	MSTRG.109	Ncoa2	GO:0005634(nucleus);GO:0006355(regulation of transcription, DNA-templated);GO:0006351(transcription, DNA-templated);GO:0046983(protein dimerization activity);GO:0035257(nuclear hormone receptor binding);GO:0030374(ligand-dependent nuclear receptor transcription coactivator activity);GO:0003713(transcription coactivator activity);GO:0000978(RNA polymerase II core promoter proximal region sequence-…	04919(Thyroid hormone signaling pathway)	NA	NA	nuclear receptor coactivator 2 [Source:MGI Symbol;Acc:MGI:1276533]	4.09105	0.558404	6.14221	1.01228	9.71662	1.51376	3.85106	0.533278	2.98873	0.42704	3.02252	0.49416	1.25666	0.22477	3.04966	0.497847	2.18332	0.433783	5.19712	0.860278	1.11157	0.152596	0.533203	0.920441	up	no
465	"="	chr1	-	13182284	13372429	ENSMUST00000139970	7	2944	MSTRG.109	Ncoa2	GO:0005634(nucleus);GO:0006355(regulation of transcription, DNA-templated);GO:0006351(transcription, DNA-templated);GO:0046983(protein dimerization activity);GO:0035257(nuclear hormone receptor binding);GO:0030374(ligand-dependent nuclear receptor transcription coactivator activity);GO:0003713(transcription coactivator activity);GO:0000978(RNA polymerase II core promoter proximal region sequence-…	04919(Thyroid hormone signaling pathway)	NA	NA	nuclear receptor coactivator 2 [Source:MGI Symbol;Acc:MGI:1276533]	0	0	0	0	0	0	0	0	0	0	0	0	0	0	0.000134	2.2e-05	0	0	6.2e-05	1e-05	0.999995	-6.71516e-06	0.441536	0.88354	down	no
480	"="	chr1	-	13564698	13589910	ENSMUST00000027068	11	2938	MSTRG.105	Tram1	GO:0006810(transport);GO:0015031(protein transport);GO:0005783(endoplasmic reticulum);GO:0016020(membrane);GO:0016021(integral component of membrane);GO:0003674(molecular_function);GO:0005789(endoplasmic reticulum membrane)	04141(Protein processing in endoplasmic reticulum)	NA	NA	translocating chain-associating membrane protein 1 [Source:MGI Symbol;Acc:MGI:1919515]	338.954	46.2652	252.465	41.6079	314.504	48.9968	366.184	50.7076	343.801	49.1234	367.932	60.1543	244.164	43.6718	303.995	49.6262	230.96	45.8872	316.433	52.3791	1.01844	0.026357	0.806825	0.971073	up	no
481	"="	chr1	-	13576144	13579798	ENSMUST00000185447	4	594	MSTRG.105	Tram1	GO:0006810(transport);GO:0015031(protein transport);GO:0005783(endoplasmic reticulum);GO:0016020(membrane);GO:0016021(integral component of membrane);GO:0003674(molecular_function);GO:0005789(endoplasmic reticulum membrane)	04141(Protein processing in endoplasmic reticulum)	NA	NA	translocating chain-associating membrane protein 1 [Source:MGI Symbol;Acc:MGI:1919515]	0.803317	0.109648	0.33692	0.055527	1.00741	0.156945	3.37742	0.467689	1.03574	0.14799	0.561448	0.091793	0.994698	0.177914	0.586114	0.095681	0.54478	0.108237	3.25739	0.539195	1.05881	0.0824483	0.612067	0.927517	up	no
482	"="	chr1	-	13578118	13589875	ENSMUST00000188377	4	498	MSTRG.105	Tram1	GO:0006810(transport);GO:0015031(protein transport);GO:0005783(endoplasmic reticulum);GO:0016020(membrane);GO:0016021(integral component of membrane);GO:0003674(molecular_function);GO:0005789(endoplasmic reticulum membrane)	04141(Protein processing in endoplasmic reticulum)	NA	NA	translocating chain-associating membrane protein 1 [Source:MGI Symbol;Acc:MGI:1919515]	0.707638	0.096588	0.572906	0.094419	0.761062	0.118566	0	0	4.46711	0.638275	0.727985	0.11902	2.3568	0.421543	1.81013	0.295498	1.88057	0.373632	0.427577	0.070777	0.834622	-0.260805	0.162664	0.710014	down	no
484	"="	chr1	-	13623330	13660546	ENSMUST00000027071	7	4494	MSTRG.107	Lactb2	GO:0003723(RNA binding);GO:0003727(single-stranded RNA binding);GO:0004518(nuclease activity);GO:0004519(endonuclease activity);GO:0004521(endoribonuclease activity);GO:0008270(zinc ion binding);GO:0016787(hydrolase activity);GO:0046872(metal ion binding);GO:0090502(RNA phosphodiester bond hydrolysis, endonucleolytic);GO:0005739(mitochondrion);GO:0005759(mitochondrial matrix)	NA	NA	NA	lactamase, beta 2 [Source:MGI Symbol;Acc:MGI:2442551]	650.417	88.7779	66.6897	10.9909	600.88	93.6117	912.556	126.367	328.77	46.9758	553.653	90.5183	320.353	57.2992	730.925	119.321	457.952	90.9863	395.038	65.3906	0.844547	-0.243751	0.777767	0.962204	down	no
486	"="	chr1	-	13629995	13638411	ENSMUST00000156222	2	400	MSTRG.107	Lactb2	GO:0003723(RNA binding);GO:0003727(single-stranded RNA binding);GO:0004518(nuclease activity);GO:0004519(endonuclease activity);GO:0004521(endoribonuclease activity);GO:0008270(zinc ion binding);GO:0016787(hydrolase activity);GO:0046872(metal ion binding);GO:0090502(RNA phosphodiester bond hydrolysis, endonucleolytic);GO:0005739(mitochondrion);GO:0005759(mitochondrial matrix)	NA	NA	NA	lactamase, beta 2 [Source:MGI Symbol;Acc:MGI:2442551]	68.9836	9.41584	45.1809	7.44612	28.0296	4.36675	97.1921	13.4587	41.3017	5.90133	43.2271	7.06731	46.6087	8.33654	61.0512	9.96641	57.7629	11.4764	50.5289	8.36403	1.00159	0.00229003	0.994695	0.998527	up	no
489	"="	chr1	+	13668771	13701723	ENSMUST00000088542	4	1926	ENSMUSG00000067813	Xkr9	GO:0003674(molecular_function);GO:0008150(biological_process);GO:0016020(membrane);GO:0016021(integral component of membrane)	NA	NA	NA	X-linked Kx blood group related 9 [Source:MGI Symbol;Acc:MGI:2686466]	1.94123	0.264967	0.63136	0.104052	1.24559	0.194051	1.72728	0.239186	1.67682	0.239589	1.33793	0.218741	1.12303	0.200868	1.48262	0.242033	1.13084	0.224676	1.21663	0.201388	1.00627	0.00901963	0.850522	0.983121	up	no
491	"="	chr1	-	13785883	13786879	ENSMUST00000180415	1	997	ENSMUSG00000097711	Gm5523	NA	NA	NA	NA	predicted pseudogene 5523 [Source:MGI Symbol;Acc:MGI:3649089]	0.151454	0.020673	0	0	0	0	0.310481	0.042994	0	0	0.151454	0.024762	0.151454	0.027089	0	0	0	0	0.302909	0.05014	1.01083	0.0155439	0.398684	0.859636	up	no
495	"="	chr1	-	14168954	14310200	ENSMUST00000027066	18	4347	ENSMUSG00000025932	Eya1	GO:0042471(ear morphogenesis);GO:0035335(peptidyl-tyrosine dephosphorylation);GO:0009887(animal organ morphogenesis);GO:0007275(multicellular organism development);GO:0006355(regulation of transcription, DNA-templated);GO:0046872(metal ion binding);GO:0016787(hydrolase activity);GO:0004725(protein tyrosine phosphatase activity);GO:0004721(phosphoprotein phosphatase activity);GO:0003723(RNA bindin…	05202(Transcriptional misregulation in cancers)	NA	NA	EYA transcriptional coactivator and phosphatase 1 [Source:MGI Symbol;Acc:MGI:109344]	0	0	0.010699	0.001763	0	0	0	0	0	0	0	0	0.022737	0.004067	0	0	0	0	0	0	0.999202	-0.00115231	0.513793	0.920328	down	no
496	"="	chr1	-	14168958	14310235	ENSMUST00000168081	18	4366	ENSMUSG00000025932	Eya1	GO:0042471(ear morphogenesis);GO:0035335(peptidyl-tyrosine dephosphorylation);GO:0009887(animal organ morphogenesis);GO:0007275(multicellular organism development);GO:0006355(regulation of transcription, DNA-templated);GO:0046872(metal ion binding);GO:0016787(hydrolase activity);GO:0004725(protein tyrosine phosphatase activity);GO:0004721(phosphoprotein phosphatase activity);GO:0003723(RNA bindin…	05202(Transcriptional misregulation in cancers)	NA	NA	EYA transcriptional coactivator and phosphatase 1 [Source:MGI Symbol;Acc:MGI:109344]	0.117957	0.0161	0.494115	0.081433	0.122215	0.01904	0.225411	0.031214	0.147283	0.021044	0.152006	0.024852	0.57395	0.102658	0.465847	0.076048	0.287768	0.057174	0.377932	0.062559	0.96282	-0.0546618	0.122389	0.687231	down	no
501	"="	chr1	-	14252600	14304619	ENSMUST00000188857	7	725	ENSMUSG00000025932	Eya1	GO:0042471(ear morphogenesis);GO:0035335(peptidyl-tyrosine dephosphorylation);GO:0009887(animal organ morphogenesis);GO:0007275(multicellular organism development);GO:0006355(regulation of transcription, DNA-templated);GO:0046872(metal ion binding);GO:0016787(hydrolase activity);GO:0004725(protein tyrosine phosphatase activity);GO:0004721(phosphoprotein phosphatase activity);GO:0003723(RNA bindin…	05202(Transcriptional misregulation in cancers)	NA	NA	EYA transcriptional coactivator and phosphatase 1 [Source:MGI Symbol;Acc:MGI:109344]	0	0	0	0	0.476424	0.074222	0	0	0	0	0	0	0	0	0	0	0	0	0	0	0.999199	-0.00115535	0.962775	0.994297	down	no
505	"="	chr1	-	14301204	14310051	ENSMUST00000185329	2	3677	ENSMUSG00000025932	Eya1	GO:0042471(ear morphogenesis);GO:0035335(peptidyl-tyrosine dephosphorylation);GO:0009887(animal organ morphogenesis);GO:0007275(multicellular organism development);GO:0006355(regulation of transcription, DNA-templated);GO:0046872(metal ion binding);GO:0016787(hydrolase activity);GO:0004725(protein tyrosine phosphatase activity);GO:0004721(phosphoprotein phosphatase activity);GO:0003723(RNA bindin…	05202(Transcriptional misregulation in cancers)	NA	NA	EYA transcriptional coactivator and phosphatase 1 [Source:MGI Symbol;Acc:MGI:109344]	0.287463	0.039237	0	0	0	0	0.20533	0.028433	0	0	0	0	0.082132	0.01469	0.041066	0.006704	0	0	0	0	1.01912	0.0273178	0.0988241	0.657247	up	no
507	"="	chr1	-	14753346	14755990	ENSMUST00000027062	2	1741	ENSMUSG00000025930	Msc	GO:0000980(RNA polymerase II distal enhancer sequence-specific DNA binding);GO:0001206(transcriptional repressor activity, RNA polymerase II distal enhancer sequence-specific binding);GO:0003677(DNA binding);GO:0046983(protein dimerization activity);GO:0000122(negative regulation of transcription from RNA polymerase II promoter);GO:0006351(transcription, DNA-templated);GO:0006355(regulation of tr…	NA	NA	NA	musculin [Source:MGI Symbol;Acc:MGI:1333884]	0.173464	0.023677	0	0	0	0	0	0	0	0	0	0	0	0	0	0	0.086732	0.017232	0	0	1.00003	3.71391e-05	0.997424	0.99936	up	no
510	"="	chr1	-	14754767	14755992	ENSMUST00000190471	1	1226	ENSMUSG00000025930	Msc	GO:0000980(RNA polymerase II distal enhancer sequence-specific DNA binding);GO:0001206(transcriptional repressor activity, RNA polymerase II distal enhancer sequence-specific binding);GO:0003677(DNA binding);GO:0046983(protein dimerization activity);GO:0000122(negative regulation of transcription from RNA polymerase II promoter);GO:0006351(transcription, DNA-templated);GO:0006355(regulation of tr…	NA	NA	NA	musculin [Source:MGI Symbol;Acc:MGI:1333884]	0	0	0	0	0	0	0.123165	0.017055	0	0	0	0	0	0	0	0	0	0	0	0	1.00664	0.00955463	0.143807	0.687231	up	no
513	"="	chr1	-	14839869	14840156	ENSMUST00000121569	1	288	ENSMUSG00000081201	Smt3h2-ps4	NA	NA	NA	NA	SMT3 suppressor of mif two 3 homolog 2, pseudogene 4 (S. cerevisiae) [Source:MGI Symbol;Acc:MGI:2149598]	0.211806	0.02891	0.211806	0.034907	0	0	0	0	0	0	0	0	0	0	0	0	0	0	0	0	1.01498	0.0214478	0.189769	0.737145	up	no
514	"="	chr1	+	14865072	14865965	ENSMUST00000121367	1	894	MSTRG.108	Rpl5-ps1	NA	NA	NA	NA	ribosomal protein L5, pseudogene 1 [Source:MGI Symbol;Acc:MGI:3647110]	64.0698	8.74513	33.9486	5.59495	52.2848	8.1455	76.8541	10.6424	54.1655	7.73935	31.2454	5.10839	23.4012	4.1856	21.9624	3.58528	45.2942	8.99908	26.8438	4.44344	1.40462	0.490176	0.156907	0.703258	up	no
515	"="	chr1	-	14872648	14918862	ENSMUST00000041447	27	4263	ENSMUSG00000032769	Trpa1	GO:0005216(ion channel activity);GO:0005262(calcium channel activity);GO:0005515(protein binding);GO:0015267(channel activity);GO:0015278(calcium-release channel activity);GO:0097604(temperature-gated cation channel activity);GO:0006810(transport);GO:0006811(ion transport);GO:0006816(calcium ion transport);GO:0007166(cell surface receptor signaling pathway);GO:0009409(response to cold);GO:0010033…	04750(Inflammatory mediator regulation of TRP channels)	NA	NA	transient receptor potential cation channel, subfamily A, member 1 [Source:MGI Symbol;Acc:MGI:3522699]	0	0	0	0	0	0	0	0	0	0	0.070842	0.011582	0.070842	0.012671	0	0	0	0	0.070842	0.011726	0.995329	-0.00675448	0.232285	0.746237	down	no
517	"="	chr1	-	15268802	15269797	ENSMUST00000086739	1	996	ENSMUSG00000073737	Gm10566	NA	NA	NA	NA	predicted gene 10566 [Source:MGI Symbol;Acc:MGI:3642220]	1.58989	0.21701	0.95733	0.157774	0.25099	0.039102	1.36444	0.188942	0.956175	0.136621	1.44018	0.235459	0.569838	0.101923	1.34774	0.220014	0.911193	0.181036	0.703098	0.116384	1.02516	0.0358505	0.533975	0.920441	up	no
518	"="	chr1	+	15287254	15712548	ENSMUST00000175681	3	3963	MSTRG.118	Kcnb2	GO:0043204(perikaryon);GO:0042995(cell projection);GO:0032809(neuronal cell body membrane);GO:0030425(dendrite);GO:0016021(integral component of membrane);GO:0016020(membrane);GO:0008076(voltage-gated potassium channel complex);GO:0005886(plasma membrane);GO:0005622(intracellular);GO:0072661(protein targeting to plasma membrane);GO:0071805(potassium ion transmembrane transport);GO:0055085(transme…	NA	NA	NA	potassium voltage gated channel, Shab-related subfamily, member 2 [Source:MGI Symbol;Acc:MGI:99632]	0	0	0	0	0	0	0.197857	0.027398	0	0	0	0	0	0	0.170491	0.027832	0	0	0	0	1.00615	0.00884743	0.539383	0.920441	up	no
519	"="	chr1	+	15312452	15723750	ENSMUST00000170146	2	14845	MSTRG.118	Kcnb2	GO:0043204(perikaryon);GO:0042995(cell projection);GO:0032809(neuronal cell body membrane);GO:0030425(dendrite);GO:0016021(integral component of membrane);GO:0016020(membrane);GO:0008076(voltage-gated potassium channel complex);GO:0005886(plasma membrane);GO:0005622(intracellular);GO:0072661(protein targeting to plasma membrane);GO:0071805(potassium ion transmembrane transport);GO:0055085(transme…	NA	NA	NA	potassium voltage gated channel, Shab-related subfamily, member 2 [Source:MGI Symbol;Acc:MGI:99632]	0.122061	0.016661	0.142405	0.023469	0.203233	0.031662	0	0	0.081374	0.011627	0.254294	0.041575	0.030515	0.005458	0	0	0.040687	0.008084	0.203435	0.033675	1.00125	0.00179573	0.925659	0.994297	up	no
532	"="	chr1	+	15805646	15844052	ENSMUST00000188371	10	2268	MSTRG.126	Terf1	GO:0005819(spindle);GO:0003720(telomerase activity);GO:0003677(DNA binding);GO:0003691(double-stranded telomeric DNA binding);GO:0005515(protein binding);GO:0008017(microtubule binding);GO:0008301(DNA binding, bending);GO:0042162(telomeric DNA binding);GO:0042803(protein homodimerization activity);GO:0043130(ubiquitin binding);GO:0046982(protein heterodimerization activity);GO:0071532(ankyrin rep…	NA	NA	NA	telomeric repeat binding factor 1 [Source:MGI Symbol;Acc:MGI:109634]	10.5027	1.43356	7.36797	1.21429	6.22135	0.96923	7.7844	1.07795	8.63897	1.23436	6.63117	1.08415	9.15839	1.63809	7.95962	1.29938	2.30336	0.457633	11.3442	1.8778	1.12755	0.173186	0.423118	0.872578	up	no
533	"="	chr1	+	15805657	15822015	ENSMUST00000186565	7	968	MSTRG.126	Terf1	GO:0005819(spindle);GO:0003720(telomerase activity);GO:0003677(DNA binding);GO:0003691(double-stranded telomeric DNA binding);GO:0005515(protein binding);GO:0008017(microtubule binding);GO:0008301(DNA binding, bending);GO:0042162(telomeric DNA binding);GO:0042803(protein homodimerization activity);GO:0043130(ubiquitin binding);GO:0046982(protein heterodimerization activity);GO:0071532(ankyrin rep…	NA	NA	NA	telomeric repeat binding factor 1 [Source:MGI Symbol;Acc:MGI:109634]	0	0	1.72916	0.284977	0	0	0	0	0	0	0	0	0	0	0	0	0	0	0	0	1.03965	0.056096	0.577398	0.920441	up	no
534	"="	chr1	+	15805664	15843470	ENSMUST00000027057	9	1581	MSTRG.126	Terf1	GO:0005819(spindle);GO:0003720(telomerase activity);GO:0003677(DNA binding);GO:0003691(double-stranded telomeric DNA binding);GO:0005515(protein binding);GO:0008017(microtubule binding);GO:0008301(DNA binding, bending);GO:0042162(telomeric DNA binding);GO:0042803(protein homodimerization activity);GO:0043130(ubiquitin binding);GO:0046982(protein heterodimerization activity);GO:0071532(ankyrin rep…	NA	NA	NA	telomeric repeat binding factor 1 [Source:MGI Symbol;Acc:MGI:109634]	5.09835	0.695893	0	0	4.48188	0.698236	6.87258	0.951684	3.17996	0.454363	0.50007	0.081758	0.53208	0.095169	5.85489	0.955792	1.45382	0.288845	0.702981	0.116364	1.24606	0.317372	0.335271	0.828549	up	no
537	"="	chr1	+	15807641	15822103	ENSMUST00000188684	5	2908	MSTRG.126	Terf1	GO:0005819(spindle);GO:0003720(telomerase activity);GO:0003677(DNA binding);GO:0003691(double-stranded telomeric DNA binding);GO:0005515(protein binding);GO:0008017(microtubule binding);GO:0008301(DNA binding, bending);GO:0042162(telomeric DNA binding);GO:0042803(protein homodimerization activity);GO:0043130(ubiquitin binding);GO:0046982(protein heterodimerization activity);GO:0071532(ankyrin rep…	NA	NA	NA	telomeric repeat binding factor 1 [Source:MGI Symbol;Acc:MGI:109634]	0	0	0.000684	0.000113	4.40824	0.686763	5.13494	0.711063	0	0	0.059735	0.009766	0	0	2.64281	0.431429	6.174	1.22666	6.54058	1.08266	0.741222	-0.432022	0.310966	0.816062	down	no
544	"="	chr1	-	15853862	15892722	ENSMUST00000040695	5	2748	MSTRG.131	Sbspon	GO:0031012(extracellular matrix);GO:0003674(molecular_function);GO:0005044(scavenger receptor activity);GO:0030247(polysaccharide binding);GO:0006898(receptor-mediated endocytosis);GO:0006955(immune response);GO:0008150(biological_process);GO:0005576(extracellular region);GO:0005578(proteinaceous extracellular matrix)	NA	NA	NA	somatomedin B and thrombospondin, type 1 domain containing [Source:MGI Symbol;Acc:MGI:2684952]	9.14956	1.24886	5.30822	0.874831	7.39338	1.15182	9.72598	1.34681	8.55859	1.22288	4.78421	0.782183	2.97641	0.532367	5.36681	0.876114	4.87882	0.969327	7.05895	1.16847	1.20279	0.266388	0.080024	0.621382	up	no
547	"="	chr1	+	15879530	15879832	ENSMUST00000158318	1	303	MSTRG.134	Gm23259	NA	NA	NA	NA	predicted gene, 23259 [Source:MGI Symbol;Acc:MGI:5453036]	2.49175	0.340109	0	0	0	0	0	0	0	0	0	0	0	0	0	0	0	0	0	0	1.10302	0.141461	0.227111	0.742279	up	no
549	"="	chr1	-	16065979	16081212	ENSMUST00000115367	4	868	ENSMUSG00000067795	4930444P10Rik	GO:0005575(cellular_component);GO:0008150(biological_process);GO:0003674(molecular_function)	NA	NA	NA	RIKEN cDNA 4930444P10 gene [Source:MGI Symbol;Acc:MGI:1923049]	0	0	0	0	0.829393	0.129212	0	0	0	0	0	0	0	0	0	0	0	0	0	0	0.998642	-0.00196096	0.962775	0.994297	down	no
550	"="	chr1	-	16065979	16093325	ENSMUST00000145070	6	1844	ENSMUSG00000067795	4930444P10Rik	GO:0005575(cellular_component);GO:0008150(biological_process);GO:0003674(molecular_function)	NA	NA	NA	RIKEN cDNA 4930444P10 gene [Source:MGI Symbol;Acc:MGI:1923049]	0	0	0	0	0	0	0.045011	0.006233	0.153848	0.021982	0	0	0	0	0.081887	0.013368	0	0	0	0	1.0031	0.00446732	0.65547	0.93347	up	no
552	"="	chr1	-	16101295	16102082	ENSMUST00000140597	2	421	MSTRG.136	Rpl7	GO:0003677(DNA binding);GO:0003723(RNA binding);GO:0003729(mRNA binding);GO:0003735(structural constituent of ribosome);GO:0042803(protein homodimerization activity);GO:0000463(maturation of LSU-rRNA from tricistronic rRNA transcript (SSU-rRNA, 5.8S rRNA, LSU-rRNA));GO:0002181(cytoplasmic translation);GO:0006364(rRNA processing);GO:0006412(translation);GO:0042273(ribosomal large subunit biogenesi…	03010(Ribosome)	NA	NA	ribosomal protein L7 [Source:MGI Symbol;Acc:MGI:98073]	0.293402	0.040048	0	0	0	0	0.803477	0.111262	0.690915	0.09872	4.06377	0.664397	0	0	1.50874	0.246296	0	0	2.23898	0.370617	0.992738	-0.010515	0.938476	0.994297	down	no
553	"="	chr1	-	16101295	16104662	ENSMUST00000058437	7	1163	MSTRG.136	Rpl7	GO:0003677(DNA binding);GO:0003723(RNA binding);GO:0003729(mRNA binding);GO:0003735(structural constituent of ribosome);GO:0042803(protein homodimerization activity);GO:0000463(maturation of LSU-rRNA from tricistronic rRNA transcript (SSU-rRNA, 5.8S rRNA, LSU-rRNA));GO:0002181(cytoplasmic translation);GO:0006364(rRNA processing);GO:0006412(translation);GO:0042273(ribosomal large subunit biogenesi…	03010(Ribosome)	NA	NA	ribosomal protein L7 [Source:MGI Symbol;Acc:MGI:98073]	766.239	104.587	562.075	92.6338	456.033	71.0458	767.158	106.233	565.405	80.7869	516.917	84.5121	553.794	99.0529	572.085	93.391	463.262	92.0412	657.891	108.901	1.04723	0.0665818	0.646034	0.930391	up	no
554	"="	chr1	-	16101306	16104402	ENSMUST00000141217	5	1597	MSTRG.136	Rpl7	GO:0003677(DNA binding);GO:0003723(RNA binding);GO:0003729(mRNA binding);GO:0003735(structural constituent of ribosome);GO:0042803(protein homodimerization activity);GO:0000463(maturation of LSU-rRNA from tricistronic rRNA transcript (SSU-rRNA, 5.8S rRNA, LSU-rRNA));GO:0002181(cytoplasmic translation);GO:0006364(rRNA processing);GO:0006412(translation);GO:0042273(ribosomal large subunit biogenesi…	03010(Ribosome)	NA	NA	ribosomal protein L7 [Source:MGI Symbol;Acc:MGI:98073]	1.84757	0.252182	7.69884	1.26882	12.866	2.0044	11.6319	1.61074	3.83364	0.547764	0.051115	0.008357	0	0	3.982	0.650049	5.32496	1.05797	0.184125	0.030478	1.2311	0.299943	0.437422	0.881306	up	no
555	"="	chr1	-	16101528	16102848	ENSMUST00000151017	2	1229	MSTRG.136	Rpl7	GO:0003677(DNA binding);GO:0003723(RNA binding);GO:0003729(mRNA binding);GO:0003735(structural constituent of ribosome);GO:0042803(protein homodimerization activity);GO:0000463(maturation of LSU-rRNA from tricistronic rRNA transcript (SSU-rRNA, 5.8S rRNA, LSU-rRNA));GO:0002181(cytoplasmic translation);GO:0006364(rRNA processing);GO:0006412(translation);GO:0042273(ribosomal large subunit biogenesi…	03010(Ribosome)	NA	NA	ribosomal protein L7 [Source:MGI Symbol;Acc:MGI:98073]	0.252306	0.034438	1.57336	0.259301	2.51984	0.392567	1.36642	0.189215	0.365888	0.052279	1.72628	0.282235	0.431432	0.077167	1.18236	0.193016	1.24169	0.246699	1.18944	0.196888	0.94867	-0.0760221	0.536093	0.920441	down	no
556	"="	chr1	-	16101780	16104227	ENSMUST00000149566	6	838	MSTRG.136	Rpl7	GO:0003677(DNA binding);GO:0003723(RNA binding);GO:0003729(mRNA binding);GO:0003735(structural constituent of ribosome);GO:0042803(protein homodimerization activity);GO:0000463(maturation of LSU-rRNA from tricistronic rRNA transcript (SSU-rRNA, 5.8S rRNA, LSU-rRNA));GO:0002181(cytoplasmic translation);GO:0006364(rRNA processing);GO:0006412(translation);GO:0042273(ribosomal large subunit biogenesi…	03010(Ribosome)	NA	NA	ribosomal protein L7 [Source:MGI Symbol;Acc:MGI:98073]	0.238219	0.032515	14.7827	2.43628	5.72699	0.892212	0.821077	0.113699	0.186704	0.026677	0.164657	0.02692	0.306501	0.054822	0.270286	0.044123	0	0	0	0	1.24518	0.316353	0.485408	0.906647	up	no
557	"="	chr1	-	16102491	16104384	ENSMUST00000125005	4	784	MSTRG.136	Rpl7	GO:0003677(DNA binding);GO:0003723(RNA binding);GO:0003729(mRNA binding);GO:0003735(structural constituent of ribosome);GO:0042803(protein homodimerization activity);GO:0000463(maturation of LSU-rRNA from tricistronic rRNA transcript (SSU-rRNA, 5.8S rRNA, LSU-rRNA));GO:0002181(cytoplasmic translation);GO:0006364(rRNA processing);GO:0006412(translation);GO:0042273(ribosomal large subunit biogenesi…	03010(Ribosome)	NA	NA	ribosomal protein L7 [Source:MGI Symbol;Acc:MGI:98073]	0.781767	0.106706	43.8846	7.23247	34.0614	5.30646	2.13865	0.296151	40.6316	5.80558	44.7443	7.31537	33.8185	6.04886	53.2582	8.69423	13.5387	2.68987	39.7041	6.5722	0.357951	-1.48217	0.123673	0.687231	down	no
559	"="	chr1	+	16105774	16133734	ENSMUST00000027053	6	3587	MSTRG.137	Rdh10	GO:0004745(retinol dehydrogenase activity);GO:0016491(oxidoreductase activity);GO:0052650(NADP-retinol dehydrogenase activity);GO:0001656(metanephros development);GO:0001701(in utero embryonic development);GO:0002138(retinoic acid biosynthetic process);GO:0007601(visual perception);GO:0008406(gonad development);GO:0009887(animal organ morphogenesis);GO:0014032(neural crest cell development);GO:00…	00830(Retinol metabolism)	K00019	EC:1.1.1.30	retinol dehydrogenase 10 (all-trans) [Source:MGI Symbol;Acc:MGI:1924238]	28.7004	3.91743	21.265	3.50461	29.8519	4.65066	19.8393	2.74725	22.9856	3.28425	39.1818	6.40594	22.5485	4.03308	35.9915	5.8755	25.8981	5.14546	42.3802	7.01519	0.698965	-0.516707	0.0392416	0.60017	down	no
560	"="	chr1	+	16130502	16132547	ENSMUST00000152626	2	1959	MSTRG.137	Rdh10	GO:0004745(retinol dehydrogenase activity);GO:0016491(oxidoreductase activity);GO:0052650(NADP-retinol dehydrogenase activity);GO:0001656(metanephros development);GO:0001701(in utero embryonic development);GO:0002138(retinoic acid biosynthetic process);GO:0007601(visual perception);GO:0008406(gonad development);GO:0009887(animal organ morphogenesis);GO:0014032(neural crest cell development);GO:00…	00830(Retinol metabolism)	NA	NA	retinol dehydrogenase 10 (all-trans) [Source:MGI Symbol;Acc:MGI:1924238]	3.2539	0.444138	0.77564	0.127831	1.03486	0.161222	0.912445	0.126351	1.50752	0.215399	0.908234	0.14849	0.868426	0.155329	0.485576	0.079269	0.366638	0.072844	0.428299	0.070896	1.12836	0.174228	0.0978543	0.655605	up	no
564	"="	chr1	-	16228674	16519306	ENSMUST00000162751	14	3030	MSTRG.149	Stau2	GO:0003723(RNA binding);GO:0003725(double-stranded RNA binding);GO:0006810(transport);GO:0005634(nucleus);GO:0005730(nucleolus);GO:0005737(cytoplasm);GO:0005783(endoplasmic reticulum);GO:0005874(microtubule);GO:0016020(membrane)	NA	NA	NA	staufen (RNA binding protein) homolog 2 (Drosophila) [Source:MGI Symbol;Acc:MGI:1352508]	2.44961	0.334357	12.0622	1.98793	15.6077	2.43153	0.999102	0.138351	1.77202	0.253193	2.17396	0.355426	9.23226	1.6513	14.4092	2.35225	1.53903	0.305775	9.06215	1.50005	0.708173	-0.497826	0.396108	0.857855	down	no
565	"="	chr1	-	16228801	16519228	ENSMUST00000054668	15	2907	MSTRG.149	Stau2	GO:0003723(RNA binding);GO:0003725(double-stranded RNA binding);GO:0006810(transport);GO:0005634(nucleus);GO:0005730(nucleolus);GO:0005737(cytoplasm);GO:0005783(endoplasmic reticulum);GO:0005874(microtubule);GO:0016020(membrane)	NA	NA	NA	staufen (RNA binding protein) homolog 2 (Drosophila) [Source:MGI Symbol;Acc:MGI:1352508]	0.213143	0.029093	0	0	0	0	0	0	0	0	0	0	0.000168	3e-05	0	0	0	0	0	0	1.00964	0.0138461	0.227479	0.742386	up	no
573	"="	chr1	-	16343407	16519211	ENSMUST00000159558	12	3901	MSTRG.149	Stau2	GO:0003723(RNA binding);GO:0003725(double-stranded RNA binding);GO:0006810(transport);GO:0005634(nucleus);GO:0005730(nucleolus);GO:0005737(cytoplasm);GO:0005783(endoplasmic reticulum);GO:0005874(microtubule);GO:0016020(membrane)	NA	NA	NA	staufen (RNA binding protein) homolog 2 (Drosophila) [Source:MGI Symbol;Acc:MGI:1352508]	0	0	0	0	6.95943	1.08421	0.138404	0.019166	0.026991	0.003857	0	0	0	0	0.057362	0.009364	0	0	13.0712	2.16368	0.880824	-0.183074	0.736347	0.949558	down	no
574	"="	chr1	-	16343486	16519247	ENSMUST00000128957	12	3907	MSTRG.149	Stau2	GO:0003723(RNA binding);GO:0003725(double-stranded RNA binding);GO:0006810(transport);GO:0005634(nucleus);GO:0005730(nucleolus);GO:0005737(cytoplasm);GO:0005783(endoplasmic reticulum);GO:0005874(microtubule);GO:0016020(membrane)	NA	NA	NA	staufen (RNA binding protein) homolog 2 (Drosophila) [Source:MGI Symbol;Acc:MGI:1352508]	0	0	0	0	0	0	0	0	0	0	0	0	0	0	0	0	0	0	0.069413	0.01149	0.99876	-0.00179033	0.689331	0.934186	down	no
576	"="	chr1	-	16344198	16375395	ENSMUST00000115360	5	2198	MSTRG.149	Stau2	GO:0003723(RNA binding);GO:0003725(double-stranded RNA binding);GO:0006810(transport);GO:0005634(nucleus);GO:0005730(nucleolus);GO:0005737(cytoplasm);GO:0005783(endoplasmic reticulum);GO:0005874(microtubule);GO:0016020(membrane)	NA	NA	NA	staufen (RNA binding protein) homolog 2 (Drosophila) [Source:MGI Symbol;Acc:MGI:1352508]	0.041612	0.00568	0.000539	8.9e-05	12.9096	2.01119	13.2599	1.83618	0.085532	0.012221	13.9476	2.28033	0.091549	0.016375	12.7434	2.08032	8.67373	1.7233	0.038598	0.006389	0.774556	-0.368558	0.625789	0.927517	down	no
578	"="	chr1	-	16344299	16519253	ENSMUST00000127420	12	3081	MSTRG.149	Stau2	GO:0003723(RNA binding);GO:0003725(double-stranded RNA binding);GO:0006810(transport);GO:0005634(nucleus);GO:0005730(nucleolus);GO:0005737(cytoplasm);GO:0005783(endoplasmic reticulum);GO:0005874(microtubule);GO:0016020(membrane)	NA	NA	NA	staufen (RNA binding protein) homolog 2 (Drosophila) [Source:MGI Symbol;Acc:MGI:1352508]	9.86676	1.34675	0.238549	0.039314	0.03946	0.006148	0.301544	0.041756	0.033132	0.004734	0.038726	0.006331	0.052145	0.009327	0.058974	0.009627	0	0	0	0	1.35554	0.438869	0.187887	0.735085	up	no
581	"="	chr1	-	16440442	16520080	ENSMUST00000153966	5	455	MSTRG.149	Stau2	GO:0003723(RNA binding);GO:0003725(double-stranded RNA binding);GO:0006810(transport);GO:0005634(nucleus);GO:0005730(nucleolus);GO:0005737(cytoplasm);GO:0005783(endoplasmic reticulum);GO:0005874(microtubule);GO:0016020(membrane)	NA	NA	NA	staufen (RNA binding protein) homolog 2 (Drosophila) [Source:MGI Symbol;Acc:MGI:1352508]	4.37151	0.596685	0	0	4.86824	0.758427	0	0	0	0	0	0	3.27686	0.586107	1.37906	0.225127	0	0	0	0	0.99567	-0.00626056	0.983547	0.996076	down	no
582	"="	chr1	-	16459715	16519260	ENSMUST00000115359	5	1151	MSTRG.149	Stau2	GO:0003723(RNA binding);GO:0003725(double-stranded RNA binding);GO:0006810(transport);GO:0005634(nucleus);GO:0005730(nucleolus);GO:0005737(cytoplasm);GO:0005783(endoplasmic reticulum);GO:0005874(microtubule);GO:0016020(membrane)	NA	NA	NA	staufen (RNA binding protein) homolog 2 (Drosophila) [Source:MGI Symbol;Acc:MGI:1352508]	2.65623	0.362559	4.39969	0.725099	2.35618	0.367071	5.86732	0.812481	0	0	6.27616	1.02611	3.23	0.577726	5.65863	0.923752	3.96233	0.787239	3.45564	0.572011	0.878839	-0.18633	0.407475	0.864021	down	no
584	"="	chr1	-	16460213	16520020	ENSMUST00000144138	5	585	MSTRG.149	Stau2	GO:0003723(RNA binding);GO:0003725(double-stranded RNA binding);GO:0006810(transport);GO:0005634(nucleus);GO:0005730(nucleolus);GO:0005737(cytoplasm);GO:0005783(endoplasmic reticulum);GO:0005874(microtubule);GO:0016020(membrane)	NA	NA	NA	staufen (RNA binding protein) homolog 2 (Drosophila) [Source:MGI Symbol;Acc:MGI:1352508]	2.11344	0.288472	0	0	1.45093	0.226041	0	0	4.55248	0.650473	0	0	0	0	0	0	0	0	0	0	1.15897	0.212838	0.262333	0.776916	up	no
585	"="	chr1	-	16540790	16619312	ENSMUST00000182554	7	1508	MSTRG.138	Ube2w	NA	04120(Ubiquitin mediated proteolysis)	NA	NA	ubiquitin-conjugating enzyme E2W (putative) [Source:MGI Symbol;Acc:MGI:1914049]	2.12394	0.289905	1.93447	0.318814	3.61772	0.563608	2.3866	0.330486	0.739055	0.105599	1.50459	0.245989	1.44694	0.258803	0.385989	0.063011	0.200271	0.03979	1.00899	0.167018	1.15139	0.203379	0.162081	0.708985	up	no
588	"="	chr1	-	16564338	16585398	ENSMUST00000182080	4	411	MSTRG.138	Ube2w	NA	04120(Ubiquitin mediated proteolysis)	NA	NA	ubiquitin-conjugating enzyme E2W (putative) [Source:MGI Symbol;Acc:MGI:1914049]	0	0	0.247819	0.040842	0	0	0	0	0	0	0	0	0	0	0	0	0	0	0	0	1.00623	0.00895555	0.577398	0.920441	up	no
589	"="	chr1	-	16569782	16619489	ENSMUST00000117146	6	2181	MSTRG.138	Ube2w	NA	04120(Ubiquitin mediated proteolysis)	NA	NA	ubiquitin-conjugating enzyme E2W (putative) [Source:MGI Symbol;Acc:MGI:1914049]	54.8008	7.47998	17.8623	2.94382	35.8035	5.57786	14.3472	1.98673	14.4403	2.06327	54.3823	8.89111	32.3547	5.78704	32.5094	5.30705	31.195	6.19785	42.421	7.02194	0.625096	-0.677851	0.158716	0.705489	down	no
591	"="	chr1	-	16581936	16619259	ENSMUST00000133639	6	493	MSTRG.138	Ube2w	NA	04120(Ubiquitin mediated proteolysis)	NA	NA	ubiquitin-conjugating enzyme E2W (putative) [Source:MGI Symbol;Acc:MGI:1914049]	0.417476	0.056983	0	0	0.287625	0.044809	0.323456	0.044791	0.647528	0.092521	0	0	1.65649	0.296283	1.90768	0.311423	0	0	0	0	0.936308	-0.0949449	0.482408	0.905309	down	no
592	"="	chr1	-	16584158	16619284	ENSMUST00000136455	4	1517	MSTRG.138	Ube2w	NA	04120(Ubiquitin mediated proteolysis)	NA	NA	ubiquitin-conjugating enzyme E2W (putative) [Source:MGI Symbol;Acc:MGI:1914049]	8.72512	1.19093	6.10274	1.00577	15.5381	2.42069	17.466	2.41861	20.8864	2.98432	11.3662	1.8583	8.54703	1.52874	3.13715	0.51213	7.56224	1.50247	21.8755	3.62104	1.11781	0.160677	0.720558	0.944561	up	no
593	"="	chr1	-	16601979	16619284	ENSMUST00000132919	2	423	MSTRG.138	Ube2w	NA	04120(Ubiquitin mediated proteolysis)	NA	NA	ubiquitin-conjugating enzyme E2W (putative) [Source:MGI Symbol;Acc:MGI:1914049]	2.95876	0.403853	0.641477	0.10572	0.425563	0.066299	10.6584	1.47593	6.00798	0.858441	3.40222	0.556238	0.459154	0.082125	0.634008	0.1035	1.98876	0.395129	10.1609	1.68193	1.30228	0.381044	0.350825	0.828845	up	no
595	"="	chr1	-	16641725	16656884	ENSMUST00000188641	4	2014	MSTRG.141	Eloc	GO:0004842(ubiquitin-protein transferase activity);GO:0005515(protein binding);GO:0006351(transcription, DNA-templated);GO:0006355(regulation of transcription, DNA-templated);GO:0006511(ubiquitin-dependent protein catabolic process);GO:0032968(positive regulation of transcription elongation from RNA polymerase II promoter);GO:0042787(protein ubiquitination involved in ubiquitin-dependent protein …	04066(HIF-1 signaling pathway);04120(Ubiquitin mediated proteolysis);05200(Pathways in cancer);05211(Renal cell carcinoma)	NA	NA	elongin C [Source:MGI Symbol;Acc:MGI:1915173]	15.4058	2.1028	4.50266	0.742069	25.7763	4.01572	11.86	1.64232	10.2844	1.46947	15.3731	2.5134	10.5553	1.88794	2.80375	0.457703	24.3855	4.84492	5.46401	0.904456	0.753214	-0.408869	0.443288	0.884722	down	no
596	"="	chr1	-	16642767	16657042	ENSMUST00000115352	4	960	MSTRG.141	Eloc	GO:0004842(ubiquitin-protein transferase activity);GO:0005515(protein binding);GO:0006351(transcription, DNA-templated);GO:0006355(regulation of transcription, DNA-templated);GO:0006511(ubiquitin-dependent protein catabolic process);GO:0032968(positive regulation of transcription elongation from RNA polymerase II promoter);GO:0042787(protein ubiquitination involved in ubiquitin-dependent protein …	04066(HIF-1 signaling pathway);04120(Ubiquitin mediated proteolysis);05200(Pathways in cancer);05211(Renal cell carcinoma)	NA	NA	elongin C [Source:MGI Symbol;Acc:MGI:1915173]	15.7327	2.14742	3.01448	0.496806	19.8305	3.08941	11.5433	1.59847	3.85525	0.550851	3.22554	0.527352	3.4544	0.617862	0.486655	0.079445	1.636	0.325041	10.1945	1.6875	1.62059	0.696522	0.186367	0.73337	up	no
598	"="	chr1	-	16643142	16657018	ENSMUST00000186948	4	641	MSTRG.141	Eloc	GO:0004842(ubiquitin-protein transferase activity);GO:0005515(protein binding);GO:0006351(transcription, DNA-templated);GO:0006355(regulation of transcription, DNA-templated);GO:0006511(ubiquitin-dependent protein catabolic process);GO:0032968(positive regulation of transcription elongation from RNA polymerase II promoter);GO:0042787(protein ubiquitination involved in ubiquitin-dependent protein …	04066(HIF-1 signaling pathway);04120(Ubiquitin mediated proteolysis);05200(Pathways in cancer);05211(Renal cell carcinoma)	NA	NA	elongin C [Source:MGI Symbol;Acc:MGI:1915173]	0	0	7.32066	1.20649	2.55979	0.398792	2.06582	0.286066	0	0	3.51835	0.575225	3.67791	0.65784	0.692791	0.113096	4.72668	0.939099	0	0	0.786828	-0.345879	0.336954	0.828549	down	no
599	"="	chr1	-	16643169	16657038	ENSMUST00000187910	5	620	MSTRG.141	Eloc	GO:0004842(ubiquitin-protein transferase activity);GO:0005515(protein binding);GO:0006351(transcription, DNA-templated);GO:0006355(regulation of transcription, DNA-templated);GO:0006511(ubiquitin-dependent protein catabolic process);GO:0032968(positive regulation of transcription elongation from RNA polymerase II promoter);GO:0042787(protein ubiquitination involved in ubiquitin-dependent protein …	04066(HIF-1 signaling pathway);04120(Ubiquitin mediated proteolysis);05200(Pathways in cancer);05211(Renal cell carcinoma)	NA	NA	elongin C [Source:MGI Symbol;Acc:MGI:1915173]	0	0	0	0	5.05772	0.787947	0	0	8.6077	1.2299	1.2951	0.21174	0	0	1.15673	0.188832	0	0	0.567269	0.0939	1.05981	0.0838029	0.802091	0.96964	up	no
600	"="	chr1	-	16643191	16656914	ENSMUST00000185771	5	742	MSTRG.141	Eloc	GO:0004842(ubiquitin-protein transferase activity);GO:0005515(protein binding);GO:0006351(transcription, DNA-templated);GO:0006355(regulation of transcription, DNA-templated);GO:0006511(ubiquitin-dependent protein catabolic process);GO:0032968(positive regulation of transcription elongation from RNA polymerase II promoter);GO:0042787(protein ubiquitination involved in ubiquitin-dependent protein …	04066(HIF-1 signaling pathway);04120(Ubiquitin mediated proteolysis);05200(Pathways in cancer);05211(Renal cell carcinoma)	NA	NA	elongin C [Source:MGI Symbol;Acc:MGI:1915173]	2.92984	0.399906	0.479743	0.079065	1.32255	0.206041	0	0	0	0	0	0	1.14872	0.205463	0	0	0	0	0	0	1.07576	0.105361	0.483894	0.905974	up	no
601	"="	chr1	-	16643342	16648039	ENSMUST00000185393	3	366	MSTRG.141	Eloc	GO:0004842(ubiquitin-protein transferase activity);GO:0005515(protein binding);GO:0006351(transcription, DNA-templated);GO:0006355(regulation of transcription, DNA-templated);GO:0006511(ubiquitin-dependent protein catabolic process);GO:0032968(positive regulation of transcription elongation from RNA polymerase II promoter);GO:0042787(protein ubiquitination involved in ubiquitin-dependent protein …	04066(HIF-1 signaling pathway);04120(Ubiquitin mediated proteolysis);05200(Pathways in cancer);05211(Renal cell carcinoma)	NA	NA	elongin C [Source:MGI Symbol;Acc:MGI:1915173]	0.264323	0.036078	17.6273	2.9051	22.0956	3.44229	34.0985	4.72181	0.40163	0.057386	14.1345	2.31088	2.40453	0.430081	0.20448	0.033381	0	0	6.32355	1.04673	2.03355	1.024	0.244268	0.758604	up	no
602	"="	chr1	-	16643472	16656625	ENSMUST00000186701	4	534	MSTRG.141	Eloc	GO:0004842(ubiquitin-protein transferase activity);GO:0005515(protein binding);GO:0006351(transcription, DNA-templated);GO:0006355(regulation of transcription, DNA-templated);GO:0006511(ubiquitin-dependent protein catabolic process);GO:0032968(positive regulation of transcription elongation from RNA polymerase II promoter);GO:0042787(protein ubiquitination involved in ubiquitin-dependent protein …	04066(HIF-1 signaling pathway);04120(Ubiquitin mediated proteolysis);05200(Pathways in cancer);05211(Renal cell carcinoma)	NA	NA	elongin C [Source:MGI Symbol;Acc:MGI:1915173]	0	0	0.140531	0.02316	0	0	3.11232	0.43098	13.1693	1.88167	7.86785	1.28634	13.2122	2.36317	17.8167	2.90851	2.84418	0.565084	5.72646	0.9479	0.580345	-0.785016	0.165681	0.713348	down	no
603	"="	chr1	-	16646836	16656900	ENSMUST00000188987	3	350	MSTRG.141	Eloc	GO:0004842(ubiquitin-protein transferase activity);GO:0005515(protein binding);GO:0006351(transcription, DNA-templated);GO:0006355(regulation of transcription, DNA-templated);GO:0006511(ubiquitin-dependent protein catabolic process);GO:0032968(positive regulation of transcription elongation from RNA polymerase II promoter);GO:0042787(protein ubiquitination involved in ubiquitin-dependent protein …	04066(HIF-1 signaling pathway);04120(Ubiquitin mediated proteolysis);05200(Pathways in cancer);05211(Renal cell carcinoma)	NA	NA	elongin C [Source:MGI Symbol;Acc:MGI:1915173]	5.04666	0.688838	0.546474	0.090063	2.32585	0.362347	7.21417	0.998986	1.25105	0.178754	1.6785	0.274422	2.97985	0.532983	4.52811	0.739198	0.224155	0.044535	4.13692	0.684783	1.21764	0.284094	0.234686	0.748073	up	no
604	"="	chr1	-	16646955	16656915	ENSMUST00000186541	4	410	MSTRG.141	Eloc	GO:0004842(ubiquitin-protein transferase activity);GO:0005515(protein binding);GO:0006351(transcription, DNA-templated);GO:0006355(regulation of transcription, DNA-templated);GO:0006511(ubiquitin-dependent protein catabolic process);GO:0032968(positive regulation of transcription elongation from RNA polymerase II promoter);GO:0042787(protein ubiquitination involved in ubiquitin-dependent protein …	04066(HIF-1 signaling pathway);04120(Ubiquitin mediated proteolysis);05200(Pathways in cancer);05211(Renal cell carcinoma)	NA	NA	elongin C [Source:MGI Symbol;Acc:MGI:1915173]	0	0	0.123316	0.020323	0	0	0	0	0.366428	0.052356	0	0	0	0	0.068575	0.011195	0	0	0.053136	0.008796	1.007	0.0100618	0.623317	0.927517	up	no
605	"="	chr1	-	16647681	16656878	ENSMUST00000190986	2	384	MSTRG.141	Eloc	GO:0004842(ubiquitin-protein transferase activity);GO:0005515(protein binding);GO:0006351(transcription, DNA-templated);GO:0006355(regulation of transcription, DNA-templated);GO:0006511(ubiquitin-dependent protein catabolic process);GO:0032968(positive regulation of transcription elongation from RNA polymerase II promoter);GO:0042787(protein ubiquitination involved in ubiquitin-dependent protein …	04066(HIF-1 signaling pathway);04120(Ubiquitin mediated proteolysis);05200(Pathways in cancer);05211(Renal cell carcinoma)	NA	NA	elongin C [Source:MGI Symbol;Acc:MGI:1915173]	0	0	6.24351	1.02897	0.048843	0.007609	37.3124	5.16686	33.8247	4.83298	5.4404	0.889466	0	0	0.691517	0.112888	12.5384	2.49115	0	0	1.5786	0.658645	0.490011	0.909174	up	no
606	"="	chr1	-	16647736	16657042	ENSMUST00000191535	2	323	MSTRG.141	Eloc	GO:0004842(ubiquitin-protein transferase activity);GO:0005515(protein binding);GO:0006351(transcription, DNA-templated);GO:0006355(regulation of transcription, DNA-templated);GO:0006511(ubiquitin-dependent protein catabolic process);GO:0032968(positive regulation of transcription elongation from RNA polymerase II promoter);GO:0042787(protein ubiquitination involved in ubiquitin-dependent protein …	04066(HIF-1 signaling pathway);04120(Ubiquitin mediated proteolysis);05200(Pathways in cancer);05211(Renal cell carcinoma)	NA	NA	elongin C [Source:MGI Symbol;Acc:MGI:1915173]	4.48113	0.611646	0.687535	0.11331	0.329605	0.051349	0	0	0	0	0	0	7.56238	1.35262	4.83017	0.788508	0	0	10.9354	1.81013	0.773729	-0.3701	0.42368	0.872922	down	no
609	"="	chr1	-	16662980	16663662	ENSMUST00000186738	1	683	ENSMUSG00000100959	Gm7654	NA	NA	NA	NA	predicted gene 7654 [Source:MGI Symbol;Acc:MGI:3648037]	0	0	0	0	0	0	0	0	0.66325	0.094767	0	0	0	0	0	0	0	0	1.3265	0.219575	0.990216	-0.0141842	0.869665	0.988273	down	no
610	"="	chr1	+	16665207	16678195	ENSMUST00000177501	3	1636	MSTRG.143	Tmem70	GO:0032592(integral component of mitochondrial membrane);GO:0016021(integral component of membrane);GO:0016020(membrane);GO:0005739(mitochondrion);GO:0005654(nucleoplasm);GO:0033615(mitochondrial proton-transporting ATP synthase complex assembly);GO:0003674(molecular_function);GO:0005743(mitochondrial inner membrane)	NA	NA	NA	transmembrane protein 70 [Source:MGI Symbol;Acc:MGI:1915068]	3.02108	0.412359	2.48177	0.409012	2.29938	0.358222	3.60216	0.498812	8.31271	1.18775	2.55816	0.41824	14.0474	2.51255	22.396	3.65607	6.43053	1.27762	1.15951	0.191933	0.574548	-0.799501	0.157988	0.704465	down	no
611	"="	chr1	+	16665210	16677215	ENSMUST00000177532	3	517	MSTRG.143	Tmem70	GO:0032592(integral component of mitochondrial membrane);GO:0016021(integral component of membrane);GO:0016020(membrane);GO:0005739(mitochondrion);GO:0005654(nucleoplasm);GO:0033615(mitochondrial proton-transporting ATP synthase complex assembly);GO:0003674(molecular_function);GO:0005743(mitochondrial inner membrane)	NA	NA	NA	transmembrane protein 70 [Source:MGI Symbol;Acc:MGI:1915068]	0	0	0	0	0	0	1.49929	0.207615	0.217553	0.031085	0	0	0.502315	0.089845	0	0	0	0	0.296695	0.049112	1.05118	0.0720123	0.352361	0.829565	up	no
612	"="	chr1	+	16665210	16678275	ENSMUST00000065373	3	1710	MSTRG.143	Tmem70	GO:0032592(integral component of mitochondrial membrane);GO:0016021(integral component of membrane);GO:0016020(membrane);GO:0005739(mitochondrion);GO:0005654(nucleoplasm);GO:0033615(mitochondrial proton-transporting ATP synthase complex assembly);GO:0003674(molecular_function);GO:0005743(mitochondrial inner membrane)	NA	NA	NA	transmembrane protein 70 [Source:MGI Symbol;Acc:MGI:1915068]	26.2087	3.57732	16.8674	2.77987	19.8798	3.09709	121.257	16.7911	37.9205	5.41821	101.838	16.6497	106.836	19.1089	89.6925	14.642	22.1024	4.39132	20.2512	3.35218	0.884155	-0.177629	0.813998	0.973239	down	no
613	"="	chr1	+	16665236	16665811	ENSMUST00000176451	2	374	MSTRG.143	Tmem70	GO:0032592(integral component of mitochondrial membrane);GO:0016021(integral component of membrane);GO:0016020(membrane);GO:0005739(mitochondrion);GO:0005654(nucleoplasm);GO:0033615(mitochondrial proton-transporting ATP synthase complex assembly);GO:0003674(molecular_function);GO:0005743(mitochondrial inner membrane)	NA	NA	NA	transmembrane protein 70 [Source:MGI Symbol;Acc:MGI:1915068]	0.164439	0.022445	1.24413	0.205041	0.396347	0.061747	1.42943	0.197941	0.994396	0.142083	0.249551	0.0408	0.59499	0.106421	0	0	0.275746	0.054785	1.05206	0.174147	1.05631	0.0790307	0.366957	0.839544	up	no
617	"="	chr1	+	16688051	16691947	ENSMUST00000191260	3	666	MSTRG.147	Ly96	GO:0001875(lipopolysaccharide receptor activity);GO:0031663(lipopolysaccharide-mediated signaling pathway);GO:0032496(response to lipopolysaccharide);GO:0032497(detection of lipopolysaccharide);GO:0031226(intrinsic component of plasma membrane);GO:0046696(lipopolysaccharide receptor complex);GO:0005515(protein binding);GO:0002376(immune system process);GO:0006954(inflammatory response);GO:0031666…	04064(NF-kappa B signaling pathway);04620(Toll-like receptor signaling pathway);05133(Pertussis);05145(Toxoplasmosis)	NA	NA	lymphocyte antigen 96 [Source:MGI Symbol;Acc:MGI:1341909]	3.38408	0.461907	1.08975	0.179598	1.45256	0.226296	8.03909	1.11322	2.46912	0.352796	2.56018	0.418571	1.93533	0.346158	3.84737	0.628071	1.01381	0.201423	3.21931	0.532892	1.21177	0.277111	0.111669	0.679237	up	no
618	"="	chr1	+	16688433	16709611	ENSMUST00000026881	5	632	MSTRG.147	Ly96	GO:0001875(lipopolysaccharide receptor activity);GO:0031663(lipopolysaccharide-mediated signaling pathway);GO:0032496(response to lipopolysaccharide);GO:0032497(detection of lipopolysaccharide);GO:0031226(intrinsic component of plasma membrane);GO:0046696(lipopolysaccharide receptor complex);GO:0005515(protein binding);GO:0002376(immune system process);GO:0006954(inflammatory response);GO:0031666…	04064(NF-kappa B signaling pathway);04620(Toll-like receptor signaling pathway);05133(Pertussis);05145(Toxoplasmosis)	NA	NA	lymphocyte antigen 96 [Source:MGI Symbol;Acc:MGI:1341909]	41.7163	5.69401	27.1428	4.47332	37.8677	5.89943	32.1284	4.449	36.1829	5.16994	35.7841	5.85044	40.1912	7.1887	24.8521	4.05703	21.6392	4.2993	55.0475	9.112	0.933695	-0.0989765	0.720167	0.944444	down	no
619	"="	chr1	+	16688508	16709537	ENSMUST00000190366	5	429	MSTRG.147	Ly96	GO:0001875(lipopolysaccharide receptor activity);GO:0031663(lipopolysaccharide-mediated signaling pathway);GO:0032496(response to lipopolysaccharide);GO:0032497(detection of lipopolysaccharide);GO:0031226(intrinsic component of plasma membrane);GO:0046696(lipopolysaccharide receptor complex);GO:0005515(protein binding);GO:0002376(immune system process);GO:0006954(inflammatory response);GO:0031666…	04064(NF-kappa B signaling pathway);04620(Toll-like receptor signaling pathway);05133(Pertussis);05145(Toxoplasmosis)	NA	NA	lymphocyte antigen 96 [Source:MGI Symbol;Acc:MGI:1341909]	0	0	0	0	2.80175	0.436488	0	0	0	0	2.07382	0.339054	0	0	0	0	0	0	0	0	0.993679	-0.00914768	0.960493	0.994297	down	no
624	"="	chr1	-	16964560	17004219	ENSMUST00000186024	4	614	ENSMUSG00000042686	Jph1	GO:0016021(integral component of membrane);GO:0016020(membrane);GO:0008307(structural constituent of muscle);GO:0007517(muscle organ development);GO:0005783(endoplasmic reticulum);GO:0005789(endoplasmic reticulum membrane);GO:0005886(plasma membrane);GO:0014701(junctional sarcoplasmic reticulum membrane);GO:0016529(sarcoplasmic reticulum);GO:0030018(Z disc);GO:0030314(junctional membrane complex)…	NA	NA	NA	junctophilin 1 [Source:MGI Symbol;Acc:MGI:1891495]	0.599031	0.081764	0.440416	0.072584	0	0	0	0	0.480085	0.068596	0	0	0	0	0	0	1.47115	0.292289	0	0	0.931034	-0.103094	0.275514	0.787334	down	no
625	"="	chr1	-	16994938	17097889	ENSMUST00000038382	5	4809	ENSMUSG00000042686	Jph1	GO:0016021(integral component of membrane);GO:0016020(membrane);GO:0008307(structural constituent of muscle);GO:0007517(muscle organ development);GO:0005783(endoplasmic reticulum);GO:0005789(endoplasmic reticulum membrane);GO:0005886(plasma membrane);GO:0014701(junctional sarcoplasmic reticulum membrane);GO:0016529(sarcoplasmic reticulum);GO:0030018(Z disc);GO:0030314(junctional membrane complex)…	NA	NA	NA	junctophilin 1 [Source:MGI Symbol;Acc:MGI:1891495]	4.24804	0.579832	2.6523	0.437116	4.00957	0.624653	5.06321	0.701131	2.91421	0.416392	1.66417	0.27208	1.13038	0.202183	1.12186	0.18314	0.661468	0.131421	0.690788	0.114346	1.36497	0.44887	0.000493431	0.28095	up	no
627	"="	chr1	+	17145362	17164271	ENSMUST00000026879	6	3949	ENSMUSG00000025777	Gdap1	GO:0000266(mitochondrial fission);GO:0006626(protein targeting to mitochondrion);GO:0008053(mitochondrial fusion);GO:0032526(response to retinoic acid);GO:0071305(cellular response to vitamin D);GO:0005634(nucleus);GO:0005737(cytoplasm);GO:0005739(mitochondrion);GO:0005741(mitochondrial outer membrane);GO:0005829(cytosol);GO:0016020(membrane);GO:0016021(integral component of membrane);GO:0031307(…	NA	NA	NA	ganglioside-induced differentiation-associated-protein 1 [Source:MGI Symbol;Acc:MGI:1338002]	0	0	0	0	0	0	0	0	0.076475	0.010927	0	0	0	0	0	0	0	0	0	0	1.00141	0.00203128	0.637626	0.927517	up	no
630	"="	chr1	+	17158370	17162049	ENSMUST00000189465	1	3680	ENSMUSG00000025777	Gdap1	GO:0000266(mitochondrial fission);GO:0006626(protein targeting to mitochondrion);GO:0008053(mitochondrial fusion);GO:0032526(response to retinoic acid);GO:0071305(cellular response to vitamin D);GO:0005634(nucleus);GO:0005737(cytoplasm);GO:0005739(mitochondrion);GO:0005741(mitochondrial outer membrane);GO:0005829(cytosol);GO:0016020(membrane);GO:0016021(integral component of membrane);GO:0031307(…	NA	NA	NA	ganglioside-induced differentiation-associated-protein 1 [Source:MGI Symbol;Acc:MGI:1338002]	0	0	0.082065	0.013525	0	0	0	0	0	0	0	0	0	0	0	0	0	0	0	0	1.00209	0.00300555	0.577398	0.920441	up	no
634	"="	chr1	-	17397412	17400281	ENSMUST00000186192	1	2870	ENSMUSG00000101589	Rbm6-ps1	NA	NA	NA	NA	RNA binding motif protein 6, pseudogene 1 [Source:MGI Symbol;Acc:MGI:1889580]	0	0	0	0	0	0	0	0	0.052613	0.007518	0	0	0	0	0	0	0	0	0	0	1.00097	0.00139993	0.637626	0.927517	up	no
637	"="	chr1	+	17601901	17630939	ENSMUST00000088476	6	6923	ENSMUSG00000067780	Pi15	GO:0070062(extracellular exosome);GO:0005576(extracellular region)	NA	NA	NA	peptidase inhibitor 15 [Source:MGI Symbol;Acc:MGI:1934659]	2.57547	0.351536	2.32414	0.383033	4.39968	0.68543	4.57201	0.633111	3.25228	0.464697	5.40199	0.883186	4.52477	0.809312	3.2825	0.535857	0.578795	0.114995	2.66763	0.441572	1.06847	0.0955401	0.616092	0.927517	up	no
642	"="	chr1	+	17727045	17765575	ENSMUST00000159958	15	3117	ENSMUSG00000025776	Crispld1	GO:0003674(molecular_function);GO:0060325(face morphogenesis);GO:0005576(extracellular region);GO:0070062(extracellular exosome)	NA	NA	NA	cysteine-rich secretory protein LCCL domain containing 1 [Source:MGI Symbol;Acc:MGI:1934666]	0	0	0	0	0	0	0	0	0	0	0	0	0	0	0.0028	0.000457	0	0	0	0	0.999926	-0.000106916	0.561088	0.920441	down	no
644	"="	chr1	+	17727088	17766344	ENSMUST00000095075	15	4472	ENSMUSG00000025776	Crispld1	GO:0003674(molecular_function);GO:0060325(face morphogenesis);GO:0005576(extracellular region);GO:0070062(extracellular exosome)	NA	NA	NA	cysteine-rich secretory protein LCCL domain containing 1 [Source:MGI Symbol;Acc:MGI:1934666]	4.14022	0.565114	3.90306	0.64325	5.73584	0.893591	4.87025	0.67441	5.55768	0.7941	4.68355	0.765727	3.31461	0.592859	3.98164	0.649989	3.01453	0.59893	3.83761	0.635238	1.02108	0.0300976	0.689886	0.934324	up	no
669	"="	chr1	+	19103022	19166346	ENSMUST00000037294	8	1761	ENSMUSG00000042596	Tfap2d	GO:0000977(RNA polymerase II regulatory region sequence-specific DNA binding);GO:0000981(RNA polymerase II transcription factor activity, sequence-specific DNA binding);GO:0003677(DNA binding);GO:0003700(transcription factor activity, sequence-specific DNA binding);GO:0005515(protein binding);GO:0006351(transcription, DNA-templated);GO:0006355(regulation of transcription, DNA-templated);GO:004212…	NA	NA	NA	transcription factor AP-2, delta [Source:MGI Symbol;Acc:MGI:2153466]	0.085747	0.011704	0	0	0	0	0	0	0	0	0	0	0	0	0	0	0	0	0	0	1.0039	0.00562269	0.227111	0.742279	up	no
671	"="	chr1	-	19153422	19153966	ENSMUST00000162030	1	545	ENSMUSG00000100720	Gm10075	NA	NA	NA	NA	predicted gene 10075 [Source:MGI Symbol;Acc:MGI:3710521]	0.865826	0.11818	0.687025	0.113226	0.379351	0.059099	0.827345	0.114567	0.556429	0.079504	0.618336	0.101093	0.662058	0.118417	0.385911	0.062999	0.351278	0.069792	0.702556	0.116294	1.02304	0.0328578	0.194169	0.74152	up	no
673	"="	chr1	+	19208914	19238576	ENSMUST00000027059	7	5863	MSTRG.155	Tfap2b	GO:0000979(RNA polymerase II core promoter sequence-specific DNA binding);GO:0000981(RNA polymerase II transcription factor activity, sequence-specific DNA binding);GO:0000983(transcription factor activity, RNA polymerase II core promoter sequence-specific);GO:0001077(transcriptional activator activity, RNA polymerase II core promoter proximal region sequence-specific binding);GO:0001105(RNA poly…	NA	NA	NA	transcription factor AP-2 beta [Source:MGI Symbol;Acc:MGI:104672]	35.4498	4.83869	36.9689	6.09272	29.0983	4.53325	19.0436	2.63707	33.643	4.80702	5.50616	0.900218	44.6881	7.99302	13.0479	2.13003	25.8888	5.1436	27.9808	4.63165	0.836278	-0.257946	0.590243	0.92466	down	no
674	"="	chr1	+	19208960	19238083	ENSMUST00000187754	8	3023	MSTRG.155	Tfap2b	GO:0000979(RNA polymerase II core promoter sequence-specific DNA binding);GO:0000981(RNA polymerase II transcription factor activity, sequence-specific DNA binding);GO:0000983(transcription factor activity, RNA polymerase II core promoter sequence-specific);GO:0001077(transcriptional activator activity, RNA polymerase II core promoter proximal region sequence-specific binding);GO:0001105(RNA poly…	NA	NA	NA	transcription factor AP-2 beta [Source:MGI Symbol;Acc:MGI:104672]	1.46452	0.199899	2.7514	0.453449	0	0	0	0	0	0	0	0	3.65934	0.654518	0	0	2.12773	0.422739	6.9544	1.15116	0.77231	-0.372748	0.277419	0.78873	down	no
675	"="	chr1	+	19212054	19234624	ENSMUST00000064976	7	1946	MSTRG.155	Tfap2b	GO:0000979(RNA polymerase II core promoter sequence-specific DNA binding);GO:0000981(RNA polymerase II transcription factor activity, sequence-specific DNA binding);GO:0000983(transcription factor activity, RNA polymerase II core promoter sequence-specific);GO:0001077(transcriptional activator activity, RNA polymerase II core promoter proximal region sequence-specific binding);GO:0001105(RNA poly…	NA	NA	NA	transcription factor AP-2 beta [Source:MGI Symbol;Acc:MGI:104672]	25.2545	3.44708	3.30286	0.544334	32.6103	5.08039	17.3381	2.40091	3.77943	0.540018	16.7295	2.73515	3.97264	0.710556	17.822	2.90939	5.28664	1.05035	5.34481	0.884724	1.36605	0.450007	0.49204	0.910199	up	no
677	"="	chr1	+	19212306	19214442	ENSMUST00000191068	2	610	MSTRG.155	Tfap2b	GO:0000979(RNA polymerase II core promoter sequence-specific DNA binding);GO:0000981(RNA polymerase II transcription factor activity, sequence-specific DNA binding);GO:0000983(transcription factor activity, RNA polymerase II core promoter sequence-specific);GO:0001077(transcriptional activator activity, RNA polymerase II core promoter proximal region sequence-specific binding);GO:0001105(RNA poly…	NA	NA	NA	transcription factor AP-2 beta [Source:MGI Symbol;Acc:MGI:104672]	1.5416	0.21042	0.545185	0.08985	0	0	0	0	0	0	0	0	1.61849	0.289487	0	0	0	0	0	0	1.01021	0.0146598	0.907623	0.994297	up	no
679	"="	chr1	+	19213879	19219253	ENSMUST00000186972	2	592	MSTRG.155	Tfap2b	GO:0000979(RNA polymerase II core promoter sequence-specific DNA binding);GO:0000981(RNA polymerase II transcription factor activity, sequence-specific DNA binding);GO:0000983(transcription factor activity, RNA polymerase II core promoter sequence-specific);GO:0001077(transcriptional activator activity, RNA polymerase II core promoter proximal region sequence-specific binding);GO:0001105(RNA poly…	NA	NA	NA	transcription factor AP-2 beta [Source:MGI Symbol;Acc:MGI:104672]	1.41837	0.193599	2.11454	0.348491	1.08165	0.168511	0.421179	0.058323	1.79666	0.256713	0.320283	0.052364	1.02495	0.183326	0.792664	0.1294	1.54232	0.30643	2.82538	0.467684	0.929796	-0.105014	0.430248	0.877382	down	no
681	"="	chr1	-	19320226	19320697	ENSMUST00000190883	1	472	ENSMUSG00000101117	Gm28341	NA	NA	NA	NA	predicted gene 28341 [Source:MGI Symbol;Acc:MGI:5579047]	0.639831	0.087333	0	0	0.639831	0.09968	0	0	0	0	0	0	0.639831	0.114442	0	0	0	0	0	0	0.998367	-0.00235772	0.968528	0.994297	down	no
682	"="	chr1	+	19330939	19333184	ENSMUST00000188428	1	2246	ENSMUSG00000100204	Gm4849	NA	NA	NA	NA	predicted gene 4849 [Source:MGI Symbol;Acc:MGI:3645366]	0	0	0.268923	0.04432	0	0	0	0	0	0	0	0	0.067231	0.012025	0.268923	0.043901	0	0	0	0	0.996605	-0.00490629	0.838031	0.9801	down	no
703	"="	chr1	-	20374722	20409448	ENSMUST00000132647	5	615	MSTRG.229	Pkhd1	GO:0072686(mitotic spindle);GO:0070062(extracellular exosome);GO:0048471(perinuclear region of cytoplasm);GO:0036064(ciliary basal body);GO:0016324(apical plasma membrane);GO:0016021(integral component of membrane);GO:0016020(membrane);GO:0005929(cilium);GO:0005813(centrosome);GO:0005737(cytoplasm);GO:0070372(regulation of ERK1 and ERK2 cascade);GO:0060271(cilium assembly);GO:0051898(negative reg…	NA	NA	NA	polycystic kidney and hepatic disease 1 [Source:MGI Symbol;Acc:MGI:2155808]	0	0	0.704683	0.116137	0.335035	0.052195	0	0	0.861731	0.123127	0	0	0.546296	0.097712	0.546245	0.089173	0.349973	0.069533	0	0	0.963002	-0.0543892	0.297648	0.805764	down	no
715	"="	chr1	-	20592953	20618064	ENSMUST00000147480	6	1636	MSTRG.229	Pkhd1	GO:0072686(mitotic spindle);GO:0070062(extracellular exosome);GO:0048471(perinuclear region of cytoplasm);GO:0036064(ciliary basal body);GO:0016324(apical plasma membrane);GO:0016021(integral component of membrane);GO:0016020(membrane);GO:0005929(cilium);GO:0005813(centrosome);GO:0005737(cytoplasm);GO:0070372(regulation of ERK1 and ERK2 cascade);GO:0060271(cilium assembly);GO:0051898(negative reg…	NA	NA	NA	polycystic kidney and hepatic disease 1 [Source:MGI Symbol;Acc:MGI:2155808]	78.1015	10.6604	51.618	8.507	49.2316	7.66983	51.4228	7.1208	68.4317	9.77775	34.3103	5.60949	47.7119	8.53387	58.9068	9.61635	61.2618	12.1715	54.6259	9.04221	0.863404	-0.211893	0.363167	0.836931	down	no
717	"="	chr1	-	20606297	20618040	ENSMUST00000128051	6	921	MSTRG.229	Pkhd1	GO:0072686(mitotic spindle);GO:0070062(extracellular exosome);GO:0048471(perinuclear region of cytoplasm);GO:0036064(ciliary basal body);GO:0016324(apical plasma membrane);GO:0016021(integral component of membrane);GO:0016020(membrane);GO:0005929(cilium);GO:0005813(centrosome);GO:0005737(cytoplasm);GO:0070372(regulation of ERK1 and ERK2 cascade);GO:0060271(cilium assembly);GO:0051898(negative reg…	NA	NA	NA	polycystic kidney and hepatic disease 1 [Source:MGI Symbol;Acc:MGI:2155808]	0.918705	0.125398	3.19785	0.527027	0.969515	0.151042	0.559096	0.077421	0	0	1.34524	0.219938	0.346542	0.061983	1.78082	0.290713	0	0	0.64978	0.107558	1.06493	0.0907652	0.592418	0.925515	up	no
723	"="	chr1	-	20777146	20784270	ENSMUST00000039046	3	1178	ENSMUSG00000041872	Il17f	GO:0005125(cytokine activity);GO:0005126(cytokine receptor binding);GO:0019955(cytokine binding);GO:0042803(protein homodimerization activity);GO:0006954(inflammatory response);GO:0016525(negative regulation of angiogenesis);GO:0017015(regulation of transforming growth factor beta receptor signaling pathway);GO:0042089(cytokine biosynthetic process);GO:0042109(lymphotoxin A biosynthetic process);…	05321(Inflammatiory bowel disease (IBD))	NA	NA	interleukin 17F [Source:MGI Symbol;Acc:MGI:2676631]	0.897284	0.122474	0	0	0.640917	0.099849	0.512733	0.071001	0.512733	0.073261	0.128183	0.020957	0	0	0.512733	0.083702	0.256367	0.050935	1.15365	0.190963	1.01893	0.0270577	0.705377	0.939464	up	no
724	"="	chr1	-	20777679	20779554	ENSMUST00000191111	2	590	ENSMUSG00000041872	Il17f	GO:0005125(cytokine activity);GO:0005126(cytokine receptor binding);GO:0019955(cytokine binding);GO:0042803(protein homodimerization activity);GO:0006954(inflammatory response);GO:0016525(negative regulation of angiogenesis);GO:0017015(regulation of transforming growth factor beta receptor signaling pathway);GO:0042089(cytokine biosynthetic process);GO:0042109(lymphotoxin A biosynthetic process);…	05321(Inflammatiory bowel disease (IBD))	NA	NA	interleukin 17F [Source:MGI Symbol;Acc:MGI:2676631]	0	0	0.48983	0.080727	0	0	0	0	0	0	0	0	0	0	0	0	0	0	0	0	1.01211	0.0173684	0.577398	0.920441	up	no
725	"="	chr1	-	20777783	20790617	ENSMUST00000189301	5	825	ENSMUSG00000041872	Il17f	GO:0005125(cytokine activity);GO:0005126(cytokine receptor binding);GO:0019955(cytokine binding);GO:0042803(protein homodimerization activity);GO:0006954(inflammatory response);GO:0016525(negative regulation of angiogenesis);GO:0017015(regulation of transforming growth factor beta receptor signaling pathway);GO:0042089(cytokine biosynthetic process);GO:0042109(lymphotoxin A biosynthetic process);…	05321(Inflammatiory bowel disease (IBD))	NA	NA	interleukin 17F [Source:MGI Symbol;Acc:MGI:2676631]	0	0	0	0	0	0	0.004175	0.000578	0	0	0	0	0	0	0.012121	0.001979	0	0	0	0	0.999906	-0.000136171	0.865509	0.987209	down	no
726	"="	chr1	-	20787479	20790585	ENSMUST00000190692	3	604	ENSMUSG00000041872	Il17f	GO:0005125(cytokine activity);GO:0005126(cytokine receptor binding);GO:0019955(cytokine binding);GO:0042803(protein homodimerization activity);GO:0006954(inflammatory response);GO:0016525(negative regulation of angiogenesis);GO:0017015(regulation of transforming growth factor beta receptor signaling pathway);GO:0042089(cytokine biosynthetic process);GO:0042109(lymphotoxin A biosynthetic process);…	05321(Inflammatiory bowel disease (IBD))	NA	NA	interleukin 17F [Source:MGI Symbol;Acc:MGI:2676631]	0.344371	0.047005	0	0	0.298013	0.046428	0	0	0	0	0	0	0	0	0	0	0	0	0.110927	0.018362	1.01298	0.018612	0.437215	0.881143	up	no
727	"="	chr1	-	20802968	20820312	ENSMUST00000053266	17	3031	MSTRG.158	Mcm3	GO:0000166(nucleotide binding);GO:0003677(DNA binding);GO:0003678(DNA helicase activity);GO:0004386(helicase activity);GO:0005524(ATP binding);GO:0016787(hydrolase activity);GO:0006260(DNA replication);GO:0006270(DNA replication initiation);GO:0007049(cell cycle);GO:0032508(DNA duplex unwinding);GO:0000784(nuclear chromosome, telomeric region);GO:0005634(nucleus);GO:0005654(nucleoplasm);GO:000573…	03030(DNA replication);04110(Cell cycle)	NA	NA	minichromosome maintenance complex component 3 [Source:MGI Symbol;Acc:MGI:101845]	10.0147	1.36695	9.51812	1.56865	6.66293	1.03802	8.98127	1.24369	5.94397	0.849294	5.35173	0.87497	1.33124	0.238109	3.85698	0.629639	0	0	7.34972	1.2166	1.8149	0.85989	0.00424287	0.43179	up	no
728	"="	chr1	-	20802973	20820260	ENSMUST00000185296	16	3431	MSTRG.158	Mcm3	GO:0000166(nucleotide binding);GO:0003677(DNA binding);GO:0003678(DNA helicase activity);GO:0004386(helicase activity);GO:0005524(ATP binding);GO:0016787(hydrolase activity);GO:0006260(DNA replication);GO:0006270(DNA replication initiation);GO:0007049(cell cycle);GO:0032508(DNA duplex unwinding);GO:0000784(nuclear chromosome, telomeric region);GO:0005634(nucleus);GO:0005654(nucleoplasm);GO:000573…	03030(DNA replication);04110(Cell cycle)	NA	NA	minichromosome maintenance complex component 3 [Source:MGI Symbol;Acc:MGI:101845]	0	0	0	0	0.028865	0.004497	0	0	0	0	0	0	0	0	0	0	2.5223	0.501132	0	0	0.830446	-0.268042	0.0665865	0.60017	down	no
729	"="	chr1	-	20803006	20803721	ENSMUST00000188112	1	716	MSTRG.158	Mcm3	GO:0000166(nucleotide binding);GO:0003677(DNA binding);GO:0003678(DNA helicase activity);GO:0004386(helicase activity);GO:0005524(ATP binding);GO:0016787(hydrolase activity);GO:0006260(DNA replication);GO:0006270(DNA replication initiation);GO:0007049(cell cycle);GO:0032508(DNA duplex unwinding);GO:0000784(nuclear chromosome, telomeric region);GO:0005634(nucleus);GO:0005654(nucleoplasm);GO:000573…	03030(DNA replication);04110(Cell cycle)	NA	NA	minichromosome maintenance complex component 3 [Source:MGI Symbol;Acc:MGI:101845]	0	0	1.09742	0.180862	0	0	0	0	12.8645	1.83813	0	0	0	0	0	0	0	0	0	0	1.1746	0.232166	0.564174	0.920441	up	no
730	"="	chr1	-	20803165	20804933	ENSMUST00000191061	2	607	MSTRG.158	Mcm3	GO:0000166(nucleotide binding);GO:0003677(DNA binding);GO:0003678(DNA helicase activity);GO:0004386(helicase activity);GO:0005524(ATP binding);GO:0016787(hydrolase activity);GO:0006260(DNA replication);GO:0006270(DNA replication initiation);GO:0007049(cell cycle);GO:0032508(DNA duplex unwinding);GO:0000784(nuclear chromosome, telomeric region);GO:0005634(nucleus);GO:0005654(nucleoplasm);GO:000573…	03030(DNA replication);04110(Cell cycle)	NA	NA	minichromosome maintenance complex component 3 [Source:MGI Symbol;Acc:MGI:101845]	0	0	0.482168	0.079465	0	0	0	0	0	0	0	0	5.73972	1.02662	0	0	0	0	0	0	0.83972	-0.25202	0.38168	0.848703	down	no
731	"="	chr1	-	20804686	20805940	ENSMUST00000190421	2	900	MSTRG.158	Mcm3	GO:0000166(nucleotide binding);GO:0003677(DNA binding);GO:0003678(DNA helicase activity);GO:0004386(helicase activity);GO:0005524(ATP binding);GO:0016787(hydrolase activity);GO:0006260(DNA replication);GO:0006270(DNA replication initiation);GO:0007049(cell cycle);GO:0032508(DNA duplex unwinding);GO:0000784(nuclear chromosome, telomeric region);GO:0005634(nucleus);GO:0005654(nucleoplasm);GO:000573…	03030(DNA replication);04110(Cell cycle)	NA	NA	minichromosome maintenance complex component 3 [Source:MGI Symbol;Acc:MGI:101845]	0	0	0.110032	0.018134	0.017778	0.00277	0.775747	0.107422	0.229722	0.032823	0.8766	0.143318	0	0	0	0	0	0	0	0	1.04692	0.0661457	0.228825	0.743548	up	no
736	"="	chr1	+	20890606	20939650	ENSMUST00000189400	3	5330	ENSMUSG00000025931	Paqr8	GO:0003707(steroid hormone receptor activity);GO:0005496(steroid binding);GO:0008289(lipid binding);GO:0007275(multicellular organism development);GO:0030154(cell differentiation);GO:0043401(steroid hormone mediated signaling pathway);GO:0048477(oogenesis);GO:0048545(response to steroid hormone);GO:0005794(Golgi apparatus);GO:0005886(plasma membrane);GO:0016020(membrane);GO:0016021(integral compo…	NA	NA	NA	progestin and adipoQ receptor family member VIII [Source:MGI Symbol;Acc:MGI:1921479]	3.62518	0.494815	0	0	0	0	0	0	2.12477	0.303593	2.26998	0.371125	2.06139	0.368705	1.86191	0.303951	1.75402	0.34849	1.82157	0.301524	0.882715	-0.17998	0.301627	0.809134	down	no
738	"="	chr1	+	20917840	20939055	ENSMUST00000068880	3	4704	ENSMUSG00000025931	Paqr8	GO:0003707(steroid hormone receptor activity);GO:0005496(steroid binding);GO:0008289(lipid binding);GO:0007275(multicellular organism development);GO:0030154(cell differentiation);GO:0043401(steroid hormone mediated signaling pathway);GO:0048477(oogenesis);GO:0048545(response to steroid hormone);GO:0005794(Golgi apparatus);GO:0005886(plasma membrane);GO:0016020(membrane);GO:0016021(integral compo…	NA	NA	NA	progestin and adipoQ receptor family member VIII [Source:MGI Symbol;Acc:MGI:1921479]	0	0	2.47533	0.407951	0	0	0	0	0	0	0	0	0	0	0	0	0	0	0	0	1.05449	0.0765429	0.577398	0.920441	up	no
739	"="	chr1	+	20917874	20935749	ENSMUST00000167119	4	1472	ENSMUSG00000025931	Paqr8	GO:0003707(steroid hormone receptor activity);GO:0005496(steroid binding);GO:0008289(lipid binding);GO:0007275(multicellular organism development);GO:0030154(cell differentiation);GO:0043401(steroid hormone mediated signaling pathway);GO:0048477(oogenesis);GO:0048545(response to steroid hormone);GO:0005794(Golgi apparatus);GO:0005886(plasma membrane);GO:0016020(membrane);GO:0016021(integral compo…	NA	NA	NA	progestin and adipoQ receptor family member VIII [Source:MGI Symbol;Acc:MGI:1921479]	0	0	0	0	2.50484	0.390231	1.93381	0.267786	0	0	0	0	0	0	0	0	0	0	0	0	1.09334	0.128739	0.371348	0.842637	up	no
741	"="	chr1	+	20945711	20946914	ENSMUST00000185639	2	858	ENSMUSG00000100929	Gm28064	NA	NA	NA	NA	predicted gene 28064 [Source:MGI Symbol;Acc:MGI:5578770]	0	0	0.344938	0.056848	0.575253	0.089619	1.14368	0.158371	0.327458	0.046788	0	0	0	0	0	0	0.826549	0.164219	0.079254	0.013119	1.00017	0.000247822	0.997176	0.999223	up	no
742	"="	chr1	+	20951626	20955527	ENSMUST00000160782	2	357	MSTRG.159	Efhc1	GO:0072686(mitotic spindle);GO:0005813(centrosome);GO:0021795(cerebral cortex cell migration);GO:0005509(calcium ion binding)	NA	NA	NA	EF-hand domain (C-terminal) containing 1 [Source:MGI Symbol;Acc:MGI:1919127]	0	0	0	0	0.500206	0.077928	3.89356	0.539162	0	0	0	0	0	0	0	0	0	0	0.179395	0.029695	1.17923	0.237848	0.153975	0.69984	up	no
743	"="	chr1	+	20951688	20990841	ENSMUST00000038447	11	2146	MSTRG.159	Efhc1	GO:0072686(mitotic spindle);GO:0005813(centrosome);GO:0021795(cerebral cortex cell migration);GO:0005509(calcium ion binding)	NA	NA	NA	EF-hand domain (C-terminal) containing 1 [Source:MGI Symbol;Acc:MGI:1919127]	0.649115	0.0886	1.40294	0.231214	1.0679	0.166369	2.64632	0.36645	1	0.142883	0.550435	0.089992	0.422181	0.075512	0.311888	0.050915	1.2859	0.255482	1.16775	0.193298	1.0485	0.0683204	0.512375	0.919638	up	no
745	"="	chr1	-	20996299	21079229	ENSMUST00000037998	11	6492	MSTRG.160	Tram2	GO:0005515(protein binding);GO:0006810(transport);GO:0015031(protein transport);GO:0032964(collagen biosynthetic process);GO:0045048(protein insertion into ER membrane);GO:0016020(membrane);GO:0016021(integral component of membrane)	NA	NA	NA	translocating chain-associating membrane protein 2 [Source:MGI Symbol;Acc:MGI:1924817]	0.204299	0.027886	0.084299	0.013893	0.10363	0.016145	0.061823	0.008561	0.284842	0.040699	0.046519	0.007606	0.127809	0.02286	0.116297	0.018985	0.064529	0.012821	0.115112	0.019054	1.00273	0.00393136	0.748435	0.953117	up	no
746	"="	chr1	-	21004313	21043656	ENSMUST00000187210	8	684	MSTRG.160	Tram2	GO:0005515(protein binding);GO:0006810(transport);GO:0015031(protein transport);GO:0032964(collagen biosynthetic process);GO:0045048(protein insertion into ER membrane);GO:0016020(membrane);GO:0016021(integral component of membrane)	NA	NA	NA	translocating chain-associating membrane protein 2 [Source:MGI Symbol;Acc:MGI:1924817]	0.142332	0.019427	4.56432	0.75223	0.34001	0.05297	0	0	0.178509	0.025506	0	0	0	0	0.231012	0.037712	0	0	0.114035	0.018876	1.09207	0.127062	0.55648	0.920441	up	no
748	"="	chr1	+	21178988	21187427	ENSMUST00000189119	5	571	ENSMUSG00000100819	Gm2693	NA	NA	NA	NA	predicted gene 2693 [Source:MGI Symbol;Acc:MGI:3780862]	2.01791	0.275433	1.80359	0.297244	2.80182	0.436498	1.49438	0.206935	1.69401	0.242046	0.288967	0.047244	1.23085	0.220153	0.411559	0.067186	0.613939	0.121978	0.185639	0.030729	1.10535	0.144501	0.0431313	0.60017	up	no
749	"="	chr1	+	21218575	21230167	ENSMUST00000027065	5	1168	MSTRG.161	Tmem14a	GO:0003674(molecular_function);GO:0008150(biological_process);GO:0005575(cellular_component);GO:0016020(membrane);GO:0016021(integral component of membrane)	NA	NA	NA	transmembrane protein 14A [Source:MGI Symbol;Acc:MGI:1922962]	16.5545	2.25958	16.5672	2.73038	5.5489	0.864468	8.35703	1.15724	18.1132	2.58807	3.50428	0.572925	6.63844	1.18737	4.70613	0.768259	5.43309	1.07945	9.79241	1.62094	1.37361	0.457968	0.196187	0.742279	up	no
750	"="	chr1	+	21218662	21230164	ENSMUST00000027064	5	1261	MSTRG.161	Tmem14a	GO:0003674(molecular_function);GO:0008150(biological_process);GO:0005575(cellular_component);GO:0016020(membrane);GO:0016021(integral component of membrane)	NA	NA	NA	transmembrane protein 14A [Source:MGI Symbol;Acc:MGI:1922962]	1.57525	0.215013	0.952934	0.15705	1.47932	0.230465	3.61388	0.500435	1.73259	0.247558	0.239492	0.039155	3.28037	0.586735	0.466722	0.076191	2.52259	0.50119	3.33582	0.552177	0.909771	-0.136425	0.507377	0.917107	down	no
753	"="	chr1	+	21240589	21265661	ENSMUST00000027067	7	1457	MSTRG.163	Gsta3	GO:0004364(glutathione transferase activity);GO:0016740(transferase activity);GO:0001657(ureteric bud development);GO:0006749(glutathione metabolic process);GO:0008152(metabolic process);GO:0046223(aflatoxin catabolic process);GO:0005737(cytoplasm);GO:0005829(cytosol);GO:0070062(extracellular exosome)	00480(Glutathione metabolism);00980(Metabolism of xenobiotics by cytochrome P450);00982(Drug metabolism - cytochrome P450);05204(Chemical carcinogenesis)	K00799	EC:2.5.1.18	glutathione S-transferase, alpha 3 [Source:MGI Symbol;Acc:MGI:95856]	118.459	16.1689	88.7538	14.6272	134.083	20.8889	122.632	16.9815	128.13	18.3076	77.0259	12.5932	120.984	21.6396	62.9418	10.275	69.439	13.7962	105.506	17.4643	1.07585	0.105475	0.682474	0.934186	up	no
754	"="	chr1	+	21240607	21265021	ENSMUST00000121676	8	894	MSTRG.163	Gsta3	GO:0004364(glutathione transferase activity);GO:0016740(transferase activity);GO:0001657(ureteric bud development);GO:0006749(glutathione metabolic process);GO:0008152(metabolic process);GO:0046223(aflatoxin catabolic process);GO:0005737(cytoplasm);GO:0005829(cytosol);GO:0070062(extracellular exosome)	00480(Glutathione metabolism);00980(Metabolism of xenobiotics by cytochrome P450);00982(Drug metabolism - cytochrome P450);05204(Chemical carcinogenesis)	K00799	EC:2.5.1.18	glutathione S-transferase, alpha 3 [Source:MGI Symbol;Acc:MGI:95856]	44.9028	6.12896	82.3499	13.5718	58.194	9.06609	8.04925	1.11462	23.2343	3.3198	128.613	21.0273	21.2342	3.79799	90.9686	14.8503	16.0471	3.18826	1.97423	0.326794	0.958998	-0.0604002	0.96017	0.994297	down	no
755	"="	chr1	+	21240629	21264846	ENSMUST00000124990	8	742	MSTRG.163	Gsta3	GO:0004364(glutathione transferase activity);GO:0016740(transferase activity);GO:0001657(ureteric bud development);GO:0006749(glutathione metabolic process);GO:0008152(metabolic process);GO:0046223(aflatoxin catabolic process);GO:0005737(cytoplasm);GO:0005829(cytosol);GO:0070062(extracellular exosome)	00480(Glutathione metabolism);00980(Metabolism of xenobiotics by cytochrome P450);00982(Drug metabolism - cytochrome P450);05204(Chemical carcinogenesis)	K00799	EC:2.5.1.18	glutathione S-transferase, alpha 3 [Source:MGI Symbol;Acc:MGI:95856]	20.5704	2.80773	27.3785	4.51215	19.7224	3.07257	34.8939	4.83196	11.0653	1.58105	6.96715	1.13908	6.44139	1.15212	6.34596	1.03596	16.6304	3.30415	8.31128	1.37576	1.52982	0.613362	0.149904	0.6944	up	no
757	"="	chr1	+	21253521	21256312	ENSMUST00000190711	1	2792	MSTRG.163	Gsta3	GO:0004364(glutathione transferase activity);GO:0016740(transferase activity);GO:0001657(ureteric bud development);GO:0006749(glutathione metabolic process);GO:0008152(metabolic process);GO:0046223(aflatoxin catabolic process);GO:0005737(cytoplasm);GO:0005829(cytosol);GO:0070062(extracellular exosome)	00480(Glutathione metabolism);00980(Metabolism of xenobiotics by cytochrome P450);00982(Drug metabolism - cytochrome P450);05204(Chemical carcinogenesis)	NA	NA	glutathione S-transferase, alpha 3 [Source:MGI Symbol;Acc:MGI:95856]	0.029933	0.004086	3.32887	0.548621	0.709968	0.110607	3.48041	0.481952	3.26583	0.466633	0.201167	0.032889	1.44094	0.25773	0.160817	0.026253	1.49332	0.296693	0	0	1.09184	0.12676	0.526828	0.920441	up	no
758	"="	chr1	+	21272403	21272906	ENSMUST00000178379	2	366	ENSMUSG00000096375	Gm7094	NA	NA	NA	NA	predicted pseudogene 7094 [Source:MGI Symbol;Acc:MGI:3648114]	0	0	0	0	0	0	0	0	0	0	0	0	0	0	0	0	0	0	0.363388	0.060152	0.993675	-0.00915377	0.689331	0.934186	down	no
760	"="	chr1	-	21285246	21298312	ENSMUST00000082032	6	1148	MSTRG.166	Gm4956	NA	NA	NA	NA	predicted gene 4956 [Source:MGI Symbol;Acc:MGI:3647976]	4.38208	0.598127	9.10375	1.50036	6.19641	0.965344	17.4527	2.41677	2.22067	0.317297	6.08589	0.995	11.8819	2.12522	19.8871	3.2465	14.6338	2.90746	12.72	2.10555	0.619589	-0.690616	0.134318	0.687231	down	no
762	"="	chr1	-	21285608	21298127	ENSMUST00000178869	6	672	MSTRG.166	Gm4956	NA	NA	NA	NA	predicted gene 4956 [Source:MGI Symbol;Acc:MGI:3647976]	2.7497	0.375317	6.80634	1.12173	2.94189	0.45832	6.12396	0.848018	11.1867	1.5984	0.379901	0.062111	5.40687	0.967087	2.75306	0.449428	1.40947	0.280034	0.507885	0.08407	1.24904	0.320823	0.323796	0.824948	up	no
763	"="	chr1	-	21289985	21298247	ENSMUST00000179730	5	609	MSTRG.166	Gm4956	NA	NA	NA	NA	predicted gene 4956 [Source:MGI Symbol;Acc:MGI:3647976]	1.03429	0.141175	0.797318	0.131403	1.77863	0.277094	4.09697	0.567331	1.22417	0.174913	3.42397	0.559794	1.9374	0.346528	1.01257	0.165298	0.856123	0.170095	1.02378	0.169466	1.06375	0.0891641	0.553229	0.920441	up	no
765	"="	chr1	-	21312517	21316320	ENSMUST00000178260	4	439	ENSMUSG00000093963	Gm21909	NA	NA	NA	NA	predicted gene, 21909 [Source:MGI Symbol;Acc:MGI:5434073]	0	0	0	0	0.311794	0.048575	0	0	0	0	0	0	0	0	0	0	0	0	0.180259	0.029838	0.996283	-0.00537291	0.800111	0.969119	down	no
766	"="	chr1	+	21349641	21352200	ENSMUST00000088407	3	1987	ENSMUSG00000067750	Khdc1a	GO:0003723(RNA binding);GO:0005515(protein binding);GO:0008266(poly(U) RNA binding);GO:0042802(identical protein binding);GO:0006915(apoptotic process);GO:0008150(biological_process);GO:0005737(cytoplasm)	NA	NA	NA	KH domain containing 1A [Source:MGI Symbol;Acc:MGI:2676610]	0	0	0.151988	0.025049	0	0	0	0	0	0	0	0	0	0	0	0	0	0	0	0	1.00384	0.00553495	0.577398	0.920441	up	no
772	"="	chr1	+	21383556	21386373	ENSMUST00000147615	3	2236	MSTRG.165	Khdc1b	GO:0003723(RNA binding);GO:0005515(protein binding);GO:0042802(identical protein binding);GO:0006919(activation of cysteine-type endopeptidase activity involved in apoptotic process);GO:0005737(cytoplasm)	NA	NA	NA	KH domain containing 1B [Source:MGI Symbol;Acc:MGI:2138477]	1.82334	0.248875	0.945438	0.155815	1.9119	0.297856	1.55322	0.215083	2.22853	0.31842	0.935599	0.152964	1.14803	0.20534	1.47674	0.241074	0.877907	0.174423	2.09347	0.346532	1.01489	0.0213229	0.767058	0.958864	up	no
775	"="	chr1	-	21398408	21961942	ENSMUST00000115300	15	6975	ENSMUSG00000028033	Kcnq5	GO:0005216(ion channel activity);GO:0005244(voltage-gated ion channel activity);GO:0005249(voltage-gated potassium channel activity);GO:0005267(potassium channel activity);GO:0006810(transport);GO:0006811(ion transport);GO:0006813(potassium ion transport);GO:0034765(regulation of ion transmembrane transport);GO:0055085(transmembrane transport);GO:0071805(potassium ion transmembrane transport);GO:…	04725(Cholinergic synapse)	NA	NA	potassium voltage-gated channel, subfamily Q, member 5 [Source:MGI Symbol;Acc:MGI:1924937]	0.194839	0.026594	0.10595	0.017461	0.407885	0.063545	0.3121	0.043218	0.267033	0.038155	0.259785	0.042473	0.048889	0.008744	0.064946	0.010602	0.408745	0.08121	0.375054	0.062083	0.985729	-0.0207369	0.484157	0.906013	down	no
781	"="	chr1	-	21511933	21513056	ENSMUST00000119064	1	1124	ENSMUSG00000082935	Gm7658	NA	NA	NA	NA	predicted gene 7658 [Source:MGI Symbol;Acc:MGI:3648029]	0.268683	0.036674	0	0	0	0	0	0	0.135231	0.019322	0	0	0	0	0	0	0	0	0	0	1.01465	0.0209812	0.167212	0.714264	up	no
782	"="	chr1	-	21577644	21855902	ENSMUST00000134505	5	662	ENSMUSG00000028033	Kcnq5	GO:0005216(ion channel activity);GO:0005244(voltage-gated ion channel activity);GO:0005249(voltage-gated potassium channel activity);GO:0005267(potassium channel activity);GO:0006810(transport);GO:0006811(ion transport);GO:0006813(potassium ion transport);GO:0034765(regulation of ion transmembrane transport);GO:0055085(transmembrane transport);GO:0071805(potassium ion transmembrane transport);GO:…	04725(Cholinergic synapse)	NA	NA	potassium voltage-gated channel, subfamily Q, member 5 [Source:MGI Symbol;Acc:MGI:1924937]	0.226586	0.030928	0.635402	0.104719	0.139996	0.02181	0	0	0	0	1.36858	0.223753	0	0	0.175227	0.028605	0	0	0.039275	0.006501	1.01872	0.0267513	0.736491	0.949582	up	no
787	"="	chr1	-	22286251	22805724	ENSMUST00000081544	29	5959	ENSMUSG00000041670	Rims1	GO:0048786(presynaptic active zone);GO:0016020(membrane);GO:0006887(exocytosis);GO:0017137(Rab GTPase binding);GO:0005622(intracellular);GO:0006886(intracellular protein transport);GO:0046872(metal ion binding);GO:1903861(positive regulation of dendrite extension);GO:0006461(protein complex assembly);GO:0003723(RNA binding);GO:0017157(regulation of exocytosis);GO:0048791(calcium ion-regulated exo…	04721(Synaptic vesicle cycle);04723(Retrograde endocannabinoid signaling)	NA	NA	regulating synaptic membrane exocytosis 1 [Source:MGI Symbol;Acc:MGI:2152971]	0	0	0	0	0	0	0	0	0	0	0.002853	0.000466	0	0	0	0	0	0	0	0	0.999996	-5.27043e-06	0.974614	0.994297	down	no
790	"="	chr1	-	22286251	22805724	ENSMUST00000097811	34	6451	ENSMUSG00000041670	Rims1	GO:0048786(presynaptic active zone);GO:0016020(membrane);GO:0006887(exocytosis);GO:0017137(Rab GTPase binding);GO:0005622(intracellular);GO:0006886(intracellular protein transport);GO:0046872(metal ion binding);GO:1903861(positive regulation of dendrite extension);GO:0006461(protein complex assembly);GO:0003723(RNA binding);GO:0017157(regulation of exocytosis);GO:0048791(calcium ion-regulated exo…	04721(Synaptic vesicle cycle);04723(Retrograde endocannabinoid signaling)	NA	NA	regulating synaptic membrane exocytosis 1 [Source:MGI Symbol;Acc:MGI:2152971]	0.023407	0.003195	0	0	0	0	0.117036	0.016207	0.139978	0.020001	0.070222	0.011481	0.006666	0.001192	0	0	0.117346	0.023314	0.071994	0.011917	0.997704	-0.00331619	0.78029	0.962892	down	no
792	"="	chr1	-	22286915	22315805	ENSMUST00000164877	6	2294	ENSMUSG00000041670	Rims1	GO:0048786(presynaptic active zone);GO:0016020(membrane);GO:0006887(exocytosis);GO:0017137(Rab GTPase binding);GO:0005622(intracellular);GO:0006886(intracellular protein transport);GO:0046872(metal ion binding);GO:1903861(positive regulation of dendrite extension);GO:0006461(protein complex assembly);GO:0003723(RNA binding);GO:0017157(regulation of exocytosis);GO:0048791(calcium ion-regulated exo…	04721(Synaptic vesicle cycle);04723(Retrograde endocannabinoid signaling)	NA	NA	regulating synaptic membrane exocytosis 1 [Source:MGI Symbol;Acc:MGI:2152971]	0	0	0	0	0	0	0	0	0	0	0.032258	0.005274	0	0	0	0	0	0	0	0	0.999959	-5.95057e-05	0.974614	0.994297	down	no
796	"="	chr1	+	22740764	22741565	ENSMUST00000180414	1	802	ENSMUSG00000097642	Gm26866	NA	NA	NA	NA	predicted gene, 26866 [Source:MGI Symbol;Acc:MGI:5477360]	0	0	0	0	0	0	0	0	0	0	0	0	0.188279	0.033676	0	0	0	0	0	0	0.991291	-0.0126192	0.350216	0.828549	down	no
799	"="	chr1	-	23100473	23102253	ENSMUST00000073179	1	1781	ENSMUSG00000073730	4933415F23Rik	GO:0042325(regulation of phosphorylation);GO:0045087(innate immune response);GO:0005575(cellular_component);GO:0005737(cytoplasm)	NA	NA	NA	RIKEN cDNA 4933415F23 gene [Source:MGI Symbol;Acc:MGI:1914005]	0	0	0.084784	0.013973	0	0	0	0	0	0	0	0	0	0	0	0	0	0	0	0	1.00215	0.00310442	0.577398	0.920441	up	no
817	"="	chr1	-	23345956	23346599	ENSMUST00000189078	1	644	ENSMUSG00000101226	Gm20954	NA	NA	NA	NA	predicted gene, 20954 [Source:MGI Symbol;Acc:MGI:5434309]	0.234472	0.032004	0.234472	0.038643	0.703416	0.109586	0.234472	0.032469	0.234472	0.033502	1.87578	0.306676	0.234472	0.041938	0	0	0	0	0	0	1.01929	0.0275608	0.789527	0.965487	up	no
818	"="	chr1	-	23366424	23383175	ENSMUST00000027343	7	4844	MSTRG.177	Ogfrl1	GO:0003674(molecular_function);GO:0004872(receptor activity);GO:0008150(biological_process);GO:0005575(cellular_component);GO:0016020(membrane)	NA	NA	NA	opioid growth factor receptor-like 1 [Source:MGI Symbol;Acc:MGI:1917405]	0.150031	0.020478	0	0	6.39879	0.996872	0.958851	0.132777	1.05064	0.150119	0	0	0.155568	0.027825	0	0	0	0	0.208445	0.034504	1.05661	0.0794433	0.723573	0.945639	up	no
820	"="	chr1	-	23369724	23380801	ENSMUST00000186064	6	2926	MSTRG.177	Ogfrl1	GO:0003674(molecular_function);GO:0004872(receptor activity);GO:0008150(biological_process);GO:0005575(cellular_component);GO:0016020(membrane)	NA	NA	NA	opioid growth factor receptor-like 1 [Source:MGI Symbol;Acc:MGI:1917405]	4.53322	0.618756	0.233996	0.038564	0.766759	0.119454	4.56364	0.631953	3.60781	0.515497	0.309638	0.050624	0.051606	0.00923	1.96982	0.321566	1.55741	0.309428	2.93119	0.485199	1.21814	0.284683	0.234068	0.747748	up	no
821	"="	chr1	-	23370268	23397541	ENSMUST00000188677	8	808	MSTRG.177	Ogfrl1	GO:0003674(molecular_function);GO:0004872(receptor activity);GO:0008150(biological_process);GO:0005575(cellular_component);GO:0016020(membrane)	NA	NA	NA	opioid growth factor receptor-like 1 [Source:MGI Symbol;Acc:MGI:1917405]	0	0	5.3714	0.885243	0	0	0	0	0	0	0	0	0	0	0	0	0	0	0	0	1.10332	0.141852	0.577398	0.920441	up	no
822	"="	chr1	-	23391749	23397772	ENSMUST00000189537	2	1522	MSTRG.177	Ogfrl1	GO:0003674(molecular_function);GO:0004872(receptor activity);GO:0008150(biological_process);GO:0005575(cellular_component);GO:0016020(membrane)	NA	NA	NA	opioid growth factor receptor-like 1 [Source:MGI Symbol;Acc:MGI:1917405]	0.980946	0.133893	0.700832	0.115502	0.496058	0.077281	1.21847	0.168728	0.487991	0.069726	0	0	0	0	0	0	0.099212	0.019712	0	0	1.12645	0.171784	0.000560208	0.285178	up	no
829	"="	chr1	+	23479539	23480527	ENSMUST00000180769	1	989	MSTRG.184	Gm7784	NA	NA	NA	NA	predicted gene 7784 [Source:MGI Symbol;Acc:MGI:3645448]	2.44287	0.333437	5.49039	0.904854	7.32862	1.14173	4.4277	0.613129	3.96663	0.566766	0	0	0.763397	0.136543	0.607685	0.099203	0	0	0.305359	0.050546	1.46043	0.546389	0.00654006	0.470531	up	no
863	"="	chr1	+	23761753	23815740	ENSMUST00000144602	3	1488	MSTRG.220	B3gat2	GO:0016020(membrane);GO:0005794(Golgi apparatus);GO:0000139(Golgi membrane);GO:0046872(metal ion binding);GO:0016740(transferase activity);GO:0015018(galactosylgalactosylxylosylprotein 3-beta-glucuronosyltransferase activity);GO:0005975(carbohydrate metabolic process);GO:0006486(protein glycosylation);GO:0030204(chondroitin sulfate metabolic process);GO:0050650(chondroitin sulfate proteoglycan bi…	00514(Other types of O-glycan biosynthesis)	NA	NA	beta-1,3-glucuronyltransferase 2 (glucuronosyltransferase S) [Source:MGI Symbol;Acc:MGI:2389490]	1.26286	0.172373	0.599517	0.098804	1.0628	0.165575	0.344905	0.047761	0.829985	0.118591	0.588952	0.096289	0.417542	0.074683	1.82749	0.298331	0.519073	0.10313	1.0707	0.177233	0.974589	-0.0371339	0.646064	0.930391	down	no
873	"="	chr1	-	23844846	23909736	ENSMUST00000149737	11	1864	MSTRG.221	Smap1	GO:0005096(GTPase activator activity);GO:0005515(protein binding);GO:0030276(clathrin binding);GO:0046872(metal ion binding);GO:0043547(positive regulation of GTPase activity);GO:0045648(positive regulation of erythrocyte differentiation);GO:2000369(regulation of clathrin-dependent endocytosis);GO:0005737(cytoplasm);GO:0005886(plasma membrane);GO:0016020(membrane)	04144(Endocytosis)	NA	NA	small ArfGAP 1 [Source:MGI Symbol;Acc:MGI:2138261]	20.146	2.7498	27.9138	4.60038	27.8159	4.33347	18.445	2.55418	30.0615	4.29529	19.8936	3.25245	18.4513	3.30025	22.4147	3.65912	12.3066	2.44508	18.6163	3.08156	1.03994	0.0564993	0.784995	0.964256	up	no
874	"="	chr1	-	23845625	23922317	ENSMUST00000027339	10	2289	MSTRG.221	Smap1	GO:0005096(GTPase activator activity);GO:0005515(protein binding);GO:0030276(clathrin binding);GO:0046872(metal ion binding);GO:0043547(positive regulation of GTPase activity);GO:0045648(positive regulation of erythrocyte differentiation);GO:2000369(regulation of clathrin-dependent endocytosis);GO:0005737(cytoplasm);GO:0005886(plasma membrane);GO:0016020(membrane)	04144(Endocytosis)	NA	NA	small ArfGAP 1 [Source:MGI Symbol;Acc:MGI:2138261]	75.9473	10.3663	92.9134	15.3127	19.6714	3.06463	28.6523	3.96764	17.5979	2.51445	21.4735	3.51076	17.9459	3.20985	35.5759	5.80765	25.1172	4.9903	0	0	1.65021	0.722649	0.438569	0.881821	up	no
878	"="	chr1	-	23846178	23847777	ENSMUST00000136506	2	445	MSTRG.221	Smap1	GO:0005096(GTPase activator activity);GO:0005515(protein binding);GO:0030276(clathrin binding);GO:0046872(metal ion binding);GO:0043547(positive regulation of GTPase activity);GO:0045648(positive regulation of erythrocyte differentiation);GO:2000369(regulation of clathrin-dependent endocytosis);GO:0005737(cytoplasm);GO:0005886(plasma membrane);GO:0016020(membrane)	04144(Endocytosis)	NA	NA	small ArfGAP 1 [Source:MGI Symbol;Acc:MGI:2138261]	0.001124	0.000153	1.99763	0.329222	0.006742	0.00105	1.24373	0.172226	1.83362	0.261993	0.005618	0.000919	0.004494	0.000804	1.74125	0.284253	0.001124	0.000223	0.003371	0.000558	1.10031	0.137904	0.382044	0.848873	up	no
879	"="	chr1	-	23846296	23909689	ENSMUST00000129254	10	1365	MSTRG.221	Smap1	GO:0005096(GTPase activator activity);GO:0005515(protein binding);GO:0030276(clathrin binding);GO:0046872(metal ion binding);GO:0043547(positive regulation of GTPase activity);GO:0045648(positive regulation of erythrocyte differentiation);GO:2000369(regulation of clathrin-dependent endocytosis);GO:0005737(cytoplasm);GO:0005886(plasma membrane);GO:0016020(membrane)	04144(Endocytosis)	NA	NA	small ArfGAP 1 [Source:MGI Symbol;Acc:MGI:2138261]	1.15706	0.157931	6.86958	1.13215	0	0	0.311075	0.043076	0.835362	0.119359	0.283104	0.046285	0	0	0	0	0.937437	0.186251	0	0	1.12659	0.171964	0.545854	0.920441	up	no
880	"="	chr1	-	23848280	23869974	ENSMUST00000148710	6	809	MSTRG.221	Smap1	GO:0005096(GTPase activator activity);GO:0005515(protein binding);GO:0030276(clathrin binding);GO:0046872(metal ion binding);GO:0043547(positive regulation of GTPase activity);GO:0045648(positive regulation of erythrocyte differentiation);GO:2000369(regulation of clathrin-dependent endocytosis);GO:0005737(cytoplasm);GO:0005886(plasma membrane);GO:0016020(membrane)	04144(Endocytosis)	NA	NA	small ArfGAP 1 [Source:MGI Symbol;Acc:MGI:2138261]	0	0	0.172292	0.028395	0	0	0	0	0	0	0	0	0	0	0	0	0	0	0	0	1.00435	0.00626404	0.577398	0.920441	up	no
882	"="	chr1	-	23848533	23909703	ENSMUST00000141330	10	923	MSTRG.221	Smap1	GO:0005096(GTPase activator activity);GO:0005515(protein binding);GO:0030276(clathrin binding);GO:0046872(metal ion binding);GO:0043547(positive regulation of GTPase activity);GO:0045648(positive regulation of erythrocyte differentiation);GO:2000369(regulation of clathrin-dependent endocytosis);GO:0005737(cytoplasm);GO:0005886(plasma membrane);GO:0016020(membrane)	04144(Endocytosis)	NA	NA	small ArfGAP 1 [Source:MGI Symbol;Acc:MGI:2138261]	0	0	0	0	0	0	0.330347	0.045745	0	0	0.442532	0.072351	0.326738	0.058441	0	0	0	0	0	0	1.00197	0.00284176	0.928183	0.994297	up	no
883	"="	chr1	-	23848795	23891994	ENSMUST00000133398	7	1271	MSTRG.221	Smap1	GO:0005096(GTPase activator activity);GO:0005515(protein binding);GO:0030276(clathrin binding);GO:0046872(metal ion binding);GO:0043547(positive regulation of GTPase activity);GO:0045648(positive regulation of erythrocyte differentiation);GO:2000369(regulation of clathrin-dependent endocytosis);GO:0005737(cytoplasm);GO:0005886(plasma membrane);GO:0016020(membrane)	04144(Endocytosis)	NA	NA	small ArfGAP 1 [Source:MGI Symbol;Acc:MGI:2138261]	10.7352	1.46529	5.73633	0.945386	8.73461	1.36077	12.9113	1.7879	10.1751	1.45385	6.71877	1.09847	7.38445	1.3208	12.1985	1.99136	10.6483	2.11561	8.94173	1.48012	0.895347	-0.159482	0.405343	0.86283	down	no
885	"="	chr1	-	23995939	24005656	ENSMUST00000027338	3	683	MSTRG.213	Sdhaf4	GO:0003674(molecular_function);GO:0045087(innate immune response);GO:0005739(mitochondrion);GO:0005759(mitochondrial matrix)	NA	NA	NA	succinate dehydrogenase complex assembly factor 4 [Source:MGI Symbol;Acc:MGI:1915252]	24.3449	3.32293	5.86557	0.966686	7.02042	1.09372	6.55375	0.907534	6.96006	0.994476	14.8502	2.4279	17.0488	3.04939	4.7177	0.770148	3.47643	0.690699	4.85449	0.803562	1.16589	0.221433	0.630876	0.927517	up	no
887	"="	chr1	-	24002966	24005630	ENSMUST00000155767	2	426	MSTRG.213	Sdhaf4	GO:0003674(molecular_function);GO:0045087(innate immune response);GO:0005739(mitochondrion);GO:0005759(mitochondrial matrix)	NA	NA	NA	succinate dehydrogenase complex assembly factor 4 [Source:MGI Symbol;Acc:MGI:1915252]	0.317915	0.043393	0.442986	0.073007	0.063968	0.009966	0.381649	0.052849	1.42183	0.203156	0.465556	0.076115	0.746577	0.133535	0.823503	0.134434	0.630516	0.125271	0.684533	0.113311	0.950671	-0.0729826	0.259967	0.774471	down	no
895	"="	chr1	-	24011245	24100194	ENSMUST00000187752	21	5194	MSTRG.222	Fam135a	GO:0052689(carboxylic ester hydrolase activity);GO:0044255(cellular lipid metabolic process);GO:0005575(cellular_component)	NA	NA	NA	family with sequence similarity 135, member A [Source:MGI Symbol;Acc:MGI:1915437]	0.545514	0.074459	3.15266	0.519579	7.66317	1.19385	2.70071	0.373982	15.2735	2.18233	0.657829	0.10755	3.67077	0.656562	0.542688	0.088592	1.3492	0.268059	3.34163	0.553139	1.05156	0.0725254	0.839666	0.98046	up	no
896	"="	chr1	-	24011591	24100182	ENSMUST00000187369	22	4976	MSTRG.222	Fam135a	GO:0052689(carboxylic ester hydrolase activity);GO:0044255(cellular lipid metabolic process);GO:0005575(cellular_component)	NA	NA	NA	family with sequence similarity 135, member A [Source:MGI Symbol;Acc:MGI:1915437]	0.228593	0.031202	0	0	0.428473	0.066752	0.363988	0.050403	1.15113	0.164477	0.762473	0.124659	0.395409	0.070724	0	0	0.098568	0.019584	0	0	1.02093	0.0298891	0.664417	0.934186	up	no
897	"="	chr1	-	24011604	24029086	ENSMUST00000186331	8	2564	MSTRG.222	Fam135a	GO:0052689(carboxylic ester hydrolase activity);GO:0044255(cellular lipid metabolic process);GO:0005575(cellular_component)	NA	NA	NA	family with sequence similarity 135, member A [Source:MGI Symbol;Acc:MGI:1915437]	0.862642	0.117745	0.892161	0.147034	1.11211	0.173256	2.62692	0.363764	1.50579	0.215152	0.696447	0.113864	0.721148	0.128986	1.07461	0.175427	1.74453	0.346603	4.71582	0.780608	0.947122	-0.0783777	0.677971	0.934186	down	no
898	"="	chr1	-	24011681	24100333	ENSMUST00000027337	21	5536	MSTRG.222	Fam135a	GO:0052689(carboxylic ester hydrolase activity);GO:0044255(cellular lipid metabolic process);GO:0005575(cellular_component)	NA	NA	NA	family with sequence similarity 135, member A [Source:MGI Symbol;Acc:MGI:1915437]	0.274252	0.037434	0	0	4.91309	0.765414	0	0	0.041408	0.005917	0.458274	0.074924	0	0	0	0	0	0	0	0	1.00617	0.0088716	0.965207	0.994297	up	no
899	"="	chr1	-	24024275	24028450	ENSMUST00000185807	4	483	MSTRG.222	Fam135a	GO:0052689(carboxylic ester hydrolase activity);GO:0044255(cellular lipid metabolic process);GO:0005575(cellular_component)	NA	NA	NA	family with sequence similarity 135, member A [Source:MGI Symbol;Acc:MGI:1915437]	0	0	1.84647	0.30431	0.949785	0.147968	0	0	2.06373	0.294873	0	0	0	0	1.8763	0.306299	0	0	2.65265	0.439093	0.990301	-0.0140603	0.94265	0.994297	down	no
900	"="	chr1	-	24028722	24100216	ENSMUST00000186999	16	2931	MSTRG.222	Fam135a	GO:0052689(carboxylic ester hydrolase activity);GO:0044255(cellular lipid metabolic process);GO:0005575(cellular_component)	NA	NA	NA	family with sequence similarity 135, member A [Source:MGI Symbol;Acc:MGI:1915437]	3.15099	0.43009	1.01836	0.167833	0	0	0	0	0	0	1.15297	0.188502	0.467373	0.083595	1.30718	0.213392	0	0	9.30734	1.54064	0.988732	-0.0163482	0.960421	0.994297	down	no
901	"="	chr1	-	24051764	24100341	ENSMUST00000185525	9	2654	MSTRG.222	Fam135a	GO:0052689(carboxylic ester hydrolase activity);GO:0044255(cellular lipid metabolic process);GO:0005575(cellular_component)	NA	NA	NA	family with sequence similarity 135, member A [Source:MGI Symbol;Acc:MGI:1915437]	19.0661	2.60241	20.3549	3.35463	26.1523	4.07428	22.8014	3.15743	19.0392	2.72039	12.7741	2.08847	12.789	2.28746	8.21558	1.34117	13.4618	2.67459	15.3507	2.54101	1.18997	0.25093	0.182997	0.730363	up	no
903	"="	chr1	+	24125275	24126141	ENSMUST00000180661	1	867	ENSMUSG00000097670	Gm26607	NA	NA	NA	NA	predicted gene, 26607 [Source:MGI Symbol;Acc:MGI:5477101]	1.39331	0.190178	0.348328	0.057407	0	0	0.696655	0.09647	0.348328	0.04977	0.348328	0.056949	2.61246	0.46727	0	0	0	0	0.344867	0.057086	1.00161	0.00232511	0.987895	0.996976	up	no
904	"="	chr1	+	24177610	24252684	ENSMUST00000054588	38	3834	ENSMUSG00000026147	Col9a1	GO:0005594(collagen type IX trimer);GO:0005581(collagen trimer)	04974(Protein digestion and absorption)	NA	NA	collagen, type IX, alpha 1 [Source:MGI Symbol;Acc:MGI:88465]	0	0	0	0	0	0	0.118153	0.016361	0	0	0	0	0	0	0	0	0	0	0	0	1.00638	0.00916897	0.143807	0.687231	up	no
908	"="	chr1	-	24261890	24452745	ENSMUST00000144297	40	5441	MSTRG.223	Col19a1	GO:0007155(cell adhesion);GO:0007275(multicellular organism development);GO:0007517(muscle organ development);GO:0007519(skeletal muscle tissue development);GO:0030154(cell differentiation);GO:0030198(extracellular matrix organization);GO:0005576(extracellular region);GO:0005578(proteinaceous extracellular matrix);GO:0005581(collagen trimer)	NA	NA	NA	collagen, type XIX, alpha 1 [Source:MGI Symbol;Acc:MGI:1095415]	3.73647	0.510006	2.84416	0.468736	2.75935	0.429881	3.299	0.456831	2.65646	0.379564	5.38599	0.88057	1.0525	0.188253	5.33256	0.870522	3.13726	0.623312	0.720466	0.119259	0.996851	-0.00455054	0.983596	0.996076	down	no
909	"="	chr1	-	24263994	24587472	ENSMUST00000115244	51	4266	MSTRG.223	Col19a1	GO:0007155(cell adhesion);GO:0007275(multicellular organism development);GO:0007517(muscle organ development);GO:0007519(skeletal muscle tissue development);GO:0030154(cell differentiation);GO:0030198(extracellular matrix organization);GO:0005576(extracellular region);GO:0005578(proteinaceous extracellular matrix);GO:0005581(collagen trimer)	NA	NA	NA	collagen, type XIX, alpha 1 [Source:MGI Symbol;Acc:MGI:1095415]	0	0	0	0	0.247773	0.038601	0.707923	0.09803	0.141585	0.02023	0	0	0.070792	0.012662	0	0	0	0	0	0	1.03611	0.0511747	0.164351	0.71136	up	no
910	"="	chr1	-	24279770	24587411	ENSMUST00000051344	48	3336	MSTRG.223	Col19a1	GO:0007155(cell adhesion);GO:0007275(multicellular organism development);GO:0007517(muscle organ development);GO:0007519(skeletal muscle tissue development);GO:0030154(cell differentiation);GO:0030198(extracellular matrix organization);GO:0005576(extracellular region);GO:0005578(proteinaceous extracellular matrix);GO:0005581(collagen trimer)	NA	NA	NA	collagen, type XIX, alpha 1 [Source:MGI Symbol;Acc:MGI:1095415]	0.908869	0.124055	1.02221	0.168467	0	0	0	0	0	0	2.93224	0.4794	0	0	0.857288	0.139949	0.086437	0.017173	0.776211	0.128486	1.01824	0.0260838	0.836796	0.979806	up	no
912	"="	chr1	-	24594087	24595423	ENSMUST00000187481	1	1337	ENSMUSG00000099997	Tubb4b-ps2	NA	NA	NA	NA	tubulin, beta 4B class IVB, pseudogene 2 [Source:MGI Symbol;Acc:MGI:3723458]	0.04899	0.006687	0.092745	0.015285	0	0	0	0	0	0	0	0	0	0	0	0	0	0	0.031663	0.005241	1.00402	0.00579503	0.37168	0.842767	up	no
921	"="	chr1	+	24678630	24765448	ENSMUST00000191471	16	4453	MSTRG.226	Lmbrd1	GO:0005158(insulin receptor binding);GO:0031419(cobalamin binding);GO:0006810(transport);GO:0038016(insulin receptor internalization);GO:0046325(negative regulation of glucose import);GO:0046627(negative regulation of insulin receptor signaling pathway);GO:0051898(negative regulation of protein kinase B signaling);GO:0005764(lysosome);GO:0005765(lysosomal membrane);GO:0005886(plasma membrane);GO:…	04977(Vitamin digestion and absorption)	NA	NA	LMBR1 domain containing 1 [Source:MGI Symbol;Acc:MGI:1915671]	80.3839	10.9719	41.78	6.88562	68.0989	10.6092	82.31	11.3979	68.3389	9.76449	53.5652	8.75752	53.7162	9.60781	45.9037	7.49363	39.0757	7.76358	55.6448	9.21087	1.20282	0.266422	0.15935	0.705787	up	no
922	"="	chr1	+	24678660	24707051	ENSMUST00000186096	6	688	MSTRG.226	Lmbrd1	GO:0005158(insulin receptor binding);GO:0031419(cobalamin binding);GO:0006810(transport);GO:0038016(insulin receptor internalization);GO:0046325(negative regulation of glucose import);GO:0046627(negative regulation of insulin receptor signaling pathway);GO:0051898(negative regulation of protein kinase B signaling);GO:0005764(lysosome);GO:0005765(lysosomal membrane);GO:0005886(plasma membrane);GO:…	04977(Vitamin digestion and absorption)	NA	NA	LMBR1 domain containing 1 [Source:MGI Symbol;Acc:MGI:1915671]	3.40218	0.464377	2.4405	0.402211	4.05662	0.631984	1.5325	0.212213	6.66291	0.952018	3.1353	0.512598	1.83633	0.328451	0.747261	0.121988	2.91139	0.578437	0.616776	0.102095	1.02075	0.02963	0.87266	0.988971	up	no
923	"="	chr1	+	24678739	24731894	ENSMUST00000186190	4	448	MSTRG.226	Lmbrd1	GO:0005158(insulin receptor binding);GO:0031419(cobalamin binding);GO:0006810(transport);GO:0038016(insulin receptor internalization);GO:0046325(negative regulation of glucose import);GO:0046627(negative regulation of insulin receptor signaling pathway);GO:0051898(negative regulation of protein kinase B signaling);GO:0005764(lysosome);GO:0005765(lysosomal membrane);GO:0005886(plasma membrane);GO:…	04977(Vitamin digestion and absorption)	NA	NA	LMBR1 domain containing 1 [Source:MGI Symbol;Acc:MGI:1915671]	0	0	0	0	0	0	0.905286	0.12536	0	0	1.55474	0.254189	0.519929	0.092996	0	0	0	0	0	0	1.02121	0.0302851	0.714629	0.942431	up	no
924	"="	chr1	+	24678926	24766301	ENSMUST00000095062	16	5228	MSTRG.226	Lmbrd1	GO:0005158(insulin receptor binding);GO:0031419(cobalamin binding);GO:0006810(transport);GO:0038016(insulin receptor internalization);GO:0046325(negative regulation of glucose import);GO:0046627(negative regulation of insulin receptor signaling pathway);GO:0051898(negative regulation of protein kinase B signaling);GO:0005764(lysosome);GO:0005765(lysosomal membrane);GO:0005886(plasma membrane);GO:…	04977(Vitamin digestion and absorption)	NA	NA	LMBR1 domain containing 1 [Source:MGI Symbol;Acc:MGI:1915671]	0.065461	0.008935	27.4445	4.52304	8.67443	1.3514	0.030467	0.004219	4.00003	0.571537	1.53296	0.250627	0.05306	0.00949	12.0856	1.97294	0.58417	0.116063	0.049903	0.00826	1.09042	0.124881	0.862766	0.98651	up	no
927	"="	chr1	+	24728642	24744948	ENSMUST00000187468	4	742	MSTRG.226	Lmbrd1	GO:0005158(insulin receptor binding);GO:0031419(cobalamin binding);GO:0006810(transport);GO:0038016(insulin receptor internalization);GO:0046325(negative regulation of glucose import);GO:0046627(negative regulation of insulin receptor signaling pathway);GO:0051898(negative regulation of protein kinase B signaling);GO:0005764(lysosome);GO:0005765(lysosomal membrane);GO:0005886(plasma membrane);GO:…	04977(Vitamin digestion and absorption)	NA	NA	LMBR1 domain containing 1 [Source:MGI Symbol;Acc:MGI:1915671]	11.0632	1.51006	13.1281	2.1636	9.16755	1.42822	15.3424	2.12454	10.2408	1.46324	11.644	1.90371	11.107	1.98663	9.05257	1.4778	8.03368	1.59614	11.6601	1.93009	1.04331	0.061164	0.634711	0.927517	up	no
928	"="	chr1	+	24744873	24762393	ENSMUST00000190195	4	529	MSTRG.226	Lmbrd1	GO:0005158(insulin receptor binding);GO:0031419(cobalamin binding);GO:0006810(transport);GO:0038016(insulin receptor internalization);GO:0046325(negative regulation of glucose import);GO:0046627(negative regulation of insulin receptor signaling pathway);GO:0051898(negative regulation of protein kinase B signaling);GO:0005764(lysosome);GO:0005765(lysosomal membrane);GO:0005886(plasma membrane);GO:…	04977(Vitamin digestion and absorption)	NA	NA	LMBR1 domain containing 1 [Source:MGI Symbol;Acc:MGI:1915671]	4.02852	0.549868	2.8378	0.467688	5.04853	0.786515	3.39664	0.470351	7.04108	1.00605	4.21365	0.688901	3.44484	0.616153	2.88726	0.471336	5.78234	1.14884	3.09509	0.512329	0.86305	-0.212485	0.144033	0.687394	down	no
936	"="	chr1	-	25067550	25826139	ENSMUST00000146592	29	4467	MSTRG.238	Adgrb3	GO:0004888(transmembrane signaling receptor activity);GO:0004930(G-protein coupled receptor activity);GO:0007166(cell surface receptor signaling pathway);GO:0007186(G-protein coupled receptor signaling pathway);GO:0016525(negative regulation of angiogenesis);GO:0016020(membrane);GO:0016021(integral component of membrane);GO:0004871(signal transducer activity);GO:0007165(signal transduction);GO:00…	NA	NA	NA	adhesion G protein-coupled receptor B3 [Source:MGI Symbol;Acc:MGI:2441837]	0.192856	0.026324	0	0	0	0	0	0	0	0	0	0	0.07483	0.013384	0	0	0	0	0	0	1.00521	0.00749008	0.516973	0.920441	up	no
937	"="	chr1	-	25067550	25829511	ENSMUST00000135518	32	5432	MSTRG.238	Adgrb3	GO:0004888(transmembrane signaling receptor activity);GO:0004930(G-protein coupled receptor activity);GO:0007166(cell surface receptor signaling pathway);GO:0007186(G-protein coupled receptor signaling pathway);GO:0016525(negative regulation of angiogenesis);GO:0016020(membrane);GO:0016021(integral component of membrane);GO:0004871(signal transducer activity);GO:0007165(signal transduction);GO:00…	NA	NA	NA	adhesion G protein-coupled receptor B3 [Source:MGI Symbol;Acc:MGI:2441837]	0.056222	0.007674	0	0	0	0	0	0	0	0	0	0	0.034666	0.0062	0	0	0	0	0	0	1.00093	0.00133911	0.730958	0.947701	up	no
938	"="	chr1	-	25067550	25829707	ENSMUST00000151309	31	5448	MSTRG.238	Adgrb3	GO:0004888(transmembrane signaling receptor activity);GO:0004930(G-protein coupled receptor activity);GO:0007166(cell surface receptor signaling pathway);GO:0007186(G-protein coupled receptor signaling pathway);GO:0016525(negative regulation of angiogenesis);GO:0016020(membrane);GO:0016021(integral component of membrane);GO:0004871(signal transducer activity);GO:0007165(signal transduction);GO:00…	NA	NA	NA	adhesion G protein-coupled receptor B3 [Source:MGI Symbol;Acc:MGI:2441837]	2.13405	0.291285	1.75264	0.288846	2.02792	0.315931	3.47222	0.480817	3.1702	0.452969	1.10479	0.180626	0.311812	0.055771	1.78272	0.291023	1.49991	0.298002	1.63665	0.270914	1.1294	0.175552	0.10703	0.671876	up	no
941	"="	chr1	-	25091454	25229046	ENSMUST00000126096	12	4569	MSTRG.238	Adgrb3	GO:0004888(transmembrane signaling receptor activity);GO:0004930(G-protein coupled receptor activity);GO:0007166(cell surface receptor signaling pathway);GO:0007186(G-protein coupled receptor signaling pathway);GO:0016525(negative regulation of angiogenesis);GO:0016020(membrane);GO:0016021(integral component of membrane);GO:0004871(signal transducer activity);GO:0007165(signal transduction);GO:00…	NA	NA	NA	adhesion G protein-coupled receptor B3 [Source:MGI Symbol;Acc:MGI:2441837]	0.181301	0.024746	0.513443	0.084619	0	0	0.280842	0.03889	0.332496	0.047508	0.095188	0.015563	0	0	0.109558	0.017885	0	0	0	0	1.0395	0.0558928	0.0690389	0.602173	up	no
943	"="	chr1	-	25203443	25205696	ENSMUST00000190202	1	2254	MSTRG.238	Adgrb3	GO:0004888(transmembrane signaling receptor activity);GO:0004930(G-protein coupled receptor activity);GO:0007166(cell surface receptor signaling pathway);GO:0007186(G-protein coupled receptor signaling pathway);GO:0016525(negative regulation of angiogenesis);GO:0016020(membrane);GO:0016021(integral component of membrane);GO:0004871(signal transducer activity);GO:0007165(signal transduction);GO:00…	NA	NA	NA	adhesion G protein-coupled receptor B3 [Source:MGI Symbol;Acc:MGI:2441837]	0.133984	0.018288	0	0	0.066992	0.010437	0.66992	0.092768	0.468944	0.067004	0.133984	0.021905	0	0	0.468944	0.076554	0	0	0.200976	0.033268	1.03397	0.0481987	0.231157	0.745266	up	no
944	"="	chr1	-	25218035	25228827	ENSMUST00000134022	4	4232	MSTRG.238	Adgrb3	GO:0004888(transmembrane signaling receptor activity);GO:0004930(G-protein coupled receptor activity);GO:0007166(cell surface receptor signaling pathway);GO:0007186(G-protein coupled receptor signaling pathway);GO:0016525(negative regulation of angiogenesis);GO:0016020(membrane);GO:0016021(integral component of membrane);GO:0004871(signal transducer activity);GO:0007165(signal transduction);GO:00…	NA	NA	NA	adhesion G protein-coupled receptor B3 [Source:MGI Symbol;Acc:MGI:2441837]	0	0	0	0	0.304917	0.047503	0	0	1.11298	0.159026	0	0	0.285444	0.051055	0.588059	0.095999	0.442448	0.087906	0.071361	0.011812	0.951973	-0.0710072	0.232242	0.746176	down	no
956	"="	chr1	-	25483911	25826347	ENSMUST00000189254	9	5530	MSTRG.238	Adgrb3	GO:0004888(transmembrane signaling receptor activity);GO:0004930(G-protein coupled receptor activity);GO:0007166(cell surface receptor signaling pathway);GO:0007186(G-protein coupled receptor signaling pathway);GO:0016525(negative regulation of angiogenesis);GO:0016020(membrane);GO:0016021(integral component of membrane);GO:0004871(signal transducer activity);GO:0007165(signal transduction);GO:00…	NA	NA	NA	adhesion G protein-coupled receptor B3 [Source:MGI Symbol;Acc:MGI:2441837]	0.898376	0.122623	0.875702	0.144322	2.03924	0.317694	2.14677	0.297275	1.36528	0.195076	0.218445	0.035714	0.184313	0.032967	0	0	0	0	0.064463	0.010671	1.18718	0.247539	0.00608777	0.458644	up	no
958	"="	chr1	-	25614946	25615515	ENSMUST00000190216	1	570	MSTRG.251	Gm29214	NA	NA	NA	NA	predicted gene 29214 [Source:MGI Symbol;Acc:MGI:5579920]	0	0	0	0	0	0	0	0	0	0	0	0	0	0	0	0	0	0	0.512281	0.084798	0.991198	-0.0127552	0.689331	0.934186	down	no
979	"="	chr1	-	26681814	26687460	ENSMUST00000097801	2	4318	ENSMUSG00000073722	4931408C20Rik	GO:0016021(integral component of membrane);GO:0016020(membrane);GO:0005575(cellular_component);GO:0008150(biological_process);GO:0003674(molecular_function)	NA	NA	NA	RIKEN cDNA 4931408C20 gene [Source:MGI Symbol;Acc:MGI:3588222]	0	0	0.034275	0.005649	0	0	0	0	0	0	0	0	0	0	0	0	0	0	0	0	1.00087	0.00126024	0.577398	0.920441	up	no
983	"="	chr1	-	27900419	27901072	ENSMUST00000188833	1	654	MSTRG.235	Gm18776	NA	NA	NA	NA	predicted gene, 18776 [Source:MGI Symbol;Acc:MGI:5010961]	9.00459	1.22907	13.7875	2.27227	9.00459	1.40283	7.38073	1.02205	10.9969	1.57128	1.38532	0.22649	7.61927	1.3628	2.30887	0.376915	5.3104	1.05507	6.46483	1.07012	1.16376	0.218795	0.39005	0.853809	up	no
995	"="	chr1	-	29484604	29485915	ENSMUST00000190438	1	1312	ENSMUSG00000099492	Gm5525	NA	NA	NA	NA	predicted gene 5525 [Source:MGI Symbol;Acc:MGI:3646042]	0.111026	0.015154	0.059959	0.009882	0	0	0.321392	0.044505	0.073171	0.010455	0.030996	0.005068	0.136179	0.024357	0	0	0.076728	0.015244	0.076728	0.012701	1.01033	0.0148291	0.366992	0.83955	up	no
1001	"="	chr1	+	30769687	30771815	ENSMUST00000188572	4	1210	MSTRG.237	Gm6473	NA	NA	NA	NA	predicted gene 6473 [Source:MGI Symbol;Acc:MGI:3645176]	0	0	3.32782	0.548448	3.35	0.521899	0	0	2.37107	0.338787	0	0	1.47066	0.263046	2.85537	0.46613	0	0	2.12149	0.351169	0.945995	-0.0800958	0.728731	0.94704	down	no
1011	"="	chr1	-	30802339	30873581	ENSMUST00000186733	16	7567	MSTRG.279	Phf3	GO:0005575(cellular_component);GO:0008150(biological_process);GO:0006351(transcription, DNA-templated);GO:0046872(metal ion binding);GO:0008270(zinc ion binding);GO:0003674(molecular_function)	NA	NA	NA	PHD finger protein 3 [Source:MGI Symbol;Acc:MGI:2446126]	25.811	3.52304	15.3086	2.52296	20.7576	3.23384	9.16682	1.26938	26.7234	3.81833	2.66425	0.435586	7.59305	1.35811	9.61359	1.56939	15.5446	3.08841	14.4586	2.39332	1.05152	0.0724741	0.830216	0.977869	up	no
1012	"="	chr1	-	30802342	30863256	ENSMUST00000088310	15	7561	MSTRG.279	Phf3	GO:0005575(cellular_component);GO:0008150(biological_process);GO:0006351(transcription, DNA-templated);GO:0046872(metal ion binding);GO:0008270(zinc ion binding);GO:0003674(molecular_function)	NA	NA	NA	PHD finger protein 3 [Source:MGI Symbol;Acc:MGI:2446126]	5.02912	0.686444	0.854636	0.14085	4.13721	0.644539	0.718637	0.099514	7.56696	1.08119	12.9648	2.11966	2.24774	0.402036	5.10013	0.832579	10.5373	2.09355	6.85493	1.1347	0.623046	-0.682591	0.109914	0.675832	down	no
1013	"="	chr1	-	30803546	30810712	ENSMUST00000191329	3	2939	MSTRG.279	Phf3	GO:0005575(cellular_component);GO:0008150(biological_process);GO:0006351(transcription, DNA-templated);GO:0046872(metal ion binding);GO:0008270(zinc ion binding);GO:0003674(molecular_function)	NA	NA	NA	PHD finger protein 3 [Source:MGI Symbol;Acc:MGI:2446126]	1.87138	0.255432	1.10494	0.182101	3.07781	0.479495	0.690769	0.095655	1.94304	0.277628	2.43874	0.398717	0.817588	0.146236	0.489731	0.079947	1.12055	0.222632	1.75983	0.291305	0.994456	-0.00802019	0.951208	0.994297	down	no
1014	"="	chr1	-	30806205	30809105	ENSMUST00000190190	2	543	MSTRG.279	Phf3	GO:0005575(cellular_component);GO:0008150(biological_process);GO:0006351(transcription, DNA-templated);GO:0046872(metal ion binding);GO:0008270(zinc ion binding);GO:0003674(molecular_function)	NA	NA	NA	PHD finger protein 3 [Source:MGI Symbol;Acc:MGI:2446126]	3.00956	0.410786	1.70994	0.28181	1.31483	0.204838	5.8502	0.81011	2.21824	0.31695	4.11929	0.673474	2.83155	0.506459	2.4785	0.404606	3.33201	0.662005	1.63016	0.26984	0.994151	-0.00846295	0.958737	0.994297	down	no
1015	"="	chr1	-	30811904	30813535	ENSMUST00000187316	2	583	MSTRG.279	Phf3	GO:0005575(cellular_component);GO:0008150(biological_process);GO:0006351(transcription, DNA-templated);GO:0046872(metal ion binding);GO:0008270(zinc ion binding);GO:0003674(molecular_function)	NA	NA	NA	PHD finger protein 3 [Source:MGI Symbol;Acc:MGI:2446126]	1.43736	0.19619	0.991494	0.163405	4.82588	0.751828	1.55742	0.215665	2.68928	0.384253	0.731787	0.119642	1.45452	0.260158	0.482168	0.078712	0.863111	0.171483	0.778414	0.128851	1.03669	0.0519806	0.678355	0.934186	up	no
1018	"="	chr1	-	30820226	30873804	ENSMUST00000191064	7	1309	MSTRG.279	Phf3	GO:0005575(cellular_component);GO:0008150(biological_process);GO:0006351(transcription, DNA-templated);GO:0046872(metal ion binding);GO:0008270(zinc ion binding);GO:0003674(molecular_function)	NA	NA	NA	PHD finger protein 3 [Source:MGI Symbol;Acc:MGI:2446126]	0.439372	0.059972	1.46248	0.241027	0	0	0.679009	0.094026	0.962608	0.137541	0.831191	0.135894	2.75355	0.492508	3.03441	0.495357	0.43037	0.085506	2.80635	0.464535	0.864074	-0.210773	0.205722	0.742279	down	no
1019	"="	chr1	-	30821058	30823843	ENSMUST00000188847	1	2786	MSTRG.279	Phf3	GO:0005575(cellular_component);GO:0008150(biological_process);GO:0006351(transcription, DNA-templated);GO:0046872(metal ion binding);GO:0008270(zinc ion binding);GO:0003674(molecular_function)	NA	NA	NA	PHD finger protein 3 [Source:MGI Symbol;Acc:MGI:2446126]	0.397634	0.054275	3.27456	0.53967	3.13495	0.488397	0.270447	0.03745	5.2957	0.756668	3.20853	0.524572	0.424616	0.075948	2.85544	0.466141	1.33576	0.265389	2.31624	0.383407	0.941754	-0.0865781	0.716332	0.943094	down	no
1020	"="	chr1	-	30824416	30863070	ENSMUST00000187600	2	188	MSTRG.279	Phf3	GO:0005575(cellular_component);GO:0008150(biological_process);GO:0006351(transcription, DNA-templated);GO:0046872(metal ion binding);GO:0008270(zinc ion binding);GO:0003674(molecular_function)	NA	NA	NA	PHD finger protein 3 [Source:MGI Symbol;Acc:MGI:2446126]	0	0	2.47355	0.407657	1.6091	0.250683	0.774231	0.107212	0	0	0.248199	0.040579	0.405725	0.072569	1.29247	0.210991	0	0	0.491119	0.081295	1.03257	0.0462401	0.750883	0.953753	up	no
1021	"="	chr1	-	30829431	30830743	ENSMUST00000185521	1	1313	MSTRG.279	Phf3	GO:0005575(cellular_component);GO:0008150(biological_process);GO:0006351(transcription, DNA-templated);GO:0046872(metal ion binding);GO:0008270(zinc ion binding);GO:0003674(molecular_function)	NA	NA	NA	PHD finger protein 3 [Source:MGI Symbol;Acc:MGI:2446126]	4.48391	0.612026	0.82526	0.136008	7.95619	1.2395	5.00309	0.692805	5.45186	0.77898	9.62771	1.57406	2.20042	0.393572	7.1185	1.16207	0.93546	0.185858	4.87133	0.80635	1.09326	0.128631	0.696153	0.936072	up	no
1022	"="	chr1	-	30831205	30873894	ENSMUST00000188780	3	941	MSTRG.279	Phf3	GO:0005575(cellular_component);GO:0008150(biological_process);GO:0006351(transcription, DNA-templated);GO:0046872(metal ion binding);GO:0008270(zinc ion binding);GO:0003674(molecular_function)	NA	NA	NA	PHD finger protein 3 [Source:MGI Symbol;Acc:MGI:2446126]	0.565449	0.07718	3.7495	0.617943	0.965061	0.150348	1.75328	0.242787	2.62382	0.374901	0.766559	0.125327	2.10684	0.376834	0.923343	0.150733	1.04193	0.207012	1.00723	0.166726	1.01348	0.0193136	0.899356	0.994297	up	no
1025	"="	chr1	-	30863070	30873252	ENSMUST00000187968	2	416	MSTRG.279	Phf3	GO:0005575(cellular_component);GO:0008150(biological_process);GO:0006351(transcription, DNA-templated);GO:0046872(metal ion binding);GO:0008270(zinc ion binding);GO:0003674(molecular_function)	NA	NA	NA	PHD finger protein 3 [Source:MGI Symbol;Acc:MGI:2446126]	0.089025	0.012151	0.026493	0.004366	0.029392	0.004579	0.068505	0.009486	0	0	0.135709	0.022187	0	0	0.017665	0.002884	0	0	0.038967	0.00645	1.00705	0.0101416	0.134592	0.687231	up	no
1027	"="	chr1	-	30872652	30873475	ENSMUST00000185604	1	824	MSTRG.279	Phf3	GO:0005575(cellular_component);GO:0008150(biological_process);GO:0006351(transcription, DNA-templated);GO:0046872(metal ion binding);GO:0008270(zinc ion binding);GO:0003674(molecular_function)	NA	NA	NA	PHD finger protein 3 [Source:MGI Symbol;Acc:MGI:2446126]	0.514563	0.070235	1.66974	0.275184	1.66934	0.260068	1.94006	0.268651	1.53084	0.218731	2.45006	0.400566	2.98668	0.534205	0.01335	0.002179	1.17129	0.232714	2.07081	0.34278	0.935151	-0.0967286	0.546208	0.920441	down	no
1028	"="	chr1	-	30940302	30949770	ENSMUST00000027232	6	4145	MSTRG.268	Ptp4a1	GO:0070062(extracellular exosome);GO:0009898(cytoplasmic side of plasma membrane);GO:0005737(cytoplasm);GO:0016311(dephosphorylation);GO:0006470(protein dephosphorylation);GO:0016791(phosphatase activity);GO:0008138(protein tyrosine/serine/threonine phosphatase activity);GO:0004721(phosphoprotein phosphatase activity);GO:0004725(protein tyrosine phosphatase activity);GO:0004727(prenylated protein…	NA	NA	NA	protein tyrosine phosphatase 4a1 [Source:MGI Symbol;Acc:MGI:1277096]	11.4812	1.56712	32.4644	5.35034	54.2271	8.44808	6.91579	0.957668	23.2981	3.32891	13.1835	2.15541	16.5678	2.96336	19.3868	3.16484	20.158	4.005	5.8276	0.964641	0.681407	-0.553412	0.172179	0.718487	down	no
1029	"="	chr1	-	30941580	30949757	ENSMUST00000076587	6	2851	MSTRG.268	Ptp4a1	GO:0070062(extracellular exosome);GO:0009898(cytoplasmic side of plasma membrane);GO:0005737(cytoplasm);GO:0016311(dephosphorylation);GO:0006470(protein dephosphorylation);GO:0016791(phosphatase activity);GO:0008138(protein tyrosine/serine/threonine phosphatase activity);GO:0004721(phosphoprotein phosphatase activity);GO:0004725(protein tyrosine phosphatase activity);GO:0004727(prenylated protein…	NA	NA	NA	protein tyrosine phosphatase 4a1 [Source:MGI Symbol;Acc:MGI:1277096]	9.34161	1.27507	11.3156	1.86488	13.6678	2.12932	11.8583	1.64208	6.10416	0.872183	30.5439	4.99371	5.5772	0.997552	5.46052	0.891412	4.21336	0.837113	19.5252	3.23201	1.16481	0.220101	0.632842	0.927517	up	no
1030	"="	chr1	-	30941947	30946426	ENSMUST00000153681	4	3072	MSTRG.268	Ptp4a1	GO:0070062(extracellular exosome);GO:0009898(cytoplasmic side of plasma membrane);GO:0005737(cytoplasm);GO:0016311(dephosphorylation);GO:0006470(protein dephosphorylation);GO:0016791(phosphatase activity);GO:0008138(protein tyrosine/serine/threonine phosphatase activity);GO:0004721(phosphoprotein phosphatase activity);GO:0004725(protein tyrosine phosphatase activity);GO:0004727(prenylated protein…	NA	NA	NA	protein tyrosine phosphatase 4a1 [Source:MGI Symbol;Acc:MGI:1277096]	10.2868	1.40409	5.02205	0.827668	2.17397	0.338684	7.6507	1.05943	6.02799	0.8613	12.4509	2.03564	3.54779	0.634566	4.30262	0.702388	0.817362	0.162394	17.6408	2.92007	1.35729	0.440729	0.151695	0.69756	up	no
1035	"="	chr1	-	30943221	30944304	ENSMUST00000130934	2	476	MSTRG.268	Ptp4a1	GO:0070062(extracellular exosome);GO:0009898(cytoplasmic side of plasma membrane);GO:0005737(cytoplasm);GO:0016311(dephosphorylation);GO:0006470(protein dephosphorylation);GO:0016791(phosphatase activity);GO:0008138(protein tyrosine/serine/threonine phosphatase activity);GO:0004721(phosphoprotein phosphatase activity);GO:0004725(protein tyrosine phosphatase activity);GO:0004727(prenylated protein…	NA	NA	NA	protein tyrosine phosphatase 4a1 [Source:MGI Symbol;Acc:MGI:1277096]	0.281549	0.03843	15.7199	2.59075	9.29063	1.44739	11.3706	1.57456	4.92467	0.703654	21.2195	3.46923	3.21664	0.575335	14.4996	2.36701	15.3062	3.04104	10.0628	1.6657	0.64824	-0.625401	0.283522	0.793443	down	no
1036	"="	chr1	-	30946167	30949309	ENSMUST00000124445	2	786	MSTRG.268	Ptp4a1	GO:0070062(extracellular exosome);GO:0009898(cytoplasmic side of plasma membrane);GO:0005737(cytoplasm);GO:0016311(dephosphorylation);GO:0006470(protein dephosphorylation);GO:0016791(phosphatase activity);GO:0008138(protein tyrosine/serine/threonine phosphatase activity);GO:0004721(phosphoprotein phosphatase activity);GO:0004725(protein tyrosine phosphatase activity);GO:0004727(prenylated protein…	NA	NA	NA	protein tyrosine phosphatase 4a1 [Source:MGI Symbol;Acc:MGI:1277096]	0	0	0.011592	0.00191	0.212078	0.03304	0.107086	0.014829	0.025873	0.003697	0.008384	0.001371	0.000196	3.5e-05	0.119726	0.019545	0.001797	0.000357	0.002612	0.000432	1.00281	0.00404729	0.770791	0.960209	up	no
1037	"="	chr1	-	30946544	30949587	ENSMUST00000202889	2	135	MSTRG.268	Ptp4a1	GO:0070062(extracellular exosome);GO:0009898(cytoplasmic side of plasma membrane);GO:0005737(cytoplasm);GO:0016311(dephosphorylation);GO:0006470(protein dephosphorylation);GO:0016791(phosphatase activity);GO:0008138(protein tyrosine/serine/threonine phosphatase activity);GO:0004721(phosphoprotein phosphatase activity);GO:0004725(protein tyrosine phosphatase activity);GO:0004727(prenylated protein…	NA	NA	NA	protein tyrosine phosphatase 4a1 [Source:MGI Symbol;Acc:MGI:1277096]	0	0	0.131927	0.021742	0.055267	0.00861	0.072675	0.010064	0.031563	0.00451	0.30982	0.050653	0.009243	0.001653	0.191796	0.03131	0.065366	0.012987	0.057897	0.009584	0.994996	-0.00723694	0.67925	0.934186	down	no
1038	"="	chr1	-	30977244	30977967	ENSMUST00000178317	1	724	ENSMUSG00000086151	Gm5698	NA	NA	NA	NA	predicted gene 5698 [Source:MGI Symbol;Acc:MGI:3649020]	0	0	0	0	0	0	0.62569	0.086643	0	0	0	0	0.208564	0.037304	0	0	0	0	0	0	1.02313	0.0329925	0.346766	0.828549	up	no
1039	"="	chr1	-	30986226	30986952	ENSMUST00000135273	1	727	ENSMUSG00000086726	Gm9458	NA	NA	NA	NA	predicted gene 9458 [Source:MGI Symbol;Acc:MGI:3779868]	0	0	0	0	0	0	0	0	0	0	0	0	0	0	0	0	0	0	0.207703	0.034381	0.996335	-0.00529728	0.689331	0.934186	down	no
1058	"="	chr1	+	31615149	31616661	ENSMUST00000095050	1	1513	ENSMUSG00000070960	Gm19680	NA	NA	NA	NA	predicted gene, 19680 [Source:MGI Symbol;Acc:MGI:5011865]	4.53899	0.619545	4.43886	0.731555	2.64078	0.411409	7.07799	0.980129	5.80403	0.829299	1.64673	0.269228	2.68969	0.481084	1.39623	0.22793	4.63384	0.920654	1.34402	0.222475	1.13815	0.186691	0.359168	0.833861	up	no
1061	"="	chr1	+	32172714	32658568	ENSMUST00000027226	9	2281	MSTRG.269	Khdrbs2	GO:0003676(nucleic acid binding);GO:0003723(RNA binding);GO:0005070(SH3/SH2 adaptor activity);GO:0005515(protein binding);GO:0008143(poly(A) binding);GO:0008266(poly(U) RNA binding);GO:0017124(SH3 domain binding);GO:0042169(SH2 domain binding);GO:0042802(identical protein binding);GO:0046982(protein heterodimerization activity);GO:0006351(transcription, DNA-templated);GO:0006355(regulation of tra…	NA	NA	NA	KH domain containing, RNA binding, signal transduction associated 2 [Source:MGI Symbol;Acc:MGI:2159649]	0	0	0.132398	0.02182	0.264796	0.041253	0	0	0	0	0	0	0.132398	0.023681	0	0	0	0	0	0	0.99672	-0.00474053	0.762461	0.957561	down	no
1062	"="	chr1	+	32172729	32246878	ENSMUST00000189878	2	3259	MSTRG.269	Khdrbs2	GO:0003676(nucleic acid binding);GO:0003723(RNA binding);GO:0005070(SH3/SH2 adaptor activity);GO:0005515(protein binding);GO:0008143(poly(A) binding);GO:0008266(poly(U) RNA binding);GO:0017124(SH3 domain binding);GO:0042169(SH2 domain binding);GO:0042802(identical protein binding);GO:0046982(protein heterodimerization activity);GO:0006351(transcription, DNA-templated);GO:0006355(regulation of tra…	NA	NA	NA	KH domain containing, RNA binding, signal transduction associated 2 [Source:MGI Symbol;Acc:MGI:2159649]	0.463332	0.063242	0.463332	0.07636	0.092666	0.014437	0.648665	0.089824	0.139	0.019861	0.231666	0.037876	0.092666	0.016574	0.368825	0.060209	0.324333	0.064439	0.509666	0.084365	1.01669	0.0238848	0.474816	0.901964	up	no
1063	"="	chr1	+	32172748	32338354	ENSMUST00000188257	3	5278	MSTRG.269	Khdrbs2	GO:0003676(nucleic acid binding);GO:0003723(RNA binding);GO:0005070(SH3/SH2 adaptor activity);GO:0005515(protein binding);GO:0008143(poly(A) binding);GO:0008266(poly(U) RNA binding);GO:0017124(SH3 domain binding);GO:0042169(SH2 domain binding);GO:0042802(identical protein binding);GO:0046982(protein heterodimerization activity);GO:0006351(transcription, DNA-templated);GO:0006355(regulation of tra…	NA	NA	NA	KH domain containing, RNA binding, signal transduction associated 2 [Source:MGI Symbol;Acc:MGI:2159649]	0	0	0.057219	0.00943	0	0	0	0	0	0	0.114437	0.01871	0.057219	0.010234	0.143047	0.023352	0	0	0	0	0.99489	-0.00739091	0.45141	0.889121	down	no
1072	"="	chr1	-	32543686	32547294	ENSMUST00000171322	1	3609	MSTRG.276	Gm5415	GO:0005634(nucleus);GO:0016926(protein desumoylation);GO:0006508(proteolysis);GO:0016929(SUMO-specific protease activity);GO:0008234(cysteine-type peptidase activity);GO:0004175(endopeptidase activity)	03013(RNA transport);04310(Wnt signaling pathway)	NA	NA	predicted gene 5415 [Source:MGI Symbol;Acc:MGI:3644687]	0	0	0.04184	0.006896	0	0	0	0	0	0	0	0	0.12552	0.022451	0	0	0	0	0	0	0.995214	-0.00692174	0.45786	0.892609	down	no
1079	"="	chr1	+	33100907	33102695	ENSMUST00000190159	1	1789	ENSMUSG00000100481	Gm7114	NA	NA	NA	NA	predicted gene 7114 [Source:MGI Symbol;Acc:MGI:3643085]	2.35579	0.32155	0.590833	0.097373	0.335942	0.052337	1.22163	0.169166	0.379821	0.05427	0.527949	0.086316	0.503633	0.090081	0.47848	0.07811	1.05506	0.20962	0.163779	0.02711	1.05098	0.0717388	0.478615	0.903513	up	no
1083	"="	chr1	+	33235939	33237631	ENSMUST00000187673	1	1693	ENSMUSG00000101754	Gm2987	NA	NA	NA	NA	predicted gene 2987 [Source:MGI Symbol;Acc:MGI:3781165]	0	0	0	0	0	0	0.356763	0.049403	0	0	0	0	0	0	0	0	0	0	0	0	1.01906	0.0272445	0.143807	0.687231	up	no
1086	"="	chr1	+	33371331	33373585	ENSMUST00000191215	1	2255	ENSMUSG00000101612	Gm7933	NA	NA	NA	NA	predicted gene 7933 [Source:MGI Symbol;Acc:MGI:3643452]	0	0	0.200887	0.033108	0	0	0	0	0	0	0	0	0	0	0	0	0	0	0	0	1.00506	0.00728698	0.577398	0.920441	up	no
1088	"="	chr1	-	33453810	33669795	ENSMUST00000027312	14	1975	MSTRG.282	Prim2	GO:0003896(DNA primase activity);GO:0003677(DNA binding);GO:0003697(single-stranded DNA binding);GO:0003887(DNA-directed DNA polymerase activity);GO:0003899(DNA-directed 5'-3' RNA polymerase activity);GO:0016740(transferase activity);GO:0016779(nucleotidyltransferase activity);GO:0046872(metal ion binding);GO:0051536(iron-sulfur cluster binding);GO:0051539(4 iron, 4 sulfur cluster binding);GO:000…	00230(Purine metabolism);00240(Pyrimidine metabolism);03030(DNA replication)	NA	NA	DNA primase, p58 subunit [Source:MGI Symbol;Acc:MGI:97758]	10.8835	1.48553	6.8861	1.13488	10.8522	1.69067	9.30392	1.28836	10.1067	1.44407	6.47318	1.05832	5.83156	1.04305	6.94122	1.13313	6.54684	1.30073	5.83831	0.966414	1.08308	0.115141	0.171609	0.717635	up	no
1089	"="	chr1	-	33478942	33622142	ENSMUST00000189552	6	2132	MSTRG.282	Prim2	GO:0003896(DNA primase activity);GO:0003677(DNA binding);GO:0003697(single-stranded DNA binding);GO:0003887(DNA-directed DNA polymerase activity);GO:0003899(DNA-directed 5'-3' RNA polymerase activity);GO:0016740(transferase activity);GO:0016779(nucleotidyltransferase activity);GO:0046872(metal ion binding);GO:0051536(iron-sulfur cluster binding);GO:0051539(4 iron, 4 sulfur cluster binding);GO:000…	00230(Purine metabolism);00240(Pyrimidine metabolism);03030(DNA replication)	NA	NA	DNA primase, p58 subunit [Source:MGI Symbol;Acc:MGI:97758]	2.73661	0.373531	1.62772	0.268259	1.41651	0.220679	3.38592	0.468868	3.60208	0.514677	1.88855	0.308765	1.32369	0.236758	2.97307	0.485344	1.84146	0.365863	1.682	0.278421	1.05511	0.0773969	0.44866	0.887568	up	no
1090	"="	chr1	+	33482101	33482518	ENSMUST00000185489	1	418	MSTRG.283	Gm29228	NA	NA	NA	NA	predicted gene 29228 [Source:MGI Symbol;Acc:MGI:5579934]	2.42345	0.330785	1.80622	0.297677	1.80622	0.281393	1.44498	0.200094	0.722488	0.103231	0.361244	0.059061	2.07895	0.371846	0.361244	0.058972	0	0	1.80622	0.298983	1.1006	0.138293	0.344171	0.828549	up	no
1105	"="	chr1	-	33620878	33623324	ENSMUST00000187353	1	2447	MSTRG.282	Prim2	GO:0003896(DNA primase activity);GO:0003677(DNA binding);GO:0003697(single-stranded DNA binding);GO:0003887(DNA-directed DNA polymerase activity);GO:0003899(DNA-directed 5'-3' RNA polymerase activity);GO:0016740(transferase activity);GO:0016779(nucleotidyltransferase activity);GO:0046872(metal ion binding);GO:0051536(iron-sulfur cluster binding);GO:0051539(4 iron, 4 sulfur cluster binding);GO:000…	00230(Purine metabolism);00240(Pyrimidine metabolism);03030(DNA replication)	NA	NA	DNA primase, p58 subunit [Source:MGI Symbol;Acc:MGI:97758]	0	0	0	0	0	0	0	0	0	0	0	0	0	0	1.17246	0.1914	0	0	1.59787	0.264496	0.94753	-0.0777568	0.439816	0.882554	down	no
1109	"="	chr1	+	33657781	33658108	ENSMUST00000185377	1	328	MSTRG.301	Gm17813	NA	NA	NA	NA	predicted gene, 17813 [Source:MGI Symbol;Acc:MGI:5009998]	1.99695	0.272572	1.3811	0.227614	0	0	0	0	0.460366	0.065779	1.3811	0.2258	0.460366	0.082342	0.920732	0.150306	0.460366	0.091466	0	0	1.0362	0.0513068	0.664822	0.934186	up	no
1113	"="	chr1	+	33719887	33723837	ENSMUST00000195006	3	444	MSTRG.304	Rab23	GO:0003924(GTPase activity);GO:0005525(GTP binding);GO:0000045(autophagosome assembly);GO:0006968(cellular defense response);GO:0007264(small GTPase mediated signal transduction);GO:0042992(negative regulation of transcription factor import into nucleus);GO:0060271(cilium assembly);GO:0097094(craniofacial suture morphogenesis);GO:0005737(cytoplasm);GO:0005776(autophagosome);GO:0005813(centrosome)…	04340(Hedgehog signaling pathway)	NA	NA	RAB23, member RAS oncogene family [Source:MGI Symbol;Acc:MGI:99833]	0	0	0.174129	0.028698	0.20584	0.032068	0.59214	0.081997	0.217155	0.031028	0.08821	0.014422	0	0	0.131675	0.021496	0	0	0.087838	0.01454	1.0343	0.0486567	0.0836187	0.629145	up	no
1114	"="	chr1	+	33719887	33726891	ENSMUST00000140354	4	2557	MSTRG.304	Rab23	GO:0003924(GTPase activity);GO:0005525(GTP binding);GO:0000045(autophagosome assembly);GO:0006968(cellular defense response);GO:0007264(small GTPase mediated signal transduction);GO:0042992(negative regulation of transcription factor import into nucleus);GO:0060271(cilium assembly);GO:0097094(craniofacial suture morphogenesis);GO:0005737(cytoplasm);GO:0005776(autophagosome);GO:0005813(centrosome)…	04340(Hedgehog signaling pathway)	NA	NA	RAB23, member RAS oncogene family [Source:MGI Symbol;Acc:MGI:99833]	0.927584	0.12661	4.90976	0.809161	4.24374	0.661136	1.02345	0.141723	5.56521	0.795176	0.373666	0.061092	0.569998	0.101951	4.28004	0.698702	2.96273	0.588638	0.648809	0.107397	0.922304	-0.116686	0.585699	0.923167	down	no
1115	"="	chr1	+	33719895	33742564	ENSMUST00000088287	8	4322	MSTRG.304	Rab23	GO:0003924(GTPase activity);GO:0005525(GTP binding);GO:0000045(autophagosome assembly);GO:0006968(cellular defense response);GO:0007264(small GTPase mediated signal transduction);GO:0042992(negative regulation of transcription factor import into nucleus);GO:0060271(cilium assembly);GO:0097094(craniofacial suture morphogenesis);GO:0005737(cytoplasm);GO:0005776(autophagosome);GO:0005813(centrosome)…	04340(Hedgehog signaling pathway)	NA	NA	RAB23, member RAS oncogene family [Source:MGI Symbol;Acc:MGI:99833]	5.28409	0.721247	10.5393	1.73694	9.2433	1.44002	4.32084	0.598331	10.7786	1.54008	6.81406	1.11405	3.88844	0.695497	7.72232	1.26064	9.47289	1.88208	3.11826	0.516164	0.84001	-0.251521	0.287131	0.796874	down	no
1116	"="	chr1	+	33719909	33742557	ENSMUST00000138024	8	4398	MSTRG.304	Rab23	GO:0003924(GTPase activity);GO:0005525(GTP binding);GO:0000045(autophagosome assembly);GO:0006968(cellular defense response);GO:0007264(small GTPase mediated signal transduction);GO:0042992(negative regulation of transcription factor import into nucleus);GO:0060271(cilium assembly);GO:0097094(craniofacial suture morphogenesis);GO:0005737(cytoplasm);GO:0005776(autophagosome);GO:0005813(centrosome)…	04340(Hedgehog signaling pathway)	NA	NA	RAB23, member RAS oncogene family [Source:MGI Symbol;Acc:MGI:99833]	0	0	0	0	0	0	0	0	0.045091	0.006443	0	0	0.124588	0.022284	0	0	0	0	1.75066	0.289786	0.967896	-0.0470755	0.632835	0.927517	down	no
1117	"="	chr1	+	33719910	33725476	ENSMUST00000135330	3	2047	MSTRG.304	Rab23	GO:0003924(GTPase activity);GO:0005525(GTP binding);GO:0000045(autophagosome assembly);GO:0006968(cellular defense response);GO:0007264(small GTPase mediated signal transduction);GO:0042992(negative regulation of transcription factor import into nucleus);GO:0060271(cilium assembly);GO:0097094(craniofacial suture morphogenesis);GO:0005737(cytoplasm);GO:0005776(autophagosome);GO:0005813(centrosome)…	04340(Hedgehog signaling pathway)	NA	NA	RAB23, member RAS oncogene family [Source:MGI Symbol;Acc:MGI:99833]	2.1707	0.296287	1.05218	0.173406	0.560409	0.087307	0.857706	0.118771	0.016655	0.00238	0.250181	0.040903	3.23125	0.577949	0.980255	0.160023	1.31717	0.261697	0.612721	0.101424	0.89889	-0.153783	0.365119	0.838427	down	no
1118	"="	chr1	+	33720138	33735354	ENSMUST00000151482	5	1087	MSTRG.304	Rab23	GO:0003924(GTPase activity);GO:0005525(GTP binding);GO:0000045(autophagosome assembly);GO:0006968(cellular defense response);GO:0007264(small GTPase mediated signal transduction);GO:0042992(negative regulation of transcription factor import into nucleus);GO:0060271(cilium assembly);GO:0097094(craniofacial suture morphogenesis);GO:0005737(cytoplasm);GO:0005776(autophagosome);GO:0005813(centrosome)…	04340(Hedgehog signaling pathway)	NA	NA	RAB23, member RAS oncogene family [Source:MGI Symbol;Acc:MGI:99833]	9.2619	1.26419	8.50299	1.40135	10.0166	1.5605	15.1789	2.10191	14.9205	2.13189	10.197	1.66714	9.71134	1.73699	6.14022	1.00237	5.70372	1.13322	8.75187	1.4487	1.17393	0.231348	0.212975	0.742279	up	no
1119	"="	chr1	+	33720407	33742561	ENSMUST00000115174	8	4218	MSTRG.304	Rab23	GO:0003924(GTPase activity);GO:0005525(GTP binding);GO:0000045(autophagosome assembly);GO:0006968(cellular defense response);GO:0007264(small GTPase mediated signal transduction);GO:0042992(negative regulation of transcription factor import into nucleus);GO:0060271(cilium assembly);GO:0097094(craniofacial suture morphogenesis);GO:0005737(cytoplasm);GO:0005776(autophagosome);GO:0005813(centrosome)…	04340(Hedgehog signaling pathway)	NA	NA	RAB23, member RAS oncogene family [Source:MGI Symbol;Acc:MGI:99833]	0	0	0	0	0.045519	0.007091	0.093389	0.012932	0.066967	0.009568	0	0	0	0	0	0	0.035799	0.007113	0.01707	0.002826	1.00264	0.00380757	0.511819	0.919371	up	no
1120	"="	chr1	+	33734528	33740711	ENSMUST00000150593	4	1966	MSTRG.304	Rab23	GO:0003924(GTPase activity);GO:0005525(GTP binding);GO:0000045(autophagosome assembly);GO:0006968(cellular defense response);GO:0007264(small GTPase mediated signal transduction);GO:0042992(negative regulation of transcription factor import into nucleus);GO:0060271(cilium assembly);GO:0097094(craniofacial suture morphogenesis);GO:0005737(cytoplasm);GO:0005776(autophagosome);GO:0005813(centrosome)…	04340(Hedgehog signaling pathway)	NA	NA	RAB23, member RAS oncogene family [Source:MGI Symbol;Acc:MGI:99833]	6.21984	0.848971	3.24058	0.534069	4.07892	0.635458	4.35563	0.603148	3.17757	0.454022	4.85875	0.794371	2.69188	0.481477	3.99747	0.652574	1.80783	0.35918	5.13782	0.850462	1.10851	0.148623	0.158824	0.705606	up	no
1121	"="	chr1	+	33736657	33739370	ENSMUST00000122822	3	437	MSTRG.304	Rab23	GO:0003924(GTPase activity);GO:0005525(GTP binding);GO:0000045(autophagosome assembly);GO:0006968(cellular defense response);GO:0007264(small GTPase mediated signal transduction);GO:0042992(negative regulation of transcription factor import into nucleus);GO:0060271(cilium assembly);GO:0097094(craniofacial suture morphogenesis);GO:0005737(cytoplasm);GO:0005776(autophagosome);GO:0005813(centrosome)…	04340(Hedgehog signaling pathway)	NA	NA	RAB23, member RAS oncogene family [Source:MGI Symbol;Acc:MGI:99833]	1.62267	0.221485	0.485237	0.07997	2.21742	0.345454	1.6115	0.223154	3.77104	0.538818	1.65748	0.270986	0.23537	0.042099	4.13037	0.674269	0.029508	0.005863	1.1677	0.193289	1.09649	0.132892	0.535158	0.920441	up	no
1122	"="	chr1	+	33738137	33740772	ENSMUST00000132066	2	1764	MSTRG.304	Rab23	GO:0003924(GTPase activity);GO:0005525(GTP binding);GO:0000045(autophagosome assembly);GO:0006968(cellular defense response);GO:0007264(small GTPase mediated signal transduction);GO:0042992(negative regulation of transcription factor import into nucleus);GO:0060271(cilium assembly);GO:0097094(craniofacial suture morphogenesis);GO:0005737(cytoplasm);GO:0005776(autophagosome);GO:0005813(centrosome)…	04340(Hedgehog signaling pathway)	NA	NA	RAB23, member RAS oncogene family [Source:MGI Symbol;Acc:MGI:99833]	1.18571	0.161842	0.70107	0.115541	0.854188	0.133075	0.648267	0.089769	0.846138	0.120899	0.547433	0.089501	0.923167	0.16512	0.328408	0.053612	0.255034	0.05067	0.071009	0.011754	1.04173	0.0589787	0.273451	0.785532	up	no
1124	"="	chr1	-	33745484	33757795	ENSMUST00000044691	3	1860	MSTRG.306	Bag2	GO:0000774(adenyl-nucleotide exchange factor activity);GO:0042802(identical protein binding);GO:0051087(chaperone binding);GO:0006457(protein folding);GO:0019538(protein metabolic process);GO:0050790(regulation of catalytic activity);GO:0005575(cellular_component)	04141(Protein processing in endoplasmic reticulum)	NA	NA	BCL2-associated athanogene 2 [Source:MGI Symbol;Acc:MGI:1891254]	0.942631	0.128663	10.6129	1.74907	4.42098	0.688749	1.85891	0.257413	22.9055	3.27282	0.434887	0.071101	11.4212	2.04282	11.1954	1.82762	1.39739	0.277635	16.7004	2.76442	0.779051	-0.360211	0.605786	0.927517	down	no
1125	"="	chr1	-	33746739	33748719	ENSMUST00000155484	2	781	MSTRG.306	Bag2	GO:0000774(adenyl-nucleotide exchange factor activity);GO:0042802(identical protein binding);GO:0051087(chaperone binding);GO:0006457(protein folding);GO:0019538(protein metabolic process);GO:0050790(regulation of catalytic activity);GO:0005575(cellular_component)	04141(Protein processing in endoplasmic reticulum)	NA	NA	BCL2-associated athanogene 2 [Source:MGI Symbol;Acc:MGI:1891254]	0.481057	0.065661	0.774862	0.127702	2.94114	0.458202	0.549084	0.076035	0.193342	0.027625	0.753023	0.123114	0.564485	0.100965	0	0	0.719956	0.143041	0.93325	0.154481	0.96551	-0.0506368	0.67239	0.934186	down	no
1126	"="	chr1	-	33746802	33757741	ENSMUST00000187602	2	378	MSTRG.306	Bag2	GO:0000774(adenyl-nucleotide exchange factor activity);GO:0042802(identical protein binding);GO:0051087(chaperone binding);GO:0006457(protein folding);GO:0019538(protein metabolic process);GO:0050790(regulation of catalytic activity);GO:0005575(cellular_component)	04141(Protein processing in endoplasmic reticulum)	NA	NA	BCL2-associated athanogene 2 [Source:MGI Symbol;Acc:MGI:1891254]	0	0	0	0	1.94812	0.303498	1.88967	0.261674	4e-06	1e-06	0	0	0	0	0	0	0	0	0	0	1.09206	0.127049	0.314582	0.818952	up	no
1130	"="	chr1	-	33756773	33757727	ENSMUST00000189741	1	955	MSTRG.306	Bag2	GO:0000774(adenyl-nucleotide exchange factor activity);GO:0042802(identical protein binding);GO:0051087(chaperone binding);GO:0006457(protein folding);GO:0019538(protein metabolic process);GO:0050790(regulation of catalytic activity);GO:0005575(cellular_component)	04141(Protein processing in endoplasmic reticulum)	NA	NA	BCL2-associated athanogene 2 [Source:MGI Symbol;Acc:MGI:1891254]	6.16335	0.84126	0	0	0.057243	0.008918	0.096545	0.013369	0	0	0	0	0	0	5.37592	0.8776	0.083312	0.016552	0	0	1.10503	0.144086	0.668067	0.934186	up	no
1131	"="	chr1	-	33761545	33814385	ENSMUST00000139143	13	3578	MSTRG.310	Zfp451	GO:0001106(RNA polymerase II transcription corepressor activity);GO:0003677(DNA binding);GO:0016874(ligase activity);GO:0046872(metal ion binding);GO:0061665(SUMO ligase activity);GO:0006351(transcription, DNA-templated);GO:0006355(regulation of transcription, DNA-templated);GO:0016925(protein sumoylation);GO:0030512(negative regulation of transforming growth factor beta receptor signaling pathwa…	NA	NA	NA	zinc finger protein 451 [Source:MGI Symbol;Acc:MGI:2137896]	0	0	0	0	0	0	0.223048	0.030887	0	0	0	0	0	0	0.010831	0.001768	0	0	2.19673	0.363624	0.978179	-0.0318295	0.791213	0.966191	down	no
1132	"="	chr1	-	33761545	33814527	ENSMUST00000019861	15	3958	MSTRG.310	Zfp451	GO:0001106(RNA polymerase II transcription corepressor activity);GO:0003677(DNA binding);GO:0016874(ligase activity);GO:0046872(metal ion binding);GO:0061665(SUMO ligase activity);GO:0006351(transcription, DNA-templated);GO:0006355(regulation of transcription, DNA-templated);GO:0016925(protein sumoylation);GO:0030512(negative regulation of transforming growth factor beta receptor signaling pathwa…	NA	NA	NA	zinc finger protein 451 [Source:MGI Symbol;Acc:MGI:2137896]	22.0001	3.00288	0	0	13.9084	2.1668	8.17723	1.13235	5.00063	0.714506	4.49786	0.735368	3.16376	0.565877	0.680138	0.11103	10.5785	2.10175	2.42416	0.401271	1.13201	0.178889	0.758299	0.956088	up	no
1136	"="	chr1	-	33777543	33805389	ENSMUST00000115167	4	674	MSTRG.310	Zfp451	GO:0001106(RNA polymerase II transcription corepressor activity);GO:0003677(DNA binding);GO:0016874(ligase activity);GO:0046872(metal ion binding);GO:0061665(SUMO ligase activity);GO:0006351(transcription, DNA-templated);GO:0006355(regulation of transcription, DNA-templated);GO:0016925(protein sumoylation);GO:0030512(negative regulation of transforming growth factor beta receptor signaling pathwa…	NA	NA	NA	zinc finger protein 451 [Source:MGI Symbol;Acc:MGI:2137896]	0	0	0	0	0	0	0	0	1.19343	0.170521	0	0	0	0	0	0	0	0	0	0	1.02061	0.0294287	0.637626	0.927517	up	no
1137	"="	chr1	-	33779056	33783937	ENSMUST00000151055	5	704	MSTRG.310	Zfp451	GO:0001106(RNA polymerase II transcription corepressor activity);GO:0003677(DNA binding);GO:0016874(ligase activity);GO:0046872(metal ion binding);GO:0061665(SUMO ligase activity);GO:0006351(transcription, DNA-templated);GO:0006355(regulation of transcription, DNA-templated);GO:0016925(protein sumoylation);GO:0030512(negative regulation of transforming growth factor beta receptor signaling pathwa…	NA	NA	NA	zinc finger protein 451 [Source:MGI Symbol;Acc:MGI:2137896]	2.47005	0.337147	0.4337	0.071477	0.324956	0.050625	1.98483	0.274851	1.27116	0.181628	0.044034	0.007199	0.490366	0.087708	0.564743	0.092192	1.33728	0.265691	0.770394	0.127523	1.06913	0.0964424	0.429844	0.877222	up	no
1138	"="	chr1	-	33779189	33814426	ENSMUST00000194656	8	801	MSTRG.310	Zfp451	GO:0001106(RNA polymerase II transcription corepressor activity);GO:0003677(DNA binding);GO:0016874(ligase activity);GO:0046872(metal ion binding);GO:0061665(SUMO ligase activity);GO:0006351(transcription, DNA-templated);GO:0006355(regulation of transcription, DNA-templated);GO:0016925(protein sumoylation);GO:0030512(negative regulation of transforming growth factor beta receptor signaling pathwa…	NA	NA	NA	zinc finger protein 451 [Source:MGI Symbol;Acc:MGI:2137896]	0	0	0	0	2.2889	0.356589	0	0	1.07495	0.153592	0	0	0.984756	0.176136	0	0	1.70286	0.338325	0	0	0.851297	-0.232266	0.0158602	0.552041	down	no
1143	"="	chr1	-	33792136	33814570	ENSMUST00000044455	4	11876	MSTRG.310	Zfp451	GO:0001106(RNA polymerase II transcription corepressor activity);GO:0003677(DNA binding);GO:0016874(ligase activity);GO:0046872(metal ion binding);GO:0061665(SUMO ligase activity);GO:0006351(transcription, DNA-templated);GO:0006355(regulation of transcription, DNA-templated);GO:0016925(protein sumoylation);GO:0030512(negative regulation of transforming growth factor beta receptor signaling pathwa…	NA	NA	NA	zinc finger protein 451 [Source:MGI Symbol;Acc:MGI:2137896]	0.123854	0.016905	2.63241	0.433838	2.21306	0.344775	3.85347	0.533611	2.86385	0.409197	8.20286	1.34111	3.07803	0.550543	1.11793	0.182498	0.880456	0.17493	1.86367	0.308492	1.01763	0.0252192	0.927085	0.994297	up	no
1144	"="	chr1	-	33813527	33814595	ENSMUST00000125723	2	542	MSTRG.310	Zfp451	GO:0001106(RNA polymerase II transcription corepressor activity);GO:0003677(DNA binding);GO:0016874(ligase activity);GO:0046872(metal ion binding);GO:0061665(SUMO ligase activity);GO:0006351(transcription, DNA-templated);GO:0006355(regulation of transcription, DNA-templated);GO:0016925(protein sumoylation);GO:0030512(negative regulation of transforming growth factor beta receptor signaling pathwa…	NA	NA	NA	zinc finger protein 451 [Source:MGI Symbol;Acc:MGI:2137896]	0.924353	0.126169	0.023985	0.003953	1.04792	0.163257	2.389	0.330818	2.48515	0.355087	1.17643	0.192337	0.576271	0.103073	1.21716	0.198698	1.10094	0.218735	0.955872	0.158225	1.02729	0.0388378	0.737866	0.950057	up	no
1145	"="	chr1	-	33836124	33838680	ENSMUST00000117459	1	2557	ENSMUSG00000081402	Gm15455	NA	NA	NA	NA	predicted gene 15455 [Source:MGI Symbol;Acc:MGI:3705563]	0	0	0	0	0	0	0	0	0.354321	0.050627	0	0	0	0	0.236214	0.038561	0.051232	0.010179	0	0	0.99564	-0.00630374	0.794543	0.967269	down	no
1146	"="	chr1	-	33852052	33907768	ENSMUST00000115161	6	2231	ENSMUSG00000042182	Bend6	GO:0001106(RNA polymerase II transcription corepressor activity);GO:0003682(chromatin binding);GO:0000122(negative regulation of transcription from RNA polymerase II promoter);GO:0006351(transcription, DNA-templated);GO:0006355(regulation of transcription, DNA-templated);GO:0007399(nervous system development);GO:0045666(positive regulation of neuron differentiation);GO:0045746(negative regulation…	NA	NA	NA	BEN domain containing 6 [Source:MGI Symbol;Acc:MGI:2444572]	0	0	0	0	0	0	0	0	0	0	0	0	0	0	0	0	0	0	0.156156	0.025848	0.997232	-0.00399916	0.689331	0.934186	down	no
1147	"="	chr1	-	33852052	33907791	ENSMUST00000129464	3	1750	ENSMUSG00000042182	Bend6	GO:0001106(RNA polymerase II transcription corepressor activity);GO:0003682(chromatin binding);GO:0000122(negative regulation of transcription from RNA polymerase II promoter);GO:0006351(transcription, DNA-templated);GO:0006355(regulation of transcription, DNA-templated);GO:0007399(nervous system development);GO:0045666(positive regulation of neuron differentiation);GO:0045746(negative regulation…	NA	NA	NA	BEN domain containing 6 [Source:MGI Symbol;Acc:MGI:2444572]	0	0	0	0	0	0	0	0	0	0	0	0	0	0	0	0	0	0	0.132	0.02185	0.997655	-0.00338723	0.689331	0.934186	down	no
1148	"="	chr1	-	33852052	33907816	ENSMUST00000062289	7	2487	ENSMUSG00000042182	Bend6	GO:0001106(RNA polymerase II transcription corepressor activity);GO:0003682(chromatin binding);GO:0000122(negative regulation of transcription from RNA polymerase II promoter);GO:0006351(transcription, DNA-templated);GO:0006355(regulation of transcription, DNA-templated);GO:0007399(nervous system development);GO:0045666(positive regulation of neuron differentiation);GO:0045746(negative regulation…	NA	NA	NA	BEN domain containing 6 [Source:MGI Symbol;Acc:MGI:2444572]	0.42501	0.058011	0.47688	0.078593	0.58464	0.091082	1.03483	0.143299	0.479292	0.068483	0.060716	0.009927	0.273638	0.048944	0.485726	0.079293	0.060716	0.012063	0.760602	0.125902	1.04837	0.0681444	0.17294	0.719105	up	no
1150	"="	chr1	-	33863156	33883842	ENSMUST00000126724	4	1580	ENSMUSG00000042182	Bend6	GO:0001106(RNA polymerase II transcription corepressor activity);GO:0003682(chromatin binding);GO:0000122(negative regulation of transcription from RNA polymerase II promoter);GO:0006351(transcription, DNA-templated);GO:0006355(regulation of transcription, DNA-templated);GO:0007399(nervous system development);GO:0045666(positive regulation of neuron differentiation);GO:0045746(negative regulation…	NA	NA	NA	BEN domain containing 6 [Source:MGI Symbol;Acc:MGI:2444572]	0	0	0	0	0	0	0	0	0.191139	0.027311	0	0	0	0	0	0	0	0	0	0	1.0035	0.00503622	0.637626	0.927517	up	no
1151	"="	chr1	-	33873758	33883490	ENSMUST00000139700	3	382	ENSMUSG00000042182	Bend6	GO:0001106(RNA polymerase II transcription corepressor activity);GO:0003682(chromatin binding);GO:0000122(negative regulation of transcription from RNA polymerase II promoter);GO:0006351(transcription, DNA-templated);GO:0006355(regulation of transcription, DNA-templated);GO:0007399(nervous system development);GO:0045666(positive regulation of neuron differentiation);GO:0045746(negative regulation…	NA	NA	NA	BEN domain containing 6 [Source:MGI Symbol;Acc:MGI:2444572]	1.07237	0.146371	0.222513	0.036672	0	0	0.351	0.048605	0	0	0	0	0	0	0	0	0	0	0	0	1.07243	0.10088	0.0473692	0.60017	up	no
1153	"="	chr1	+	33908225	34307592	ENSMUST00000183034	103	23201	MSTRG.327	Dst	GO:0003779(actin binding);GO:0005509(calcium ion binding);GO:0008017(microtubule binding);GO:0008092(cytoskeletal protein binding);GO:0007010(cytoskeleton organization);GO:0005856(cytoskeleton);GO:0016055(Wnt signaling pathway);GO:0016887(ATPase activity);GO:0005515(protein binding);GO:0046872(metal ion binding);GO:0051010(microtubule plus-end binding);GO:0007155(cell adhesion);GO:0007409(axonoge…	NA	NA	NA	dystonin [Source:MGI Symbol;Acc:MGI:104627]	0.77907	0.106338	0.947507	0.156156	0.391849	0.061046	0.61441	0.085081	1.00532	0.143644	0.36252	0.059269	0.117129	0.02095	0.417231	0.068112	0.297678	0.059143	0.403421	0.066778	1.05669	0.0795533	0.0544931	0.60017	up	no
1155	"="	chr1	-	33963352	33963685	ENSMUST00000190740	1	334	MSTRG.329	Gm28631	NA	NA	NA	NA	predicted gene 28631 [Source:MGI Symbol;Acc:MGI:5579337]	0	0	0	0	0.452096	0.070432	0	0	0	0	0	0	0.452096	0.080863	0	0	0	0	0	0	0.978928	-0.0307248	0.417678	0.869759	down	no
1157	"="	chr1	+	34005880	34174795	ENSMUST00000187486	33	4539	MSTRG.327	Dst	GO:0003779(actin binding);GO:0005509(calcium ion binding);GO:0008017(microtubule binding);GO:0008092(cytoskeletal protein binding);GO:0007010(cytoskeleton organization);GO:0005856(cytoskeleton);GO:0016055(Wnt signaling pathway);GO:0016887(ATPase activity);GO:0005515(protein binding);GO:0046872(metal ion binding);GO:0051010(microtubule plus-end binding);GO:0007155(cell adhesion);GO:0007409(axonoge…	NA	NA	NA	dystonin [Source:MGI Symbol;Acc:MGI:104627]	0.961095	0.131184	0.768507	0.126655	0.887991	0.138341	0.00635	0.000879	0.01082	0.001546	0.890828	0.145644	1.32152	0.23637	0.350787	0.057265	0.124176	0.024671	0.343108	0.056795	0.975892	-0.0352063	0.700569	0.937575	down	no
1158	"="	chr1	+	34005882	34137135	ENSMUST00000182697	7	2704	MSTRG.327	Dst	GO:0003779(actin binding);GO:0005509(calcium ion binding);GO:0008017(microtubule binding);GO:0008092(cytoskeletal protein binding);GO:0007010(cytoskeleton organization);GO:0005856(cytoskeleton);GO:0016055(Wnt signaling pathway);GO:0016887(ATPase activity);GO:0005515(protein binding);GO:0046872(metal ion binding);GO:0051010(microtubule plus-end binding);GO:0007155(cell adhesion);GO:0007409(axonoge…	NA	NA	NA	dystonin [Source:MGI Symbol;Acc:MGI:104627]	0	0	0.795921	0.131173	0	0	1.12631	0.155967	2.39909	0.34279	0.626448	0.10242	2.34878	0.420108	1.09148	0.17818	0	0	6e-06	1e-06	0.994092	-0.00854851	0.959746	0.994297	down	no
1159	"="	chr1	+	34006126	34137136	ENSMUST00000182314	6	2643	MSTRG.327	Dst	GO:0003779(actin binding);GO:0005509(calcium ion binding);GO:0008017(microtubule binding);GO:0008092(cytoskeletal protein binding);GO:0007010(cytoskeleton organization);GO:0005856(cytoskeleton);GO:0016055(Wnt signaling pathway);GO:0016887(ATPase activity);GO:0005515(protein binding);GO:0046872(metal ion binding);GO:0051010(microtubule plus-end binding);GO:0007155(cell adhesion);GO:0007409(axonoge…	NA	NA	NA	dystonin [Source:MGI Symbol;Acc:MGI:104627]	1.02136	0.13941	0	0	0.582189	0.0907	0.01031	0.001428	0.001217	0.000174	0	0	2.09377	0.374497	0	0	0.392811	0.078044	0.504673	0.083538	0.919655	-0.120835	0.350125	0.828549	down	no
1160	"="	chr1	+	34006180	34164700	ENSMUST00000183331	18	2728	MSTRG.327	Dst	GO:0003779(actin binding);GO:0005509(calcium ion binding);GO:0008017(microtubule binding);GO:0008092(cytoskeletal protein binding);GO:0007010(cytoskeleton organization);GO:0005856(cytoskeleton);GO:0016055(Wnt signaling pathway);GO:0016887(ATPase activity);GO:0005515(protein binding);GO:0046872(metal ion binding);GO:0051010(microtubule plus-end binding);GO:0007155(cell adhesion);GO:0007409(axonoge…	NA	NA	NA	dystonin [Source:MGI Symbol;Acc:MGI:104627]	0.421134	0.057482	0	0	0	0	0	0	0	0	0	0	3.43834	0.61499	0.170974	0.027911	0	0	0	0	0.893749	-0.162059	0.403752	0.862133	down	no
1163	"="	chr1	+	34011825	34308650	ENSMUST00000115104	98	23279	MSTRG.327	Dst	GO:0003779(actin binding);GO:0005509(calcium ion binding);GO:0008017(microtubule binding);GO:0008092(cytoskeletal protein binding);GO:0007010(cytoskeleton organization);GO:0005856(cytoskeleton);GO:0016055(Wnt signaling pathway);GO:0016887(ATPase activity);GO:0005515(protein binding);GO:0046872(metal ion binding);GO:0051010(microtubule plus-end binding);GO:0007155(cell adhesion);GO:0007409(axonoge…	NA	NA	NA	dystonin [Source:MGI Symbol;Acc:MGI:104627]	0.178559	0.024372	0.075221	0.012397	0.067054	0.010446	0.101639	0.014075	0.170655	0.024384	0.049853	0.008151	0.033404	0.005975	0.223813	0.036537	0.02685	0.005335	0.111879	0.018519	1.00659	0.00947962	0.451115	0.88891	up	no
1172	"="	chr1	+	34089292	34119153	ENSMUST00000182410	4	2027	MSTRG.327	Dst	GO:0003779(actin binding);GO:0005509(calcium ion binding);GO:0008017(microtubule binding);GO:0008092(cytoskeletal protein binding);GO:0007010(cytoskeleton organization);GO:0005856(cytoskeleton);GO:0016055(Wnt signaling pathway);GO:0016887(ATPase activity);GO:0005515(protein binding);GO:0046872(metal ion binding);GO:0051010(microtubule plus-end binding);GO:0007155(cell adhesion);GO:0007409(axonoge…	NA	NA	NA	dystonin [Source:MGI Symbol;Acc:MGI:104627]	0	0	1.40672	0.231836	0.866211	0.134948	0.49685	0.068802	1.55797	0.222608	0.733103	0.119857	2.13762	0.38234	2.87258	0.468939	0.858121	0.170492	1.58017	0.261566	0.849614	-0.23512	0.0862557	0.634893	down	no
1173	"="	chr1	+	34117359	34117431	ENSMUST00000198033	1	73	MSTRG.332	Mir6896	NA	NA	NA	NA	microRNA 6896 [Source:MGI Symbol;Acc:MGI:5562721]	0	0	1.55886	0.25691	0.39726	0.061889	0	0	0	0	0	0	0	0	0	0	0	0	0	0	1.0354	0.0501862	0.562955	0.920441	up	no
1183	"="	chr1	+	34121568	34154521	ENSMUST00000183006	5	1221	MSTRG.327	Dst	GO:0003779(actin binding);GO:0005509(calcium ion binding);GO:0008017(microtubule binding);GO:0008092(cytoskeletal protein binding);GO:0007010(cytoskeleton organization);GO:0005856(cytoskeleton);GO:0016055(Wnt signaling pathway);GO:0016887(ATPase activity);GO:0005515(protein binding);GO:0046872(metal ion binding);GO:0051010(microtubule plus-end binding);GO:0007155(cell adhesion);GO:0007409(axonoge…	NA	NA	NA	dystonin [Source:MGI Symbol;Acc:MGI:104627]	2.33142	0.318224	6.90929	1.1387	6.51772	1.0154	3.99291	0.552921	4.51179	0.644659	2.24535	0.367098	3.8124	0.681895	0.5389	0.087974	0.247218	0.049117	1.14535	0.189589	1.27787	0.35374	0.168812	0.715442	up	no
1184	"="	chr1	+	34160330	34183904	ENSMUST00000183302	24	8788	MSTRG.327	Dst	GO:0003779(actin binding);GO:0005509(calcium ion binding);GO:0008017(microtubule binding);GO:0008092(cytoskeletal protein binding);GO:0007010(cytoskeleton organization);GO:0005856(cytoskeleton);GO:0016055(Wnt signaling pathway);GO:0016887(ATPase activity);GO:0005515(protein binding);GO:0046872(metal ion binding);GO:0051010(microtubule plus-end binding);GO:0007155(cell adhesion);GO:0007409(axonoge…	NA	NA	NA	dystonin [Source:MGI Symbol;Acc:MGI:104627]	8.44815	1.15312	8.35831	1.37751	4.18722	0.652331	4.90372	0.679045	4.7388	0.677096	0	0	7.71272	1.37952	5.85063	0.955095	4.89801	0.97314	4.82933	0.799397	0.944819	-0.0818901	0.790642	0.965967	down	no
1185	"="	chr1	+	34160330	34193263	ENSMUST00000185897	26	8961	MSTRG.327	Dst	GO:0003779(actin binding);GO:0005509(calcium ion binding);GO:0008017(microtubule binding);GO:0008092(cytoskeletal protein binding);GO:0007010(cytoskeleton organization);GO:0005856(cytoskeleton);GO:0016055(Wnt signaling pathway);GO:0016887(ATPase activity);GO:0005515(protein binding);GO:0046872(metal ion binding);GO:0051010(microtubule plus-end binding);GO:0007155(cell adhesion);GO:0007409(axonoge…	NA	NA	NA	dystonin [Source:MGI Symbol;Acc:MGI:104627]	3.95221	0.539452	14.0492	2.3154	0.933661	0.145456	1.29472	0.179286	33.2294	4.74792	0.502907	0.082222	0.25265	0.04519	0.728987	0.119005	4.94393	0.982263	0.485451	0.080357	1.30762	0.386945	0.544652	0.920441	up	no
1186	"="	chr1	+	34160330	34308404	ENSMUST00000185269	84	16340	MSTRG.327	Dst	GO:0003779(actin binding);GO:0005509(calcium ion binding);GO:0008017(microtubule binding);GO:0008092(cytoskeletal protein binding);GO:0007010(cytoskeleton organization);GO:0005856(cytoskeleton);GO:0016055(Wnt signaling pathway);GO:0016887(ATPase activity);GO:0005515(protein binding);GO:0046872(metal ion binding);GO:0051010(microtubule plus-end binding);GO:0007155(cell adhesion);GO:0007409(axonoge…	NA	NA	NA	dystonin [Source:MGI Symbol;Acc:MGI:104627]	10.0025	1.36528	0	0	38.0358	5.92562	2.63329	0.364646	3.09494	0.442215	6.12709	1.00174	0.117034	0.020933	25.8026	4.21219	0	0	1.69045	0.279819	1.13927	0.188112	0.837267	0.979993	up	no
1187	"="	chr1	+	34161924	34165401	ENSMUST00000182335	1	3478	MSTRG.327	Dst	GO:0003779(actin binding);GO:0005509(calcium ion binding);GO:0008017(microtubule binding);GO:0008092(cytoskeletal protein binding);GO:0007010(cytoskeleton organization);GO:0005856(cytoskeleton);GO:0016055(Wnt signaling pathway);GO:0016887(ATPase activity);GO:0005515(protein binding);GO:0046872(metal ion binding);GO:0051010(microtubule plus-end binding);GO:0007155(cell adhesion);GO:0007409(axonoge…	NA	NA	NA	dystonin [Source:MGI Symbol;Acc:MGI:104627]	9.81207	1.33929	14.3518	2.36527	10.918	1.70092	10.6952	1.48102	15.3427	2.19222	11.127	1.81919	13.7079	2.45183	12.3822	2.02135	8.05618	1.60061	12.5411	2.07592	0.899632	-0.152593	0.36985	0.841382	down	no
1190	"="	chr1	+	34178906	34183247	ENSMUST00000189952	1	4342	MSTRG.327	Dst	GO:0003779(actin binding);GO:0005509(calcium ion binding);GO:0008017(microtubule binding);GO:0008092(cytoskeletal protein binding);GO:0007010(cytoskeleton organization);GO:0005856(cytoskeleton);GO:0016055(Wnt signaling pathway);GO:0016887(ATPase activity);GO:0005515(protein binding);GO:0046872(metal ion binding);GO:0051010(microtubule plus-end binding);GO:0007155(cell adhesion);GO:0007409(axonoge…	NA	NA	NA	dystonin [Source:MGI Symbol;Acc:MGI:104627]	0	0	0	0	3.49535	0.544543	4.59741	0.636629	2.23132	0.318818	4.25079	0.694974	0	0	0	0	0	0	3.98855	0.660224	1.17905	0.237631	0.444043	0.885098	up	no
1193	"="	chr1	+	34236596	34274283	ENSMUST00000194192	23	6039	MSTRG.327	Dst	GO:0003779(actin binding);GO:0005509(calcium ion binding);GO:0008017(microtubule binding);GO:0008092(cytoskeletal protein binding);GO:0007010(cytoskeleton organization);GO:0005856(cytoskeleton);GO:0016055(Wnt signaling pathway);GO:0016887(ATPase activity);GO:0005515(protein binding);GO:0046872(metal ion binding);GO:0051010(microtubule plus-end binding);GO:0007155(cell adhesion);GO:0007409(axonoge…	NA	NA	NA	dystonin [Source:MGI Symbol;Acc:MGI:104627]	0.455138	0.062124	0.191661	0.031587	0.136411	0.021252	0.929227	0.128675	0.923651	0.131974	0	0	1.40876	0.251974	0	0	2.9356	0.583247	2.23919	0.370653	0.806178	-0.31083	0.09197	0.646475	down	no
1194	"="	chr1	+	34257836	34308404	ENSMUST00000182018	32	5729	MSTRG.327	Dst	GO:0003779(actin binding);GO:0005509(calcium ion binding);GO:0008017(microtubule binding);GO:0008092(cytoskeletal protein binding);GO:0007010(cytoskeleton organization);GO:0005856(cytoskeleton);GO:0016055(Wnt signaling pathway);GO:0016887(ATPase activity);GO:0005515(protein binding);GO:0046872(metal ion binding);GO:0051010(microtubule plus-end binding);GO:0007155(cell adhesion);GO:0007409(axonoge…	NA	NA	NA	dystonin [Source:MGI Symbol;Acc:MGI:104627]	1.13108	0.154386	4.3531	0.71742	0	0	0.442565	0.061284	4.61048	0.65876	2.65401	0.433911	0.2206	0.039457	4.6273	0.755391	4.35496	0.865247	0	0	0.84489	-0.243164	0.470542	0.899615	down	no
1196	"="	chr1	+	34270570	34272292	ENSMUST00000185736	2	1394	MSTRG.327	Dst	GO:0003779(actin binding);GO:0005509(calcium ion binding);GO:0008017(microtubule binding);GO:0008092(cytoskeletal protein binding);GO:0007010(cytoskeleton organization);GO:0005856(cytoskeleton);GO:0016055(Wnt signaling pathway);GO:0016887(ATPase activity);GO:0005515(protein binding);GO:0046872(metal ion binding);GO:0051010(microtubule plus-end binding);GO:0007155(cell adhesion);GO:0007409(axonoge…	NA	NA	NA	dystonin [Source:MGI Symbol;Acc:MGI:104627]	5.49981	0.750691	5.57001	0.917975	6.71391	1.04597	7.36238	1.01951	6.83964	0.977271	6.59178	1.07771	7.11443	1.2725	5.78263	0.943995	5.42277	1.0774	4.0198	0.665397	0.926891	-0.109529	0.330789	0.828549	down	no
1197	"="	chr1	+	34293455	34303463	ENSMUST00000183100	7	786	MSTRG.327	Dst	GO:0003779(actin binding);GO:0005509(calcium ion binding);GO:0008017(microtubule binding);GO:0008092(cytoskeletal protein binding);GO:0007010(cytoskeleton organization);GO:0005856(cytoskeleton);GO:0016055(Wnt signaling pathway);GO:0016887(ATPase activity);GO:0005515(protein binding);GO:0046872(metal ion binding);GO:0051010(microtubule plus-end binding);GO:0007155(cell adhesion);GO:0007409(axonoge…	NA	NA	NA	dystonin [Source:MGI Symbol;Acc:MGI:104627]	3.53742	0.482836	0.348058	0.057362	1.34157	0.209004	3.48117	0.482057	3.07848	0.439864	1.54279	0.252236	2.65618	0.475091	1.99743	0.326073	2.74869	0.546111	2.846	0.471097	0.949722	-0.0744225	0.634337	0.927517	down	no
1198	"="	chr1	+	34294446	34306651	ENSMUST00000182507	6	776	MSTRG.327	Dst	GO:0003779(actin binding);GO:0005509(calcium ion binding);GO:0008017(microtubule binding);GO:0008092(cytoskeletal protein binding);GO:0007010(cytoskeleton organization);GO:0005856(cytoskeleton);GO:0016055(Wnt signaling pathway);GO:0016887(ATPase activity);GO:0005515(protein binding);GO:0046872(metal ion binding);GO:0051010(microtubule plus-end binding);GO:0007155(cell adhesion);GO:0007409(axonoge…	NA	NA	NA	dystonin [Source:MGI Symbol;Acc:MGI:104627]	0.273609	0.037346	0.311472	0.051333	0	0	0.308948	0.042782	0.33819	0.048322	0	0	0	0	0.668662	0.109157	0	0	0	0	1.02609	0.0371624	0.409073	0.864748	up	no
1201	"="	chr1	+	34367371	34369003	ENSMUST00000187302	2	1162	ENSMUSG00000101206	Gm5266	NA	NA	NA	NA	predicted gene 5266 [Source:MGI Symbol;Acc:MGI:3646119]	0	0	0	0	0	0	0	0	0	0	0	0	0	0	0	0	0	0	0.026678	0.004416	0.999521	-0.000690506	0.689331	0.934186	down	no
1202	"="	chr1	-	34415050	34415878	ENSMUST00000186409	1	829	MSTRG.313	Gm3052	NA	NA	NA	NA	predicted gene 3052 [Source:MGI Symbol;Acc:MGI:3781230]	0	0	0	0	0.364294	0.056754	0	0	0.364294	0.052052	0.364294	0.059559	0	0	0	0	0	0	0	0	1.00552	0.00793901	0.818356	0.974427	up	no
1203	"="	chr1	-	34415763	34417986	ENSMUST00000188254	1	2224	MSTRG.313	Gm3052	NA	NA	NA	NA	predicted gene 3052 [Source:MGI Symbol;Acc:MGI:3781230]	0	0	8.75225	1.44243	5.08678	0.792474	7.52428	1.04193	8.02473	1.1466	6.30058	1.0301	9.36758	1.67551	6.44559	1.05222	0	0	5.27703	0.873506	1.06209	0.0869	0.845239	0.981728	up	no
1206	"="	chr1	-	34436670	34439672	ENSMUST00000042493	5	1705	MSTRG.314	Ccdc115	GO:0051082(unfolded protein binding);GO:0008150(biological_process);GO:0005764(lysosome);GO:0005768(endosome);GO:0005793(endoplasmic reticulum-Golgi intermediate compartment);GO:0016020(membrane);GO:0030137(COPI-coated vesicle);GO:0031410(cytoplasmic vesicle);GO:0042406(extrinsic component of endoplasmic reticulum membrane)	NA	NA	NA	coiled-coil domain containing 115 [Source:MGI Symbol;Acc:MGI:1916918]	0	0	26.062	4.29519	4.84209	0.754353	0	0	0	0	8.05343	1.31668	17.5677	3.14221	0	0	14.0416	2.7898	0	0	0.477625	-1.06605	0.199018	0.742279	down	no
1208	"="	chr1	-	34436678	34438696	ENSMUST00000188583	2	1903	MSTRG.314	Ccdc115	GO:0051082(unfolded protein binding);GO:0008150(biological_process);GO:0005764(lysosome);GO:0005768(endosome);GO:0005793(endoplasmic reticulum-Golgi intermediate compartment);GO:0016020(membrane);GO:0030137(COPI-coated vesicle);GO:0031410(cytoplasmic vesicle);GO:0042406(extrinsic component of endoplasmic reticulum membrane)	NA	NA	NA	coiled-coil domain containing 115 [Source:MGI Symbol;Acc:MGI:1916918]	24.025	3.27927	0.158697	0.026154	3.06847	0.47804	21.8298	3.0229	5.63169	0.804674	0.317394	0.051892	0.474514	0.084873	4.68647	0.765051	0.634787	0.12612	1.07935	0.178664	2.51418	1.33009	0.0267337	0.579071	up	yes
1211	"="	chr1	+	34439851	34449356	ENSMUST00000027303	9	5836	MSTRG.315	Imp4	GO:0003723(RNA binding);GO:0030515(snoRNA binding);GO:0030519(snoRNP binding);GO:0042134(rRNA primary transcript binding);GO:0006364(rRNA processing);GO:0042254(ribosome biogenesis);GO:0001650(fibrillar center);GO:0005634(nucleus);GO:0005730(nucleolus);GO:0030529(intracellular ribonucleoprotein complex);GO:0032040(small-subunit processome);GO:0034457(Mpp10 complex)	03008(Ribosome biogenesis in eukaryotes)	NA	NA	IMP4, U3 small nucleolar ribonucleoprotein [Source:MGI Symbol;Acc:MGI:106572]	26.5648	3.62593	14.1975	2.33984	3.89892	0.607415	14.0609	1.94708	11.2632	1.60933	12.7034	2.07691	11.9285	2.13356	11.8579	1.93576	0.74736	0.148486	10.2695	1.69991	1.79664	0.845299	0.0270281	0.579943	up	no
1212	"="	chr1	+	34439898	34442569	ENSMUST00000187077	1	2672	MSTRG.315	Imp4	GO:0003723(RNA binding);GO:0030515(snoRNA binding);GO:0030519(snoRNP binding);GO:0042134(rRNA primary transcript binding);GO:0006364(rRNA processing);GO:0042254(ribosome biogenesis);GO:0001650(fibrillar center);GO:0005634(nucleus);GO:0005730(nucleolus);GO:0030529(intracellular ribonucleoprotein complex);GO:0032040(small-subunit processome);GO:0034457(Mpp10 complex)	03008(Ribosome biogenesis in eukaryotes)	NA	NA	IMP4, U3 small nucleolar ribonucleoprotein [Source:MGI Symbol;Acc:MGI:106572]	0.895141	0.122181	1.61752	0.266577	3.14147	0.489412	3.73357	0.517007	3.00013	0.428668	1.74663	0.285562	1.34057	0.239777	2.14745	0.350565	0	0	2.05483	0.340136	1.15136	0.203339	0.206504	0.742279	up	no
1213	"="	chr1	+	34439905	34443856	ENSMUST00000137794	6	658	MSTRG.315	Imp4	GO:0003723(RNA binding);GO:0030515(snoRNA binding);GO:0030519(snoRNP binding);GO:0042134(rRNA primary transcript binding);GO:0006364(rRNA processing);GO:0042254(ribosome biogenesis);GO:0001650(fibrillar center);GO:0005634(nucleus);GO:0005730(nucleolus);GO:0030529(intracellular ribonucleoprotein complex);GO:0032040(small-subunit processome);GO:0034457(Mpp10 complex)	03008(Ribosome biogenesis in eukaryotes)	NA	NA	IMP4, U3 small nucleolar ribonucleoprotein [Source:MGI Symbol;Acc:MGI:106572]	0	0	0.090147	0.014857	0	0	0	0	0	0	0	0	0.242531	0.04338	0	0	0	0	0.283773	0.046973	0.986183	-0.0200734	0.383917	0.850127	down	no
1215	"="	chr1	+	34439905	34444387	ENSMUST00000149962	8	997	MSTRG.315	Imp4	GO:0003723(RNA binding);GO:0030515(snoRNA binding);GO:0030519(snoRNP binding);GO:0042134(rRNA primary transcript binding);GO:0006364(rRNA processing);GO:0042254(ribosome biogenesis);GO:0001650(fibrillar center);GO:0005634(nucleus);GO:0005730(nucleolus);GO:0030529(intracellular ribonucleoprotein complex);GO:0032040(small-subunit processome);GO:0034457(Mpp10 complex)	03008(Ribosome biogenesis in eukaryotes)	NA	NA	IMP4, U3 small nucleolar ribonucleoprotein [Source:MGI Symbol;Acc:MGI:106572]	0	0	0	0	1.0902	0.169843	0.203555	0.028187	0.467499	0.066798	9.90556	1.61949	1.44528	0.258507	1.5433	0.251938	1.34668	0.267558	0.61001	0.100975	0.813778	-0.297292	0.342752	0.828549	down	no
1216	"="	chr1	+	34439937	34444027	ENSMUST00000134327	6	726	MSTRG.315	Imp4	GO:0003723(RNA binding);GO:0030515(snoRNA binding);GO:0030519(snoRNP binding);GO:0042134(rRNA primary transcript binding);GO:0006364(rRNA processing);GO:0042254(ribosome biogenesis);GO:0001650(fibrillar center);GO:0005634(nucleus);GO:0005730(nucleolus);GO:0030529(intracellular ribonucleoprotein complex);GO:0032040(small-subunit processome);GO:0034457(Mpp10 complex)	03008(Ribosome biogenesis in eukaryotes)	NA	NA	IMP4, U3 small nucleolar ribonucleoprotein [Source:MGI Symbol;Acc:MGI:106572]	0.584215	0.079742	0	0	0.800314	0.124682	0.244638	0.033876	0.626302	0.089488	0	0	0	0	0.363175	0.059287	0	0	0	0	1.03997	0.0565414	0.241628	0.755931	up	no
1217	"="	chr1	+	34439953	34443455	ENSMUST00000128086	3	470	MSTRG.315	Imp4	GO:0003723(RNA binding);GO:0030515(snoRNA binding);GO:0030519(snoRNP binding);GO:0042134(rRNA primary transcript binding);GO:0006364(rRNA processing);GO:0042254(ribosome biogenesis);GO:0001650(fibrillar center);GO:0005634(nucleus);GO:0005730(nucleolus);GO:0030529(intracellular ribonucleoprotein complex);GO:0032040(small-subunit processome);GO:0034457(Mpp10 complex)	03008(Ribosome biogenesis in eukaryotes)	NA	NA	IMP4, U3 small nucleolar ribonucleoprotein [Source:MGI Symbol;Acc:MGI:106572]	0	0	0.238308	0.039275	0	0	0	0	0	0	0	0	0	0	0	0	0	0	1.05995	0.175454	0.988481	-0.0167143	0.798062	0.968513	down	no
1219	"="	chr1	+	34448247	34448938	ENSMUST00000191000	2	365	MSTRG.315	Imp4	GO:0003723(RNA binding);GO:0030515(snoRNA binding);GO:0030519(snoRNP binding);GO:0042134(rRNA primary transcript binding);GO:0006364(rRNA processing);GO:0042254(ribosome biogenesis);GO:0001650(fibrillar center);GO:0005634(nucleus);GO:0005730(nucleolus);GO:0030529(intracellular ribonucleoprotein complex);GO:0032040(small-subunit processome);GO:0034457(Mpp10 complex)	03008(Ribosome biogenesis in eukaryotes)	NA	NA	IMP4, U3 small nucleolar ribonucleoprotein [Source:MGI Symbol;Acc:MGI:106572]	0	0	0	0	0	0	0	0	0	0	0	0	0	0	0.657	0.107253	0	0	0	0	0.98361	-0.023841	0.561088	0.920441	down	no
1220	"="	chr1	+	34459762	34461056	ENSMUST00000185610	1	1295	MSTRG.316	Ptpn18	GO:0004721(phosphoprotein phosphatase activity);GO:0004725(protein tyrosine phosphatase activity);GO:0004726(non-membrane spanning protein tyrosine phosphatase activity);GO:0005515(protein binding);GO:0016787(hydrolase activity);GO:0016791(phosphatase activity);GO:0006470(protein dephosphorylation);GO:0016311(dephosphorylation);GO:0035335(peptidyl-tyrosine dephosphorylation);GO:0005634(nucleus);G…	NA	NA	NA	protein tyrosine phosphatase, non-receptor type 18 [Source:MGI Symbol;Acc:MGI:108410]	9.76012	1.3322	9.42567	1.55341	0.621959	0.096896	0.059653	0.00826	14.6217	2.0892	0.335907	0.054918	7.27936	1.302	6.49763	1.06072	4.42508	0.879178	0.365361	0.060478	0.946103	-0.0799309	0.881836	0.991275	down	no
1221	"="	chr1	+	34459765	34473784	ENSMUST00000027302	15	1559	MSTRG.316	Ptpn18	GO:0004721(phosphoprotein phosphatase activity);GO:0004725(protein tyrosine phosphatase activity);GO:0004726(non-membrane spanning protein tyrosine phosphatase activity);GO:0005515(protein binding);GO:0016787(hydrolase activity);GO:0016791(phosphatase activity);GO:0006470(protein dephosphorylation);GO:0016311(dephosphorylation);GO:0035335(peptidyl-tyrosine dephosphorylation);GO:0005634(nucleus);G…	NA	NA	NA	protein tyrosine phosphatase, non-receptor type 18 [Source:MGI Symbol;Acc:MGI:108410]	22.1625	3.02504	19.1761	3.16035	12.0254	1.87344	14.7405	2.0412	25.7772	3.68314	14.487	2.36852	12.209	2.18372	12.8887	2.10404	15.0433	2.98881	16.4423	2.72169	1.03755	0.0531822	0.799888	0.96907	up	no
1222	"="	chr1	+	34459777	34471917	ENSMUST00000190122	11	915	MSTRG.316	Ptpn18	GO:0004721(phosphoprotein phosphatase activity);GO:0004725(protein tyrosine phosphatase activity);GO:0004726(non-membrane spanning protein tyrosine phosphatase activity);GO:0005515(protein binding);GO:0016787(hydrolase activity);GO:0016791(phosphatase activity);GO:0006470(protein dephosphorylation);GO:0016311(dephosphorylation);GO:0035335(peptidyl-tyrosine dephosphorylation);GO:0005634(nucleus);G…	NA	NA	NA	protein tyrosine phosphatase, non-receptor type 18 [Source:MGI Symbol;Acc:MGI:108410]	1.32143	0.180368	2.24793	0.370474	5.21186	0.811961	0	0	3.82077	0.545924	0	0	3.2728	0.585382	4.02123	0.656452	1.09778	0.218107	0	0	0.869732	-0.201357	0.383445	0.849747	down	no
1223	"="	chr1	+	34459792	34471916	ENSMUST00000188884	9	987	MSTRG.316	Ptpn18	GO:0004721(phosphoprotein phosphatase activity);GO:0004725(protein tyrosine phosphatase activity);GO:0004726(non-membrane spanning protein tyrosine phosphatase activity);GO:0005515(protein binding);GO:0016787(hydrolase activity);GO:0016791(phosphatase activity);GO:0006470(protein dephosphorylation);GO:0016311(dephosphorylation);GO:0035335(peptidyl-tyrosine dephosphorylation);GO:0005634(nucleus);G…	NA	NA	NA	protein tyrosine phosphatase, non-receptor type 18 [Source:MGI Symbol;Acc:MGI:108410]	3.12728	0.426854	3.55276	0.585519	1.06779	0.166352	1.06952	0.148102	3.65437	0.522149	1.75571	0.287046	4.89843	0.876145	1.20363	0.196488	1.65111	0.328044	1.11439	0.184465	0.953106	-0.0692907	0.742546	0.951501	down	no
1224	"="	chr1	+	34463271	34466866	ENSMUST00000186252	2	3495	MSTRG.316	Ptpn18	GO:0004721(phosphoprotein phosphatase activity);GO:0004725(protein tyrosine phosphatase activity);GO:0004726(non-membrane spanning protein tyrosine phosphatase activity);GO:0005515(protein binding);GO:0016787(hydrolase activity);GO:0016791(phosphatase activity);GO:0006470(protein dephosphorylation);GO:0016311(dephosphorylation);GO:0035335(peptidyl-tyrosine dephosphorylation);GO:0005634(nucleus);G…	NA	NA	NA	protein tyrosine phosphatase, non-receptor type 18 [Source:MGI Symbol;Acc:MGI:108410]	11.6342	1.588	11.5701	1.90683	10.8534	1.69085	11.1392	1.5425	11.7804	1.68323	3.46173	0.565968	6.58109	1.17711	8.55567	1.39668	8.19265	1.62772	7.58109	1.2549	1.08912	0.123164	0.386426	0.851269	up	no
1228	"="	chr1	+	34472720	34475733	ENSMUST00000188972	3	414	MSTRG.316	Ptpn18	GO:0004721(phosphoprotein phosphatase activity);GO:0004725(protein tyrosine phosphatase activity);GO:0004726(non-membrane spanning protein tyrosine phosphatase activity);GO:0005515(protein binding);GO:0016787(hydrolase activity);GO:0016791(phosphatase activity);GO:0006470(protein dephosphorylation);GO:0016311(dephosphorylation);GO:0035335(peptidyl-tyrosine dephosphorylation);GO:0005634(nucleus);G…	NA	NA	NA	protein tyrosine phosphatase, non-receptor type 18 [Source:MGI Symbol;Acc:MGI:108410]	0	0	0	0	0	0	0	0	0.832663	0.118974	0	0	0.823394	0.147274	0	0	0.125604	0.024955	0	0	0.967548	-0.0475941	0.480015	0.904128	down	no
1229	"="	chr1	+	34474499	34475733	ENSMUST00000188019	2	284	MSTRG.316	Ptpn18	GO:0004721(phosphoprotein phosphatase activity);GO:0004725(protein tyrosine phosphatase activity);GO:0004726(non-membrane spanning protein tyrosine phosphatase activity);GO:0005515(protein binding);GO:0016787(hydrolase activity);GO:0016791(phosphatase activity);GO:0006470(protein dephosphorylation);GO:0016311(dephosphorylation);GO:0035335(peptidyl-tyrosine dephosphorylation);GO:0005634(nucleus);G…	NA	NA	NA	protein tyrosine phosphatase, non-receptor type 18 [Source:MGI Symbol;Acc:MGI:108410]	4.2861	0.585027	0.539906	0.08898	2.12787	0.331503	0.137848	0.019089	0	0	0	0	0	0	1.23976	0.202386	0	0	0.643647	0.106543	1.13974	0.188708	0.340174	0.828549	up	no
1232	"="	chr1	+	34498410	34503063	ENSMUST00000027299	5	1267	ENSMUSG00000026125	Prss39	GO:0004252(serine-type endopeptidase activity);GO:0006508(proteolysis);GO:0001669(acrosomal vesicle);GO:0005576(extracellular region);GO:0031410(cytoplasmic vesicle)	NA	NA	NA	protease, serine 39 [Source:MGI Symbol;Acc:MGI:1270856]	0.184873	0.025234	0	0	0	0	0	0	0	0	0	0	0	0	0	0	0	0	0	0	1.00838	0.0120421	0.227111	0.742279	up	no
1237	"="	chr1	-	34543968	34560943	ENSMUST00000115071	5	1629	ENSMUSG00000037529	Prss40	GO:0006508(proteolysis);GO:0004252(serine-type endopeptidase activity);GO:0031410(cytoplasmic vesicle);GO:0005576(extracellular region);GO:0001669(acrosomal vesicle);GO:0016787(hydrolase activity);GO:0008236(serine-type peptidase activity);GO:0008233(peptidase activity)	NA	NA	NA	protease, serine 40 [Source:MGI Symbol;Acc:MGI:1270857]	0	0	0	0	0	0	0	0	0	0	0	0	0	0	0	0	0	0	0.092695	0.015344	0.998347	-0.00238629	0.689331	0.934186	down	no
1247	"="	chr1	+	34678188	34812739	ENSMUST00000159747	14	6514	MSTRG.318	Arhgef4	GO:0005622(intracellular);GO:0043547(positive regulation of GTPase activity);GO:0035556(intracellular signal transduction);GO:0035023(regulation of Rho protein signal transduction);GO:0005089(Rho guanyl-nucleotide exchange factor activity);GO:0005085(guanyl-nucleotide exchange factor activity);GO:0019904(protein domain specific binding);GO:0030676(Rac guanyl-nucleotide exchange factor activity);G…	04810(Regulation of actin cytoskeleton)	NA	NA	Rho guanine nucleotide exchange factor (GEF) 4 [Source:MGI Symbol;Acc:MGI:2442507]	3.06404	0.418223	1.89084	0.311624	2.10547	0.328013	2.32704	0.322238	2.55394	0.364915	1.49311	0.244113	1.31797	0.235735	1.75556	0.286589	0.844432	0.167772	1.4255	0.235962	1.11986	0.163313	0.00205447	0.379088	up	no
1249	"="	chr1	+	34750881	34807144	ENSMUST00000159021	6	906	MSTRG.318	Arhgef4	GO:0005622(intracellular);GO:0043547(positive regulation of GTPase activity);GO:0035556(intracellular signal transduction);GO:0035023(regulation of Rho protein signal transduction);GO:0005089(Rho guanyl-nucleotide exchange factor activity);GO:0005085(guanyl-nucleotide exchange factor activity);GO:0019904(protein domain specific binding);GO:0030676(Rac guanyl-nucleotide exchange factor activity);G…	04810(Regulation of actin cytoskeleton)	NA	NA	Rho guanine nucleotide exchange factor (GEF) 4 [Source:MGI Symbol;Acc:MGI:2442507]	0	0	0	0	0.228313	0.035569	0.734475	0.101707	0	0	0	0	0	0	0.236522	0.038611	0	0	0	0	1.03189	0.0452961	0.265728	0.779932	up	no
1251	"="	chr1	+	34753123	34753477	ENSMUST00000194977	1	355	MSTRG.320	Gm37845	NA	NA	NA	NA	predicted gene, 37845 [Source:MGI Symbol;Acc:MGI:5611073]	0	0	0	0	0	0	0.425352	0.058901	0	0	0	0	0.850704	0.152159	0	0	0.850704	0.169018	0	0	0.91723	-0.124645	0.0965718	0.65409	down	no
1252	"="	chr1	+	34801704	34813309	ENSMUST00000047664	10	3287	MSTRG.318	Arhgef4	GO:0005622(intracellular);GO:0043547(positive regulation of GTPase activity);GO:0035556(intracellular signal transduction);GO:0035023(regulation of Rho protein signal transduction);GO:0005089(Rho guanyl-nucleotide exchange factor activity);GO:0005085(guanyl-nucleotide exchange factor activity);GO:0019904(protein domain specific binding);GO:0030676(Rac guanyl-nucleotide exchange factor activity);G…	04810(Regulation of actin cytoskeleton)	NA	NA	Rho guanine nucleotide exchange factor (GEF) 4 [Source:MGI Symbol;Acc:MGI:2442507]	0	0	0	0	0.143015	0.02228	0	0	0	0	0	0	0	0	0	0	0	0	0	0	0.999754	-0.000355585	0.962775	0.994297	down	no
1253	"="	chr1	+	34801721	34809218	ENSMUST00000162760	5	2981	MSTRG.318	Arhgef4	GO:0005622(intracellular);GO:0043547(positive regulation of GTPase activity);GO:0035556(intracellular signal transduction);GO:0035023(regulation of Rho protein signal transduction);GO:0005089(Rho guanyl-nucleotide exchange factor activity);GO:0005085(guanyl-nucleotide exchange factor activity);GO:0019904(protein domain specific binding);GO:0030676(Rac guanyl-nucleotide exchange factor activity);G…	04810(Regulation of actin cytoskeleton)	NA	NA	Rho guanine nucleotide exchange factor (GEF) 4 [Source:MGI Symbol;Acc:MGI:2442507]	1.10273	0.150515	0.552943	0.091129	0.831336	0.129515	0.938809	0.130002	0.354579	0.050663	0.650786	0.106399	0.19792	0.0354	0	0	0	0	0	0	1.10895	0.149189	0.0100801	0.510635	up	no
1254	"="	chr1	+	34801722	34806698	ENSMUST00000159059	4	1024	MSTRG.318	Arhgef4	GO:0005622(intracellular);GO:0043547(positive regulation of GTPase activity);GO:0035556(intracellular signal transduction);GO:0035023(regulation of Rho protein signal transduction);GO:0005089(Rho guanyl-nucleotide exchange factor activity);GO:0005085(guanyl-nucleotide exchange factor activity);GO:0019904(protein domain specific binding);GO:0030676(Rac guanyl-nucleotide exchange factor activity);G…	04810(Regulation of actin cytoskeleton)	NA	NA	Rho guanine nucleotide exchange factor (GEF) 4 [Source:MGI Symbol;Acc:MGI:2442507]	0.745594	0.101769	0	0	0.312546	0.048692	1.30453	0.180645	0.380666	0.054391	0.291016	0.047579	0.279297	0.049956	0	0	1.18714	0.235863	0.147461	0.024409	0.991174	-0.0127893	0.889618	0.993616	down	no
1255	"="	chr1	+	34801741	34808911	ENSMUST00000160855	6	2339	MSTRG.318	Arhgef4	GO:0005622(intracellular);GO:0043547(positive regulation of GTPase activity);GO:0035556(intracellular signal transduction);GO:0035023(regulation of Rho protein signal transduction);GO:0005089(Rho guanyl-nucleotide exchange factor activity);GO:0005085(guanyl-nucleotide exchange factor activity);GO:0019904(protein domain specific binding);GO:0030676(Rac guanyl-nucleotide exchange factor activity);G…	04810(Regulation of actin cytoskeleton)	NA	NA	Rho guanine nucleotide exchange factor (GEF) 4 [Source:MGI Symbol;Acc:MGI:2442507]	0.418084	0.057066	0	0	0.131962	0.020558	0.055494	0.007685	0.648626	0.092678	0	0	0	0	0	0	0.367308	0.072977	1.07657	0.178204	0.982968	-0.024784	0.732826	0.948264	down	no
1259	"="	chr1	-	34813219	34843050	ENSMUST00000167518	8	5058	MSTRG.322	Fam168b	GO:0003674(molecular_function);GO:0008150(biological_process);GO:0005737(cytoplasm);GO:0005886(plasma membrane);GO:0016020(membrane);GO:0016021(integral component of membrane);GO:0030424(axon);GO:0042995(cell projection);GO:0048471(perinuclear region of cytoplasm);GO:0070062(extracellular exosome)	NA	NA	NA	family with sequence similarity 168, member B [Source:MGI Symbol;Acc:MGI:2448487]	2.5688	0.350626	0.462187	0.076172	2.93669	0.457509	2.76256	0.382547	2.26186	0.323182	1.8568	0.303573	1.06461	0.190418	1.65737	0.270561	0.716712	0.142397	5.8083	0.961446	1.05125	0.0721031	0.729318	0.94728	up	no
1260	"="	chr1	-	34813226	34843065	ENSMUST00000047534	7	5030	MSTRG.322	Fam168b	GO:0003674(molecular_function);GO:0008150(biological_process);GO:0005737(cytoplasm);GO:0005886(plasma membrane);GO:0016020(membrane);GO:0016021(integral component of membrane);GO:0030424(axon);GO:0042995(cell projection);GO:0048471(perinuclear region of cytoplasm);GO:0070062(extracellular exosome)	NA	NA	NA	family with sequence similarity 168, member B [Source:MGI Symbol;Acc:MGI:2448487]	41.653	5.68538	22.7512	3.74955	36.5426	5.693	36.4633	5.04927	31.4761	4.49741	27.0471	4.42201	28.7984	5.15095	38.4366	6.27464	17.5361	3.48409	51.1273	8.46308	1.03799	0.0537942	0.83925	0.980344	up	no
1261	"="	chr1	-	34817235	34842964	ENSMUST00000170092	7	941	MSTRG.322	Fam168b	GO:0003674(molecular_function);GO:0008150(biological_process);GO:0005737(cytoplasm);GO:0005886(plasma membrane);GO:0016020(membrane);GO:0016021(integral component of membrane);GO:0030424(axon);GO:0042995(cell projection);GO:0048471(perinuclear region of cytoplasm);GO:0070062(extracellular exosome)	NA	NA	NA	family with sequence similarity 168, member B [Source:MGI Symbol;Acc:MGI:2448487]	21.1047	2.88066	15.6688	2.58232	32.7553	5.10298	23.0839	3.19656	29.9061	4.27308	18.0832	2.95647	16.7597	2.99768	19.6889	3.21415	10.7234	2.13054	27.5781	4.56499	1.09482	0.130695	0.630957	0.927517	up	no
1262	"="	chr1	-	34817352	34842985	ENSMUST00000185469	7	778	MSTRG.322	Fam168b	GO:0003674(molecular_function);GO:0008150(biological_process);GO:0005737(cytoplasm);GO:0005886(plasma membrane);GO:0016020(membrane);GO:0016021(integral component of membrane);GO:0030424(axon);GO:0042995(cell projection);GO:0048471(perinuclear region of cytoplasm);GO:0070062(extracellular exosome)	NA	NA	NA	family with sequence similarity 168, member B [Source:MGI Symbol;Acc:MGI:2448487]	1.54305	0.210617	4.362	0.718887	4.70225	0.732567	2.37232	0.328508	4.54258	0.649059	5.94944	0.97269	5.44438	0.973796	1.24418	0.203108	3.04836	0.605651	2.4032	0.397801	0.860818	-0.21622	0.355525	0.831409	down	no
1263	"="	chr1	-	34818009	34843034	ENSMUST00000191307	7	844	MSTRG.322	Fam168b	GO:0003674(molecular_function);GO:0008150(biological_process);GO:0005737(cytoplasm);GO:0005886(plasma membrane);GO:0016020(membrane);GO:0016021(integral component of membrane);GO:0030424(axon);GO:0042995(cell projection);GO:0048471(perinuclear region of cytoplasm);GO:0070062(extracellular exosome)	NA	NA	NA	family with sequence similarity 168, member B [Source:MGI Symbol;Acc:MGI:2448487]	6.4446	0.879649	2.4943	0.411078	9.55405	1.48843	5.29793	0.733633	8.44453	1.20658	7.47652	1.22236	5.49998	0.98374	4.99742	0.815812	3.2686	0.649408	5.17343	0.856356	0.992691	-0.0105836	0.961411	0.994297	down	no
1264	"="	chr1	-	34819612	34843013	ENSMUST00000185279	3	487	MSTRG.322	Fam168b	GO:0003674(molecular_function);GO:0008150(biological_process);GO:0005737(cytoplasm);GO:0005886(plasma membrane);GO:0016020(membrane);GO:0016021(integral component of membrane);GO:0030424(axon);GO:0042995(cell projection);GO:0048471(perinuclear region of cytoplasm);GO:0070062(extracellular exosome)	NA	NA	NA	family with sequence similarity 168, member B [Source:MGI Symbol;Acc:MGI:2448487]	0	0	0	0	0.193191	0.030097	0	0	0	0	0	0	0	0	0	0	0	0	0	0	0.999668	-0.000478509	0.962775	0.994297	down	no
1265	"="	chr1	-	34819699	34843004	ENSMUST00000185231	5	464	MSTRG.322	Fam168b	GO:0003674(molecular_function);GO:0008150(biological_process);GO:0005737(cytoplasm);GO:0005886(plasma membrane);GO:0016020(membrane);GO:0016021(integral component of membrane);GO:0030424(axon);GO:0042995(cell projection);GO:0048471(perinuclear region of cytoplasm);GO:0070062(extracellular exosome)	NA	NA	NA	family with sequence similarity 168, member B [Source:MGI Symbol;Acc:MGI:2448487]	1.65182	0.225463	0.971311	0.160079	0.330928	0.051556	1.63882	0.226936	0	0	0.2892	0.047282	0	0	0	0	0	0	0.426201	0.070549	1.17691	0.235001	0.00601175	0.458644	up	no
1267	"="	chr1	-	34828642	34843065	ENSMUST00000140534	3	525	MSTRG.322	Fam168b	GO:0003674(molecular_function);GO:0008150(biological_process);GO:0005737(cytoplasm);GO:0005886(plasma membrane);GO:0016020(membrane);GO:0016021(integral component of membrane);GO:0030424(axon);GO:0042995(cell projection);GO:0048471(perinuclear region of cytoplasm);GO:0070062(extracellular exosome)	NA	NA	NA	family with sequence similarity 168, member B [Source:MGI Symbol;Acc:MGI:2448487]	3.57613	0.48812	2.14462	0.353448	2.18919	0.341056	4.63459	0.641778	5.0084	0.715616	1.84199	0.301152	1.78005	0.318384	2.94708	0.4811	1.2214	0.242668	2.30404	0.381387	1.18255	0.241903	0.0445643	0.60017	up	no
1268	"="	chr1	+	34849976	34873956	ENSMUST00000156687	7	5176	MSTRG.324	Plekhb2	GO:0003674(molecular_function);GO:0045595(regulation of cell differentiation);GO:0005768(endosome);GO:0016020(membrane);GO:0016021(integral component of membrane);GO:0055038(recycling endosome membrane)	NA	NA	NA	pleckstrin homology domain containing, family B (evectins) member 2 [Source:MGI Symbol;Acc:MGI:2385825]	53.3147	7.27712	16.7554	2.7614	42.5288	6.6256	16.7555	2.32023	44.1664	6.31065	37.8353	6.1858	33.658	6.02016	53.7634	8.77669	12.2227	2.42842	12.4231	2.05639	1.0342	0.0485137	0.935062	0.994297	up	no
1269	"="	chr1	+	34849992	34879580	ENSMUST00000027297	8	3279	MSTRG.324	Plekhb2	GO:0003674(molecular_function);GO:0045595(regulation of cell differentiation);GO:0005768(endosome);GO:0016020(membrane);GO:0016021(integral component of membrane);GO:0055038(recycling endosome membrane)	NA	NA	NA	pleckstrin homology domain containing, family B (evectins) member 2 [Source:MGI Symbol;Acc:MGI:2385825]	61.7226	8.42476	154.163	25.4071	102.757	16.0087	246.764	34.1707	71.8522	10.2665	68.7837	11.2456	229.607	41.068	64.6576	10.5551	48.529	9.64177	75.2113	12.4497	1.18255	0.241901	0.73429	0.9487	up	no
1271	"="	chr1	+	34851837	34863475	ENSMUST00000152654	4	344	MSTRG.324	Plekhb2	GO:0003674(molecular_function);GO:0045595(regulation of cell differentiation);GO:0005768(endosome);GO:0016020(membrane);GO:0016021(integral component of membrane);GO:0055038(recycling endosome membrane)	NA	NA	NA	pleckstrin homology domain containing, family B (evectins) member 2 [Source:MGI Symbol;Acc:MGI:2385825]	0	0	3.73	0.614729	1.874	0.291952	0.391169	0.054167	1.27547	0.182243	0.643521	0.105211	0	0	0	0	0	0	1.35353	0.224049	1.09532	0.131348	0.482235	0.905265	up	no
1272	"="	chr1	+	34877656	34879577	ENSMUST00000191722	2	302	MSTRG.324	Plekhb2	GO:0003674(molecular_function);GO:0045595(regulation of cell differentiation);GO:0005768(endosome);GO:0016020(membrane);GO:0016021(integral component of membrane);GO:0055038(recycling endosome membrane)	NA	NA	NA	pleckstrin homology domain containing, family B (evectins) member 2 [Source:MGI Symbol;Acc:MGI:2385825]	4.60793	0.628955	0.459041	0.075653	0.63147	0.098377	0.190751	0.026414	0.586406	0.083788	1.54585	0.252735	0	0	0.565858	0.092374	0.565562	0.112366	0.549519	0.090962	1.12758	0.173234	0.330456	0.828549	up	no
1289	"="	chr1	+	36068400	36106446	ENSMUST00000088174	2	3719	MSTRG.325	Hs6st1	GO:0008146(sulfotransferase activity);GO:0016740(transferase activity);GO:0017095(heparan sulfate 6-O-sulfotransferase activity);GO:0001525(angiogenesis);GO:0015012(heparan sulfate proteoglycan biosynthetic process);GO:0015015(heparan sulfate proteoglycan biosynthetic process, enzymatic modification);GO:0048286(lung alveolus development);GO:0048666(neuron development);GO:0060716(labyrinthine laye…	00534(Glycosaminoglycan biosynthesis - heparan sulfate / heparin)	K18571	EC:2.8.2.-	heparan sulfate 6-O-sulfotransferase 1 [Source:MGI Symbol;Acc:MGI:1354958]	16.1867	2.20938	17.7829	2.93074	173.827	27.0806	13.3672	1.85103	15.1362	2.16271	179.379	29.3271	190.257	34.0298	20.525	3.35065	21.5589	4.28334	18.0073	2.98074	0.371363	-1.4291	0.281311	0.791262	down	no
1293	"="	chr1	+	36101690	36104980	ENSMUST00000194670	1	3291	MSTRG.325	Hs6st1	GO:0008146(sulfotransferase activity);GO:0016740(transferase activity);GO:0017095(heparan sulfate 6-O-sulfotransferase activity);GO:0001525(angiogenesis);GO:0015012(heparan sulfate proteoglycan biosynthetic process);GO:0015015(heparan sulfate proteoglycan biosynthetic process, enzymatic modification);GO:0048286(lung alveolus development);GO:0048666(neuron development);GO:0060716(labyrinthine laye…	00534(Glycosaminoglycan biosynthesis - heparan sulfate / heparin)	NA	NA	heparan sulfate 6-O-sulfotransferase 1 [Source:MGI Symbol;Acc:MGI:1354958]	0	0	0	0	0	0	0	0	0.974984	0.139309	0	0	0	0	0.465918	0.07606	1.8612	0.369784	0.473472	0.078374	0.863239	-0.212168	0.0670226	0.60017	down	no
1297	"="	chr1	-	36140027	36244305	ENSMUST00000046875	41	9033	MSTRG.337	Uggt1	GO:0003980(UDP-glucose:glycoprotein glucosyltransferase activity);GO:0005515(protein binding);GO:0016740(transferase activity);GO:0016757(transferase activity, transferring glycosyl groups);GO:0051082(unfolded protein binding);GO:0006486(protein glycosylation);GO:0097359(UDP-glucosylation);GO:0005783(endoplasmic reticulum);GO:0005788(endoplasmic reticulum lumen);GO:0005793(endoplasmic reticulum-G…	04141(Protein processing in endoplasmic reticulum)	K11936	EC:2.4.1.-	UDP-glucose glycoprotein glucosyltransferase 1 [Source:MGI Symbol;Acc:MGI:2443162]	5.53343	0.755279	18.8006	3.09847	4.18173	0.651475	7.22558	1.00057	14.1682	2.0244	28.7302	4.69719	17.962	3.21272	23.0272	3.75911	17.4505	3.46709	36.7232	6.07878	0.483398	-1.04872	0.0276417	0.583423	down	yes
1299	"="	chr1	-	36143482	36165811	ENSMUST00000173999	14	3536	MSTRG.337	Uggt1	GO:0003980(UDP-glucose:glycoprotein glucosyltransferase activity);GO:0005515(protein binding);GO:0016740(transferase activity);GO:0016757(transferase activity, transferring glycosyl groups);GO:0051082(unfolded protein binding);GO:0006486(protein glycosylation);GO:0097359(UDP-glucosylation);GO:0005783(endoplasmic reticulum);GO:0005788(endoplasmic reticulum lumen);GO:0005793(endoplasmic reticulum-G…	04141(Protein processing in endoplasmic reticulum)	NA	NA	UDP-glucose glycoprotein glucosyltransferase 1 [Source:MGI Symbol;Acc:MGI:2443162]	25.5933	3.49333	6.0077	0.990109	14.2913	2.22646	3.79195	0.525092	10.6273	1.51847	9.08197	1.48484	5.99177	1.0717	7.57907	1.23726	8.27349	1.64378	5.80223	0.960441	1.03466	0.0491615	0.897275	0.994297	up	no
1300	"="	chr1	-	36143486	36244161	ENSMUST00000174266	40	5399	MSTRG.337	Uggt1	GO:0003980(UDP-glucose:glycoprotein glucosyltransferase activity);GO:0005515(protein binding);GO:0016740(transferase activity);GO:0016757(transferase activity, transferring glycosyl groups);GO:0051082(unfolded protein binding);GO:0006486(protein glycosylation);GO:0097359(UDP-glucosylation);GO:0005783(endoplasmic reticulum);GO:0005788(endoplasmic reticulum lumen);GO:0005793(endoplasmic reticulum-G…	04141(Protein processing in endoplasmic reticulum)	K11936	EC:2.4.1.-	UDP-glucose glycoprotein glucosyltransferase 1 [Source:MGI Symbol;Acc:MGI:2443162]	0	0	0.601902	0.099198	25.0047	3.8955	7.57699	1.04923	2.56405	0.366359	0	0	2.13271	0.381462	0	0	0	0	1.45753	0.241264	1.23306	0.302244	0.58911	0.924261	up	no
1302	"="	chr1	-	36146157	36150524	ENSMUST00000173250	3	626	MSTRG.337	Uggt1	GO:0003980(UDP-glucose:glycoprotein glucosyltransferase activity);GO:0005515(protein binding);GO:0016740(transferase activity);GO:0016757(transferase activity, transferring glycosyl groups);GO:0051082(unfolded protein binding);GO:0006486(protein glycosylation);GO:0097359(UDP-glucosylation);GO:0005783(endoplasmic reticulum);GO:0005788(endoplasmic reticulum lumen);GO:0005793(endoplasmic reticulum-G…	04141(Protein processing in endoplasmic reticulum)	NA	NA	UDP-glucose glycoprotein glucosyltransferase 1 [Source:MGI Symbol;Acc:MGI:2443162]	2.28142	0.3114	4.66532	0.768876	3.03108	0.472215	6.20555	0.859317	0.658428	0.094078	3.152	0.515329	4.4657	0.798745	7.89032	1.28807	0.411467	0.081751	5.92238	0.98033	1.02711	0.0385875	0.89266	0.994282	up	no
1304	"="	chr1	-	36162226	36182634	ENSMUST00000173166	13	1501	MSTRG.337	Uggt1	GO:0003980(UDP-glucose:glycoprotein glucosyltransferase activity);GO:0005515(protein binding);GO:0016740(transferase activity);GO:0016757(transferase activity, transferring glycosyl groups);GO:0051082(unfolded protein binding);GO:0006486(protein glycosylation);GO:0097359(UDP-glucosylation);GO:0005783(endoplasmic reticulum);GO:0005788(endoplasmic reticulum lumen);GO:0005793(endoplasmic reticulum-G…	04141(Protein processing in endoplasmic reticulum)	K11936	EC:2.4.1.-	UDP-glucose glycoprotein glucosyltransferase 1 [Source:MGI Symbol;Acc:MGI:2443162]	0	0	12.0858	1.99183	10.8208	1.68578	5.48159	0.759066	8.70047	1.24315	0	0	5.3983	0.965554	0	0	2.96164	0.588421	3.49246	0.578106	1.04616	0.0651066	0.856589	0.984954	up	no
1305	"="	chr1	-	36163379	36164959	ENSMUST00000173082	2	548	MSTRG.337	Uggt1	GO:0003980(UDP-glucose:glycoprotein glucosyltransferase activity);GO:0005515(protein binding);GO:0016740(transferase activity);GO:0016757(transferase activity, transferring glycosyl groups);GO:0051082(unfolded protein binding);GO:0006486(protein glycosylation);GO:0097359(UDP-glucosylation);GO:0005783(endoplasmic reticulum);GO:0005788(endoplasmic reticulum lumen);GO:0005793(endoplasmic reticulum-G…	04141(Protein processing in endoplasmic reticulum)	NA	NA	UDP-glucose glycoprotein glucosyltransferase 1 [Source:MGI Symbol;Acc:MGI:2443162]	3.84635	0.525003	5.01977	0.827293	7.81076	1.21684	3.99512	0.553227	4.67004	0.66727	5.72041	0.935245	3.29023	0.588498	1.43276	0.233894	2.94763	0.585637	7.4805	1.23825	1.00482	0.00693375	0.977106	0.994875	up	no
1306	"="	chr1	-	36178605	36244107	ENSMUST00000174716	19	3064	MSTRG.337	Uggt1	GO:0003980(UDP-glucose:glycoprotein glucosyltransferase activity);GO:0005515(protein binding);GO:0016740(transferase activity);GO:0016757(transferase activity, transferring glycosyl groups);GO:0051082(unfolded protein binding);GO:0006486(protein glycosylation);GO:0097359(UDP-glucosylation);GO:0005783(endoplasmic reticulum);GO:0005788(endoplasmic reticulum lumen);GO:0005793(endoplasmic reticulum-G…	04141(Protein processing in endoplasmic reticulum)	NA	NA	UDP-glucose glycoprotein glucosyltransferase 1 [Source:MGI Symbol;Acc:MGI:2443162]	30.9788	4.22842	5.09049	0.838947	25.2942	3.9406	11.7663	1.62934	4.99395	0.713553	4.36781	0.714106	5.1197	0.915722	3.639	0.594054	5.104	1.01407	5.25975	0.870644	1.55159	0.633745	0.21283	0.742279	up	no
1307	"="	chr1	-	36185887	36210030	ENSMUST00000174142	7	677	MSTRG.337	Uggt1	GO:0003980(UDP-glucose:glycoprotein glucosyltransferase activity);GO:0005515(protein binding);GO:0016740(transferase activity);GO:0016757(transferase activity, transferring glycosyl groups);GO:0051082(unfolded protein binding);GO:0006486(protein glycosylation);GO:0097359(UDP-glucosylation);GO:0005783(endoplasmic reticulum);GO:0005788(endoplasmic reticulum lumen);GO:0005793(endoplasmic reticulum-G…	04141(Protein processing in endoplasmic reticulum)	K11936	EC:2.4.1.-	UDP-glucose glycoprotein glucosyltransferase 1 [Source:MGI Symbol;Acc:MGI:2443162]	0	0	0	0	0	0	4.03572	0.558848	1.01574	0.145133	1.31099	0.214337	1.50512	0.26921	0.892395	0.145681	0	0	0	0	1.11057	0.151305	0.393622	0.856294	up	no
1308	"="	chr1	-	36195975	36208204	ENSMUST00000172592	5	542	MSTRG.337	Uggt1	GO:0003980(UDP-glucose:glycoprotein glucosyltransferase activity);GO:0005515(protein binding);GO:0016740(transferase activity);GO:0016757(transferase activity, transferring glycosyl groups);GO:0051082(unfolded protein binding);GO:0006486(protein glycosylation);GO:0097359(UDP-glucosylation);GO:0005783(endoplasmic reticulum);GO:0005788(endoplasmic reticulum lumen);GO:0005793(endoplasmic reticulum-G…	04141(Protein processing in endoplasmic reticulum)	NA	NA	UDP-glucose glycoprotein glucosyltransferase 1 [Source:MGI Symbol;Acc:MGI:2443162]	1.81825	0.248181	0.114437	0.01886	0.618965	0.096429	3.13354	0.433918	0.038373	0.005483	0	0	0.227155	0.040629	0.343556	0.056084	0.838446	0.166583	0.321689	0.053249	1.13034	0.176753	0.224798	0.742279	up	no
1309	"="	chr1	-	36243639	36244720	ENSMUST00000192159	1	1082	MSTRG.337	Uggt1	GO:0003980(UDP-glucose:glycoprotein glucosyltransferase activity);GO:0005515(protein binding);GO:0016740(transferase activity);GO:0016757(transferase activity, transferring glycosyl groups);GO:0051082(unfolded protein binding);GO:0006486(protein glycosylation);GO:0097359(UDP-glucosylation);GO:0005783(endoplasmic reticulum);GO:0005788(endoplasmic reticulum lumen);GO:0005793(endoplasmic reticulum-G…	04141(Protein processing in endoplasmic reticulum)	NA	NA	UDP-glucose glycoprotein glucosyltransferase 1 [Source:MGI Symbol;Acc:MGI:2443162]	0.140119	0.019125	0.07928	0.013066	0.090101	0.014037	0.087167	0.01207	0.087128	0.012449	0.351202	0.057419	0.040378	0.007222	0.049111	0.008017	0.186251	0.037004	0.079068	0.013088	0.992869	-0.0103246	0.591651	0.925171	down	no
1310	"="	chr1	-	36264597	36273435	ENSMUST00000056946	4	2598	MSTRG.335	Neurl3	GO:0008270(zinc ion binding);GO:0016740(transferase activity);GO:0046872(metal ion binding);GO:0061630(ubiquitin protein ligase activity);GO:0016567(protein ubiquitination);GO:0005575(cellular_component)	NA	NA	NA	neuralized E3 ubiquitin protein ligase 3 [Source:MGI Symbol;Acc:MGI:2429944]	0	0	22.9901	3.78892	15.7454	2.45299	0	0	17.4964	2.49995	12.731	2.08143	0	0	16.3334	2.66637	0	0	11.9641	1.98041	1.05459	0.0766803	0.930886	0.994297	up	no
1313	"="	chr1	-	36268861	36274679	ENSMUST00000188666	4	1206	MSTRG.335	Neurl3	GO:0008270(zinc ion binding);GO:0016740(transferase activity);GO:0046872(metal ion binding);GO:0061630(ubiquitin protein ligase activity);GO:0016567(protein ubiquitination);GO:0005575(cellular_component)	NA	NA	NA	neuralized E3 ubiquitin protein ligase 3 [Source:MGI Symbol;Acc:MGI:2429944]	4.16002	0.567817	5.59394	0.921919	5.79871	0.903386	2.63666	0.365113	4.46929	0.638587	4.5818	0.749091	1.66947	0.298606	3.93057	0.641652	1.56987	0.311902	3.08085	0.509973	1.11395	0.155679	0.384805	0.850641	up	no
1314	"="	chr1	+	36307733	36319203	ENSMUST00000126413	7	870	MSTRG.339	Arid5a	GO:0003677(DNA binding);GO:0005730(nucleolus);GO:0005654(nucleoplasm);GO:0005634(nucleus);GO:0003682(chromatin binding);GO:0008134(transcription factor binding);GO:0044212(transcription regulatory region DNA binding);GO:0002062(chondrocyte differentiation);GO:0006351(transcription, DNA-templated);GO:0006355(regulation of transcription, DNA-templated);GO:0035066(positive regulation of histone acet…	NA	NA	NA	AT rich interactive domain 5A (MRF1-like) [Source:MGI Symbol;Acc:MGI:2443039]	0	0	0.37995	0.062618	0	0	0	0	0.192663	0.027528	0	0	0	0	0	0	0	0	0	0	1.01302	0.0186635	0.4385	0.881789	up	no
1315	"="	chr1	+	36307754	36317442	ENSMUST00000142319	3	441	MSTRG.339	Arid5a	GO:0003677(DNA binding);GO:0005730(nucleolus);GO:0005654(nucleoplasm);GO:0005634(nucleus);GO:0003682(chromatin binding);GO:0008134(transcription factor binding);GO:0044212(transcription regulatory region DNA binding);GO:0002062(chondrocyte differentiation);GO:0006351(transcription, DNA-templated);GO:0006355(regulation of transcription, DNA-templated);GO:0035066(positive regulation of histone acet…	NA	NA	NA	AT rich interactive domain 5A (MRF1-like) [Source:MGI Symbol;Acc:MGI:2443039]	0.576272	0.078658	0	0	0	0	0	0	0.153409	0.02192	0	0	0	0	0	0	0	0	0	0	1.02857	0.0406406	0.177702	0.72456	up	no
1316	"="	chr1	+	36307754	36318288	ENSMUST00000150747	3	407	MSTRG.339	Arid5a	GO:0003677(DNA binding);GO:0005730(nucleolus);GO:0005654(nucleoplasm);GO:0005634(nucleus);GO:0003682(chromatin binding);GO:0008134(transcription factor binding);GO:0044212(transcription regulatory region DNA binding);GO:0002062(chondrocyte differentiation);GO:0006351(transcription, DNA-templated);GO:0006355(regulation of transcription, DNA-templated);GO:0035066(positive regulation of histone acet…	NA	NA	NA	AT rich interactive domain 5A (MRF1-like) [Source:MGI Symbol;Acc:MGI:2443039]	0.193779	0.02645	0.403805	0.06655	0.648692	0.10106	0.263886	0.036542	0.806303	0.115207	0.152637	0.024955	1.15031	0.205747	0.514184	0.083939	2.13709	0.424599	0.408103	0.067553	0.830479	-0.267985	0.00390704	0.42569	down	no
1317	"="	chr1	+	36307754	36319214	ENSMUST00000145179	6	739	MSTRG.339	Arid5a	GO:0003677(DNA binding);GO:0005730(nucleolus);GO:0005654(nucleoplasm);GO:0005634(nucleus);GO:0003682(chromatin binding);GO:0008134(transcription factor binding);GO:0044212(transcription regulatory region DNA binding);GO:0002062(chondrocyte differentiation);GO:0006351(transcription, DNA-templated);GO:0006355(regulation of transcription, DNA-templated);GO:0035066(positive regulation of histone acet…	NA	NA	NA	AT rich interactive domain 5A (MRF1-like) [Source:MGI Symbol;Acc:MGI:2443039]	0	0	0.99104	0.16333	0	0	0	0	0	0	0	0	0.062172	0.01112	0	0	2.41245	0.479306	0	0	0.853418	-0.228675	0.114646	0.684729	down	no
1318	"="	chr1	+	36307754	36319887	ENSMUST00000124280	4	3118	MSTRG.339	Arid5a	GO:0003677(DNA binding);GO:0005730(nucleolus);GO:0005654(nucleoplasm);GO:0005634(nucleus);GO:0003682(chromatin binding);GO:0008134(transcription factor binding);GO:0044212(transcription regulatory region DNA binding);GO:0002062(chondrocyte differentiation);GO:0006351(transcription, DNA-templated);GO:0006355(regulation of transcription, DNA-templated);GO:0035066(positive regulation of histone acet…	NA	NA	NA	AT rich interactive domain 5A (MRF1-like) [Source:MGI Symbol;Acc:MGI:2443039]	1.0934	0.149243	0.799642	0.131786	2.26271	0.35251	0.310884	0.04305	0	0	1.79862	0.294062	1.73623	0.310546	2.07924	0.339428	1.58929	0.31576	0.461075	0.076322	0.839129	-0.253036	0.0600107	0.60017	down	no
1319	"="	chr1	+	36307754	36320526	ENSMUST00000097778	8	2270	MSTRG.339	Arid5a	GO:0003677(DNA binding);GO:0005730(nucleolus);GO:0005654(nucleoplasm);GO:0005634(nucleus);GO:0003682(chromatin binding);GO:0008134(transcription factor binding);GO:0044212(transcription regulatory region DNA binding);GO:0002062(chondrocyte differentiation);GO:0006351(transcription, DNA-templated);GO:0006355(regulation of transcription, DNA-templated);GO:0035066(positive regulation of histone acet…	NA	NA	NA	AT rich interactive domain 5A (MRF1-like) [Source:MGI Symbol;Acc:MGI:2443039]	0	0	0	0	0.046294	0.007212	0	0	0	0	0	0	0	0	0	0	0	0	0	0	0.99992	-0.000115962	0.962775	0.994297	down	no
1320	"="	chr1	+	36307754	36320528	ENSMUST00000116629	6	2056	MSTRG.339	Arid5a	GO:0003677(DNA binding);GO:0005730(nucleolus);GO:0005654(nucleoplasm);GO:0005634(nucleus);GO:0003682(chromatin binding);GO:0008134(transcription factor binding);GO:0044212(transcription regulatory region DNA binding);GO:0002062(chondrocyte differentiation);GO:0006351(transcription, DNA-templated);GO:0006355(regulation of transcription, DNA-templated);GO:0035066(positive regulation of histone acet…	NA	NA	NA	AT rich interactive domain 5A (MRF1-like) [Source:MGI Symbol;Acc:MGI:2443039]	1.03144	0.140785	0.166279	0.027404	0.47414	0.073867	1.37844	0.19088	0.09269	0.013244	0	0	0.503863	0.090122	0.848399	0.138498	0	0	0.624574	0.103386	1.06515	0.0910571	0.223356	0.742279	up	no
1321	"="	chr1	+	36307754	36321071	ENSMUST00000115031	6	3002	MSTRG.339	Arid5a	GO:0003677(DNA binding);GO:0005730(nucleolus);GO:0005654(nucleoplasm);GO:0005634(nucleus);GO:0003682(chromatin binding);GO:0008134(transcription factor binding);GO:0044212(transcription regulatory region DNA binding);GO:0002062(chondrocyte differentiation);GO:0006351(transcription, DNA-templated);GO:0006355(regulation of transcription, DNA-templated);GO:0035066(positive regulation of histone acet…	NA	NA	NA	AT rich interactive domain 5A (MRF1-like) [Source:MGI Symbol;Acc:MGI:2443039]	0	0	0.638901	0.105295	0.003241	0.000505	0	0	0.676104	0.096604	0	0	0.115277	0.020619	0	0	0.485204	0.096401	0.249793	0.041348	0.975889	-0.0352108	0.483968	0.905974	down	no
1322	"="	chr1	+	36307754	36322991	ENSMUST00000115032	7	4640	MSTRG.339	Arid5a	GO:0003677(DNA binding);GO:0005730(nucleolus);GO:0005654(nucleoplasm);GO:0005634(nucleus);GO:0003682(chromatin binding);GO:0008134(transcription factor binding);GO:0044212(transcription regulatory region DNA binding);GO:0002062(chondrocyte differentiation);GO:0006351(transcription, DNA-templated);GO:0006355(regulation of transcription, DNA-templated);GO:0035066(positive regulation of histone acet…	NA	NA	NA	AT rich interactive domain 5A (MRF1-like) [Source:MGI Symbol;Acc:MGI:2443039]	2.25498	0.307791	3.77138	0.621549	0.316415	0.049295	0.40572	0.056182	0.911059	0.130175	1.28182	0.209569	0	0	1.10305	0.18007	0	0	0	0	1.18912	0.249889	0.193287	0.740784	up	no
1323	"="	chr1	+	36307754	36324029	ENSMUST00000137906	5	5504	MSTRG.339	Arid5a	GO:0003677(DNA binding);GO:0005730(nucleolus);GO:0005654(nucleoplasm);GO:0005634(nucleus);GO:0003682(chromatin binding);GO:0008134(transcription factor binding);GO:0044212(transcription regulatory region DNA binding);GO:0002062(chondrocyte differentiation);GO:0006351(transcription, DNA-templated);GO:0006355(regulation of transcription, DNA-templated);GO:0035066(positive regulation of histone acet…	NA	NA	NA	AT rich interactive domain 5A (MRF1-like) [Source:MGI Symbol;Acc:MGI:2443039]	0	0	0.326115	0.053746	0	0	0	0	0	0	0	0	0	0	0	0	0	0	0	0	1.00815	0.0117121	0.577398	0.920441	up	no
1324	"="	chr1	+	36307758	36312771	ENSMUST00000192874	1	5014	MSTRG.339	Arid5a	GO:0003677(DNA binding);GO:0005730(nucleolus);GO:0005654(nucleoplasm);GO:0005634(nucleus);GO:0003682(chromatin binding);GO:0008134(transcription factor binding);GO:0044212(transcription regulatory region DNA binding);GO:0002062(chondrocyte differentiation);GO:0006351(transcription, DNA-templated);GO:0006355(regulation of transcription, DNA-templated);GO:0035066(positive regulation of histone acet…	NA	NA	NA	AT rich interactive domain 5A (MRF1-like) [Source:MGI Symbol;Acc:MGI:2443039]	0	0	1.77104	0.29188	0	0	0	0	0	0	9.74073	1.59254	1.68528	0.301434	7.24491	1.18271	0.027573	0.005478	0.017665	0.002924	0.846404	-0.240581	0.521208	0.920441	down	no
1325	"="	chr1	+	36307769	36322988	ENSMUST00000115029	4	4329	MSTRG.339	Arid5a	GO:0003677(DNA binding);GO:0005730(nucleolus);GO:0005654(nucleoplasm);GO:0005634(nucleus);GO:0003682(chromatin binding);GO:0008134(transcription factor binding);GO:0044212(transcription regulatory region DNA binding);GO:0002062(chondrocyte differentiation);GO:0006351(transcription, DNA-templated);GO:0006355(regulation of transcription, DNA-templated);GO:0035066(positive regulation of histone acet…	NA	NA	NA	AT rich interactive domain 5A (MRF1-like) [Source:MGI Symbol;Acc:MGI:2443039]	0	0	0	0	0	0	0	0	0	0	0	0	0.575992	0.103023	0	0	0	0	0.071764	0.011879	0.973188	-0.0392094	0.319367	0.821921	down	no
1326	"="	chr1	+	36307779	36316578	ENSMUST00000140218	2	425	MSTRG.339	Arid5a	GO:0003677(DNA binding);GO:0005730(nucleolus);GO:0005654(nucleoplasm);GO:0005634(nucleus);GO:0003682(chromatin binding);GO:0008134(transcription factor binding);GO:0044212(transcription regulatory region DNA binding);GO:0002062(chondrocyte differentiation);GO:0006351(transcription, DNA-templated);GO:0006355(regulation of transcription, DNA-templated);GO:0035066(positive regulation of histone acet…	NA	NA	NA	AT rich interactive domain 5A (MRF1-like) [Source:MGI Symbol;Acc:MGI:2443039]	0	0	0	0	0	0	0	0	0.56306	0.080452	0	0	0	0	0	0	0	0	0	0	1.01008	0.014463	0.637626	0.927517	up	no
1327	"="	chr1	+	36315992	36318136	ENSMUST00000147123	4	563	MSTRG.339	Arid5a	GO:0003677(DNA binding);GO:0005730(nucleolus);GO:0005654(nucleoplasm);GO:0005634(nucleus);GO:0003682(chromatin binding);GO:0008134(transcription factor binding);GO:0044212(transcription regulatory region DNA binding);GO:0002062(chondrocyte differentiation);GO:0006351(transcription, DNA-templated);GO:0006355(regulation of transcription, DNA-templated);GO:0035066(positive regulation of histone acet…	NA	NA	NA	AT rich interactive domain 5A (MRF1-like) [Source:MGI Symbol;Acc:MGI:2443039]	1.33125	0.181707	2.01991	0.332895	1.71737	0.26755	1.03796	0.143732	1.59676	0.228151	1.90647	0.311694	0	0	0.307176	0.050145	0	0	0	0	1.18174	0.240907	0.0674445	0.60017	up	no
1328	"="	chr1	+	36317027	36318132	ENSMUST00000141121	3	400	MSTRG.339	Arid5a	GO:0003677(DNA binding);GO:0005730(nucleolus);GO:0005654(nucleoplasm);GO:0005634(nucleus);GO:0003682(chromatin binding);GO:0008134(transcription factor binding);GO:0044212(transcription regulatory region DNA binding);GO:0002062(chondrocyte differentiation);GO:0006351(transcription, DNA-templated);GO:0006355(regulation of transcription, DNA-templated);GO:0035066(positive regulation of histone acet…	NA	NA	NA	AT rich interactive domain 5A (MRF1-like) [Source:MGI Symbol;Acc:MGI:2443039]	0.557058	0.076035	0	0	0.371786	0.057921	0.291335	0.040343	0.179198	0.025604	1.04993	0.171655	0	0	0.203965	0.033297	0	0	0.538889	0.089202	1.02721	0.0387267	0.455552	0.891307	up	no
1338	"="	chr1	-	36335730	36369157	ENSMUST00000185912	21	4527	MSTRG.342	Kansl3	GO:0043231(intracellular membrane-bounded organelle);GO:0005730(nucleolus);GO:0005654(nucleoplasm);GO:0005634(nucleus);GO:0000123(histone acetyltransferase complex);GO:0043984(histone H4-K16 acetylation);GO:0043982(histone H4-K8 acetylation);GO:0043981(histone H4-K5 acetylation);GO:0016569(covalent chromatin modification);GO:0046972(histone acetyltransferase activity (H4-K16 specific));GO:0043996…	NA	NA	NA	KAT8 regulatory NSL complex subunit 3 [Source:MGI Symbol;Acc:MGI:1918055]	0	0	0	0	0.018512	0.002884	0	0	0	0	0	0	0	0	0	0	0.750796	0.149169	0	0	0.938373	-0.091766	0.065571	0.60017	down	no
1339	"="	chr1	-	36335730	36369181	ENSMUST00000010597	21	4663	MSTRG.342	Kansl3	GO:0043231(intracellular membrane-bounded organelle);GO:0005730(nucleolus);GO:0005654(nucleoplasm);GO:0005634(nucleus);GO:0000123(histone acetyltransferase complex);GO:0043984(histone H4-K16 acetylation);GO:0043982(histone H4-K8 acetylation);GO:0043981(histone H4-K5 acetylation);GO:0016569(covalent chromatin modification);GO:0046972(histone acetyltransferase activity (H4-K16 specific));GO:0043996…	NA	NA	NA	KAT8 regulatory NSL complex subunit 3 [Source:MGI Symbol;Acc:MGI:1918055]	4.59576	0.627293	16.2398	2.67642	4.49677	0.700556	10.4108	1.44165	8.67059	1.23888	2.17198	0.355103	14.8207	2.65087	4.3056	0.702876	15.5477	3.08903	3.07471	0.508956	0.736169	-0.44189	0.351327	0.829239	down	no
1340	"="	chr1	-	36337573	36368014	ENSMUST00000186470	21	2801	MSTRG.342	Kansl3	GO:0043231(intracellular membrane-bounded organelle);GO:0005730(nucleolus);GO:0005654(nucleoplasm);GO:0005634(nucleus);GO:0000123(histone acetyltransferase complex);GO:0043984(histone H4-K16 acetylation);GO:0043982(histone H4-K8 acetylation);GO:0043981(histone H4-K5 acetylation);GO:0016569(covalent chromatin modification);GO:0046972(histone acetyltransferase activity (H4-K16 specific));GO:0043996…	NA	NA	NA	KAT8 regulatory NSL complex subunit 3 [Source:MGI Symbol;Acc:MGI:1918055]	19.4836	2.65939	21.6533	3.56861	14.8449	2.31271	51.4892	7.13	3.2892	0.469972	11.9665	1.95644	10.3055	1.84327	8.8382	1.44281	23.9956	4.76746	28.2093	4.66948	1.11435	0.156206	0.811425	0.972588	up	no
1341	"="	chr1	-	36337573	36369171	ENSMUST00000188961	22	2907	MSTRG.342	Kansl3	GO:0043231(intracellular membrane-bounded organelle);GO:0005730(nucleolus);GO:0005654(nucleoplasm);GO:0005634(nucleus);GO:0000123(histone acetyltransferase complex);GO:0043984(histone H4-K16 acetylation);GO:0043982(histone H4-K8 acetylation);GO:0043981(histone H4-K5 acetylation);GO:0016569(covalent chromatin modification);GO:0046972(histone acetyltransferase activity (H4-K16 specific));GO:0043996…	NA	NA	NA	KAT8 regulatory NSL complex subunit 3 [Source:MGI Symbol;Acc:MGI:1918055]	5.99824	0.818723	9.26902	1.5276	5.52283	0.860405	15.7533	2.18145	4.1129	0.587665	4.53179	0.740915	4.69507	0.839771	7.33901	1.19807	11.6558	2.31578	9.57123	1.58432	0.910273	-0.135629	0.694614	0.935473	down	no
1342	"="	chr1	-	36348682	36348758	ENSMUST00000184898	1	77	MSTRG.342	Mir6898	NA	NA	NA	NA	microRNA 6898 [Source:MGI Symbol;Acc:MGI:5531198]	6.94118	0.947428	1.60882	0.265145	5.7257	0.892012	0	0	0	0	7.16558	1.17152	9.31765	1.66658	2.11212	0.344796	1.15688	0.229849	0	0	0.856269	-0.223864	0.63595	0.927517	down	no
1343	"="	chr1	-	36354719	36368041	ENSMUST00000188528	5	763	MSTRG.342	Kansl3	GO:0043231(intracellular membrane-bounded organelle);GO:0005730(nucleolus);GO:0005654(nucleoplasm);GO:0005634(nucleus);GO:0000123(histone acetyltransferase complex);GO:0043984(histone H4-K16 acetylation);GO:0043982(histone H4-K8 acetylation);GO:0043981(histone H4-K5 acetylation);GO:0016569(covalent chromatin modification);GO:0046972(histone acetyltransferase activity (H4-K16 specific));GO:0043996…	NA	NA	NA	KAT8 regulatory NSL complex subunit 3 [Source:MGI Symbol;Acc:MGI:1918055]	1.67642	0.228821	0.981184	0.161706	0	0	6.27354	0.868732	1.10321	0.15763	0.568844	0.093002	0	0	0	0	0	0	0.583769	0.096631	1.41251	0.498264	0.0133348	0.538679	up	no
1344	"="	chr1	-	36358129	36369155	ENSMUST00000185621	5	609	MSTRG.342	Kansl3	GO:0043231(intracellular membrane-bounded organelle);GO:0005730(nucleolus);GO:0005654(nucleoplasm);GO:0005634(nucleus);GO:0000123(histone acetyltransferase complex);GO:0043984(histone H4-K16 acetylation);GO:0043982(histone H4-K8 acetylation);GO:0043981(histone H4-K5 acetylation);GO:0016569(covalent chromatin modification);GO:0046972(histone acetyltransferase activity (H4-K16 specific));GO:0043996…	NA	NA	NA	KAT8 regulatory NSL complex subunit 3 [Source:MGI Symbol;Acc:MGI:1918055]	1.25141	0.17081	0.746598	0.123044	0	0	0	0	1.19125	0.17021	0	0	0.592629	0.105999	0.152513	0.024897	0	0	0.070644	0.011694	1.06111	0.085579	0.310376	0.815595	up	no
1345	"="	chr1	-	36365628	36368041	ENSMUST00000187628	2	336	MSTRG.342	Kansl3	GO:0043231(intracellular membrane-bounded organelle);GO:0005730(nucleolus);GO:0005654(nucleoplasm);GO:0005634(nucleus);GO:0000123(histone acetyltransferase complex);GO:0043984(histone H4-K16 acetylation);GO:0043982(histone H4-K8 acetylation);GO:0043981(histone H4-K5 acetylation);GO:0016569(covalent chromatin modification);GO:0046972(histone acetyltransferase activity (H4-K16 specific));GO:0043996…	NA	NA	NA	KAT8 regulatory NSL complex subunit 3 [Source:MGI Symbol;Acc:MGI:1918055]	0	0	8.53354	1.40638	0	0	0	0	2.83756	0.405441	0	0	0	0	0	0	8.97246	1.78265	0	0	0.75	-0.415037	0.355703	0.831592	down	no
1346	"="	chr1	-	36365911	36369157	ENSMUST00000185614	2	2177	MSTRG.342	Kansl3	GO:0043231(intracellular membrane-bounded organelle);GO:0005730(nucleolus);GO:0005654(nucleoplasm);GO:0005634(nucleus);GO:0000123(histone acetyltransferase complex);GO:0043984(histone H4-K16 acetylation);GO:0043982(histone H4-K8 acetylation);GO:0043981(histone H4-K5 acetylation);GO:0016569(covalent chromatin modification);GO:0046972(histone acetyltransferase activity (H4-K16 specific));GO:0043996…	NA	NA	NA	KAT8 regulatory NSL complex subunit 3 [Source:MGI Symbol;Acc:MGI:1918055]	0.391952	0.053499	0.317158	0.05227	0	0	7.00633	0.970206	0.772659	0.1104	1.85551	0.303362	0	0	0.102976	0.01681	0.214737	0.042664	0.106783	0.017676	1.32142	0.402091	0.0980668	0.656053	up	no
1347	"="	chr1	-	36367966	36369102	ENSMUST00000188957	2	167	MSTRG.342	Kansl3	GO:0043231(intracellular membrane-bounded organelle);GO:0005730(nucleolus);GO:0005654(nucleoplasm);GO:0005634(nucleus);GO:0000123(histone acetyltransferase complex);GO:0043984(histone H4-K16 acetylation);GO:0043982(histone H4-K8 acetylation);GO:0043981(histone H4-K5 acetylation);GO:0016569(covalent chromatin modification);GO:0046972(histone acetyltransferase activity (H4-K16 specific));GO:0043996…	NA	NA	NA	KAT8 regulatory NSL complex subunit 3 [Source:MGI Symbol;Acc:MGI:1918055]	0.085329	0.011647	0	0	0.002994	0.000466	0.002994	0.000415	0	0	0.002994	0.000489	0.002994	0.000536	0.002994	0.000489	0.002994	0.000595	0.002994	0.000496	1.00349	0.00502818	0.265621	0.779854	up	no
1348	"="	chr1	+	36372291	36422107	ENSMUST00000179162	53	6315	MSTRG.343	Fer1l5	GO:0003674(molecular_function);GO:0007520(myoblast fusion);GO:0008150(biological_process);GO:0005575(cellular_component);GO:0005886(plasma membrane);GO:0016020(membrane);GO:0016021(integral component of membrane)	NA	NA	NA	fer-1-like 5 (C. elegans) [Source:MGI Symbol;Acc:MGI:3616091]	1.20267	0.164157	0.753919	0.124251	0.639272	0.099593	1.21251	0.167903	0.88076	0.125846	0.498337	0.081474	0.811924	0.145223	0.502138	0.081972	0.580514	0.115337	1.07247	0.177526	1.02766	0.0393621	0.320918	0.823154	up	no
1350	"="	chr1	+	36416888	36422110	ENSMUST00000140452	12	1723	MSTRG.343	Fer1l5	GO:0003674(molecular_function);GO:0007520(myoblast fusion);GO:0008150(biological_process);GO:0005575(cellular_component);GO:0005886(plasma membrane);GO:0016020(membrane);GO:0016021(integral component of membrane)	NA	NA	NA	fer-1-like 5 (C. elegans) [Source:MGI Symbol;Acc:MGI:3616091]	0	0	0	0	0	0	0	0	0	0	0	0	0	0	0	0	0.994808	0.197649	0	0	0.92084	-0.118978	0.0677788	0.60017	down	no
1351	"="	chr1	-	36419871	36439668	ENSMUST00000192969	6	705	MSTRG.344	Lman2l	GO:0016020(membrane);GO:0030246(carbohydrate binding);GO:0046872(metal ion binding);GO:0015031(protein transport);GO:0000139(Golgi membrane);GO:0005783(endoplasmic reticulum);GO:0005789(endoplasmic reticulum membrane);GO:0005794(Golgi apparatus);GO:0016021(integral component of membrane)	NA	NA	NA	lectin, mannose-binding 2-like [Source:MGI Symbol;Acc:MGI:2443010]	1.87706	0.256207	2.75221	0.453583	1.986	0.3094	6.04611	0.837238	2.64381	0.377756	4.31678	0.705762	2.87523	0.51427	1.81195	0.295795	4.29325	0.852986	4.45657	0.737694	0.916919	-0.125134	0.497618	0.912444	down	no
1352	"="	chr1	-	36422065	36445271	ENSMUST00000125304	8	3378	MSTRG.344	Lman2l	GO:0016020(membrane);GO:0030246(carbohydrate binding);GO:0046872(metal ion binding);GO:0015031(protein transport);GO:0000139(Golgi membrane);GO:0005783(endoplasmic reticulum);GO:0005789(endoplasmic reticulum membrane);GO:0005794(Golgi apparatus);GO:0016021(integral component of membrane)	NA	NA	NA	lectin, mannose-binding 2-like [Source:MGI Symbol;Acc:MGI:2443010]	23.2947	3.17958	13.6004	2.24143	38.3675	5.97731	15.2069	2.10578	17.9749	2.56831	23.2353	3.79881	18.8097	3.36434	24.9454	4.07225	18.4566	3.66696	22.1664	3.6692	0.749539	-0.415924	0.15589	0.701794	down	no
1353	"="	chr1	-	36423186	36441872	ENSMUST00000134594	6	4062	MSTRG.344	Lman2l	GO:0016020(membrane);GO:0030246(carbohydrate binding);GO:0046872(metal ion binding);GO:0015031(protein transport);GO:0000139(Golgi membrane);GO:0005783(endoplasmic reticulum);GO:0005789(endoplasmic reticulum membrane);GO:0005794(Golgi apparatus);GO:0016021(integral component of membrane)	NA	NA	NA	lectin, mannose-binding 2-like [Source:MGI Symbol;Acc:MGI:2443010]	1.0325	0.140929	4.79774	0.7907	6.65223	1.03636	2.72934	0.377947	6.18604	0.883882	3.22722	0.527626	4.1814	0.747896	5.84469	0.954125	6.31503	1.25467	2.19591	0.363488	0.718402	-0.477137	0.0118317	0.52761	down	no
1354	"="	chr1	-	36423186	36445271	ENSMUST00000001171	7	2174	MSTRG.344	Lman2l	GO:0016020(membrane);GO:0030246(carbohydrate binding);GO:0046872(metal ion binding);GO:0015031(protein transport);GO:0000139(Golgi membrane);GO:0005783(endoplasmic reticulum);GO:0005789(endoplasmic reticulum membrane);GO:0005794(Golgi apparatus);GO:0016021(integral component of membrane)	NA	NA	NA	lectin, mannose-binding 2-like [Source:MGI Symbol;Acc:MGI:2443010]	0	0	1.50191	0.247525	1.25675	0.19579	1.06141	0.146979	0.997405	0.142513	1.20587	0.197151	0.653783	0.116937	0.954341	0.155793	2.96886	0.589854	0.956676	0.158358	0.836267	-0.257965	0.0481287	0.60017	down	no
1355	"="	chr1	-	36423186	36445271	ENSMUST00000115011	9	2290	MSTRG.344	Lman2l	GO:0016020(membrane);GO:0030246(carbohydrate binding);GO:0046872(metal ion binding);GO:0015031(protein transport);GO:0000139(Golgi membrane);GO:0005783(endoplasmic reticulum);GO:0005789(endoplasmic reticulum membrane);GO:0005794(Golgi apparatus);GO:0016021(integral component of membrane)	NA	NA	NA	lectin, mannose-binding 2-like [Source:MGI Symbol;Acc:MGI:2443010]	0.055389	0.00756	0.684118	0.112747	0.214508	0.033418	0.020547	0.002845	0.169842	0.024268	0.024906	0.004072	0.140565	0.025142	0.067512	0.011021	0.525264	0.10436	0.060758	0.010057	0.968601	-0.0460259	0.249465	0.764222	down	no
1356	"="	chr1	-	36424506	36428366	ENSMUST00000152088	3	634	MSTRG.344	Lman2l	GO:0016020(membrane);GO:0030246(carbohydrate binding);GO:0046872(metal ion binding);GO:0015031(protein transport);GO:0000139(Golgi membrane);GO:0005783(endoplasmic reticulum);GO:0005789(endoplasmic reticulum membrane);GO:0005794(Golgi apparatus);GO:0016021(integral component of membrane)	NA	NA	NA	lectin, mannose-binding 2-like [Source:MGI Symbol;Acc:MGI:2443010]	3.19501	0.436099	5.73883	0.945798	4.87296	0.759163	2.53612	0.35119	3.12425	0.446403	4.03247	0.65928	4.68396	0.837785	5.74971	0.938621	2.86965	0.570144	3.5479	0.587283	0.865267	-0.208783	0.196103	0.742279	down	no
1357	"="	chr1	-	36428392	36445271	ENSMUST00000123583	6	689	MSTRG.344	Lman2l	GO:0016020(membrane);GO:0030246(carbohydrate binding);GO:0046872(metal ion binding);GO:0015031(protein transport);GO:0000139(Golgi membrane);GO:0005783(endoplasmic reticulum);GO:0005789(endoplasmic reticulum membrane);GO:0005794(Golgi apparatus);GO:0016021(integral component of membrane)	NA	NA	NA	lectin, mannose-binding 2-like [Source:MGI Symbol;Acc:MGI:2443010]	0.605128	0.082596	0	0	0.240513	0.03747	0.003268	0.000453	0.542638	0.077534	0	0	0	0	0	0	0.742329	0.147486	0.227531	0.037663	0.969573	-0.044578	0.423852	0.873033	down	no
1358	"="	chr1	-	36443745	36445257	ENSMUST00000193502	1	1513	MSTRG.344	Lman2l	GO:0016020(membrane);GO:0030246(carbohydrate binding);GO:0046872(metal ion binding);GO:0015031(protein transport);GO:0000139(Golgi membrane);GO:0005783(endoplasmic reticulum);GO:0005789(endoplasmic reticulum membrane);GO:0005794(Golgi apparatus);GO:0016021(integral component of membrane)	NA	NA	NA	lectin, mannose-binding 2-like [Source:MGI Symbol;Acc:MGI:2443010]	0.139707	0.019069	4.4509	0.733539	0.301671	0.046998	0.101467	0.014051	5.97224	0.853334	2.78524	0.455366	5.62931	1.00687	0.175867	0.02871	2.23992	0.445029	0.168185	0.02784	0.830046	-0.268737	0.449788	0.888231	down	no
1359	"="	chr1	+	36471620	36508764	ENSMUST00000153128	7	4547	MSTRG.345	Cnnm4	GO:0015081(sodium ion transmembrane transporter activity);GO:0015095(magnesium ion transmembrane transporter activity);GO:0006810(transport);GO:0006811(ion transport);GO:0007601(visual perception);GO:0010960(magnesium ion homeostasis);GO:0015693(magnesium ion transport);GO:0031214(biomineral tissue development);GO:0035725(sodium ion transmembrane transport);GO:0050896(response to stimulus);GO:007…	NA	NA	NA	cyclin M4 [Source:MGI Symbol;Acc:MGI:2151060]	21.6696	2.95777	18.1771	2.9957	21.2514	3.31078	13.9557	1.93253	23.2663	3.32437	16.2856	2.66257	34.9722	6.25522	21.6633	3.53647	21.8049	4.33222	23.7467	3.93079	0.639437	-0.645125	0.0115027	0.52446	down	no
1360	"="	chr1	+	36471996	36473367	ENSMUST00000192530	1	1372	MSTRG.345	Cnnm4	GO:0015081(sodium ion transmembrane transporter activity);GO:0015095(magnesium ion transmembrane transporter activity);GO:0006810(transport);GO:0006811(ion transport);GO:0007601(visual perception);GO:0010960(magnesium ion homeostasis);GO:0015693(magnesium ion transport);GO:0031214(biomineral tissue development);GO:0035725(sodium ion transmembrane transport);GO:0050896(response to stimulus);GO:007…	NA	NA	NA	cyclin M4 [Source:MGI Symbol;Acc:MGI:2151060]	0	0	0	0	0.091837	0.014307	0	0	0.101312	0.014476	0	0	0	0	0	0	0.843294	0.167546	0	0	0.933209	-0.0997281	0.0613933	0.60017	down	no
1365	"="	chr1	+	36511867	36528237	ENSMUST00000001166	8	5193	MSTRG.349	Cnnm3	GO:0003674(molecular_function);GO:0006810(transport);GO:0006811(ion transport);GO:0008150(biological_process);GO:0005886(plasma membrane);GO:0016020(membrane);GO:0016021(integral component of membrane)	NA	NA	NA	cyclin M3 [Source:MGI Symbol;Acc:MGI:2151055]	20.7796	2.83629	23.9006	3.93898	28.0572	4.37105	13.6548	1.89086	12.4652	1.78107	24.2557	3.96562	16.5327	2.95709	12.8129	2.09166	23.2331	4.61597	13.4498	2.22634	0.780571	-0.357398	0.267703	0.78126	down	no
1366	"="	chr1	+	36511867	36528237	ENSMUST00000097776	9	5292	MSTRG.349	Cnnm3	GO:0003674(molecular_function);GO:0006810(transport);GO:0006811(ion transport);GO:0008150(biological_process);GO:0005886(plasma membrane);GO:0016020(membrane);GO:0016021(integral component of membrane)	NA	NA	NA	cyclin M3 [Source:MGI Symbol;Acc:MGI:2151055]	0.133395	0.018208	1.21177	0.199708	0.342033	0.053286	0.184295	0.02552	0.276038	0.039441	0.269296	0.044028	3.3918	0.606665	0.960438	0.156788	5.82257	1.15683	0.05508	0.009117	0.635688	-0.65361	0.0127894	0.535319	down	no
1367	"="	chr1	+	36513097	36520435	ENSMUST00000154225	3	559	MSTRG.349	Cnnm3	GO:0003674(molecular_function);GO:0006810(transport);GO:0006811(ion transport);GO:0008150(biological_process);GO:0005886(plasma membrane);GO:0016020(membrane);GO:0016021(integral component of membrane)	NA	NA	NA	cyclin M3 [Source:MGI Symbol;Acc:MGI:2151055]	4.10639	0.560497	4.44932	0.733278	0.861641	0.134236	1.43134	0.198205	2.90046	0.414427	3.8231	0.62505	3.26489	0.583966	2.86387	0.467517	1.91479	0.380432	2.34012	0.38736	0.978438	-0.0314472	0.850473	0.983121	down	no
1368	"="	chr1	+	36518569	36519574	ENSMUST00000195264	1	1006	MSTRG.349	Cnnm3	GO:0003674(molecular_function);GO:0006810(transport);GO:0006811(ion transport);GO:0008150(biological_process);GO:0005886(plasma membrane);GO:0016020(membrane);GO:0016021(integral component of membrane)	NA	NA	NA	cyclin M3 [Source:MGI Symbol;Acc:MGI:2151055]	0.300199	0.040975	0.910227	0.150012	3.18001	0.495417	0.221779	0.030711	0.567887	0.081142	0.76144	0.12449	2.53216	0.452909	0.095995	0.015671	0	0	0.488979	0.080941	0.943675	-0.0836386	0.639937	0.928136	down	no
1369	"="	chr1	+	36520761	36525600	ENSMUST00000135100	4	863	MSTRG.349	Cnnm3	GO:0003674(molecular_function);GO:0006810(transport);GO:0006811(ion transport);GO:0008150(biological_process);GO:0005886(plasma membrane);GO:0016020(membrane);GO:0016021(integral component of membrane)	NA	NA	NA	cyclin M3 [Source:MGI Symbol;Acc:MGI:2151055]	1.56132	0.213111	0.884297	0.145738	2.49621	0.388887	3.40489	0.471493	4.7041	0.672137	0.688305	0.112533	3.49605	0.625312	7.00638	1.14377	1.36979	0.272151	1.71361	0.283653	0.913957	-0.129802	0.628421	0.927517	down	no
1371	"="	chr1	-	36530188	36536521	ENSMUST00000193083	9	2277	MSTRG.351	Ankrd23	GO:0031432(titin binding);GO:0006631(fatty acid metabolic process);GO:0035994(response to muscle stretch);GO:0060297(regulation of sarcomere organization);GO:0005634(nucleus);GO:0005654(nucleoplasm);GO:0005829(cytosol);GO:0015629(actin cytoskeleton);GO:0031674(I band)	NA	NA	NA	ankyrin repeat domain 23 [Source:MGI Symbol;Acc:MGI:1925571]	9.69161	1.32285	9.52441	1.56969	6.76493	1.05391	7.8339	1.0848	2.59853	0.371287	5.12191	0.837395	7.92792	1.41801	6.26873	1.02335	8.33591	1.65618	1.01183	0.167488	0.935615	-0.0960124	0.778489	0.96224	down	no
1372	"="	chr1	-	36530193	36539358	ENSMUST00000191849	8	2256	MSTRG.351	Gm42417	NA	NA	NA	NA	predicted gene, 42417 [Source:MGI Symbol;Acc:MGI:5649003]	0	0	0	0	0.136812	0.021314	0.140562	0.019464	0	0	0	0	0.019353	0.003462	0.341346	0.055724	0	0	1.15017	0.190387	0.9789	-0.0307663	0.642911	0.929347	down	no
1373	"="	chr1	-	36530534	36535739	ENSMUST00000054665	9	1964	MSTRG.351	Ankrd23	GO:0031432(titin binding);GO:0006631(fatty acid metabolic process);GO:0035994(response to muscle stretch);GO:0060297(regulation of sarcomere organization);GO:0005634(nucleus);GO:0005654(nucleoplasm);GO:0005829(cytosol);GO:0015629(actin cytoskeleton);GO:0031674(I band)	NA	NA	NA	ankyrin repeat domain 23 [Source:MGI Symbol;Acc:MGI:1925571]	0	0	0.076227	0.012563	0.079366	0.012364	0.034975	0.004843	0	0	0.047188	0.007715	0	0	0	0	0.029532	0.005867	0	0	1.00096	0.00137854	0.822399	0.975687	up	no
1374	"="	chr1	-	36531326	36535739	ENSMUST00000194853	8	1073	MSTRG.351	Ankrd23	GO:0031432(titin binding);GO:0006631(fatty acid metabolic process);GO:0035994(response to muscle stretch);GO:0060297(regulation of sarcomere organization);GO:0005634(nucleus);GO:0005654(nucleoplasm);GO:0005829(cytosol);GO:0015629(actin cytoskeleton);GO:0031674(I band)	NA	NA	NA	ankyrin repeat domain 23 [Source:MGI Symbol;Acc:MGI:1925571]	0.754046	0.102923	0	0	0	0	0	0	3.47402	0.49638	0	0	0	0	0.181114	0.029566	0	0	2.77635	0.459568	1.04001	0.0565946	0.792215	0.966481	up	no
1375	"="	chr1	-	36533987	36536883	ENSMUST00000193991	3	663	MSTRG.351	Ankrd23	GO:0031432(titin binding);GO:0006631(fatty acid metabolic process);GO:0035994(response to muscle stretch);GO:0060297(regulation of sarcomere organization);GO:0005634(nucleus);GO:0005654(nucleoplasm);GO:0005829(cytosol);GO:0015629(actin cytoskeleton);GO:0031674(I band)	NA	NA	NA	ankyrin repeat domain 23 [Source:MGI Symbol;Acc:MGI:1925571]	0	0	0	0	0.25718	0.040066	2.57097	0.356017	1.63444	0.233534	0.749646	0.122562	1.11082	0.198683	1.59596	0.260535	0	0	0	0	1.06152	0.0861286	0.561342	0.920441	up	no
1376	"="	chr1	-	36534052	36539429	ENSMUST00000207088	3	284	MSTRG.351	Gm42417	NA	NA	NA	NA	predicted gene, 42417 [Source:MGI Symbol;Acc:MGI:5649003]	0	0	0	0	0	0	0	0	0	0	0.906185	0.148155	0	0	0	0	0	0	0	0	0.998917	-0.0015629	0.974614	0.994297	down	no
1377	"="	chr1	-	36537507	36547219	ENSMUST00000207843	4	2646	MSTRG.351	Ankrd39	GO:0003674(molecular_function);GO:0008150(biological_process);GO:0005575(cellular_component)	NA	NA	NA	ankyrin repeat domain 39 [Source:MGI Symbol;Acc:MGI:1914816]	7.00492	0.956129	4.78493	0.788588	6.9838	1.08801	1.34834	0.186712	6.37379	0.910708	5.44113	0.889586	2.67178	0.477882	4.35329	0.710661	4.43102	0.880359	6.67999	1.10574	0.898287	-0.154751	0.490325	0.909403	down	no
1378	"="	chr1	-	36538094	36547445	ENSMUST00000001172	4	2109	MSTRG.351	Ankrd39	GO:0003674(molecular_function);GO:0008150(biological_process);GO:0005575(cellular_component)	NA	NA	NA	ankyrin repeat domain 39 [Source:MGI Symbol;Acc:MGI:1914816]	0.685131	0.093516	0.92805	0.152949	0.232359	0.036199	0.149477	0.020699	0.308386	0.044063	0	0	0.343027	0.061355	0	0	0.271287	0.053899	0.082599	0.013673	1.02431	0.0346544	0.485081	0.906527	up	no
1379	"="	chr1	-	36539360	36547231	ENSMUST00000194894	4	664	MSTRG.351	Ankrd39	GO:0003674(molecular_function);GO:0008150(biological_process);GO:0005575(cellular_component)	NA	NA	NA	ankyrin repeat domain 39 [Source:MGI Symbol;Acc:MGI:1914816]	3.38824	0.462474	0.666098	0.109777	1.28008	0.199425	0.623152	0.086291	0	0	0	0	1.0377	0.185605	0.085905	0.014024	0	0	0.592507	0.098078	1.12352	0.168028	0.264226	0.778795	up	no
1380	"="	chr1	-	36539469	36542230	ENSMUST00000207922	2	438	MSTRG.351	Ankrd39	GO:0003674(molecular_function);GO:0008150(biological_process);GO:0005575(cellular_component)	NA	NA	NA	ankyrin repeat domain 39 [Source:MGI Symbol;Acc:MGI:1914816]	1.18815	0.162175	0.093607	0.015427	0	0	0.892752	0.123624	0.81519	0.116477	0	0	0.420862	0.075276	0	0	0.018265	0.003629	0.073059	0.012093	1.09473	0.130571	0.0566238	0.60017	up	no
1381	"="	chr1	-	36541837	36547219	ENSMUST00000208690	3	640	MSTRG.351	Ankrd39	GO:0003674(molecular_function);GO:0008150(biological_process);GO:0005575(cellular_component)	NA	NA	NA	ankyrin repeat domain 39 [Source:MGI Symbol;Acc:MGI:1914816]	1.60852	0.219553	1.52763	0.251763	0	0	2.46642	0.341538	0.999687	0.142839	0.630966	0.103158	0	0	0	0	4.39118	0.872442	2.77052	0.458604	0.909451	-0.136931	0.603872	0.927517	down	no
1382	"="	chr1	-	36545331	36547219	ENSMUST00000208269	1	1889	MSTRG.351	Ankrd39	GO:0003674(molecular_function);GO:0008150(biological_process);GO:0005575(cellular_component)	NA	NA	NA	ankyrin repeat domain 39 [Source:MGI Symbol;Acc:MGI:1914816]	0.962647	0.131395	0.474216	0.078154	0.195769	0.030499	0	0	0.023326	0.003333	0.062221	0.010173	0.392692	0.070238	0.238751	0.038975	0.706006	0.14027	1.28882	0.213338	0.949215	-0.0751938	0.364865	0.838222	down	no
1383	"="	chr1	-	36548639	36558349	ENSMUST00000191677	15	3779	MSTRG.352	Sema4c	GO:0005515(protein binding);GO:0001843(neural tube closure);GO:0007275(multicellular organism development);GO:0007399(nervous system development);GO:0021535(cell migration in hindbrain);GO:0021549(cerebellum development);GO:0030154(cell differentiation);GO:0032874(positive regulation of stress-activated MAPK cascade);GO:0042692(muscle cell differentiation);GO:0071526(semaphorin-plexin signaling p…	04360(Axon guidance)	NA	NA	sema domain, immunoglobulin domain (Ig), transmembrane domain (TM) and short cytoplasmic domain, (semaphorin) 4C [Source:MGI Symbol;Acc:MGI:109252]	0.149664	0.020428	2.78983	0.459782	11.5044	1.79229	8.21666	1.13781	15.5215	2.21776	17.839	2.91655	11.4515	2.04824	9.19458	1.50098	20.9815	4.16862	0.016834	0.002787	0.495489	-1.01308	0.127885	0.687231	down	no
1384	"="	chr1	-	36548642	36557526	ENSMUST00000191642	16	3892	MSTRG.352	Sema4c	GO:0005515(protein binding);GO:0001843(neural tube closure);GO:0007275(multicellular organism development);GO:0007399(nervous system development);GO:0021535(cell migration in hindbrain);GO:0021549(cerebellum development);GO:0030154(cell differentiation);GO:0032874(positive regulation of stress-activated MAPK cascade);GO:0042692(muscle cell differentiation);GO:0071526(semaphorin-plexin signaling p…	04360(Axon guidance)	NA	NA	sema domain, immunoglobulin domain (Ig), transmembrane domain (TM) and short cytoplasmic domain, (semaphorin) 4C [Source:MGI Symbol;Acc:MGI:109252]	3.27125	0.446505	2.37617	0.391609	2.20574	0.343634	0	0	0	0	0	0	0.549961	0.098367	0	0	0.893592	0.177539	1.98931	0.329291	1.04202	0.0593817	0.755659	0.955231	up	no
1386	"="	chr1	-	36548642	36558349	ENSMUST00000114991	15	3773	MSTRG.352	Sema4c	GO:0005515(protein binding);GO:0001843(neural tube closure);GO:0007275(multicellular organism development);GO:0007399(nervous system development);GO:0021535(cell migration in hindbrain);GO:0021549(cerebellum development);GO:0030154(cell differentiation);GO:0032874(positive regulation of stress-activated MAPK cascade);GO:0042692(muscle cell differentiation);GO:0071526(semaphorin-plexin signaling p…	04360(Axon guidance)	NA	NA	sema domain, immunoglobulin domain (Ig), transmembrane domain (TM) and short cytoplasmic domain, (semaphorin) 4C [Source:MGI Symbol;Acc:MGI:109252]	21.5001	2.93463	9.52778	1.57024	21.1855	3.30051	16.4465	2.27744	4.29908	0.614267	6.29294	1.02885	10.8985	1.94933	10.1444	1.65604	0	0	12.5845	2.08311	1.72266	0.784636	0.145099	0.688509	up	no
1387	"="	chr1	-	36551726	36552894	ENSMUST00000191785	3	745	MSTRG.352	Sema4c	GO:0005515(protein binding);GO:0001843(neural tube closure);GO:0007275(multicellular organism development);GO:0007399(nervous system development);GO:0021535(cell migration in hindbrain);GO:0021549(cerebellum development);GO:0030154(cell differentiation);GO:0032874(positive regulation of stress-activated MAPK cascade);GO:0042692(muscle cell differentiation);GO:0071526(semaphorin-plexin signaling p…	04360(Axon guidance)	NA	NA	sema domain, immunoglobulin domain (Ig), transmembrane domain (TM) and short cytoplasmic domain, (semaphorin) 4C [Source:MGI Symbol;Acc:MGI:109252]	4.03858	0.551242	1.47985	0.243889	3.20593	0.499454	2.36308	0.327228	1.53279	0.21901	7.2704	1.18866	0.025254	0.004517	4.39358	0.717237	5.44756	1.08232	5.18633	0.858492	0.831229	-0.266683	0.375744	0.845394	down	no
1388	"="	chr1	-	36553224	36554230	ENSMUST00000195160	4	618	MSTRG.352	Sema4c	GO:0005515(protein binding);GO:0001843(neural tube closure);GO:0007275(multicellular organism development);GO:0007399(nervous system development);GO:0021535(cell migration in hindbrain);GO:0021549(cerebellum development);GO:0030154(cell differentiation);GO:0032874(positive regulation of stress-activated MAPK cascade);GO:0042692(muscle cell differentiation);GO:0071526(semaphorin-plexin signaling p…	04360(Axon guidance)	NA	NA	sema domain, immunoglobulin domain (Ig), transmembrane domain (TM) and short cytoplasmic domain, (semaphorin) 4C [Source:MGI Symbol;Acc:MGI:109252]	1.89768	0.259021	4.87727	0.803807	2.32314	0.361924	7.11053	0.984635	3.41367	0.487757	11.2077	1.83238	2.97174	0.531533	4.48457	0.732091	5.73245	1.13893	6.68834	1.10712	0.857807	-0.221275	0.388397	0.852556	down	no
1389	"="	chr1	-	36554400	36557534	ENSMUST00000193382	4	452	MSTRG.352	Sema4c	GO:0005515(protein binding);GO:0001843(neural tube closure);GO:0007275(multicellular organism development);GO:0007399(nervous system development);GO:0021535(cell migration in hindbrain);GO:0021549(cerebellum development);GO:0030154(cell differentiation);GO:0032874(positive regulation of stress-activated MAPK cascade);GO:0042692(muscle cell differentiation);GO:0071526(semaphorin-plexin signaling p…	04360(Axon guidance)	NA	NA	sema domain, immunoglobulin domain (Ig), transmembrane domain (TM) and short cytoplasmic domain, (semaphorin) 4C [Source:MGI Symbol;Acc:MGI:109252]	0.031264	0.004267	0.042834	0.007059	0.008818	0.001374	2.35843	0.326584	3.84477	0.549353	4.74868	0.776375	0.008589	0.001536	2.44134	0.39854	0.011834	0.002351	1.24168	0.205535	1.09331	0.128696	0.59037	0.92467	up	no
1390	"="	chr1	-	36555932	36558250	ENSMUST00000195339	3	508	MSTRG.352	Sema4c	GO:0005515(protein binding);GO:0001843(neural tube closure);GO:0007275(multicellular organism development);GO:0007399(nervous system development);GO:0021535(cell migration in hindbrain);GO:0021549(cerebellum development);GO:0030154(cell differentiation);GO:0032874(positive regulation of stress-activated MAPK cascade);GO:0042692(muscle cell differentiation);GO:0071526(semaphorin-plexin signaling p…	04360(Axon guidance)	NA	NA	sema domain, immunoglobulin domain (Ig), transmembrane domain (TM) and short cytoplasmic domain, (semaphorin) 4C [Source:MGI Symbol;Acc:MGI:109252]	0.613415	0.083727	0	0	0	0	0	0	0	0	0	0	0.227362	0.040667	0	0	0	0	0	0	1.01654	0.0236659	0.505512	0.916059	up	no
1393	"="	chr1	-	36562692	36683183	ENSMUST00000170295	15	2286	MSTRG.354	Fam178b	NA	NA	NA	NA	family with sequence similarity 178, member B [Source:MGI Symbol;Acc:MGI:3026913]	0.50247	0.068584	0.265529	0.043761	0.330271	0.051453	0.066054	0.009147	0.138233	0.019751	0.099738	0.016306	0.180714	0.032323	0	0	0.720035	0.143057	0.132108	0.021868	0.963083	-0.0542686	0.205541	0.742279	down	no
1399	"="	chr1	-	36576456	36600432	ENSMUST00000195729	5	690	MSTRG.354	Fam178b	NA	NA	NA	NA	family with sequence similarity 178, member B [Source:MGI Symbol;Acc:MGI:3026913]	0	0	0.214493	0.03535	0	0	0	0	0	0	0	0	0	0	0	0	0	0	0.437681	0.072449	0.997792	-0.00318906	0.917648	0.994297	down	no
1403	"="	chr1	+	36691484	36693681	ENSMUST00000193210	4	865	MSTRG.357	Cox5b	GO:0003674(molecular_function);GO:0004129(cytochrome-c oxidase activity);GO:0008150(biological_process);GO:1902600(hydrogen ion transmembrane transport);GO:0005575(cellular_component);GO:0005740(mitochondrial envelope)	00190(Oxidative phosphorylation);04260(Cardiac muscle contraction);04932(Non-alcoholic fatty liver disease (NAFLD));05010(Alzheimer's disease);05012(Parkinson's disease);05016(Huntington's disease)	NA	NA	cytochrome c oxidase subunit Vb [Source:MGI Symbol;Acc:MGI:88475]	126.136	17.2168	105.148	17.3291	76.185	11.8689	60.007	8.3095	88.4453	12.6374	116.275	19.0101	127.588	22.8207	52.4114	8.55598	47.0641	9.35072	126.539	20.946	0.976049	-0.0349744	0.938493	0.994297	down	no
1404	"="	chr1	+	36691610	36693386	ENSMUST00000195151	3	344	MSTRG.357	Cox5b	GO:0003674(molecular_function);GO:0004129(cytochrome-c oxidase activity);GO:0008150(biological_process);GO:1902600(hydrogen ion transmembrane transport);GO:0005575(cellular_component);GO:0005740(mitochondrial envelope)	00190(Oxidative phosphorylation);04260(Cardiac muscle contraction);04932(Non-alcoholic fatty liver disease (NAFLD));05010(Alzheimer's disease);05012(Parkinson's disease);05016(Huntington's disease)	NA	NA	cytochrome c oxidase subunit Vb [Source:MGI Symbol;Acc:MGI:88475]	1.86739	0.254887	0.88212	0.145379	0.769325	0.119854	0.625973	0.086682	2.32094	0.331624	0	0	2.002	0.358082	1.48961	0.243173	0	0	2.41484	0.399729	1.01291	0.0185019	0.909802	0.994297	up	no
1405	"="	chr1	+	36691628	36692550	ENSMUST00000191790	2	757	MSTRG.357	Cox5b	GO:0003674(molecular_function);GO:0004129(cytochrome-c oxidase activity);GO:0008150(biological_process);GO:1902600(hydrogen ion transmembrane transport);GO:0005575(cellular_component);GO:0005740(mitochondrial envelope)	00190(Oxidative phosphorylation);04260(Cardiac muscle contraction);04932(Non-alcoholic fatty liver disease (NAFLD));05010(Alzheimer's disease);05012(Parkinson's disease);05016(Huntington's disease)	NA	NA	cytochrome c oxidase subunit Vb [Source:MGI Symbol;Acc:MGI:88475]	15.5224	2.11872	16.0245	2.64095	11.2995	1.76035	8.96749	1.24178	9.43612	1.34827	9.07481	1.48367	9.0698	1.62225	7.29429	1.19077	3.72667	0.740417	6.73017	1.11404	1.31406	0.394035	0.112327	0.68005	up	no
1406	"="	chr1	+	36691642	36692507	ENSMUST00000192859	2	345	MSTRG.357	Cox5b	GO:0003674(molecular_function);GO:0004129(cytochrome-c oxidase activity);GO:0008150(biological_process);GO:1902600(hydrogen ion transmembrane transport);GO:0005575(cellular_component);GO:0005740(mitochondrial envelope)	00190(Oxidative phosphorylation);04260(Cardiac muscle contraction);04932(Non-alcoholic fatty liver disease (NAFLD));05010(Alzheimer's disease);05012(Parkinson's disease);05016(Huntington's disease)	NA	NA	cytochrome c oxidase subunit Vb [Source:MGI Symbol;Acc:MGI:88475]	5.29562	0.722819	9.49503	1.56485	9.13641	1.42337	7.57207	1.04855	0.208391	0.029776	5.72411	0.935851	2.66975	0.477518	4.72793	0.771819	1.10484	0.219511	0.000653	0.000108	1.36506	0.448961	0.286686	0.796436	up	no
1407	"="	chr1	+	36691644	36693385	ENSMUST00000193235	4	362	MSTRG.357	Cox5b	GO:0003674(molecular_function);GO:0004129(cytochrome-c oxidase activity);GO:0008150(biological_process);GO:1902600(hydrogen ion transmembrane transport);GO:0005575(cellular_component);GO:0005740(mitochondrial envelope)	00190(Oxidative phosphorylation);04260(Cardiac muscle contraction);04932(Non-alcoholic fatty liver disease (NAFLD));05010(Alzheimer's disease);05012(Parkinson's disease);05016(Huntington's disease)	NA	NA	cytochrome c oxidase subunit Vb [Source:MGI Symbol;Acc:MGI:88475]	6.26769	0.855501	5.25165	0.865508	3.07387	0.478881	4.78893	0.663149	7.08498	1.01233	3.03135	0.495604	8.79364	1.57285	4.0453	0.660382	0.419174	0.083282	4.51916	0.748055	1.16996	0.226455	0.438935	0.882079	up	no
1408	"="	chr1	+	36691688	36693386	ENSMUST00000081180	4	386	MSTRG.357	Cox5b	GO:0003674(molecular_function);GO:0004129(cytochrome-c oxidase activity);GO:0008150(biological_process);GO:1902600(hydrogen ion transmembrane transport);GO:0005575(cellular_component);GO:0005740(mitochondrial envelope)	00190(Oxidative phosphorylation);04260(Cardiac muscle contraction);04932(Non-alcoholic fatty liver disease (NAFLD));05010(Alzheimer's disease);05012(Parkinson's disease);05016(Huntington's disease)	NA	NA	cytochrome c oxidase subunit Vb [Source:MGI Symbol;Acc:MGI:88475]	5.64445	0.770433	0.453481	0.074737	3.77691	0.588408	0	0	0.40422	0.057756	0	0	3.89261	0.696241	2.09155	0.341438	0	0	0.133316	0.022068	1.01515	0.0216917	0.944728	0.994297	up	no
1410	"="	chr1	-	36698114	36710008	ENSMUST00000043951	11	3248	MSTRG.358	Actr1b	GO:0000166(nucleotide binding);GO:0003674(molecular_function);GO:0005524(ATP binding);GO:0008150(biological_process);GO:0005737(cytoplasm);GO:0005813(centrosome);GO:0005815(microtubule organizing center);GO:0005856(cytoskeleton);GO:0005869(dynactin complex);GO:0015630(microtubule cytoskeleton);GO:0016020(membrane);GO:0070062(extracellular exosome)	NA	NA	NA	ARP1 actin-related protein 1B, centractin beta [Source:MGI Symbol;Acc:MGI:1917446]	65.9772	9.00549	38.8702	6.40608	48.1606	7.50299	48.8409	6.76328	39.9523	5.70852	29.7586	4.86532	32.0927	5.74017	46.8212	7.64341	34.7815	6.91041	36.3936	6.02423	1.08559	0.11848	0.534455	0.920441	up	no
1411	"="	chr1	-	36701213	36701651	ENSMUST00000159675	2	327	MSTRG.358	Actr1b	GO:0000166(nucleotide binding);GO:0003674(molecular_function);GO:0005524(ATP binding);GO:0008150(biological_process);GO:0005737(cytoplasm);GO:0005813(centrosome);GO:0005815(microtubule organizing center);GO:0005856(cytoskeleton);GO:0005869(dynactin complex);GO:0015630(microtubule cytoskeleton);GO:0016020(membrane);GO:0070062(extracellular exosome)	NA	NA	NA	ARP1 actin-related protein 1B, centractin beta [Source:MGI Symbol;Acc:MGI:1917446]	2.31071	0.315398	1.54591	0.254777	1.48701	0.231663	1.26058	0.17456	0.666233	0.095194	0.637793	0.104275	2.72383	0.487191	0.240591	0.039276	0.571714	0.113589	2.10312	0.348129	1.00601	0.00864347	0.953843	0.994297	up	no
1412	"="	chr1	-	36701672	36709947	ENSMUST00000162684	3	780	MSTRG.358	Actr1b	GO:0000166(nucleotide binding);GO:0003674(molecular_function);GO:0005524(ATP binding);GO:0008150(biological_process);GO:0005737(cytoplasm);GO:0005813(centrosome);GO:0005815(microtubule organizing center);GO:0005856(cytoskeleton);GO:0005869(dynactin complex);GO:0015630(microtubule cytoskeleton);GO:0016020(membrane);GO:0070062(extracellular exosome)	NA	NA	NA	ARP1 actin-related protein 1B, centractin beta [Source:MGI Symbol;Acc:MGI:1917446]	0	0	0.495784	0.081709	1.70757	0.266024	0.652983	0.090422	0.573341	0.081921	0.357352	0.058424	0	0	0	0	0	0	0	0	1.05464	0.0767478	0.319256	0.821822	up	no
1413	"="	chr1	-	36701763	36709678	ENSMUST00000159448	6	643	MSTRG.358	Actr1b	GO:0000166(nucleotide binding);GO:0003674(molecular_function);GO:0005524(ATP binding);GO:0008150(biological_process);GO:0005737(cytoplasm);GO:0005813(centrosome);GO:0005815(microtubule organizing center);GO:0005856(cytoskeleton);GO:0005869(dynactin complex);GO:0015630(microtubule cytoskeleton);GO:0016020(membrane);GO:0070062(extracellular exosome)	NA	NA	NA	ARP1 actin-related protein 1B, centractin beta [Source:MGI Symbol;Acc:MGI:1917446]	1.04832	0.14309	1.78255	0.293777	1.95685	0.304859	1.44262	0.199767	1.75829	0.251231	0.806183	0.131805	1.04165	0.186312	1.57996	0.257923	1.02422	0.203492	0.900059	0.148987	0.999031	-0.001399	0.975414	0.994431	down	no
1414	"="	chr1	-	36701784	36714422	ENSMUST00000160084	6	728	MSTRG.358	Actr1b	GO:0000166(nucleotide binding);GO:0003674(molecular_function);GO:0005524(ATP binding);GO:0008150(biological_process);GO:0005737(cytoplasm);GO:0005813(centrosome);GO:0005815(microtubule organizing center);GO:0005856(cytoskeleton);GO:0005869(dynactin complex);GO:0015630(microtubule cytoskeleton);GO:0016020(membrane);GO:0070062(extracellular exosome)	NA	NA	NA	ARP1 actin-related protein 1B, centractin beta [Source:MGI Symbol;Acc:MGI:1917446]	0	0	0	0	0	0	0.503452	0.069716	0	0	0	0	0	0	0	0	0	0	0	0	1.02674	0.0380764	0.143807	0.687231	up	no
1415	"="	chr1	-	36702482	36707167	ENSMUST00000160043	2	417	MSTRG.358	Actr1b	GO:0000166(nucleotide binding);GO:0003674(molecular_function);GO:0005524(ATP binding);GO:0008150(biological_process);GO:0005737(cytoplasm);GO:0005813(centrosome);GO:0005815(microtubule organizing center);GO:0005856(cytoskeleton);GO:0005869(dynactin complex);GO:0015630(microtubule cytoskeleton);GO:0016020(membrane);GO:0070062(extracellular exosome)	NA	NA	NA	ARP1 actin-related protein 1B, centractin beta [Source:MGI Symbol;Acc:MGI:1917446]	2.83583	0.387074	0.972383	0.160255	0.869337	0.135435	2.14349	0.296821	2.51564	0.359442	1.82186	0.29786	2.45744	0.439544	3.19444	0.521482	1.57949	0.313814	6.25395	1.03521	0.908894	-0.137816	0.422185	0.872055	down	no
1416	"="	chr1	-	36706548	36709919	ENSMUST00000162662	4	356	MSTRG.358	Actr1b	GO:0000166(nucleotide binding);GO:0003674(molecular_function);GO:0005524(ATP binding);GO:0008150(biological_process);GO:0005737(cytoplasm);GO:0005813(centrosome);GO:0005815(microtubule organizing center);GO:0005856(cytoskeleton);GO:0005869(dynactin complex);GO:0015630(microtubule cytoskeleton);GO:0016020(membrane);GO:0070062(extracellular exosome)	NA	NA	NA	ARP1 actin-related protein 1B, centractin beta [Source:MGI Symbol;Acc:MGI:1917446]	2.72961	0.372576	0.738141	0.121651	1.82103	0.2837	2.94084	0.407234	1.31452	0.187822	0.616401	0.100777	2.01386	0.360204	1.63458	0.26684	1.00015	0.198711	1.04258	0.172578	1.05827	0.0817128	0.468798	0.89855	up	no
1417	"="	chr1	+	36710149	36733881	ENSMUST00000192873	5	611	MSTRG.359	4933424G06Rik	GO:0016021(integral component of membrane);GO:0016020(membrane)	NA	NA	NA	RIKEN cDNA 4933424G06 gene [Source:MGI Symbol;Acc:MGI:1918416]	0	0	0	0	0	0	0.0491	0.006799	0	0	0	0	0	0	0	0	0	0	0	0	1.00266	0.00382836	0.143807	0.687231	up	no
1418	"="	chr1	+	36714538	36757953	ENSMUST00000208994	9	1120	MSTRG.359	4933424G06Rik	GO:0016021(integral component of membrane);GO:0016020(membrane)	NA	NA	NA	RIKEN cDNA 4933424G06 gene [Source:MGI Symbol;Acc:MGI:1918416]	0	0	0	0	0	0	0	0	0	0	0.544982	0.089101	0	0	0	0	0	0	0	0	0.999331	-0.000965556	0.974614	0.994297	down	no
1422	"="	chr1	+	36761798	36782818	ENSMUST00000027291	13	2245	ENSMUSG00000026117	Zap70	GO:0045121(membrane raft);GO:0000166(nucleotide binding);GO:0004672(protein kinase activity);GO:0004713(protein tyrosine kinase activity);GO:0004715(non-membrane spanning protein tyrosine kinase activity);GO:0005102(receptor binding);GO:0005515(protein binding);GO:0005524(ATP binding);GO:0016301(kinase activity);GO:0016740(transferase activity);GO:0002250(adaptive immune response);GO:0002376(immu…	04014(Ras signaling pathway);04064(NF-kappa B signaling pathway);04650(Natural killer cell mediated cytotoxicity);04660(T cell receptor signaling pathway);05340(Primary immunodeficiency)	NA	NA	zeta-chain (TCR) associated protein kinase [Source:MGI Symbol;Acc:MGI:99613]	1.59156	0.217238	1.61103	0.265509	0.978964	0.152514	0.526001	0.072838	2.22748	0.318269	0.628953	0.102829	0.471269	0.084292	1.89543	0.309423	0.504152	0.100165	1.63482	0.270611	1.02899	0.0412229	0.704179	0.938827	up	no
1423	"="	chr1	-	36764863	36765172	ENSMUST00000181035	1	310	ENSMUSG00000097291	Gm18828	NA	NA	NA	NA	predicted gene, 18828 [Source:MGI Symbol;Acc:MGI:5011013]	0	0	0	0	0	0	0	0	0	0	0	0	0	0	0.243548	0.039758	0	0	0	0	0.993696	-0.00912341	0.561088	0.920441	down	no
1424	"="	chr1	-	36765018	36765874	ENSMUST00000180475	1	857	ENSMUSG00000097291	Gm18828	NA	NA	NA	NA	predicted gene, 18828 [Source:MGI Symbol;Acc:MGI:5011013]	0	0	0	0	0.176196	0.02745	0	0	0	0	0	0	0	0	0	0	0	0	0	0	0.999697	-0.000436989	0.962775	0.994297	down	no
1425	"="	chr1	+	36766934	36771067	ENSMUST00000185871	2	454	ENSMUSG00000026117	Zap70	GO:0045121(membrane raft);GO:0000166(nucleotide binding);GO:0004672(protein kinase activity);GO:0004713(protein tyrosine kinase activity);GO:0004715(non-membrane spanning protein tyrosine kinase activity);GO:0005102(receptor binding);GO:0005515(protein binding);GO:0005524(ATP binding);GO:0016301(kinase activity);GO:0016740(transferase activity);GO:0002250(adaptive immune response);GO:0002376(immu…	04014(Ras signaling pathway);04064(NF-kappa B signaling pathway);04650(Natural killer cell mediated cytotoxicity);04660(T cell receptor signaling pathway);05340(Primary immunodeficiency)	NA	NA	zeta-chain (TCR) associated protein kinase [Source:MGI Symbol;Acc:MGI:99613]	0.019824	0.002706	0.14978	0.024685	0	0	0.328194	0.045447	0	0	0	0	0	0	0	0	0.352423	0.07002	0	0	0.991186	-0.0127726	0.681505	0.934186	down	no
1426	"="	chr1	+	36770992	36772375	ENSMUST00000186624	2	808	ENSMUSG00000026117	Zap70	GO:0045121(membrane raft);GO:0000166(nucleotide binding);GO:0004672(protein kinase activity);GO:0004713(protein tyrosine kinase activity);GO:0004715(non-membrane spanning protein tyrosine kinase activity);GO:0005102(receptor binding);GO:0005515(protein binding);GO:0005524(ATP binding);GO:0016301(kinase activity);GO:0016740(transferase activity);GO:0002250(adaptive immune response);GO:0002376(immu…	04014(Ras signaling pathway);04064(NF-kappa B signaling pathway);04650(Natural killer cell mediated cytotoxicity);04660(T cell receptor signaling pathway);05340(Primary immunodeficiency)	NA	NA	zeta-chain (TCR) associated protein kinase [Source:MGI Symbol;Acc:MGI:99613]	0	0	1.49505	0.246394	0.560644	0.087343	0.654789	0.090672	0.043707	0.006245	0.22896	0.037433	1.30074	0.232654	0.560644	0.091523	0.102723	0.020409	0.747525	0.123738	0.97665	-0.034086	0.742788	0.951527	down	no
1427	"="	chr1	+	36778984	36782815	ENSMUST00000190128	6	1338	ENSMUSG00000026117	Zap70	GO:0045121(membrane raft);GO:0000166(nucleotide binding);GO:0004672(protein kinase activity);GO:0004713(protein tyrosine kinase activity);GO:0004715(non-membrane spanning protein tyrosine kinase activity);GO:0005102(receptor binding);GO:0005515(protein binding);GO:0005524(ATP binding);GO:0016301(kinase activity);GO:0016740(transferase activity);GO:0002250(adaptive immune response);GO:0002376(immu…	04014(Ras signaling pathway);04064(NF-kappa B signaling pathway);04650(Natural killer cell mediated cytotoxicity);04660(T cell receptor signaling pathway);05340(Primary immunodeficiency)	NA	NA	zeta-chain (TCR) associated protein kinase [Source:MGI Symbol;Acc:MGI:99613]	0.079935	0.010911	0	0	0.507907	0.079127	0.347349	0.048099	0	0	0	0	0	0	0.072607	0.011853	0	0	0	0	1.01946	0.0277996	0.369124	0.840932	up	no
1429	"="	chr1	-	36792191	36939527	ENSMUST00000027290	41	6546	MSTRG.361	Tmem131	GO:0003674(molecular_function);GO:0016020(membrane);GO:0016021(integral component of membrane)	NA	NA	NA	transmembrane protein 131 [Source:MGI Symbol;Acc:MGI:1927110]	4.80978	0.656506	0.043356	0.007145	9.48975	1.47842	4.25316	0.588958	0.043408	0.006202	7.26663	1.18804	0.072481	0.012964	0	0	19.3489	3.84425	5.66504	0.937732	0.63085	-0.664631	0.315394	0.819389	down	no
1430	"="	chr1	-	36792194	36939822	ENSMUST00000194563	42	6698	MSTRG.361	Tmem131	GO:0003674(molecular_function);GO:0016020(membrane);GO:0016021(integral component of membrane)	NA	NA	NA	transmembrane protein 131 [Source:MGI Symbol;Acc:MGI:1927110]	0	0	4.92589	0.81182	0.030219	0.004708	0	0	7.2857	1.041	0.029559	0.004833	4.12251	0.737361	0.25083	0.040947	0	0	0.040535	0.00671	1.03189	0.0452925	0.903284	0.994297	up	no
1434	"="	chr1	-	36800953	36816586	ENSMUST00000191381	9	3969	MSTRG.361	Tmem131	GO:0003674(molecular_function);GO:0016020(membrane);GO:0016021(integral component of membrane)	NA	NA	NA	transmembrane protein 131 [Source:MGI Symbol;Acc:MGI:1927110]	4.47566	0.610901	9.766	1.6095	5.84352	0.910367	16.7712	2.3224	9.74204	1.39198	4.33138	0.708148	3.50714	0.627295	5.61537	0.916691	9.60837	1.909	2.72036	0.4503	1.12462	0.169439	0.616653	0.927517	up	no
1435	"="	chr1	-	36808539	36810536	ENSMUST00000187917	2	703	MSTRG.361	Tmem131	GO:0003674(molecular_function);GO:0016020(membrane);GO:0016021(integral component of membrane)	NA	NA	NA	transmembrane protein 131 [Source:MGI Symbol;Acc:MGI:1927110]	7.98216	1.08952	12.2672	2.02172	4.266	0.664603	12.2796	1.70043	9.91825	1.41715	8.62313	1.40982	6.77301	1.21144	8.23456	1.34427	4.82331	0.958298	12.237	2.02558	1.14311	0.192965	0.36868	0.840649	up	no
1436	"="	chr1	-	36814142	36818761	ENSMUST00000189470	5	696	MSTRG.361	Tmem131	GO:0003674(molecular_function);GO:0016020(membrane);GO:0016021(integral component of membrane)	NA	NA	NA	transmembrane protein 131 [Source:MGI Symbol;Acc:MGI:1927110]	4.78984	0.653784	2.61691	0.431284	5.53632	0.862507	0	0	0.569574	0.081383	0	0	0	0	0	0	6.04984	1.20199	0	0	0.874895	-0.192818	0.508724	0.917747	down	no
1437	"="	chr1	-	36815920	36819152	ENSMUST00000190442	5	515	MSTRG.361	Tmem131	GO:0003674(molecular_function);GO:0016020(membrane);GO:0016021(integral component of membrane)	NA	NA	NA	transmembrane protein 131 [Source:MGI Symbol;Acc:MGI:1927110]	1.4144	0.193056	0	0	0	0	1.32235	0.183114	1.28621	0.183778	0	0	0	0	2.30961	0.377036	0	0	0	0	1.09959	0.136966	0.354426	0.830648	up	no
1438	"="	chr1	-	36818660	36824781	ENSMUST00000186486	6	682	MSTRG.361	Tmem131	GO:0003674(molecular_function);GO:0016020(membrane);GO:0016021(integral component of membrane)	NA	NA	NA	transmembrane protein 131 [Source:MGI Symbol;Acc:MGI:1927110]	1e-06	0	0	0	0	0	0	0	0	0	0	0	0	0	0	0	1.12983	0.224476	0	0	0.91156	-0.133591	0.0677788	0.60017	down	no
1443	"="	chr1	-	36957930	36958427	ENSMUST00000116168	1	498	ENSMUSG00000080054	Rpl12-ps1	NA	NA	NA	NA	ribosomal protein L12, pseudogene 1 [Source:MGI Symbol;Acc:MGI:3646154]	0.151606	0.020693	0	0	0.606426	0.094476	0.606426	0.083975	0.454819	0.064986	0.151606	0.024786	0	0	0.151606	0.024749	0	0	0.606426	0.100382	1.03152	0.0447779	0.37204	0.84298	up	no
1445	"="	chr1	+	37026596	37076996	ENSMUST00000117172	8	1636	ENSMUSG00000050122	Vwa3b	GO:0003674(molecular_function);GO:0008150(biological_process);GO:0005575(cellular_component)	NA	NA	NA	von Willebrand factor A domain containing 3B [Source:MGI Symbol;Acc:MGI:1918103]	0.25112	0.034276	0	0	0	0	0	0	0	0	0	0	0	0	0	0	0	0	0	0	1.01135	0.0162851	0.227111	0.742279	up	no
1446	"="	chr1	+	37029304	37063649	ENSMUST00000124404	7	1252	ENSMUSG00000050122	Vwa3b	GO:0003674(molecular_function);GO:0008150(biological_process);GO:0005575(cellular_component)	NA	NA	NA	von Willebrand factor A domain containing 3B [Source:MGI Symbol;Acc:MGI:1918103]	0.513031	0.070026	0	0	0	0	0	0	0	0	0	0	0	0	0	0	0	0	0	0	1.02293	0.0327053	0.227111	0.742279	up	no
1447	"="	chr1	+	37029316	37076995	ENSMUST00000067178	8	1769	ENSMUSG00000050122	Vwa3b	GO:0003674(molecular_function);GO:0008150(biological_process);GO:0005575(cellular_component)	NA	NA	NA	von Willebrand factor A domain containing 3B [Source:MGI Symbol;Acc:MGI:1918103]	0	0	0	0	0	0	0	0	0	0	0	0	0	0	0.053137	0.008674	0	0	0	0	0.9986	-0.00202101	0.561088	0.920441	down	no
1449	"="	chr1	+	37035708	37186609	ENSMUST00000027289	25	3394	ENSMUSG00000050122	Vwa3b	GO:0003674(molecular_function);GO:0008150(biological_process);GO:0005575(cellular_component)	NA	NA	NA	von Willebrand factor A domain containing 3B [Source:MGI Symbol;Acc:MGI:1918103]	0.002652	0.000362	0.093383	0.01539	0.135119	0.02105	0.079134	0.010958	0.056327	0.008048	0	0	0.088981	0.015915	0	0	0	0	0.088981	0.014729	1.00181	0.00260406	0.788243	0.965063	up	no
1450	"="	chr1	+	37100531	37109073	ENSMUST00000194890	2	374	ENSMUSG00000050122	Vwa3b	GO:0003674(molecular_function);GO:0008150(biological_process);GO:0005575(cellular_component)	NA	NA	NA	von Willebrand factor A domain containing 3B [Source:MGI Symbol;Acc:MGI:1918103]	0	0	0	0	0	0	0	0	0	0	0	0	0.561916	0.100506	0	0	0	0	0	0	0.975025	-0.0364884	0.350216	0.828549	down	no
1454	"="	chr1	+	37153849	37187605	ENSMUST00000169057	11	1500	ENSMUSG00000050122	Vwa3b	GO:0003674(molecular_function);GO:0008150(biological_process);GO:0005575(cellular_component)	NA	NA	NA	von Willebrand factor A domain containing 3B [Source:MGI Symbol;Acc:MGI:1918103]	0.130781	0.017851	0	0	0	0	0	0	0	0	0	0	0	0	0	0	0	0	0	0	1.00594	0.00854975	0.227111	0.742279	up	no
1455	"="	chr1	+	37186855	37187613	ENSMUST00000194320	2	330	ENSMUSG00000050122	Vwa3b	GO:0003674(molecular_function);GO:0008150(biological_process);GO:0005575(cellular_component)	NA	NA	NA	von Willebrand factor A domain containing 3B [Source:MGI Symbol;Acc:MGI:1918103]	0	0	0	0	0	0	0	0	0	0	0	0	0	0	0	0	0.018182	0.003612	0	0	0.998353	-0.00237842	0.0677788	0.60017	down	no
1459	"="	chr1	+	37219205	37263384	ENSMUST00000027288	6	3554	ENSMUSG00000026114	Cnga3	GO:1902495(transmembrane transporter complex);GO:0043204(perikaryon);GO:0043025(neuronal cell body);GO:0042622(photoreceptor outer segment membrane);GO:0030425(dendrite);GO:0016021(integral component of membrane);GO:0016020(membrane);GO:0005737(cytoplasm);GO:0098655(cation transmembrane transport);GO:0055085(transmembrane transport);GO:0051591(response to cAMP);GO:0034220(ion transmembrane transp…	04024(cAMP signaling pathway);04740(Olfactory transduction)	NA	NA	cyclic nucleotide gated channel alpha 3 [Source:MGI Symbol;Acc:MGI:1341818]	0.084975	0.011599	0	0	0	0	0.169949	0.023534	0	0	0	0	0	0	0	0	0	0	0	0	1.01306	0.0187149	0.0332082	0.597852	up	no
1461	"="	chr1	+	37299865	37348512	ENSMUST00000146676	2	369	MSTRG.372	Inpp4a	GO:0016021(integral component of membrane);GO:0016020(membrane)	00562(Inositol phosphate metabolism);04070(Phosphatidylinositol signaling system)	NA	NA	inositol polyphosphate-4-phosphatase, type I [Source:MGI Symbol;Acc:MGI:1931123]	2.06276	0.281554	0.759026	0.125093	0.671339	0.104588	0.692053	0.095832	0.822098	0.117464	0	0	0.403758	0.072217	0	0	0.963209	0.191371	0.777845	0.128756	1.03961	0.0560415	0.526379	0.920441	up	no
1462	"="	chr1	+	37299891	37410736	ENSMUST00000027287	26	5691	MSTRG.372	Inpp4a	GO:0016021(integral component of membrane);GO:0016020(membrane)	00562(Inositol phosphate metabolism);04070(Phosphatidylinositol signaling system)	NA	NA	inositol polyphosphate-4-phosphatase, type I [Source:MGI Symbol;Acc:MGI:1931123]	0	0	0.005623	0.000927	0.663917	0.103432	5.08833	0.704609	2.33853	0.334137	0	0	1.92852	0.344939	0	0	1.18154	0.23475	0	0	1.07313	0.101819	0.672638	0.934186	up	no
1463	"="	chr1	+	37299893	37302766	ENSMUST00000193024	1	2874	MSTRG.372	Inpp4a	GO:0016021(integral component of membrane);GO:0016020(membrane)	00562(Inositol phosphate metabolism);04070(Phosphatidylinositol signaling system)	NA	NA	inositol polyphosphate-4-phosphatase, type I [Source:MGI Symbol;Acc:MGI:1931123]	3.52018	0.480483	2.98365	0.491725	0.532717	0.082992	0.232985	0.032263	0	0	0	0	0	0	3.03718	0.49581	0	0	0	0	1.14989	0.201498	0.406346	0.86342	up	no
1465	"="	chr1	+	37299915	37399557	ENSMUST00000140264	24	3676	MSTRG.372	Inpp4a	GO:0016021(integral component of membrane);GO:0016020(membrane)	00562(Inositol phosphate metabolism);04070(Phosphatidylinositol signaling system)	NA	NA	inositol polyphosphate-4-phosphatase, type I [Source:MGI Symbol;Acc:MGI:1931123]	8.14599	1.11188	8.97865	1.47974	2.69338	0.419604	0.814553	0.112796	8.28221	1.18339	3.52787	0.576781	3.62634	0.648616	2.84744	0.464835	7.01753	1.39425	6.71641	1.11177	0.862777	-0.21294	0.524708	0.920441	down	no
1468	"="	chr1	+	37300308	37408289	ENSMUST00000132401	25	3234	MSTRG.372	Inpp4a	GO:0016021(integral component of membrane);GO:0016020(membrane)	00562(Inositol phosphate metabolism);04070(Phosphatidylinositol signaling system)	NA	NA	inositol polyphosphate-4-phosphatase, type I [Source:MGI Symbol;Acc:MGI:1931123]	0	0	0	0	0	0	0	0	0	0	0	0	0	0	0	0	0	0	0.005012	0.00083	0.99991	-0.000130015	0.689331	0.934186	down	no
1478	"="	chr1	+	37357919	37408259	ENSMUST00000137266	24	2934	MSTRG.372	Inpp4a	GO:0016021(integral component of membrane);GO:0016020(membrane)	00562(Inositol phosphate metabolism);04070(Phosphatidylinositol signaling system)	NA	NA	inositol polyphosphate-4-phosphatase, type I [Source:MGI Symbol;Acc:MGI:1931123]	0	0	0	0	0	0	1.83716	0.254402	0	0	0	0	0	0	0	0	0	0	0	0	1.09282	0.12806	0.143807	0.687231	up	no
1479	"="	chr1	+	37369217	37404434	ENSMUST00000058307	15	2963	MSTRG.372	Inpp4a	GO:0016021(integral component of membrane);GO:0016020(membrane)	00562(Inositol phosphate metabolism);04070(Phosphatidylinositol signaling system)	NA	NA	inositol polyphosphate-4-phosphatase, type I [Source:MGI Symbol;Acc:MGI:1931123]	3.357	0.45821	0	0	0	0	4.56018	0.631474	0	0	2.57191	0.420489	0	0	1.93869	0.316484	2.27971	0.452935	4.53198	0.750177	1.03984	0.0563562	0.803296	0.969958	up	no
1480	"="	chr1	+	37369217	37404442	ENSMUST00000114933	16	3004	MSTRG.372	Inpp4a	GO:0016021(integral component of membrane);GO:0016020(membrane)	00562(Inositol phosphate metabolism);04070(Phosphatidylinositol signaling system)	NA	NA	inositol polyphosphate-4-phosphatase, type I [Source:MGI Symbol;Acc:MGI:1931123]	3.39393	0.46325	0	0	0	0	4.09181	0.566616	0	0	6.01126	0.982797	0	0	3.57759	0.58403	2.08748	0.414741	2.07936	0.344196	1.03309	0.0469703	0.827757	0.977204	up	no
1481	"="	chr1	+	37369221	37404439	ENSMUST00000168546	16	2964	MSTRG.372	Inpp4a	GO:0016021(integral component of membrane);GO:0016020(membrane)	00562(Inositol phosphate metabolism);04070(Phosphatidylinositol signaling system)	NA	NA	inositol polyphosphate-4-phosphatase, type I [Source:MGI Symbol;Acc:MGI:1931123]	0.163717	0.022346	3.80142	0.626499	4.51863	0.703961	0.160103	0.02217	8.00674	1.14403	0.036197	0.005918	5.26586	0.941864	0.212347	0.034665	0.098871	0.019644	0.049053	0.00812	0.993681	-0.00914572	0.977836	0.994977	down	no
1482	"="	chr1	+	37377672	37380075	ENSMUST00000123124	3	463	MSTRG.372	Inpp4a	GO:0016021(integral component of membrane);GO:0016020(membrane)	00562(Inositol phosphate metabolism);04070(Phosphatidylinositol signaling system)	NA	NA	inositol polyphosphate-4-phosphatase, type I [Source:MGI Symbol;Acc:MGI:1931123]	4.94581	0.675073	2.6075	0.429733	0.424436	0.066123	4.64113	0.642683	0.832516	0.118953	7.46318	1.22018	0.908939	0.162575	0.980656	0.160089	1.84089	0.36575	3.64938	0.604081	1.18822	0.248803	0.253897	0.76899	up	no
1484	"="	chr1	-	37417084	37430103	ENSMUST00000027286	3	3863	MSTRG.377	Coa5	GO:0003674(molecular_function);GO:0033617(mitochondrial respiratory chain complex IV assembly);GO:0005739(mitochondrion)	NA	NA	NA	cytochrome C oxidase assembly factor 5 [Source:MGI Symbol;Acc:MGI:1923428]	217.869	29.7377	189.292	31.1966	204.441	31.85	247.803	34.3147	231.84	33.126	190.303	31.1131	180.296	32.2482	191.062	31.1902	149.647	29.732	205.025	33.9377	1.03248	0.0461119	0.458698	0.892802	up	no
1485	"="	chr1	-	37428512	37430000	ENSMUST00000192179	1	1489	MSTRG.377	Coa5	GO:0003674(molecular_function);GO:0033617(mitochondrial respiratory chain complex IV assembly);GO:0005739(mitochondrion)	NA	NA	NA	cytochrome C oxidase assembly factor 5 [Source:MGI Symbol;Acc:MGI:1923428]	1.75183	0.239114	2.60079	0.428628	5.40161	0.841522	3.88896	0.538526	4.03254	0.576183	1.21692	0.198958	0	0	0	0	1.21692	0.241779	3.12559	0.517378	1.22413	0.291761	0.167979	0.714732	up	no
1486	"="	chr1	+	37430139	37438984	ENSMUST00000114925	6	1094	MSTRG.378	Unc50	GO:0003723(RNA binding);GO:0006810(transport);GO:0015031(protein transport);GO:0000139(Golgi membrane);GO:0005634(nucleus);GO:0005637(nuclear inner membrane);GO:0005794(Golgi apparatus);GO:0016020(membrane);GO:0016021(integral component of membrane);GO:0030173(integral component of Golgi membrane);GO:0007166(cell surface receptor signaling pathway)	NA	NA	NA	unc-50 homolog (C. elegans) [Source:MGI Symbol;Acc:MGI:1914637]	13.746	1.87625	24.3945	4.02038	25.0596	3.90405	29.7767	4.12334	19.1942	2.74253	25.1672	4.11465	20.0773	3.59108	10.3273	1.6859	11.6329	2.31123	28.7116	4.75263	1.08765	0.12121	0.734585	0.948812	up	no
1487	"="	chr1	+	37430170	37439124	ENSMUST00000027285	6	1414	MSTRG.378	Unc50	GO:0003723(RNA binding);GO:0006810(transport);GO:0015031(protein transport);GO:0000139(Golgi membrane);GO:0005634(nucleus);GO:0005637(nuclear inner membrane);GO:0005794(Golgi apparatus);GO:0016020(membrane);GO:0016021(integral component of membrane);GO:0030173(integral component of Golgi membrane);GO:0007166(cell surface receptor signaling pathway)	NA	NA	NA	unc-50 homolog (C. elegans) [Source:MGI Symbol;Acc:MGI:1914637]	44.1622	6.02786	35.8846	5.91403	46.1033	7.18248	52.3233	7.2455	46.7644	6.68185	24.8094	4.05615	31.4981	5.63383	41.265	6.73637	38.2899	7.60747	38.0543	6.29911	0.975593	-0.0356486	0.827831	0.977214	down	no
1488	"="	chr1	+	37430177	37437478	ENSMUST00000144617	5	808	MSTRG.378	Unc50	GO:0003723(RNA binding);GO:0006810(transport);GO:0015031(protein transport);GO:0000139(Golgi membrane);GO:0005634(nucleus);GO:0005637(nuclear inner membrane);GO:0005794(Golgi apparatus);GO:0016020(membrane);GO:0016021(integral component of membrane);GO:0030173(integral component of Golgi membrane);GO:0007166(cell surface receptor signaling pathway)	NA	NA	NA	unc-50 homolog (C. elegans) [Source:MGI Symbol;Acc:MGI:1914637]	4.521	0.617089	7.26444	1.19723	2.53746	0.395314	3.38314	0.468482	4.2839	0.612097	2.21762	0.362565	3.27295	0.585409	0	0	0.744358	0.14789	2.165	0.358373	1.31154	0.39126	0.110926	0.678489	up	no
1489	"="	chr1	+	37430186	37437270	ENSMUST00000193979	4	818	MSTRG.378	Unc50	GO:0003723(RNA binding);GO:0006810(transport);GO:0015031(protein transport);GO:0000139(Golgi membrane);GO:0005634(nucleus);GO:0005637(nuclear inner membrane);GO:0005794(Golgi apparatus);GO:0016020(membrane);GO:0016021(integral component of membrane);GO:0030173(integral component of Golgi membrane);GO:0007166(cell surface receptor signaling pathway)	NA	NA	NA	unc-50 homolog (C. elegans) [Source:MGI Symbol;Acc:MGI:1914637]	1.71517	0.23411	0.319865	0.052716	1.25568	0.195624	0.707842	0.098019	0.531107	0.075886	6.23203	1.01889	0.956685	0.171115	0.723127	0.118048	2.39958	0.476749	1.09077	0.180555	0.870151	-0.200662	0.385622	0.850915	down	no
1491	"="	chr1	+	37430202	37438987	ENSMUST00000118059	6	1179	MSTRG.378	Unc50	GO:0003723(RNA binding);GO:0006810(transport);GO:0015031(protein transport);GO:0000139(Golgi membrane);GO:0005634(nucleus);GO:0005637(nuclear inner membrane);GO:0005794(Golgi apparatus);GO:0016020(membrane);GO:0016021(integral component of membrane);GO:0030173(integral component of Golgi membrane);GO:0007166(cell surface receptor signaling pathway)	NA	NA	NA	unc-50 homolog (C. elegans) [Source:MGI Symbol;Acc:MGI:1914637]	7.18856	0.981194	10.7317	1.76865	10.2345	1.59444	4.36622	0.604614	10.0653	1.43816	11.1263	1.81907	3.87823	0.693669	0	0	1.80337	0.358295	1.76849	0.292739	1.4358	0.521852	0.219017	0.742279	up	no
1492	"="	chr1	+	37430208	37431554	ENSMUST00000193713	2	333	MSTRG.378	Unc50	GO:0003723(RNA binding);GO:0006810(transport);GO:0015031(protein transport);GO:0000139(Golgi membrane);GO:0005634(nucleus);GO:0005637(nuclear inner membrane);GO:0005794(Golgi apparatus);GO:0016020(membrane);GO:0016021(integral component of membrane);GO:0030173(integral component of Golgi membrane);GO:0007166(cell surface receptor signaling pathway)	NA	NA	NA	unc-50 homolog (C. elegans) [Source:MGI Symbol;Acc:MGI:1914637]	0	0	0	0	0	0	0	0	0	0	0	0	0	0	0	0	0.095818	0.019037	1.12476	0.186182	0.973197	-0.0391966	0.557043	0.920441	down	no
[truncated: 78,692 more rows]
