# Supplementary material for: Predict the role of lncRNA in kidney aging based on RNA sequencing
Source: BMC Genomics. 2022 Apr 2;23:254. doi: 10.1186/s12864-022-08479-8 (PMC8977006; doi:10.1186/s12864-022-08479-8)
Supplement: Supplementary file 2 — Additional file 2. [file 12864_2022_8479_MOESM2_ESM.xlsx]

## Sheet: Sheet1
Additional file 2. The differential expressed known lncRNA transcript between young and old mice kidney.
t_id	class_code	chr	strand	start	end	t_name	num_exons	length	gene_id	gene_name	cov.C_24MK31_C_24MK	FPKM.C_24MK31_C_24MK	cov.C_24MK32_C_24MK	FPKM.C_24MK32_C_24MK	cov.C_24MK33_C_24MK	FPKM.C_24MK33_C_24MK	cov.C_24MK34_C_24MK	FPKM.C_24MK34_C_24MK	cov.C_24MK35_C_24MK	FPKM.C_24MK35_C_24MK	cov.C_3MK5_C_3MK	FPKM.C_3MK5_C_3MK	cov.C_3MK6_C_3MK	FPKM.C_3MK6_C_3MK	cov.C_3MK7_C_3MK	FPKM.C_3MK7_C_3MK	cov.C_3MK8_C_3MK	FPKM.C_3MK8_C_3MK	cov.C_3MK9_C_3MK	FPKM.C_3MK9_C_3MK	fc	log2(fc)	pval	qval	regulation	significant
7	"="	chr1	-	3365731	3368549	ENSMUST00000195335	1	2819	ENSMUSG00000103377	Gm37180	0.321391	0.043868	0.267825	0.044139	0.053565	0.008345	0	0	0	0	0.10713	0.017515	0.160695	0.028742	0.642781	0.104932	0	0	0.21426	0.035466	0.993416	-0.00952945	0.802605	0.969821	down	no
8	"="	chr1	-	3375556	3377788	ENSMUST00000192336	1	2233	ENSMUSG00000104017	Gm37363	0.133901	0.018277	0	0	0.473354	0.073744	0	0	0.405732	0.057972	0	0	0.336767	0.060235	0.135244	0.022078	0	0	0.202866	0.03358	0.990045	-0.0144341	0.665837	0.934186	down	no
9	"="	chr1	-	3464977	3467285	ENSMUST00000194099	1	2309	ENSMUSG00000103025	Gm37686	0.196189	0.026779	0.261585	0.043111	0.518839	0.08083	0.392378	0.054335	0.261585	0.037376	0.261585	0.042767	0	0	0.065396	0.010676	0.065396	0.012993	0.392378	0.06495	1.02553	0.0363744	0.232102	0.746105	up	no
11	"="	chr1	-	3512451	3514507	ENSMUST00000192973	1	2057	ENSMUSG00000103201	Gm37329	0.146816	0.020039	0.367039	0.060491	0.734079	0.114363	0	0	1.32134	0.188798	0.146816	0.024003	0.073408	0.01313	0	0	0.293631	0.058339	0.367039	0.060756	1.00098	0.00141932	0.9793	0.995194	up	no
13	"="	chr1	-	3592892	3595903	ENSMUST00000195166	1	3012	ENSMUSG00000103161	Gm38148	0	0	0.142762	0.023528	0.233953	0.036448	0	0	1.15305	0.164752	0.27573	0.04508	0.551461	0.098636	0.225598	0.036828	0	0	0.35093	0.058089	0.985877	-0.0205206	0.747703	0.952932	down	no
14	"="	chr1	-	3647309	3658904	ENSMUST00000192692	2	3259	ENSMUSG00000102331	Gm19938	0.200675	0.027391	0.347701	0.057303	0.607852	0.094698	0.335072	0.046399	0.155876	0.022272	0	0	0.396637	0.070943	0.185333	0.030255	0.092666	0.018411	0.025716	0.004257	1.00557	0.00801691	0.789093	0.965388	up	no
18	"="	chr1	-	3905739	3986215	ENSMUST00000194643	3	657	ENSMUSG00000102343	Gm37381	0	0	0	0	0.063927	0.009959	0	0	0	0	0	0	0	0	0	0	0	0	0	0	0.999889	-0.000159913	0.962775	0.994297	down	no
19	"="	chr1	-	3984225	3985984	ENSMUST00000192427	2	899	ENSMUSG00000102343	Gm37381	0.335929	0.045852	0	0	0.444489	0.069247	0.322581	0.04467	0	0	0	0	0	0	0.671858	0.109679	0	0	0.600667	0.099428	1.00421	0.00606582	0.910857	0.994297	up	no
25	"="	chr1	-	4363346	4364829	ENSMUST00000194382	1	1484	ENSMUSG00000104123	Gm37483	0.203504	0.027777	0	0	0	0	0	0	0	0	0	0	0	0	0	0	0	0	0	0	1.00922	0.0132392	0.227111	0.742279	up	no
34	"="	chr1	+	4496551	4499378	ENSMUST00000193450	1	2828	MSTRG.2	Gm37587	1.27935	0.174623	2.60007	0.428509	0	0	1.59972	0.221522	1.72949	0.247115	0.638614	0.104409	0.587341	0.105053	0	0	0	0	1.49505	0.247475	1.1794	0.238052	0.0952907	0.651753	up	no
35	"="	chr1	+	4497474	4499558	ENSMUST00000194935	3	475	MSTRG.2	Gm37587	0	0	0	0	0	0	0.338159	0.046827	0	0	0	0	0	0	0	0	0	0	0	0	1.01808	0.0258559	0.143807	0.687231	up	no
39	"="	chr1	-	4583129	4586252	ENSMUST00000195771	2	2773	ENSMUSG00000104328	Gm37323	0.358457	0.048927	0.50559	0.083325	0.570259	0.088841	0.441039	0.061073	0.435629	0.062244	0.182697	0.02987	0.420668	0.075242	0.308228	0.050317	0.163361	0.032457	0.326722	0.054082	1.01088	0.0156079	0.429165	0.876734	up	no
53	"="	chr1	-	4778063	4779212	ENSMUST00000195445	1	1150	MSTRG.8	Gm37144	0	0	1.57565	0.259678	0	0	0	0	3.1513	0.450269	0	0	0	0	0	0	0	0	0.525217	0.086939	1.07778	0.108067	0.493413	0.910917	up	no
74	"="	chr1	-	4905751	4906861	ENSMUST00000194052	1	1111	MSTRG.16	Gm37277	3.66967	0.500887	0.815482	0.134397	2.71557	0.423061	4.61836	0.63953	3.26193	0.466075	1.49505	0.24443	2.44645	0.437577	0	0	0.951395	0.189024	0.679568	0.112489	1.22935	0.297899	0.111619	0.679237	up	no
83	"="	chr1	-	4938576	4940710	ENSMUST00000194114	1	2135	MSTRG.20	Gm37079	0	0	0	0	0	0	0	0	0	0	0.141452	0.023126	0	0	0	0	0	0	0.141452	0.023415	0.99731	-0.00388569	0.681824	0.934186	down	no
84	"="	chr1	+	4970857	4976820	ENSMUST00000144339	3	3725	MSTRG.21	Gm16041	0.162148	0.022132	0	0	0	0	0	0	0.081074	0.011584	0.081074	0.013255	0.081074	0.014501	0	0	0	0	0	0	1.00493	0.00709639	0.506532	0.916777	up	no
98	"="	chr1	+	5307739	5310017	ENSMUST00000193241	1	2279	MSTRG.9	Gm37567	4.0596	0.554111	4.9853	0.821611	5.5913	0.871074	4.28397	0.593225	5.79721	0.828324	3.61101	0.590375	2.60904	0.466659	2.84906	0.465099	3.56026	0.707355	2.79509	0.46267	1.04248	0.0600252	0.387365	0.85197	up	no
122	"="	chr1	-	6209866	6215293	ENSMUST00000191825	1	5428	MSTRG.39	4732440D04Rik	4.45645	0.608278	2.97791	0.490779	3.99099	0.621759	4.97735	0.689241	19.9047	2.84406	0	0	3.57475	0.639389	0	0	6.47575	1.28661	2.43421	0.402935	1.0512	0.072041	0.857135	0.985127	up	no
123	"="	chr1	-	6213293	6214590	ENSMUST00000159618	2	413	MSTRG.39	4732440D04Rik	0.288201	0.039338	0	0	0	0	0	0	0	0	0	0	0	0	0	0	0.039616	0.007871	0	0	1.00938	0.0134724	0.395404	0.857482	up	no
158	"="	chr1	-	6861237	6864151	ENSMUST00000195780	1	2915	ENSMUSG00000103329	Gm42492	0	0	0.051801	0.008537	0	0	0	0	0	0	0	0	0	0	0	0	0	0	0	0	1.00132	0.0019018	0.577398	0.920441	up	no
173	"="	chr1	+	7148110	7152137	ENSMUST00000194854	1	4028	MSTRG.28	Gm38372	0	0	0	0	0	0	0	0	0	0	10.2374	1.67375	0	0	0	0	0	0	0	0	0.992318	-0.0111257	0.974614	0.994297	down	no
181	"="	chr1	-	7349406	7397801	ENSMUST00000181554	3	1193	MSTRG.40	Gm26901	1.32362	0.180665	0.794346	0.130914	1.13915	0.177468	2.04649	0.283389	1.90477	0.27216	1.34994	0.220706	0.305326	0.054611	2.34199	0.382323	0.75943	0.150884	0.94803	0.156927	1.05502	0.0772735	0.426199	0.874621	up	no
183	"="	chr1	-	7375886	7397795	ENSMUST00000193106	3	256	MSTRG.40	Gm26901	2.54999	0.348059	3.852	0.634835	0	0	0	0	0	0	0	0	0	0	2.678	0.437174	1.21475	0.241347	1.33946	0.221721	0.996829	-0.00458222	0.985109	0.996415	down	no
184	"="	chr1	-	7375888	7397869	ENSMUST00000193732	5	631	MSTRG.40	Gm26901	0	0	0.131537	0.021678	1.43144	0.223004	1.50634	0.208591	1.53843	0.219817	0.527734	0.086281	0.874693	0.15645	0.265476	0.043338	0	0	0	0	1.05664	0.0794843	0.461291	0.894121	up	no
185	"="	chr1	-	7378687	7381389	ENSMUST00000193428	1	2703	MSTRG.40	Gm26901	0	0	1.73178	0.285409	0	0	0	0	1.92063	0.274426	0	0	0	0	0	0	0.223455	0.044396	0.614502	0.101718	1.04078	0.0576603	0.642487	0.92919	up	no
199	"="	chr1	-	8450960	8453491	ENSMUST00000192338	1	2532	MSTRG.43	Gm38024	0	0	0.35782	0.058971	0	0	0	0	0.238547	0.034084	0	0	0.119273	0.021333	0.119273	0.019471	0	0	0	0	1.00454	0.00652823	0.793553	0.966899	up	no
201	"="	chr1	-	8527780	8531313	ENSMUST00000194602	1	3534	MSTRG.45	Gm38259	0.427278	0.058321	0.38455	0.063376	0.427278	0.066566	0.128183	0.01775	0.768251	0.10977	0	0	0.085456	0.015285	0.128183	0.020925	0	0	0	0	1.04166	0.0588799	0.0524004	0.60017	up	no
203	"="	chr1	-	8643696	8644859	ENSMUST00000193281	1	1164	MSTRG.47	Gm37005	0	0	0.5189	0.085518	0.908076	0.14147	0.5189	0.071855	0.648625	0.092678	0	0	0	0	0	0	0	0	0	0	1.05117	0.0719938	0.0762855	0.613535	up	no
214	"="	chr1	-	9191067	9192116	ENSMUST00000193635	1	1050	MSTRG.54	Gm37629	0	0	0	0	0	0	1.29429	0.179227	0	0	0	0	0	0	0	0	0	0	0	0	1.06669	0.0931435	0.143807	0.687231	up	no
217	"="	chr1	+	9286922	9290180	ENSMUST00000195180	1	3259	MSTRG.57	Gm37143	1.62166	0.221347	0.648665	0.106904	1.20374	0.187532	0.921755	0.127641	1.06566	0.152266	0	0	0	0	0.185333	0.030255	0	0	0.046333	0.007669	1.1509	0.202759	0.000758975	0.308626	up	no
254	"="	chr1	-	9560832	9631092	ENSMUST00000115480	5	1246	MSTRG.69	2610203C22Rik	46.5562	6.35464	44.3677	7.31209	45.1253	7.03012	57.1808	7.91814	43.3546	6.19465	46.0783	7.53347	21.7687	3.89361	33.6919	5.5001	30.1179	5.98385	34.9716	5.78884	1.28331	0.359866	0.0813075	0.624348	up	no
255	"="	chr1	-	9563505	9631137	ENSMUST00000145176	4	662	MSTRG.69	2610203C22Rik	12.2192	1.66785	12.5452	2.06753	10.7336	1.6722	16.8183	2.32893	13.7685	1.96729	22.3477	3.65368	9.248	1.65412	22.3892	3.65497	4.34053	0.86238	14.2489	2.35861	1.18311	0.242586	0.352076	0.829552	up	no
257	"="	chr1	-	9600413	9631144	ENSMUST00000148585	3	3475	MSTRG.69	2610203C22Rik	1.9291	0.26331	2.38561	0.393165	2.12834	0.331577	2.52418	0.349538	1.5883	0.226942	1.78223	0.291381	3.61173	0.646003	2.13104	0.347886	1.03832	0.206294	2.37162	0.392573	0.967178	-0.0481471	0.671868	0.934186	down	no
258	"="	chr1	-	9601018	9631175	ENSMUST00000153239	4	597	MSTRG.69	2610203C22Rik	3.10861	0.424306	0	0	0	0	0	0	0	0	0	0	0	0	0	0	0	0	0	0	1.12576	0.170905	0.227111	0.742279	up	no
268	"="	chr1	+	9747648	9791922	ENSMUST00000181821	4	1996	MSTRG.59	1700034P13Rik	0	0	0	0	0	0	0	0	31.7079	4.53053	0	0	24.6571	4.41022	0	0	0	0	0	0	0.79909	-0.32357	0.730308	0.947482	down	no
270	"="	chr1	+	9747956	9791318	ENSMUST00000181358	7	1343	MSTRG.59	1700034P13Rik	0.033507	0.004574	0	0	0.062581	0.00975	0.072971	0.010105	0.34665	0.049531	0	0	0.097871	0.017505	0.010288	0.001679	0.264706	0.052592	0.013403	0.002219	0.983231	-0.0243983	0.255849	0.770742	down	no
271	"="	chr1	+	9748481	9771256	ENSMUST00000191287	4	661	MSTRG.59	1700034P13Rik	4.17318	0.569613	0	0	6.71935	1.04681	5.58605	0.773531	5.18257	0.740503	5.17445	0.845985	4.31078	0.771037	6.10417	0.996485	2.82756	0.561781	0	0	0.96795	-0.0469961	0.891624	0.994089	down	no
272	"="	chr1	+	9748587	9771095	ENSMUST00000189431	5	555	MSTRG.59	1700034P13Rik	4.71361	0.643379	12.8703	2.12111	0.294132	0.045823	0.638681	0.088442	3.41152	0.48745	0	0	0	0	0	0	0.824772	0.163866	5.18574	0.858394	1.33684	0.41883	0.376638	0.845799	up	no
273	"="	chr1	+	9748589	9791924	ENSMUST00000207445	5	1146	MSTRG.59	1700034P13Rik	0.48564	0.066287	10.7003	1.76348	0.313236	0.048799	0.089499	0.012393	0	0	0	0	0	0	0.006981	0.00114	24.7804	4.92338	0	0	0.532502	-0.90914	0.195912	0.742279	down	no
274	"="	chr1	+	9748626	9770751	ENSMUST00000209020	4	264	MSTRG.59	1700034P13Rik	0	0	0	0	0	0	0	0	1.29957	0.185688	0	0	0	0	0	0	1.04102	0.206831	0	0	0.938103	-0.092181	0.291232	0.800992	down	no
275	"="	chr1	+	9783778	9791164	ENSMUST00000189322	3	379	MSTRG.59	1700034P13Rik	1.75538	0.239598	7.45375	1.22843	0.788854	0.122896	0.764675	0.105889	1.5502	0.221498	0	0	0.674891	0.120713	0.544503	0.088888	1.38803	0.275775	0	0	1.11067	0.151434	0.567023	0.920441	up	no
307	"="	chr1	-	9941959	9944118	ENSMUST00000182580	4	473	MSTRG.90	Snhg6	1.8741	0.255803	1.07461	0.177103	1.23714	0.192735	1.63709	0.226696	2.8184	0.402702	0	0	0	0	2.3707	0.387009	1.06684	0.21196	0.784626	0.129879	1.07169	0.0998857	0.472545	0.900834	up	no
308	"="	chr1	-	9942023	9943223	ENSMUST00000182819	3	816	MSTRG.90	Snhg6	1.18954	0.162364	1.23041	0.20278	1.13984	0.177577	0.845236	0.117045	0.151985	0.021716	0.428427	0.070045	0.127545	0.022813	0.476355	0.077763	0	0	1.22791	0.203255	1.08828	0.122043	0.164733	0.712046	up	no
309	"="	chr1	-	9942025	9942897	ENSMUST00000182043	2	655	MSTRG.90	Snhg6	0.88546	0.12086	0.800543	0.131935	2.14599	0.334326	1.70358	0.235904	1.60332	0.229088	0.380178	0.062156	0.693163	0.123981	0.273039	0.044573	0	0	0.668509	0.110658	1.12082	0.16456	0.0601064	0.60017	up	no
310	"="	chr1	-	9942025	9944103	ENSMUST00000182498	3	559	MSTRG.90	Snhg6	1.43728	0.19618	1.65128	0.272142	1.11947	0.174404	3.04541	0.421714	3.28507	0.469381	0.604137	0.098772	0	0	0.975007	0.159167	2.11268	0.419748	1.17718	0.194858	1.08209	0.113818	0.43746	0.881306	up	no
311	"="	chr1	-	9942025	9944117	ENSMUST00000182742	4	400	MSTRG.90	Snhg6	1.16576	0.15912	0	0	0	0	2.18825	0.303019	0	0	0	0	0	0	0	0	0	0	1.02726	0.170041	1.14574	0.196286	0.0693476	0.602566	up	no
317	"="	chr1	+	9967314	9968687	ENSMUST00000192299	1	1374	MSTRG.73	E330040D14Rik	1.09898	0.150004	0.219796	0.036224	0.659389	0.102727	0.549491	0.076091	0.329694	0.047108	0.879185	0.14374	0.769287	0.137597	0.989083	0.161464	0.877001	0.174243	0.659389	0.109148	0.943504	-0.0838989	0.0782197	0.617123	down	no
323	"="	chr1	+	9982387	9992366	ENSMUST00000134692	2	656	MSTRG.75	Gm15818	0.109756	0.014981	0	0	0	0	0.327496	0.04535	0.443598	0.063383	0	0	0	0	0	0	0	0	0	0	1.03078	0.0437301	0.100383	0.659225	up	no
351	"="	chr1	-	10057025	10057944	ENSMUST00000194474	1	920	MSTRG.96	1700047N06Rik	11.4891	1.5682	9.35543	1.54184	15.75	2.45371	7.55	1.04549	14.3348	2.0482	6.69783	1.09505	7.37935	1.31989	6.04022	0.986045	8.20652	1.63048	4.92065	0.814514	1.02541	0.0361967	0.751671	0.953959	up	no
378	"="	chr1	-	10197081	10198802	ENSMUST00000192111	1	1722	MSTRG.99	Gm37569	2.19277	0.2993	0	0	0	0	4.28801	0.593785	7.91354	1.13071	3.337	0.545575	0	0	0	0	4.60726	0.915374	0	0	1.06999	0.0976025	0.806391	0.970994	up	no
404	"="	chr1	-	11363926	11366964	ENSMUST00000193623	1	3039	ENSMUSG00000103494	Gm37410	0	0	0	0	0	0	0.049687	0.00688	0.049687	0.007099	0	0	0	0	0	0	0	0	0	0	1.00361	0.00519599	0.14855	0.692728	up	no
413	"="	chr1	+	11416918	11419388	ENSMUST00000194502	1	2471	ENSMUSG00000103825	Gm38178	0	0	0	0	0	0	0.244435	0.033848	0	0	0	0	0	0	0	0	0	0	0	0	1.01312	0.0188072	0.143807	0.687231	up	no
423	"="	chr1	+	12667563	12673090	ENSMUST00000181272	3	3200	MSTRG.92	Gm17644	20.4607	2.79276	11.2615	1.85598	12.4611	1.94132	19.2058	2.65953	12.4224	1.77495	11.7457	1.92033	9.15568	1.63761	12.6907	2.07172	12.2851	2.44081	9.51623	1.57522	1.13103	0.177634	0.301272	0.808875	up	no
469	"="	chr1	-	13234809	13236434	ENSMUST00000195811	1	1626	MSTRG.110	Gm37409	0	0	0	0	0	0	0	0	4.74021	0.677297	0	0	0	0	0	0	0	0	0	0	1.0693	0.0966665	0.637626	0.927517	up	no
473	"="	chr1	-	13297036	13298907	ENSMUST00000194357	1	1872	MSTRG.113	Gm37702	0	0	0	0	0	0	0	0	0	0	0	0	0	0	0	0	6.77511	1.34608	0	0	0.677114	-0.562529	0.0677788	0.60017	down	no
475	"="	chr1	-	13343563	13348204	ENSMUST00000195506	1	4642	MSTRG.115	Gm38120	2.05438	0.28041	0	0	0	0	0	0	0	0	0	0	0	0	1.289	0.210426	0	0	0	0	1.05318	0.0747522	0.534614	0.920441	up	no
476	"="	chr1	-	13354483	13356730	ENSMUST00000195718	1	2248	MSTRG.116	Gm38380	0	0	0	0	0	0	3.97018	0.549772	0	0	0	0	18.7484	3.35338	0	0	0	0	0	0	0.805018	-0.312907	0.612859	0.927517	down	no
478	"="	chr1	+	13376070	13388413	ENSMUST00000185813	2	681	MSTRG.117	Gm29570	1.01322	0.138298	0.276761	0.045612	0.889602	0.138592	1.87682	0.259893	1.88206	0.268915	0	0	0.573468	0.102572	0.334544	0.054613	0.14978	0.029758	0.499139	0.082622	1.12046	0.164088	0.069506	0.602566	up	no
487	"="	chr1	-	13641483	13642748	ENSMUST00000194537	1	1266	MSTRG.107	Gm38319	0	0	0	0	0	0	0	0	0.14704	0.02101	0	0	0	0	0	0	0	0	24.6082	4.07339	0.84054	-0.250611	0.693943	0.935282	down	no
506	"="	chr1	+	14752937	14776931	ENSMUST00000187401	5	687	ENSMUSG00000054493	Gm9947	0	0	0.799814	0.131815	0	0	0.344978	0.047771	0	0	0	0	0	0	0	0	0	0	0	0	1.03819	0.0540669	0.2827	0.792642	up	no
511	"="	chr1	+	14755454	14758373	ENSMUST00000067599	1	2920	ENSMUSG00000054493	Gm9947	0.103425	0.014117	0	0	0	0	0	0	0	0	0	0	0	0	0	0	0	0	0.103425	0.01712	1.00286	0.00411366	0.617627	0.927517	up	no
520	"="	chr1	+	15364302	15365834	ENSMUST00000193873	1	1533	MSTRG.119	Gm38116	0	0	0	0	0	0	0	0	0	0	0	0	0	0	0.196999	0.032159	0	0	0.196999	0.032609	0.991417	-0.0124355	0.421166	0.871527	down	no
524	"="	chr1	+	15556249	15558337	ENSMUST00000194564	1	2089	MSTRG.123	Gm37138	24.2324	3.30758	11.0929	1.82818	19.2937	3.00578	16.8904	2.33891	13.4371	1.91993	9.49569	1.55248	6.61469	1.18312	6.94292	1.13341	7.84741	1.55913	7.73891	1.28102	1.47719	0.562853	0.0155506	0.549267	up	no
543	"="	chr1	+	15853331	15856499	ENSMUST00000194867	1	3169	MSTRG.130	Gm37509	3.48564	0.475769	0	0	0	0	0	0	0	0	0	0	0	0	1.51341	0.247059	0	0	2.0025	0.331473	1.0655	0.0915271	0.618536	0.927517	up	no
561	"="	chr1	-	16208197	16210517	ENSMUST00000192560	1	2321	ENSMUSG00000104165	Gm38249	0	0	0	0	0	0	0	0	0	0	0.195175	0.03191	0	0	0	0	0	0	0	0	0.999754	-0.000355344	0.974614	0.994297	down	no
563	"="	chr1	+	16228506	16244062	ENSMUST00000186343	3	1515	MSTRG.148	Gm28095	4.7802	0.652468	2.69109	0.44351	4.08647	0.636634	3.7472	0.518895	4.18218	0.597564	2.28449	0.373497	2.58944	0.463153	2.28581	0.373151	1.69439	0.336642	2.44422	0.404592	1.12751	0.173143	0.018515	0.560396	up	no
569	"="	chr1	+	16253592	16258861	ENSMUST00000161626	3	415	MSTRG.150	Gm7568	4.53735	0.61932	3.31716	0.546691	4.36627	0.680224	4.19257	0.580568	4.70843	0.672757	1.09157	0.178463	2.84337	0.508573	2.53735	0.414214	0.727711	0.144582	2.15422	0.356587	1.23151	0.300425	0.0260072	0.579001	up	no
570	"="	chr1	+	16253592	16267921	ENSMUST00000160446	4	709	MSTRG.150	Gm7568	5.96615	0.814343	3.88641	0.640507	8.65444	1.34828	8.33085	1.15362	8.73766	1.24847	2.76869	0.45266	5.96333	1.06662	9.15797	1.49501	2.34274	0.465456	4.26516	0.706011	1.10125	0.139146	0.578454	0.920797	up	no
594	"="	chr1	+	16618560	16621539	ENSMUST00000195710	1	2980	MSTRG.140	Gm38342	1.16275	0.158709	1.16544	0.192072	2.07752	0.323658	0.709396	0.098234	1.41879	0.202722	0.506711	0.082844	0.557383	0.099695	1.11477	0.181982	0.45604	0.090606	0.953356	0.157809	1.02597	0.0369946	0.553255	0.920441	up	no
608	"="	chr1	+	16657552	16662278	ENSMUST00000181371	4	2788	ENSMUSG00000097744	D030040B21Rik	0.150423	0.020532	0	0	0.184533	0.028749	0.216643	0.03	0.108321	0.015477	0.315222	0.051537	0	0	0	0	0	0	0	0	1.01986	0.028366	0.189338	0.736625	up	no
623	"="	chr1	+	16930970	16931796	ENSMUST00000194790	1	827	ENSMUSG00000104133	4921511E07Rik	0.361548	0.049349	0	0	0	0	0	0	0	0	0	0	0	0	0	0	0	0	0	0	1.01626	0.0232764	0.227111	0.742279	up	no
638	"="	chr1	-	17615084	17641081	ENSMUST00000186267	4	4218	ENSMUSG00000100053	Gm28154	0.343799	0.046926	1.03817	0.171097	0.393789	0.061349	1.47605	0.204397	0.715979	0.102301	1.28876	0.210703	0.464675	0.083113	0.857753	0.140025	0.715979	0.142251	0.608582	0.100738	1.0096	0.0137885	0.823478	0.975889	up	no
639	"="	chr1	-	17676027	17727284	ENSMUST00000155588	7	1902	ENSMUSG00000085125	Gm16070	0.284963	0.038896	0.883717	0.145643	0.226189	0.035238	1.51864	0.210295	1.52986	0.218591	1.52953	0.250068	0.342334	0.061231	0.455145	0.074301	0.050473	0.010028	0	0	1.1054	0.144564	0.155458	0.701341	up	no
640	"="	chr1	-	17692904	17727646	ENSMUST00000127328	5	5210	ENSMUSG00000085125	Gm16070	1.37735	0.188	0	0	0	0	0.873562	0.120967	0.027287	0.003899	0	0	0	0	0	0	0.492706	0.097891	1.15931	0.1919	1.04201	0.0593709	0.535814	0.920441	up	no
641	"="	chr1	-	17724984	17727255	ENSMUST00000149914	2	2146	ENSMUSG00000085125	Gm16070	0.972543	0.132746	0.562908	0.092771	0.56141	0.087463	0.281608	0.038996	0.633271	0.090484	0	0	0.163521	0.029248	0.281454	0.045946	0.140727	0.02796	0.039609	0.006556	1.05396	0.0758179	0.0359742	0.60017	up	no
645	"="	chr1	-	17741915	17805417	ENSMUST00000189853	3	629	ENSMUSG00000099895	Gm28153	1.20032	0.163836	0.480127	0.079128	0.480127	0.074799	0.960254	0.132972	0	0	0.720191	0.117746	0.480127	0.085877	1.68044	0.274327	0	0	0.480127	0.079475	1.04128	0.0583618	0.457346	0.892309	up	no
650	"="	chr1	-	17994462	18059056	ENSMUST00000209405	4	2461	MSTRG.151	Gm28756	16.722	2.28245	12.5006	2.06019	13.5896	2.11714	18.2441	2.52637	16.8588	2.40884	11.4028	1.86427	9.52312	1.70333	10.9365	1.78535	9.43131	1.87382	9.92296	1.64255	1.2044	0.268314	0.00225761	0.387568	up	no
680	"="	chr1	+	19242725	19243769	ENSMUST00000189218	2	202	MSTRG.157	Gm28340	0.069307	0.00946	0.133663	0.022029	1.10922	0.172806	0	0	0.235864	0.033701	0	0	0	0	0	0	0.633663	0.125897	1.26733	0.20978	0.93626	-0.0950193	0.292694	0.80182	down	no
684	"="	chr1	+	19614269	19616767	ENSMUST00000193790	1	2499	ENSMUSG00000102597	Gm38382	0.120848	0.016495	0.241697	0.039833	0.120848	0.018827	0	0	0	0	0	0	0	0	0	0	0	0	0	0	1.01139	0.0163432	0.266758	0.780896	up	no
688	"="	chr1	-	20062070	20065548	ENSMUST00000194347	1	3479	MSTRG.230	Gm37315	0	0	0	0	0	0	0.14839	0.020548	0	0	0	0	0	0	0	0	0	0	0	0	1.008	0.0114917	0.143807	0.687231	up	no
702	"="	chr1	+	20356452	20392300	ENSMUST00000161509	3	788	MSTRG.231	4930486I03Rik	53.5711	7.31212	41.014	6.75938	41.3871	6.44772	37.8173	5.23677	44.9264	6.41923	38.1294	6.23389	27.8553	4.98227	33.5305	5.47373	44.2614	8.79389	28.6599	4.74407	0.957882	-0.0620798	0.738377	0.950127	down	no
735	"="	chr1	-	20888650	20890473	ENSMUST00000181654	4	1120	ENSMUSG00000097934	6720483E21Rik	0.042132	0.005751	0.765303	0.126127	0	0	0	0	0	0	0	0	0.13841	0.024756	0	0	0	0	0.272463	0.045101	1.00913	0.0131154	0.794142	0.967044	up	no
747	"="	chr1	+	21080114	21081748	ENSMUST00000186612	3	546	ENSMUSG00000099971	Gm28287	0	0	0	0	0	0	0.342057	0.047367	0	0	0	0	0	0	0.330997	0.054034	0	0	0	0	1.00963	0.0138328	0.598866	0.927517	up	no
752	"="	chr1	+	21234722	21236821	ENSMUST00000191648	1	2100	ENSMUSG00000102633	Gm38224	0.575238	0.078516	0.14381	0.023701	0.490476	0.076412	0	0	0	0	0	0	0.344286	0.06158	0.14381	0.023477	0.071905	0.014286	0.107857	0.017854	1.00017	0.000247762	0.994752	0.998544	up	no
756	"="	chr1	-	21250359	21271593	ENSMUST00000185842	2	633	MSTRG.164	Gm28836	2.14692	0.293041	0.639811	0.105445	3.76935	0.587231	0.71564	0.099099	4.7109	0.673109	7.63349	1.24802	1.36594	0.244315	0.238547	0.038942	1.43128	0.284368	0.238547	0.039487	1.01129	0.016196	0.961216	0.994297	up	no
779	"="	chr1	-	21454691	21457017	ENSMUST00000192487	1	2327	ENSMUSG00000104138	Gm36949	0	0	0	0	0	0	0	0	0.129781	0.018544	0	0	0	0	0.194671	0.031779	0	0	0	0	0.99731	-0.00388644	0.788926	0.965371	down	no
783	"="	chr1	-	21838948	21840514	ENSMUST00000194737	1	1567	ENSMUSG00000103748	Gm38243	0	0	0.963625	0.158812	0.867262	0.135111	1.34908	0.186814	0.578175	0.082612	0	0	0.289087	0.051707	0	0	0.481812	0.095727	0.289087	0.047852	1.03936	0.0556951	0.397904	0.859206	up	no
784	"="	chr1	+	21959842	21962530	ENSMUST00000181002	3	2095	ENSMUSG00000097109	Gm26580	0.360382	0.04919	0.288305	0.047515	0.576611	0.089831	0.432458	0.059885	0.360382	0.051493	0	0	0.576611	0.103134	0.720764	0.117662	0	0	0.261575	0.043298	1.00304	0.00437503	0.929048	0.994297	up	no
801	"="	chr1	-	23255685	23256407	ENSMUST00000193885	1	723	MSTRG.169	Gm6420	0	0	0	0	0.417704	0.065074	0	0	0.208852	0.029841	0	0	0.208852	0.037356	0	0	0	0	0	0	0.99344	-0.00949462	0.689274	0.934186	down	no
838	"="	chr1	+	23574587	23596664	ENSMUST00000191140	4	778	MSTRG.193	Gm28822	2.71722	0.370884	1.5527	0.255895	0.77635	0.120948	4.11054	0.569209	0.960154	0.13719	0	0	0	0	0.582262	0.095052	0	0	0.194087	0.032127	1.36979	0.453958	0.00179461	0.361851	up	no
888	"="	chr1	+	24005505	24005894	ENSMUST00000192339	1	390	MSTRG.215	Gm26524	0	0	0.19359	0.031905	0	0	0	0	0	0	0.580769	0.094952	0	0	0	0	0	0	0	0	1.00417	0.00600015	0.864789	0.987016	up	no
889	"="	chr1	+	24005507	24005894	ENSMUST00000195143	1	388	MSTRG.215	Gm26524	0	0	0.194588	0.032069	0	0	0	0	0	0	0.583763	0.095441	0	0	0	0	0	0	0	0	1.00419	0.00603065	0.86477	0.987016	up	no
902	"="	chr1	+	24100625	24103424	ENSMUST00000192408	1	2800	ENSMUSG00000102398	Gm37580	0	0	0	0	0	0	0.808929	0.112017	0	0	0	0	0	0	0.311786	0.050898	0	0	0	0	1.0341	0.0483707	0.269581	0.782815	up	no
946	"="	chr1	-	25276404	25277954	ENSMUST00000193138	1	1551	MSTRG.240	Gm20172	0.194713	0.026577	0.486783	0.080225	1.5577	0.242676	0.584139	0.080889	1.16828	0.166928	0.097357	0.015917	0.486783	0.087067	0	0	0	0	0.584139	0.096692	1.03726	0.0527843	0.466196	0.897089	up	no
948	"="	chr1	-	25284218	25285248	ENSMUST00000192443	1	1031	MSTRG.242	Gm37543	0	0	0	0	0.292919	0.045634	0	0	0.439379	0.06278	0	0	0	0	0.292919	0.047818	0	0	0	0	0.999813	-0.000269899	0.992867	0.998008	down	no
949	"="	chr1	-	25296512	25299886	ENSMUST00000192367	1	3375	MSTRG.243	Gm37331	0.447407	0.061068	0.894815	0.147472	0.62637	0.097583	0.984296	0.136301	1.11763	0.159691	0.044741	0.007315	0.313185	0.056017	0.400296	0.065347	0.044741	0.008889	0.089481	0.014812	1.08222	0.113997	0.0219808	0.572441	up	no
950	"="	chr1	-	25314276	25317708	ENSMUST00000193392	1	3433	MSTRG.244	Gm37211	1.01165	0.138084	0.341975	0.05636	0.483833	0.075377	0	0	1.05564	0.150833	0.219924	0.035956	0.219924	0.039336	0.703758	0.114886	0.659773	0.131084	0.263035	0.04354	0.980352	-0.0286286	0.620901	0.927517	down	no
951	"="	chr1	-	25325866	25328398	ENSMUST00000193079	1	2533	MSTRG.245	Gm37862	0	0	0.706672	0.116464	0	0	0	0	0	0	0.178839	0.029239	0	0	0	0	0	0	0.357679	0.059207	1.01067	0.0153065	0.757009	0.95565	up	no
953	"="	chr1	-	25345978	25349082	ENSMUST00000195128	1	3105	MSTRG.247	Gm38286	0	0	0	0	0	0	0	0	0	0	0.243156	0.039754	0.729469	0.130475	1.02126	0.166717	0.145894	0.028986	0.194525	0.0322	0.928476	-0.107064	0.0725954	0.607547	down	no
954	"="	chr1	-	25362564	25365820	ENSMUST00000192216	1	3257	MSTRG.248	Gm37880	1.29813	0.177186	0	0	1.89592	0.295366	0	0	1.34449	0.192105	0.695425	0.113697	0.601781	0.107636	0.555419	0.09067	0.880872	0.175012	1.11176	0.184029	0.942232	-0.0858461	0.381898	0.848821	down	no
957	"="	chr1	-	25608250	25611184	ENSMUST00000195543	1	2935	MSTRG.250	Gm37011	1.68722	0.230296	1.43782	0.236962	1.3891	0.216409	1.33765	0.185232	0.977513	0.13967	0	0	0.25724	0.046011	1.3891	0.226765	0	0	0.770698	0.127573	1.13385	0.181232	0.057179	0.60017	up	no
959	"="	chr1	-	25620238	25623180	ENSMUST00000194535	1	2943	MSTRG.252	Gm37051	1.48794	0.203094	0	0	0.866803	0.13504	0	0	0.615698	0.087973	0.615698	0.100662	0.307849	0.055063	1.18383	0.193256	0.256541	0.05097	0.615698	0.101916	0.994611	-0.00779545	0.926643	0.994297	down	no
960	"="	chr1	-	25672245	25676239	ENSMUST00000193573	1	3995	MSTRG.253	Gm38260	1.77572	0.242375	1.83279	0.302056	0	0	2.41902	0.334976	1.54818	0.22121	0.113392	0.018539	0.566959	0.101408	0	0	0.68035	0.135172	1.04631	0.173195	1.16379	0.218829	0.085762	0.633921	up	no
961	"="	chr1	-	25686062	25691501	ENSMUST00000194644	1	5440	MSTRG.254	Gm37628	1.30349	0.177919	0	0	0	0	2.15143	0.29792	1.56875	0.224148	0	0	0	0	0	0	0	0	0	0	1.20102	0.264255	0.0202869	0.563041	up	no
964	"="	chr1	-	25722038	25724778	ENSMUST00000192614	1	2741	MSTRG.257	8030445P17Rik	0	0	0	0	0	0	3.83427	0.530952	0	0	0.330536	0.05404	0.495804	0.088681	1.26706	0.206843	0	0	0.716162	0.118546	1.10658	0.146104	0.35354	0.830155	up	no
966	"="	chr1	-	25735389	25738969	ENSMUST00000191772	1	3581	MSTRG.259	Gm38198	0	0	0	0	0	0	0	0	0	0	0.801173	0.130986	1.17732	0.210579	0	0	1.54897	0.30775	0	0	0.8402	-0.251195	0.0235454	0.574588	down	no
969	"="	chr1	-	25755343	25759033	ENSMUST00000195723	1	3691	MSTRG.262	Gm37077	0	0	2.07965	0.342741	0	0	0	0	0	0	0.36738	0.060064	0.558114	0.099826	0	0	0	0	0	0	1.02032	0.0290207	0.814971	0.97347	up	no
970	"="	chr1	-	25775757	25780306	ENSMUST00000192448	1	4550	MSTRG.263	Gm37895	3.01824	0.411972	0	0	3.41758	0.532428	0	0	0	0	0.563077	0.092059	0	0	0.331868	0.054176	0.862857	0.171433	1.21868	0.201728	1.00926	0.0132973	0.946094	0.994297	up	no
971	"="	chr1	-	25797281	25800905	ENSMUST00000194923	1	3625	MSTRG.264	Gm36952	0	0	0	0	0	0	0	0	0	0	0.975172	0.159434	0	0	0	0	1.04138	0.206902	0	0	0.916541	-0.125728	0.151409	0.697343	down	no
972	"="	chr1	-	25804097	25807406	ENSMUST00000195187	1	3310	MSTRG.265	Gm37602	0	0	2.40997	0.397179	1.36254	0.212271	0	0	0.998187	0.142624	0	0	1.00362	0.179511	1.13958	0.186032	0	0	0	0	0.995719	-0.00618903	0.963505	0.994297	down	no
973	"="	chr1	-	25808956	25809972	ENSMUST00000193912	1	1017	MSTRG.266	2900022M07Rik	0	0	0	0	0	0	0.445428	0.061681	0	0	0	0	0.74238	0.132784	0	0	0	0	0	0	0.990558	-0.0136859	0.804262	0.970329	down	no
974	"="	chr1	-	25824390	25824719	ENSMUST00000195754	1	330	MSTRG.267	2900002M20Rik	0	0	0	0	0	0	0	0	1.8303	0.26152	1.8303	0.299241	0	0	0	0	0	0	0.915152	0.151485	1.01281	0.0183566	0.890594	0.993863	up	no
975	"="	chr1	+	25830657	25831878	ENSMUST00000194343	1	1222	ENSMUSG00000104516	Gm9884	0.494272	0.067465	0	0	0	0	0	0	0	0	0	0	0	0	0	0	0	0	0	0	1.02211	0.0315474	0.227111	0.742279	up	no
982	"="	chr1	+	27884046	27902396	ENSMUST00000185409	2	2002	MSTRG.234	Gm5524	5.8037	0.792169	0	0	7.61339	1.1861	8.06943	1.11742	4.81118	0.687437	3.08019	0.503589	5.02348	0.898511	6.61888	1.08051	4.2992	0.854168	3.93157	0.650791	0.92325	-0.115206	0.703939	0.938766	down	no
1000	"="	chr1	-	30718560	30719962	ENSMUST00000065469	2	1161	ENSMUSG00000053185	Gm9898	0.181057	0.024713	0	0	0	0	0	0	0	0	0	0	0	0	0	0	0.385013	0.076495	0	0	0.974796	-0.0368278	0.203832	0.742279	down	no
1023	"="	chr1	-	30833548	30836431	ENSMUST00000195437	1	2884	MSTRG.280	Gm37522	5.84728	0.798117	0	0	1.36255	0.212273	0.926497	0.128297	10.1897	1.45594	0	0	0	0	0.626139	0.102215	0	0	0	0	1.40813	0.493779	0.170547	0.717119	up	no
1026	"="	chr1	-	30865504	30868538	ENSMUST00000192050	1	3035	MSTRG.281	Gm37906	6.44612	0.879856	0	0	3.86825	0.602639	0	0	0	0	0	0	1.66265	0.297385	0	0	0	0	0	0	1.14726	0.198197	0.504158	0.915708	up	no
1041	"="	chr1	-	31019188	31096454	ENSMUST00000188605	4	881	ENSMUSG00000100371	Gm29669	0	0	0	0	0	0	0	0	0.032917	0.004703	0	0	0	0	0	0	0	0	0	0	1.00061	0.000876975	0.637626	0.927517	up	no
1042	"="	chr1	+	31041919	31043675	ENSMUST00000191364	3	585	ENSMUSG00000100237	Gm28644	0	0	0	0	0.516239	0.080425	0	0	0	0	0	0	0	0	0	0	0	0	0.516239	0.085453	0.990276	-0.014098	0.750705	0.953744	down	no
1067	"="	chr1	+	32473757	32475565	ENSMUST00000195178	1	1809	MSTRG.271	Gm37999	0.333886	0.045573	0	0	0.166943	0.026008	0	0	0.166943	0.023853	0	0	0	0	0	0	0	0	0.333886	0.055268	1.01192	0.017096	0.534201	0.920441	up	no
1068	"="	chr1	+	32485315	32486942	ENSMUST00000192993	1	1628	MSTRG.272	Gm37110	85.3813	11.654	53.1149	8.75369	75.7053	11.7942	76.4258	10.5831	75.4138	10.7754	52.0324	8.50692	3.15379	0.564095	51.3411	8.38127	39.1398	7.77632	51.5316	8.53001	2.0474	1.03379	0.173616	0.719766	up	no
1070	"="	chr1	-	32519563	32520999	ENSMUST00000195252	1	1437	MSTRG.274	Gm9839	0	0	0.10508	0.017318	0	0	0	0	0	0	0	0	0	0	0	0	0	0	0	0	1.00267	0.00384124	0.577398	0.920441	up	no
1071	"="	chr1	+	32539028	32542440	ENSMUST00000195761	1	3413	MSTRG.275	Gm37792	0.088485	0.012078	0	0	0	0	0.088485	0.012253	0.044243	0.006322	0.088485	0.014467	0.088485	0.015827	0	0	0	0	0.088485	0.014647	1.00377	0.00543591	0.421029	0.871527	up	no
1101	"="	chr1	-	33613758	33616832	ENSMUST00000192891	1	3075	MSTRG.294	Gm37618	0	0	0	0	0	0	0.397669	0.055067	0	0	0	0	0.982114	0.175663	1.47317	0.24049	0	0	2.94602	0.487653	0.904977	-0.144047	0.333877	0.828549	down	no
1112	"="	chr1	-	33671915	33674228	ENSMUST00000193126	1	2314	MSTRG.303	Gm38173	0	0	0.404927	0.066735	1.49654	0.233148	0	0	0	0	0	0	0	0	0	0	0	0	0.13051	0.021603	1.00537	0.00772178	0.911603	0.994297	up	no
1127	"="	chr1	+	33748007	33748347	ENSMUST00000195310	1	341	MSTRG.307	Gm37905	1.32845	0.181325	4.42815	0.729789	0.844575	0.131577	0.88563	0.122638	0.88563	0.126542	1.32845	0.217191	0	0	0	0	1.75953	0.349585	0	0	1.06346	0.0887649	0.664102	0.934186	up	no
1152	"="	chr1	-	33889490	33891117	ENSMUST00000195730	1	1628	ENSMUSG00000104416	Gm37067	0.185504	0.02532	0.371007	0.061144	0	0	0.185504	0.025688	0	0	0.185504	0.030329	0	0	0	0	0	0	0	0	1.02765	0.0393521	0.111761	0.679293	up	no
1154	"="	chr1	+	33922455	33924838	ENSMUST00000193333	1	2384	MSTRG.328	Gm37354	0.983221	0.134204	0.126678	0.020877	0.190017	0.029603	0	0	0.253356	0.0362	0.316695	0.051777	0.252097	0.045091	0.380034	0.062039	0.316695	0.062921	0	0	0.999956	-6.31823e-05	0.998968	0.99965	down	no
1165	"="	chr1	+	34032100	34033797	ENSMUST00000194178	1	1698	MSTRG.331	Gm38157	0	0	0	0	0	0	0	0	0	0	0	0	0.59265	0.106003	0	0	0	0	0	0	0.973743	-0.0383868	0.350216	0.828549	down	no
1188	"="	chr1	-	34165856	34178271	ENSMUST00000181692	3	1750	MSTRG.333	Gm26788	7.65886	1.04539	4.05029	0.667514	5.47029	0.85222	4.05543	0.561578	5.50171	0.786103	2.32971	0.380891	4.744	0.848523	3.53771	0.57752	3.10629	0.617159	4.14	0.685293	1.04767	0.0671779	0.591565	0.925147	up	no
1189	"="	chr1	-	34175031	34178446	ENSMUST00000187268	1	3416	MSTRG.333	Gm26788	22.3106	3.04526	19.1683	3.15907	16.5243	2.57433	19.9696	2.7653	20.385	2.91267	13.6112	2.22534	14.8645	2.65869	25.4052	4.14731	15.0261	2.98539	23.2143	3.84266	0.95102	-0.0724518	0.690993	0.934781	down	no
1195	"="	chr1	-	34269882	34271128	ENSMUST00000194920	1	1247	MSTRG.334	A930005N03Rik	11.7971	1.61023	8.48276	1.39802	8.68564	1.35314	14.5557	2.01561	9.79711	1.39984	11.7458	1.92035	4.915	0.879108	6.99278	1.14155	4.00962	0.796635	9.56375	1.58309	1.38209	0.466854	0.00226516	0.387568	up	no
1200	"="	chr1	+	34350775	34351161	ENSMUST00000195223	1	387	MSTRG.312	Gm37385	86.5523	11.8139	49.5219	8.16154	49.8768	7.77036	69.2926	9.59533	51.3509	7.33719	41.4529	6.77725	51.2338	9.16381	49.0049	7.99989	43.6863	8.67963	48.5568	8.03759	1.11703	0.159665	0.379682	0.847737	up	no
1204	"="	chr1	-	34427002	34433264	ENSMUST00000192173	1	6263	ENSMUSG00000102336	Gm37233	0.081221	0.011086	0.747166	0.123138	0	0	1.63947	0.227026	1.61392	0.230603	0.916174	0.149788	0	0	0.867955	0.141691	0.240859	0.047854	2.05764	0.340601	1.05433	0.0763275	0.525064	0.920441	up	no
1209	"="	chr1	-	34439511	34444730	ENSMUST00000191315	2	529	MSTRG.314	Gm28306	0.067565	0.009222	0	0	0	0	0.163496	0.02264	0.043624	0.006233	0.174231	0.028486	0	0	0.063012	0.010286	0	0	0.160681	0.026597	1.00795	0.0114199	0.168975	0.715529	up	no
1225	"="	chr1	-	34468834	34470434	ENSMUST00000191357	1	1601	MSTRG.317	Gm28417	6.10806	0.833713	4.60775	0.759387	4.4772	0.697507	7.61836	1.05496	6.41162	0.916113	1.78951	0.292571	4.13679	0.739916	2.82449	0.461088	4.52717	0.899461	3.01811	0.499588	1.10954	0.149965	0.298912	0.806843	up	no
1226	"="	chr1	-	34470155	34473148	ENSMUST00000185218	3	785	MSTRG.317	Gm28417	0.445614	0.060824	0	0	1.05579	0.164483	0.815074	0.112868	0.880724	0.125841	0.384713	0.062898	0.274495	0.049097	0.499784	0.081588	1.12208	0.222936	0	0	0.958323	-0.0614164	0.390383	0.853957	down	no
1227	"="	chr1	-	34471509	34473112	ENSMUST00000185881	2	538	MSTRG.317	Gm28417	0.807264	0.110187	1.48238	0.244306	0.63637	0.099141	0.561338	0.077732	1.86271	0.26615	0.842007	0.137662	0.537437	0.096127	1.29926	0.212099	0.327447	0.065057	0.356877	0.059074	1.0369	0.0522738	0.537939	0.920441	up	no
1230	"="	chr1	-	34477167	34485611	ENSMUST00000188292	5	926	ENSMUSG00000101223	4930568A12Rik	0.240245	0.032792	0.326134	0.053749	0	0	0	0	0.408519	0.058371	0.087805	0.014355	0	0	0	0	0	0	0	0	1.02651	0.0377463	0.163096	0.710321	up	no
1231	"="	chr1	-	34480982	34485933	ENSMUST00000186117	4	498	ENSMUSG00000101223	4930568A12Rik	0	0	0.303213	0.049972	0	0	0	0	0	0	0	0	0	0	0	0	0	0	0.032129	0.005318	1.00701	0.0100782	0.608998	0.927517	up	no
1257	"="	chr1	-	34809360	34811908	ENSMUST00000193040	1	2549	MSTRG.321	Gm38336	0	0	1.77599	0.292695	3.38957	0.528063	0	0	2.90271	0.414748	3.25696	0.53249	0	0	0	0	0	0	2.36838	0.392037	1.04158	0.0587784	0.819203	0.974683	up	no
1266	"="	chr1	+	34823525	34826560	ENSMUST00000192924	1	3036	MSTRG.323	Gm37127	10.1403	1.38409	13.5629	2.23526	0	0	2.78129	0.385141	11.1304	1.59035	9.04842	1.47935	11.1285	1.99046	10.8258	1.76727	11.1337	2.21206	9.09519	1.50553	0.690132	-0.535055	0.251736	0.766566	down	no
1278	"="	chr1	-	35625606	35651297	ENSMUST00000195168	4	640	ENSMUSG00000104417	Gm37068	0.284375	0.038815	0.229688	0.037854	0	0	0.232812	0.032239	0	0	0	0	0	0	0	0	0	0	0	0	1.03143	0.0446407	0.0180868	0.560396	up	no
1284	"="	chr1	-	36002985	36011044	ENSMUST00000193725	3	654	ENSMUSG00000103708	Gm33222	0	0	0	0	0.923547	0.14388	0	0	0	0	0	0	0	0	0	0	0	0	0	0	0.998498	-0.00216923	0.962775	0.994297	down	no
1286	"="	chr1	+	36011072	36011894	ENSMUST00000192017	2	425	ENSMUSG00000104201	4930535G08Rik	0	0	0	0	0	0	0.710588	0.098399	0	0	0	0	0	0	0	0	0	0	0	0	1.03744	0.0530262	0.143807	0.687231	up	no
1287	"="	chr1	-	36029647	36031018	ENSMUST00000195698	1	1372	ENSMUSG00000102434	Gm38049	0.220117	0.030045	0	0	0	0	0	0	0	0	0	0	0	0	0	0	0	0	0	0	1.00996	0.0143043	0.227111	0.742279	up	no
1295	"="	chr1	+	36132042	36138746	ENSMUST00000193983	4	4340	MSTRG.336	Gm33280	3.54516	0.483893	1.82834	0.301323	3.41108	0.531415	3.20991	0.444494	3.44378	0.492059	2.15714	0.352677	1.70484	0.304932	2.87558	0.469428	2.04931	0.407158	3.84447	0.636374	1.01956	0.0279445	0.772188	0.960594	up	no
1330	"="	chr1	+	36332708	36333420	ENSMUST00000192234	1	713	MSTRG.341	4930403P22Rik	0	0	5.28611	0.871187	0	0	4.65498	0.644601	5.92567	0.846679	0	0	6.35344	1.13639	0	0	5.50631	1.094	0	0	0.84624	-0.240861	0.569668	0.920441	down	no
1370	"="	chr1	-	36527534	36528237	ENSMUST00000192037	2	269	MSTRG.350	Gm38033	2.80669	0.383096	1.68402	0.277537	3.92937	0.61216	6.17472	0.855048	11.2268	1.60412	8.26394	1.35109	3.92937	0.702816	3.92937	0.641456	7.85874	1.56138	2.08922	0.345828	0.832994	-0.263621	0.444377	0.885262	down	no
1391	"="	chr1	+	36557701	36559667	ENSMUST00000194426	1	1967	MSTRG.353	D430040D24Rik	0	0	2.59787	0.428146	2.303	0.358786	0	0	0	0	1.30503	0.213363	0	0	1.8424	0.300766	1.91917	0.381301	0	0	0.869328	-0.202028	0.281221	0.791238	down	no
1392	"="	chr1	+	36558359	36565613	ENSMUST00000149224	3	910	MSTRG.353	D430040D24Rik	1.53901	0.210066	0	0	0.497802	0.077553	0	0	0	0	0.165934	0.027129	0.331868	0.059359	0.194505	0.031752	1.82527	0.362647	1.16154	0.192269	0.888636	-0.170335	0.193625	0.741017	down	no
1420	"="	chr1	-	36739048	36744792	ENSMUST00000193853	2	1633	MSTRG.360	Gm33533	0	0	0	0	0	0	0.369871	0.051218	0	0	0	0	0	0	0.092468	0.015095	0	0	0	0	1.01728	0.024715	0.208352	0.742279	up	no
1441	"="	chr1	-	36913601	36916539	ENSMUST00000194317	2	2413	MSTRG.363	Gm38115	5.8247	0.795037	3.41099	0.562154	5.95109	0.927125	6.39069	0.884954	6.34441	0.90651	5.24473	0.857476	5.25364	0.939679	3.41975	0.558262	3.42723	0.680925	3.75629	0.621778	1.04904	0.0690647	0.546427	0.920441	up	no
1442	"="	chr1	-	36922797	36926348	ENSMUST00000194249	1	3552	MSTRG.364	F830112A20Rik	2.01458	0.274978	0	0	0	0	0	0	0	0	0	0	10.6354	1.90228	0	0	6.63176	1.3176	0	0	0.557468	-0.84304	0.0751303	0.61163	down	no
1452	"="	chr1	-	37132273	37133264	ENSMUST00000195303	1	992	ENSMUSG00000103603	Gm37020	0	0	0.152218	0.025087	0	0	0	0	0	0	0	0	0	0	0.304435	0.049698	0	0	0	0	0.995983	-0.00580661	0.789804	0.965607	down	no
1471	"="	chr1	-	37329667	37334156	ENSMUST00000137241	3	739	MSTRG.374	4930439A04Rik	0	0	1.25269	0.206452	0.61299	0.095498	1.7659	0.244534	1.14831	0.164074	0.817321	0.133626	0.960745	0.171841	1.48185	0.241908	2.07975	0.413206	1.56083	0.258364	0.880143	-0.184189	0.0990401	0.657486	down	no
1472	"="	chr1	-	37330971	37331504	ENSMUST00000192652	1	534	MSTRG.375	Gm37135	1.9794	0.270176	5.65543	0.932053	1.9794	0.308373	0.282772	0.039157	1.69663	0.24242	1.9794	0.323618	3.60487	0.644776	1.41386	0.230808	2.26217	0.44945	0.282772	0.046807	0.887276	-0.172545	0.453406	0.890367	down	no
1473	"="	chr1	-	37333539	37334172	ENSMUST00000141402	2	405	MSTRG.374	4930439A04Rik	0.745679	0.101781	0	0	0	0	0	0	1.26025	0.180068	0	0	0	0	0	0	0	0	0	0	1.0554	0.0777839	0.272575	0.784917	up	no
1508	"="	chr1	+	37660722	37662647	ENSMUST00000192005	1	1926	ENSMUSG00000104365	4930470B04Rik	1.00415	0.137061	0.235202	0.038763	0.313603	0.048856	0.311526	0.043139	0.313603	0.044809	0	0	0.627207	0.112184	0	0	0.392004	0.077884	0	0	1.00827	0.0118757	0.829191	0.977594	up	no
1509	"="	chr1	-	37694447	37696664	ENSMUST00000192480	1	2218	ENSMUSG00000102650	Gm19863	0.680794	0.092924	1.02119	0.168299	0	0	0.272317	0.037709	0	0	0	0	0	0	0	0	0.068079	0.013526	0.272317	0.045077	1.05913	0.0828773	0.198488	0.742279	up	no
1522	"="	chr1	+	37865299	37871388	ENSMUST00000181885	2	3089	MSTRG.370	Gm26805	0.195533	0.026689	0.195533	0.032225	0.195533	0.030462	0.146649	0.020307	0.276628	0.039526	0	0	0	0	0	0	0	0	0.244416	0.040458	1.02224	0.0317274	0.0938693	0.649721	up	no
1544	"="	chr1	+	37933596	37954136	ENSMUST00000129513	6	3990	ENSMUSG00000087374	Gm15457	0.227068	0.030993	0	0	0	0	0	0	0	0	0	0	0	0	0	0	0	0	0	0	1.01028	0.0147488	0.227111	0.742279	up	no
1585	"="	chr1	+	38239700	38246666	ENSMUST00000133299	4	673	MSTRG.394	Gm16150	0	0	0.224368	0.036977	0.224368	0.034954	0	0	0.362556	0.051803	0	0	0.673105	0.120393	0	0	0	0	0	0	0.981933	-0.026303	0.573541	0.920441	down	no
1586	"="	chr1	+	38307902	38311930	ENSMUST00000129696	3	639	MSTRG.395	Gm16151	0.236307	0.032254	0	0	0	0	0	0	0.472613	0.067529	0	0	0	0	0	0	0	0	0	0	1.01928	0.0275534	0.308225	0.814619	up	no
1588	"="	chr1	+	38384949	38393974	ENSMUST00000143261	5	1189	MSTRG.396	Gm16152	0.253995	0.034669	0.50799	0.08372	0.50799	0.07914	0.761985	0.105516	0.380992	0.054437	0.126997	0.020763	0.253995	0.04543	0	0	0	0	0.50799	0.084087	1.04971	0.0699973	0.0922133	0.6468	up	no
1589	"="	chr1	+	38388829	38390244	ENSMUST00000131663	3	872	MSTRG.396	Gm16152	0	0	0	0	0	0	0	0	0.34633	0.049485	0	0	0	0	0	0	0	0	0	0	1.00628	0.00902765	0.637626	0.927517	up	no
1615	"="	chr1	+	38992678	38994316	ENSMUST00000194994	1	1639	MSTRG.402	Gm37309	5.31152	0.724989	0	0	0	0	0	0	0	0	0	0	0	0	0	0	0	0	0	0	1.20035	0.263458	0.227111	0.742279	up	no
1618	"="	chr1	-	39081252	39083338	ENSMUST00000195455	1	2087	MSTRG.399	Gm37091	2.68911	0.367047	1.23974	0.204317	1.84499	0.287433	2.84587	0.394083	2.48411	0.354938	1.94146	0.317415	2.36352	0.422745	3.29061	0.537181	1.12147	0.222814	2.59625	0.429757	1.00437	0.00629332	0.938308	0.994297	up	no
1647	"="	chr1	-	39419048	39419932	ENSMUST00000191698	1	885	MSTRG.414	Gm37265	0	0	0	0	0	0	2.3887	0.330776	0	0	0	0	0	0	0.170621	0.027853	0	0	0	0	1.11344	0.155024	0.158375	0.705162	up	no
1670	"="	chr1	+	39650176	39657390	ENSMUST00000181841	2	3663	ENSMUSG00000097083	D930019O06Rik	0	0	0.041223	0.006794	0.163296	0.02544	0.041223	0.005708	0	0	0	0	0	0	0.164892	0.026918	0	0	0	0	0.99869	-0.00189046	0.889929	0.99372	down	no
1703	"="	chr1	-	40076228	40085851	ENSMUST00000181756	4	842	ENSMUSG00000097899	Gm16894	1.56239	0.213256	0.896675	0.147778	0.852809	0.13286	1.09457	0.151571	0	0	0.928835	0.151858	0.35867	0.064153	0.896675	0.146379	0.35867	0.071261	1.18666	0.196428	1.05059	0.0711957	0.287138	0.796874	up	no
1707	"="	chr1	+	40088511	40091581	ENSMUST00000193969	1	3071	ENSMUSG00000102975	Gm37347	0	0	0	0	0.440573	0.068637	0	0	0	0	0	0	0	0	1.39652	0.227978	0	0	0	0	0.96652	-0.0491287	0.572177	0.920441	down	no
1710	"="	chr1	+	40238020	40244499	ENSMUST00000191850	1	6480	MSTRG.425	Gm38070	6.63393	0.90549	0	0	4.88396	0.760876	4.32617	0.599069	6.27518	0.896618	4.21043	0.688375	3.96367	0.708951	5.13218	0.837811	4.66251	0.926351	4.43273	0.733748	0.880279	-0.183967	0.461265	0.894119	down	no
1743	"="	chr1	-	40582895	40586841	ENSMUST00000192078	1	3947	ENSMUSG00000102676	Gm37435	1.64505	0.224539	0.344312	0.056745	0.306055	0.047681	0.917406	0.127038	1.43147	0.204533	0.879149	0.143734	0.688624	0.123169	0.420066	0.068574	0.459083	0.091211	0.459083	0.075992	1.0581	0.0814756	0.223671	0.742279	up	no
1749	"="	chr1	-	40691442	40697636	ENSMUST00000193691	3	803	MSTRG.436	Gm37623	4.58495	0.625817	2.37667	0.391692	1.78862	0.27865	4.95078	0.685562	2.8751	0.410803	1.15318	0.188536	0.801885	0.143427	4.51308	0.736745	0.940224	0.186804	1.69326	0.280285	1.25722	0.33024	0.0676997	0.60017	up	no
1751	"="	chr1	+	40771385	40785343	ENSMUST00000195134	3	3261	MSTRG.437	Gm37915	0.804242	0.109774	0.324134	0.053419	1.48175	0.230844	0.971481	0.134526	0.876725	0.125269	0.324134	0.052994	0.38181	0.068291	0.262496	0.042852	0.370439	0.073599	0.601963	0.099643	1.03863	0.054686	0.296697	0.804975	up	no
1766	"="	chr1	+	42261855	42262253	ENSMUST00000189138	1	399	ENSMUSG00000101299	Gm28175	2.27068	0.309934	0	0	0	0	0	0	0	0	0	0	0	0	0	0	0	0	0.756892	0.125288	1.08069	0.111958	0.321735	0.823765	up	no
1767	"="	chr1	+	42261857	42304412	ENSMUST00000209336	7	1477	ENSMUSG00000101299	Gm28175	0	0	0	0	0	0	0	0	0	0	0	0	0	0	0.204469	0.033379	0.05281	0.010492	0	0	0.989953	-0.0145685	0.271408	0.783891	down	no
1769	"="	chr1	+	42491813	42495663	ENSMUST00000191992	3	533	ENSMUSG00000103106	Gm37047	0.078799	0.010756	0.196998	0.032467	0	0	0	0	0	0	0	0	0	0	0	0	0	0	0	0	1.00857	0.0123178	0.337302	0.828549	up	no
1770	"="	chr1	-	42590782	42694808	ENSMUST00000181660	4	2085	MSTRG.439	Pantr1	0.350831	0.047886	0.357811	0.05897	0.524777	0.081755	0.438431	0.060712	0.623134	0.089035	0.896161	0.146516	0.394013	0.070474	0.333955	0.054517	0.260252	0.051707	0.579377	0.095904	0.997143	-0.00412827	0.900773	0.994297	down	no
1771	"="	chr1	-	42648193	42693128	ENSMUST00000181725	3	615	MSTRG.439	Pantr1	8.73995	1.19295	15.8887	2.61857	3.73089	0.581239	2.70355	0.374376	12.4659	1.78117	0.99874	0.163287	0	0	3.50496	0.572173	6.34485	1.2606	4.43348	0.733873	1.23007	0.298741	0.492394	0.910436	up	no
1772	"="	chr1	-	42648199	42666991	ENSMUST00000176154	3	514	MSTRG.439	Pantr1	1.36789	0.186709	0.18473	0.030445	0	0	0.483179	0.066908	0.945	0.135025	0	0	0.284497	0.050886	4.20495	0.686445	1.07457	0.213495	0.70848	0.117275	0.909697	-0.136542	0.491864	0.910132	down	no
1773	"="	chr1	-	42648200	42651679	ENSMUST00000176977	2	562	MSTRG.439	Pantr1	2.4666	0.336676	1.1374	0.187451	1.24496	0.193954	1.06288	0.147183	2.77407	0.396368	1.16956	0.191215	1.21432	0.217196	0.171611	0.028015	2.02114	0.401561	0.129088	0.021368	1.00448	0.00644233	0.959003	0.994297	up	no
1774	"="	chr1	-	42648200	42693153	ENSMUST00000181593	4	680	MSTRG.439	Pantr1	0.265582	0.03625	0.986982	0.162661	2.91453	0.454057	1.29535	0.179374	2.22034	0.317249	1.93724	0.316724	0.679317	0.121504	0.505171	0.082467	3.42432	0.680346	1.6005	0.264931	0.83802	-0.254943	0.115948	0.686753	down	no
1775	"="	chr1	-	42648200	42694825	ENSMUST00000180689	4	546	MSTRG.439	Pantr1	0.231808	0.03164	0	0	3.86126	0.601549	1.62689	0.225284	1.61084	0.230162	2.6933	0.440335	0.398018	0.07119	0.639625	0.104417	0	0	1.90896	0.31599	1.04562	0.0643589	0.764692	0.95812	up	no
1776	"="	chr1	-	42648200	42694825	ENSMUST00000188153	3	499	MSTRG.439	Pantr1	4.81869	0.657721	0	0	12.9046	2.01042	13.0447	1.80637	1.41067	0.201561	5.73597	0.937789	9.61121	1.71908	1.11824	0.182549	0	0	8.51105	1.40883	1.21266	0.278178	0.62705	0.927517	up	no
1777	"="	chr1	-	42648201	42667672	ENSMUST00000176052	3	506	MSTRG.439	Pantr1	0.177825	0.024272	0.303064	0.049947	0.606127	0.094429	0	0	0	0	0	0	0	0	0	0	0.001292	0.000257	0	0	1.01457	0.020867	0.484881	0.906479	up	no
1778	"="	chr1	-	42648201	42693093	ENSMUST00000186656	5	647	MSTRG.439	Pantr1	0.127715	0.017432	0.184078	0.030337	0.586283	0.091338	0.050866	0.007044	0.296404	0.042351	0.0737	0.012049	1.90853	0.341364	0.546316	0.089184	0.792603	0.157475	0.263875	0.043679	0.86463	-0.209846	0.033244	0.597921	down	no
1779	"="	chr1	-	42648378	42666912	ENSMUST00000078844	3	198	MSTRG.439	Pantr1	0.064881	0.008856	0	0	0.212795	0.033152	0.196814	0.027254	0	0	0	0	0.156369	0.027969	0.321278	0.052448	1.13287	0.225079	0	0	0.909117	-0.137462	0.0454293	0.60017	down	no
1780	"="	chr1	+	42651726	42652401	ENSMUST00000191831	1	676	MSTRG.440	4930420N18Rik	3.12722	0.426846	1.34024	0.22088	1.34024	0.208797	4.02071	0.55677	4.02071	0.574492	1.11686	0.182599	8.02959	1.43619	4.24408	0.692832	6.47781	1.28702	2.65976	0.44027	0.697882	-0.518945	0.0846244	0.631159	down	no
1782	"="	chr1	-	42666852	42694842	ENSMUST00000185599	3	343	MSTRG.439	Pantr1	0	0	0	0	0	0	0	0	0	0	0	0	1.02173	0.182749	0	0	0	0	0	0	0.956643	-0.0639476	0.350216	0.828549	down	no
1785	"="	chr1	-	42693027	42694825	ENSMUST00000177136	2	1543	MSTRG.439	Pantr1	0	0	0	0	0	0	0	0	0	0	0	0	0	0	0	0	0	0	1.62476	0.268946	0.974459	-0.0373261	0.689331	0.934186	down	no
1787	"="	chr1	+	42694925	42740968	ENSMUST00000199521	2	660	MSTRG.444	Gm20646	3.04894	0.416161	2.40531	0.396411	3.51689	0.5479	2.13718	0.295947	2.87163	0.410308	1.38203	0.225953	0.713225	0.127569	0.976617	0.159429	0	0	2.64185	0.437305	1.23713	0.307	0.040195	0.60017	up	no
1788	"="	chr1	+	42694925	42744791	ENSMUST00000176807	2	1316	MSTRG.444	Gm20646	1.49164	0.2036	1.87182	0.308489	1.94142	0.302455	2.75562	0.381586	1.39218	0.198919	0.007599	0.001242	0.573708	0.102615	1.00204	0.16358	0.458967	0.091188	2.3722	0.392669	1.13274	0.179811	0.168973	0.715529	up	no
1790	"="	chr1	-	42707061	42713454	ENSMUST00000180589	4	463	MSTRG.445	Pantr2	2.4459	0.33385	4.64973	0.766307	2.19929	0.34263	2.70769	0.374948	1.01606	0.145177	1.85832	0.303822	3.77759	0.675669	2.41594	0.394393	9.75962	1.93905	1.41566	0.234334	0.680804	-0.55469	0.072079	0.607324	down	no
1791	"="	chr1	-	42707072	42708052	ENSMUST00000192894	1	981	MSTRG.445	Pantr2	0	0	1.2454	0.205251	0	0	10.1254	1.40212	0	0	11.7049	1.91366	0	0	1.54379	0.252018	13.2867	2.63982	11.5036	1.90418	0.684385	-0.547121	0.377975	0.846462	down	no
1796	"="	chr1	+	42750712	42752881	ENSMUST00000188773	1	2170	ENSMUSG00000099784	Dalir	1.73963	0.237449	1.25253	0.206426	1.25069	0.194846	0	0	0	0	0	0	0	0	0	0	0	0	1.32212	0.21885	1.08001	0.111047	0.382553	0.849248	up	no
1819	"="	chr1	+	43056267	43057134	ENSMUST00000185980	2	414	MSTRG.453	Gm28782	0.364734	0.049784	1.45894	0.240443	0.729469	0.113645	2.18841	0.303041	0.364734	0.052114	1.45894	0.238526	1.84058	0.329211	2.18841	0.35725	0.364734	0.072466	0	0	1.00036	0.000515276	0.997148	0.999223	up	no
1825	"="	chr1	+	43092588	43093835	ENSMUST00000039080	1	1248	MSTRG.454	8430432A02Rik	0	0	1.53926	0.253681	5.05288	0.787193	2.29888	0.318338	0	0	1.57292	0.257161	2.05689	0.367901	1.20994	0.197518	2.05208	0.407709	1.69391	0.280392	0.851993	-0.231086	0.256142	0.770985	down	no
1837	"="	chr1	-	43250156	43302925	ENSMUST00000189899	6	1188	ENSMUSG00000099576	Gm29040	0.133567	0.018231	0.425832	0.07018	0	0	0.242424	0.03357	0.508417	0.072644	0.117845	0.019267	0.063131	0.011292	0.04798	0.007833	0	0	0.127104	0.021039	1.03246	0.0460843	0.131136	0.687231	up	no
1844	"="	chr1	+	43488447	43490937	ENSMUST00000194710	1	2491	MSTRG.463	Gm37536	0	0	0	0	0	0	0	0	0	0	0	0	5.63687	1.00822	0	0	0	0	0	0	0.831822	-0.265653	0.350216	0.828549	down	no
1848	"="	chr1	+	43560273	43561565	ENSMUST00000193169	1	1293	MSTRG.464	Gm38228	0	0	0	0	0	0	0	0	0	0	0	0	0	0	0	0	7.29671	1.44972	0	0	0.663863	-0.591043	0.0677788	0.60017	down	no
1850	"="	chr1	-	43741961	43743895	ENSMUST00000186289	2	216	MSTRG.466	Gm29155	4.23799	0.578459	5.48251	0.903555	5.80213	0.903919	5.83895	0.808551	5.02646	0.718198	2.75851	0.450996	3.46963	0.620586	2.04812	0.334349	2.10443	0.418109	2.35793	0.390308	1.19118	0.252397	0.0224628	0.574588	up	no
1851	"="	chr1	+	43742915	43743526	ENSMUST00000188753	1	612	MSTRG.467	Gm29157	5.90196	0.805582	8.87745	1.46306	11.0866	1.72719	8.53595	1.18202	8.87745	1.26844	3.20752	0.524406	2.22059	0.39718	2.46078	0.401715	9.36601	1.86085	6.4036	1.05998	1.03316	0.0470636	0.841607	0.980762	up	no
1947	"="	chr1	+	44560885	44565447	ENSMUST00000194332	1	4563	MSTRG.483	Gm37626	0	0	2.91015	0.479612	0	0	0	0	0	0	0	0	0	0	2.80145	0.457327	0	0	1.65242	0.273525	0.973755	-0.0383686	0.862237	0.986397	down	no
1964	"="	chr1	-	44739676	44744949	ENSMUST00000186732	3	905	MSTRG.499	4930521E06Rik	0.333702	0.045548	2.6663	0.439424	2.16906	0.33792	2.00221	0.277257	1.33481	0.190722	1.33481	0.218231	1.0011	0.17906	0.333702	0.054476	1.0011	0.1989	2.50276	0.414282	1.01242	0.0178132	0.900068	0.994297	up	no
1968	"="	chr1	+	44756942	44758492	ENSMUST00000194594	1	1551	MSTRG.503	Gm38110	0	0	24.1889	3.98649	35.7848	5.57495	46.417	6.42761	0	0	0	0	26.6516	4.76698	32.3806	5.28602	22.0252	4.37599	0	0	0.596551	-0.745283	0.516464	0.920441	down	no
1989	"="	chr1	-	45485836	45493052	ENSMUST00000192814	1	7217	MSTRG.509	Gm38211	3.67771	0.501984	3.23763	0.533584	3.00305	0.467847	3.34765	0.463568	0	0	2.23874	0.366018	2.21339	0.395891	0	0	3.45227	0.685898	0.941804	0.155897	1.00234	0.00337637	0.988455	0.997142	up	no
2062	"="	chr1	-	46877203	46881072	ENSMUST00000195118	1	3870	MSTRG.528	Gm37393	0.273127	0.03728	0.389406	0.064177	0.19509	0.030393	0.234109	0.032418	0.156072	0.0223	0.429199	0.070171	0.234109	0.041873	0.234109	0.038218	0.117054	0.023256	0	0	1.009	0.0129287	0.614072	0.927517	up	no
2065	"="	chr1	+	47153461	47189071	ENSMUST00000190006	3	488	ENSMUSG00000101447	Gm28826	0.31773	0.043368	0.155699	0.02566	0.236216	0.0368	0.286981	0.03974	0.143491	0.020502	0	0	0.155699	0.027849	0.129508	0.021142	0.093419	0.018561	0.12795	0.02118	1.0144	0.0206332	0.130248	0.687231	up	no
2090	"="	chr1	+	50107470	50108962	ENSMUST00000186016	1	1493	MSTRG.516	4933411E06Rik	9.5381	1.30189	8.7073	1.43502	8.43737	1.31447	10.1604	1.40697	7.78567	1.11244	5.9942	0.980007	4.72605	0.845314	4.072	0.664741	4.26046	0.846472	5.79817	0.959769	1.27816	0.354067	0.00181257	0.36282	up	no
2104	"="	chr1	+	51148309	51150581	ENSMUST00000187777	1	2273	ENSMUSG00000099924	Gm28320	0.132864	0.018135	0	0	0	0	0.132864	0.018398	0	0	0.132864	0.021722	0.33216	0.059411	0.132864	0.02169	0	0	0	0	0.994285	-0.00826837	0.706171	0.939701	down	no
2105	"="	chr1	+	51195221	51197748	ENSMUST00000190705	1	2528	ENSMUSG00000099625	Gm29325	0.119462	0.016306	0	0	0	0	0.214399	0.029689	0.238924	0.034138	0.119462	0.019531	0	0	0	0	0	0	0	0	1.0213	0.0304009	0.052946	0.60017	up	no
2106	"="	chr1	-	51218386	51333779	ENSMUST00000189867	5	2552	MSTRG.529	9330175M20Rik	0	0	0	0	0	0	0.177508	0.024581	0.071963	0.010282	0.059169	0.009674	0	0	0.295846	0.048296	0	0	0	0	1.00311	0.00448601	0.816618	0.974014	up	no
2131	"="	chr1	-	51507086	51512329	ENSMUST00000190169	2	3049	MSTRG.538	Gm17767	0.099788	0.01362	0.029518	0.004865	0.056033	0.008729	0.061338	0.008494	0	0	0	0	0.048448	0.008666	0.048099	0.007852	0.002624	0.000521	0.039444	0.006529	1.00401	0.00578002	0.320628	0.822942	up	no
2133	"="	chr1	-	51527005	51529369	ENSMUST00000194442	1	2365	MSTRG.539	Gm37535	0	0	0.127696	0.021045	0	0	0	0	0	0	0	0	0	0	0.255391	0.041692	0	0	0	0	0.99661	-0.00489892	0.789351	0.965433	down	no
2134	"="	chr1	-	51696324	51697900	ENSMUST00000189576	2	1301	MSTRG.540	Gm28055	0.348194	0.047526	0	0	0	0	0	0	0	0	0	0	0	0	0	0	0	0	0	0	1.01567	0.0224362	0.227111	0.742279	up	no
2135	"="	chr1	-	51697125	51746943	ENSMUST00000186769	2	572	MSTRG.540	Gm28055	0.240972	0.032891	0	0	0	0	0	0	0.257353	0.036771	0.415375	0.067911	0	0	0	0	0.486562	0.09667	0.08042	0.013312	0.971778	-0.0413015	0.326453	0.827021	down	no
2170	"="	chr1	-	51877110	51879608	ENSMUST00000186817	1	2499	MSTRG.561	Gm28323	1.32933	0.181446	0	0	0	0	0	0	0	0	0	0	0	0	0	0	0	0	0	0	1.05744	0.0805705	0.227111	0.742279	up	no
2180	"="	chr1	+	52077261	52156087	ENSMUST00000185516	34	3532	MSTRG.576	Gm28177	0.418984	0.057189	0.246083	0.040556	0.463184	0.07216	0.199177	0.027581	0.715277	0.102201	0.133411	0.021812	0.145747	0.026069	0.03839	0.006267	0.179929	0.035748	0.346556	0.057365	1.01732	0.0247804	0.374274	0.844428	up	no
2183	"="	chr1	-	52108121	52113751	ENSMUST00000210323	2	1170	MSTRG.579	Gm45679	0.25812	0.035232	0.943065	0.155423	1.85907	0.289626	1.2906	0.178716	1.2906	0.184405	0.387179	0.063301	0.12906	0.023084	0.645299	0.105343	0.516239	0.102567	1.56036	0.258286	1.02544	0.0362374	0.706426	0.939724	up	no
2235	"="	chr1	+	52522902	52582679	ENSMUST00000189527	5	701	ENSMUSG00000100120	Gm553	0	0	0.121255	0.019984	0.215407	0.033558	0	0	0.611644	0.087394	0	0	0.044223	0.00791	0.430813	0.070329	0	0	0	0	1.00045	0.000647848	0.986788	0.996833	up	no
2236	"="	chr1	-	52570014	52580291	ENSMUST00000188544	6	2943	ENSMUSG00000099878	Gm28178	0.102616	0.014006	0.102616	0.016912	0	0	0	0	0.204213	0.029179	0	0	0	0	0	0	0	0	0	0	1.01105	0.0158486	0.173971	0.719914	up	no
2247	"="	chr1	-	52653808	52655892	ENSMUST00000191873	1	2085	MSTRG.569	Gm37242	2.026	0.276537	0	0	0	0	0	0	0	0	0	0	1.44508	0.258471	0	0	3.6211	0.719443	0	0	0.797107	-0.327154	0.140781	0.687231	down	no
2256	"="	chr1	-	52702272	52704762	ENSMUST00000190228	1	2491	MSTRG.572	Gm29670	0	0	0	0	0	0	0	0	0	0	0	0	1.39301	0.249158	0	0	1.87916	0.373354	0	0	0.815612	-0.294044	0.0190815	0.560873	down	no
2292	"="	chr1	+	53196113	53197695	ENSMUST00000191402	3	535	MSTRG.595	Gm28777	0	0	1.41122	0.232578	0.564486	0.087942	1.41122	0.195419	0.282243	0.040328	0	0	0.846729	0.151448	1.12897	0.184301	1.69346	0.336457	0	0	0.913218	-0.13097	0.28371	0.79363	down	no
2343	"="	chr1	+	53791201	53792657	ENSMUST00000194911	1	1457	ENSMUSG00000102405	Gm37863	0	0	0.207275	0.03416	0.207275	0.032292	0	0	0	0	0.41455	0.067776	0	0	0	0	0.621826	0.123545	0.725463	0.120086	0.940594	-0.0883556	0.120909	0.687231	down	no
2356	"="	chr1	-	54152397	54155096	ENSMUST00000192858	1	2700	MSTRG.614	Gm37633	0	0	0	0	1.73259	0.269922	0	0	0	0	0	0	0	0	0.335556	0.054778	2.7963	0.55557	0	0	0.80787	-0.307804	0.0367822	0.60017	down	no
2367	"="	chr1	-	54443404	54456763	ENSMUST00000210156	6	825	ENSMUSG00000109809	Gm34066	0	0	0.09525	0.015698	0	0	0	0	0	0	0.061614	0.010073	0	0	0	0	0	0	0	0	1.00234	0.00337131	0.646856	0.930686	up	no
2369	"="	chr1	-	54518610	54520270	ENSMUST00000194316	1	1661	MSTRG.618	Gm36955	0	0	0	0	2.06463	0.32165	0	0	0	0	0	0	2.18386	0.390611	0	0	0	0	0	0	0.913748	-0.130132	0.412885	0.867207	down	no
2385	"="	chr1	+	54681729	54736816	ENSMUST00000190007	5	633	MSTRG.629	4930444A19Rik	0.281201	0.038382	0	0	0.238547	0.037163	0	0	0.238547	0.034084	0	0	0.238547	0.042667	0	0	0	0	0.238547	0.039487	1.00131	0.00188741	0.942412	0.994297	up	no
2386	"="	chr1	+	54690496	54767524	ENSMUST00000188243	3	2117	MSTRG.629	4930444A19Rik	3.97355	0.542365	3.91261	0.644825	5.2069	0.811187	4.56495	0.632134	4.3042	0.614999	3.74823	0.612808	3.13699	0.561089	3.40104	0.555208	3.49362	0.694115	1.9915	0.329652	1.00463	0.00666678	0.932767	0.994297	up	no
2392	"="	chr1	-	54737166	54738575	ENSMUST00000191996	1	1410	MSTRG.631	Gm37370	9.79367	1.33678	0	0	0	0	17.8234	2.4681	4.94875	0.707094	0	0	6.13754	1.09778	0	0	4.77976	0.949646	7.4844	1.23889	1.28673	0.363714	0.538577	0.920441	up	no
2401	"="	chr1	-	54913845	54916594	ENSMUST00000193052	1	2750	MSTRG.635	A130048G24Rik	0	0	0	0	0	0	0	0	0	0	0	0	0	0	1.00192	0.16356	0	0	0	0	0.975729	-0.0354482	0.561088	0.920441	down	no
2413	"="	chr1	-	55051319	55053112	ENSMUST00000193614	1	1794	MSTRG.619	E330011M16Rik	0	0	2.18673	0.360388	2.02007	0.314708	3.27202	0.453094	1.51115	0.215918	1.59922	0.261461	1.26254	0.225821	1.00836	0.164612	0.925864	0.183951	0.673356	0.11146	1.04848	0.0683007	0.616459	0.927517	up	no
2442	"="	chr1	+	55226251	55235622	ENSMUST00000181563	3	1943	ENSMUSG00000097649	Gm10561	0	0	0.866701	0.142838	0	0	1.63201	0.225994	0.233145	0.033313	0.932579	0.15247	0.699434	0.125102	1.31755	0.215086	0.15543	0.030881	1.75862	0.291104	0.999243	-0.00109235	0.989911	0.99738	down	no
2443	"="	chr1	+	55226298	55235029	ENSMUST00000209801	3	751	ENSMUSG00000097649	Gm10561	3.31025	0.451829	0.11164	0.018399	0.699068	0.108908	0	0	0.953395	0.136224	0	0	0	0	0	0	0	0	0	0	1.15383	0.206434	0.148799	0.692835	up	no
2456	"="	chr1	+	55440904	55445930	ENSMUST00000193928	1	5027	MSTRG.642	Gm38056	0	0	0	0	0	0	27.0968	3.75225	0	0	0	0	0	0	0	0	0	0	0	0	1.84114	0.880601	0.143807	0.687231	up	no
2463	"="	chr1	+	55931241	55972098	ENSMUST00000189293	6	1906	ENSMUSG00000099950	9130227L01Rik	0.041973	0.005729	0	0	0	0	0	0	0	0	0	0	0	0	0	0	0	0	0	0	1.00192	0.00276043	0.227111	0.742279	up	no
2469	"="	chr1	+	56531824	56533876	ENSMUST00000187560	1	2053	ENSMUSG00000101332	Gm28240	0	0	0	0	0	0	0	0	0	0	0	0	0	0	0	0	0	0	0.147102	0.02435	0.99739	-0.00377016	0.689331	0.934186	down	no
2488	"="	chr1	+	56971412	56975197	ENSMUST00000135238	2	1300	MSTRG.658	9130024F11Rik	0	0	11.7923	1.94345	8.70231	1.35574	2.84462	0.39391	9.25168	1.32191	11.4592	1.8735	10.6088	1.89752	6.26154	1.02218	12.7149	2.5262	7.08538	1.17284	0.513274	-0.962199	0.0190081	0.560873	down	no
2489	"="	chr1	+	56971478	56973608	ENSMUST00000187927	2	517	MSTRG.658	9130024F11Rik	0	0	0	0	0	0	0	0	3.66516	0.52369	0	0	0	0	0	0	1.05869	0.210342	0	0	0.967801	-0.0472183	0.78042	0.962892	down	no
2490	"="	chr1	+	56971480	57042515	ENSMUST00000185204	5	2628	MSTRG.658	9130024F11Rik	3.30679	0.451357	0	0	0.908413	0.141522	0.267298	0.037014	0.390338	0.055773	0	0	0	0	0	0	0.000357	7.1e-05	0.122261	0.020238	1.15297	0.205353	0.149149	0.693269	up	no
2491	"="	chr1	+	56972332	56975193	ENSMUST00000195462	1	2862	MSTRG.658	9130024F11Rik	8.88557	1.21283	4.24493	0.699594	2.53564	0.395029	0.236897	0.032804	3.75672	0.536772	2.7079	0.442721	2.8183	0.504089	5.7949	0.945998	1.64729	0.327285	3.2963	0.545635	1.0176	0.0251644	0.927968	0.994297	up	no
2492	"="	chr1	+	56976803	56978640	ENSMUST00000195287	1	1838	MSTRG.659	Gm4081	0	0	0.492927	0.081238	0.164309	0.025598	0.731774	0.101333	0.328618	0.046954	0.082155	0.013432	0.492927	0.088166	0.164309	0.026823	0.246464	0.048968	0.164309	0.027198	1.0041	0.00589704	0.889652	0.99362	up	no
2498	"="	chr1	-	57359222	57377544	ENSMUST00000181949	4	2052	MSTRG.661	4930558J18Rik	0.147173	0.020088	0	0	0.294347	0.045857	0.15858	0.021959	0	0	0.367934	0.060155	0	0	0.147173	0.024026	0	0	0.294347	0.048723	1.0052	0.00748762	0.77413	0.961324	up	no
2519	"="	chr1	-	57520831	57523642	ENSMUST00000194005	1	2812	ENSMUSG00000102685	Gm37373	2.54854	0.34786	1.7452	0.287621	1.7957	0.279753	2.34341	0.324505	2.55068	0.364449	0.60793	0.099392	1.57112	0.281015	1.36575	0.222955	1.34246	0.266721	1.67461	0.277198	1.05472	0.0768551	0.224233	0.742279	up	no
2545	"="	chr1	-	57909835	57917111	ENSMUST00000172128	2	392	MSTRG.676	Gm17234	0.385204	0.052578	0.385204	0.063484	0	0	1.54082	0.213365	0.385204	0.055039	1.15561	0.188934	0.385204	0.068899	1.92602	0.314416	0	0	2.69643	0.446339	1.00602	0.00866239	0.934563	0.994297	up	no
2574	"="	chr1	-	58254117	58315656	ENSMUST00000161126	6	3723	ENSMUSG00000089822	Gm15759	0	0	0	0	0.202793	0.031593	0	0	0.081117	0.01159	0	0	0.081117	0.014509	0	0	0	0	0	0	0.997344	-0.00383632	0.725547	0.946252	down	no
2576	"="	chr1	-	58383512	58386134	ENSMUST00000194925	1	2623	MSTRG.681	Gm37607	0	0	0	0	0	0	3.73999	0.517897	0	0	1.08419	0.177257	0	0	2.02446	0.330487	0	0	0	0	1.12281	0.167119	0.334873	0.828549	up	no
2628	"="	chr1	+	58505148	58512616	ENSMUST00000160947	2	2126	MSTRG.697	Gm15834	3.08785	0.421473	2.2651	0.373304	2.04364	0.318381	1.19555	0.165555	2.31406	0.33064	2.54045	0.415345	1.88741	0.337587	1.74077	0.284175	0	0	2.90502	0.480867	1.10312	0.141591	0.308093	0.814579	up	no
2629	"="	chr1	+	58505152	58517530	ENSMUST00000129740	4	2097	MSTRG.697	Gm15834	2.096	0.286091	2.07926	0.342677	4.58749	0.714689	3.82076	0.529082	2.15127	0.307381	1.45457	0.237812	2.26452	0.405038	1.91191	0.312113	0	0	2.62113	0.433875	1.16216	0.216812	0.220261	0.742279	up	no
2630	"="	chr1	+	58505155	58523230	ENSMUST00000139825	7	2613	MSTRG.697	Gm15834	0.232301	0.031708	0.161981	0.026696	2.09014	0.325625	2.87902	0.398674	0.377413	0.053926	0.619538	0.10129	0.116724	0.020878	0.647765	0.105745	1.71984	0.3417	0.374458	0.061984	0.986234	-0.0199978	0.89959	0.994297	down	no
2683	"="	chr1	+	58797783	58801623	ENSMUST00000194726	1	3841	MSTRG.703	Gm37760	0	0	0	0	0	0	0	0	0	0	2.73065	0.446442	0	0	0	0	0	0	0	0	0.99711	-0.00417554	0.974614	0.994297	down	no
2713	"="	chr1	-	58997123	59003539	ENSMUST00000054653	2	878	MSTRG.708	Als2cr11b	0.859909	0.117372	0	0	0.343964	0.053586	0	0	0	0	0.343964	0.056236	0	0	0	0	0	0	0	0	1.03682	0.0521655	0.289408	0.799279	up	no
2714	"="	chr1	+	59014224	59059481	ENSMUST00000188707	3	925	MSTRG.722	Gm29018	0	0	0.163243	0.026904	0.652973	0.101727	0.025946	0.003593	0	0	0	0	0	0	0	0	0	0	0	0	1.00445	0.00640248	0.837991	0.980083	up	no
2727	"="	chr1	+	59119833	59122139	ENSMUST00000180570	1	2307	MSTRG.726	G730003C15Rik	1.26593	0.172792	0.981795	0.161806	1.47269	0.229432	1.30754	0.181063	1.66775	0.238294	0.458171	0.074908	0.74534	0.133313	0.785436	0.12822	0.718032	0.142659	0.609016	0.10081	1.04352	0.0614576	0.0258484	0.579001	up	no
2728	"="	chr1	+	59119833	59122141	ENSMUST00000189096	1	2309	MSTRG.726	G730003C15Rik	1.26483	0.172642	0.980944	0.161666	1.47142	0.229233	1.30641	0.180906	1.66631	0.238087	0.457774	0.074843	0.744695	0.133198	0.784755	0.128109	0.71741	0.142536	0.608489	0.100723	1.04349	0.0614109	0.0258498	0.579001	up	no
2741	"="	chr1	+	59151047	59169320	ENSMUST00000190598	2	2092	MSTRG.728	Gm29017	6.17973	0.843496	6.52247	1.07495	5.8891	0.917468	6.12667	0.848394	8.9032	1.27212	2.81501	0.460234	4.83461	0.86473	4.17926	0.682249	4.0043	0.795577	4.7022	0.778354	1.07856	0.109101	0.268878	0.782491	up	no
2754	"="	chr1	+	59378930	59392299	ENSMUST00000187523	4	1013	ENSMUSG00000099922	Gm29016	0	0	0	0	0	0	0.088845	0.012303	0	0	0	0	0	0	0	0	0	0	0	0	1.0048	0.00690864	0.143807	0.687231	up	no
2755	"="	chr1	-	59447865	59449502	ENSMUST00000195013	1	1638	ENSMUSG00000104502	Gm37737	0.184371	0.025166	0	0	0.184371	0.028723	0.368742	0.051062	0.184371	0.026344	0	0	0	0	0	0	0.184371	0.036631	0.184371	0.030519	1.01123	0.016107	0.484212	0.906024	up	no
2758	"="	chr1	-	59488480	59492605	ENSMUST00000180778	2	3587	MSTRG.711	Gm26813	3.94536	0.538517	2.72456	0.449026	2.23028	0.347457	3.7332	0.516957	2.816	0.40236	1.91637	0.313312	0.330638	0.059139	1.63925	0.267603	2.56621	0.509857	1.85224	0.306601	1.14141	0.190815	0.151588	0.697494	up	no
2804	"="	chr1	+	59801263	59804700	ENSMUST00000194136	1	3438	MSTRG.736	Gm38125	3.54962	0.484502	0	0	0	0	5.60849	0.776639	4.83104	0.690276	0	0	0	0	1.63031	0.266142	0	0	2.49564	0.413102	1.41845	0.504319	0.0690165	0.602103	up	no
2809	"="	chr1	-	59886969	59887689	ENSMUST00000193096	1	721	MSTRG.738	Gm37977	2.72261	0.371619	2.72261	0.448704	5.65465	0.880942	6.28294	0.870033	2.30375	0.329167	2.93204	0.479367	2.72261	0.486972	3.56033	0.581212	2.09431	0.416099	4.39806	0.728009	1.03831	0.0542407	0.744037	0.951913	up	no
2813	"="	chr1	+	59929688	59935102	ENSMUST00000191628	1	5415	MSTRG.740	Gm37531	3.97473	0.542526	4.86907	0.802455	0	0	0	0	0	0	0	0	0	0	0	0	0	0	0	0	1.26685	0.34124	0.204723	0.742279	up	no
2877	"="	chr1	+	60353119	60354176	ENSMUST00000191764	1	1058	MSTRG.758	6030460B20Rik	1.4748	0.201301	0	0	0	0	0.823402	0.114021	5.49979	0.785829	0	0	2.95369	0.528304	0	0	2.14083	0.425342	1.71267	0.283497	0.884849	-0.176497	0.510188	0.918469	down	no
2905	"="	chr1	-	60594807	60596236	ENSMUST00000195569	1	1430	ENSMUSG00000103215	Gm38388	0	0	0	0	0.422378	0.065803	0.527972	0.073111	0	0	0	0	0	0	0	0	0.191608	0.038069	0.422378	0.069916	1.0025	0.00360116	0.932748	0.994297	up	no
2914	"="	chr1	+	60778843	60803790	ENSMUST00000130082	4	388	ENSMUSG00000085965	2310016D23Rik	0	0	0	0	0.257732	0.040152	0	0	0	0	0	0	0	0	0	0	0	0	0.051546	0.008532	0.998638	-0.00196664	0.891532	0.994048	down	no
2915	"="	chr1	+	60779352	60781461	ENSMUST00000195593	1	2110	ENSMUSG00000104069	Gm37198	0	0	0	0	0	0	0	0	0	0	0	0	0.143128	0.0256	0	0	0	0	0	0	0.993347	-0.00963085	0.350216	0.828549	down	no
2926	"="	chr1	+	60989479	60991963	ENSMUST00000193733	1	2485	ENSMUSG00000102561	Gm37039	0.364588	0.049764	0	0	0	0	0.182294	0.025243	0.425352	0.060776	0.182294	0.029804	0.303823	0.054343	1.57988	0.25791	0.364588	0.072437	0	0	0.95149	-0.0717396	0.402822	0.86158	down	no
2930	"="	chr1	-	61265291	61271514	ENSMUST00000186533	2	538	ENSMUSG00000100893	Gm28083	0	0	0	0	0	0	0	0	0	0	0	0	0	0	0	0	0.210037	0.04173	0	0	0.98148	-0.026969	0.0677788	0.60017	down	no
2938	"="	chr1	-	61616943	61621149	ENSMUST00000128588	2	851	ENSMUSG00000086009	4930587A21Rik	1.59695	0.217973	0	0	0.887192	0.138216	0.274971	0.038077	0.887192	0.126765	0	0	0.074031	0.013241	0.177438	0.028966	0.887192	0.176268	0.532315	0.088114	1.00319	0.00459419	0.957112	0.994297	up	no
2946	"="	chr1	+	61654423	61657158	ENSMUST00000194820	1	2736	MSTRG.806	Gm37205	0	0	0	0	0	0	0	0	0	0	0	0	0	0	0	0	4.18787	0.832048	0	0	0.758181	-0.399385	0.0677788	0.60017	down	no
2947	"="	chr1	+	61677249	61680277	ENSMUST00000193022	1	3029	MSTRG.807	Gm38012	6.82436	0.931484	6.44338	1.06191	9.62034	1.49876	8.2675	1.14485	9.47508	1.35383	4.68504	0.765971	3.43777	0.614888	4.49951	0.734529	4.38396	0.871007	3.48762	0.577305	1.1923	0.253745	0.0202075	0.563041	up	no
2949	"="	chr1	-	61767415	61851462	ENSMUST00000138535	5	1878	MSTRG.809	Pard3bos1	4.77172	0.65131	3.55453	0.58581	5.47325	0.852682	5.2418	0.725862	5.47491	0.782273	4.09631	0.669717	6.2212	1.11274	4.26545	0.69632	6.10091	1.21213	4.59794	0.761096	0.826469	-0.274967	0.0135971	0.540757	down	no
2957	"="	chr1	-	62131195	62136109	ENSMUST00000127498	3	770	MSTRG.815	Pard3bos2	3.33377	0.455039	0.980519	0.161596	1.56883	0.244409	1.96104	0.271556	0.975325	0.139358	0.784416	0.128246	0.196104	0.035076	0.980519	0.160066	1.17662	0.233772	0.392208	0.064922	1.1279	0.173641	0.132135	0.687231	up	no
2960	"="	chr1	-	62456725	62499261	ENSMUST00000147177	2	862	MSTRG.817	Pard3bos3	2.89452	0.395085	2.82053	0.464843	3.17133	0.494064	2.67215	0.370028	1.61135	0.230235	3.37355	0.551551	2.27726	0.407317	0.87587	0.142983	1.36158	0.27052	2.92859	0.484769	1.0498	0.0701125	0.582596	0.922137	up	no
2961	"="	chr1	-	62534491	62535942	ENSMUST00000185587	1	1452	MSTRG.818	Gm29084	622.052	84.9063	501.776	82.6961	622.166	96.9277	789.213	109.287	618.972	88.4407	472.45	77.2422	444.79	79.5563	525.496	85.7854	359.098	71.3459	439.102	72.6844	1.23225	0.301293	0.0299719	0.5889	up	no
2973	"="	chr1	-	62714723	62718073	ENSMUST00000189205	2	733	MSTRG.775	Gm29083	2.67803	0.365535	0.618008	0.101852	4.73806	0.738147	2.24966	0.311523	1.64802	0.235475	7.00409	1.14512	0.618008	0.110538	2.35147	0.383869	0.412005	0.081857	1.03001	0.170498	1.11333	0.154887	0.580794	0.921526	up	no
2983	"="	chr1	+	62809302	62811857	ENSMUST00000192219	1	2556	MSTRG.785	Gm37121	0	0	0	0	0.350787	0.054649	0	0	0	0	0	0	0	0	0	0	1.7723	0.352122	0.097741	0.016179	0.869116	-0.202379	0.0492739	0.60017	down	no
2984	"="	chr1	-	62821355	62832370	ENSMUST00000189802	2	871	MSTRG.786	Gm4208	4.62348	0.631077	8.55568	1.41003	3.62151	0.564198	3.76761	0.521721	6.59146	0.94181	0.461674	0.07548	3.0195	0.540075	2.40221	0.392153	0	0	0	0	1.45847	0.544453	0.0556099	0.60017	up	no
3000	"="	chr1	+	63113078	63114960	ENSMUST00000186436	2	652	MSTRG.798	Ino80dos	6.61642	0.903101	0	0	0.239264	0.037275	0.208167	0.028826	0.001534	0.000219	0.521472	0.085257	4.80131	0.858774	0	0	0	0	7.4451	1.23239	0.975006	-0.0365163	0.927943	0.994297	down	no
3002	"="	chr1	+	63114096	63115331	ENSMUST00000186786	1	1236	MSTRG.798	Ino80dos	0.11165	0.01524	0	0	8.36718	1.30353	0.101902	0.014111	0.06877	0.009826	0	0	0.035599	0.006367	0	0	3.32929	0.661465	0	0	0.793475	-0.333743	0.224135	0.742279	down	no
3003	"="	chr1	+	63114471	63158290	ENSMUST00000138611	4	1576	MSTRG.798	Ino80dos	6.13749	0.83773	4.58755	0.756059	0	0	10.6173	1.47023	7.27768	1.03986	5.28353	0.863819	6.1289	1.09623	0.095812	0.015641	4.83108	0.959843	5.674	0.939216	1.16786	0.223869	0.560621	0.920441	up	no
3004	"="	chr1	+	63114740	63157245	ENSMUST00000188602	4	678	MSTRG.798	Ino80dos	0	0	0	0	1.72522	0.268773	0	0	0	0	0	0	0	0	0	0	0.359222	0.07137	0	0	0.966393	-0.0493177	0.51885	0.920441	down	no
3005	"="	chr1	+	63117118	63126837	ENSMUST00000185480	1	9720	MSTRG.798	Gm20342	24.1133	3.29132	19.2981	3.18046	11.9933	1.86845	33.3755	4.62169	27.6968	3.95742	9.12397	1.4917	0	0	0	0	8.70144	1.72881	13.4848	2.23213	2.68555	1.42522	0.0289766	0.587305	up	yes
3079	"="	chr1	+	63964727	63968999	ENSMUST00000133244	2	1432	ENSMUSG00000044689	Gm13749	1.21809	0.166262	0.421788	0.069514	0.784455	0.122211	1.68715	0.233629	0.316341	0.0452	0	0	0.035615	0.00637	0.105447	0.017214	0.073324	0.014568	0.316341	0.052364	1.1411	0.19043	0.00839641	0.490498	up	no
3082	"="	chr1	+	64029463	64032927	ENSMUST00000181595	2	3196	MSTRG.820	Gm26649	29.041	3.96392	28.1586	4.64073	35.2347	5.48924	35.2081	4.87546	30.1292	4.30496	29.9352	4.89419	22.8958	4.0952	24.28	3.96364	16.7243	3.3228	24.9296	4.12659	1.15368	0.20624	0.143444	0.687231	up	no
3085	"="	chr1	+	64078654	64090782	ENSMUST00000149820	4	378	MSTRG.822	Gm13748	0.798942	0.109051	1.13492	0.187043	0.399471	0.062234	0.450551	0.06239	0	0	0.399471	0.065311	0	0	0	0	1.19841	0.238101	0	0	0.986225	-0.0200119	0.831004	0.978096	down	no
3088	"="	chr1	-	64185991	64303043	ENSMUST00000190863	2	1288	ENSMUSG00000101895	Gm28981	0	0	0.234472	0.038643	0	0	0	0	0	0	0	0	0	0	0	0	0	0	0	0	1.0059	0.0084824	0.577398	0.920441	up	no
3111	"="	chr1	+	64617784	64626033	ENSMUST00000186895	4	512	MSTRG.828	Gm28982	1.22928	0.167789	1.37283	0.226251	1.36024	0.211913	0	0	1.21991	0.174305	0	0	0.761159	0.136143	0.083984	0.01371	0	0	0.728939	0.120661	1.05544	0.0778441	0.379876	0.847814	up	no
3112	"="	chr1	+	64649935	64652756	ENSMUST00000189284	3	325	ENSMUSG00000100437	Gm29152	0	0	0	0	0	0	0	0	0.434959	0.062148	0	0	0	0	0	0	0	0	0	0	1.00784	0.0112694	0.637626	0.927517	up	no
3113	"="	chr1	-	64679871	64690659	ENSMUST00000150749	2	711	MSTRG.829	2810408I11Rik	2.07736	0.283546	0.424754	0.070002	2.46156	0.383488	0.742616	0.102834	1.31927	0.188502	0	0	0.637131	0.113959	0	0	1.63713	0.325266	0.410689	0.067981	0.986853	-0.0190927	0.848357	0.98248	down	no
3114	"="	chr1	-	64683348	64690608	ENSMUST00000122813	4	435	MSTRG.829	2810408I11Rik	0	0	0	0	0.285057	0.044409	0.305747	0.042338	0.569287	0.081342	0	0	0	0	0.188506	0.030773	0	0	0	0	1.02119	0.0302512	0.353348	0.830029	up	no
3115	"="	chr1	-	64689124	64690628	ENSMUST00000186325	1	1505	MSTRG.829	2810408I11Rik	0.200664	0.027389	0.100332	0.016535	0.038427	0.005987	0.853156	0.118141	0.977409	0.139655	0	0	0	0	0.601993	0.098273	0.02392	0.004752	0.006645	0.0011	1.05623	0.078919	0.227593	0.742465	up	no
3123	"="	chr1	+	64736240	64740607	ENSMUST00000194323	1	4368	MSTRG.833	Gm38058	6.394	0.872742	5.65957	0.932735	3.1804	0.495478	0	0	4.61928	0.660018	2.45444	0.401283	4.07784	0.729372	4.79693	0.783083	3.1804	0.631885	3.04212	0.503562	0.872968	-0.195999	0.414029	0.867575	down	no
3216	"="	chr1	-	66322276	66328796	ENSMUST00000147494	3	1661	MSTRG.850	Gm10558	0.272727	0.037226	0.454545	0.074912	0.181818	0.028326	1.18182	0.163653	0.727273	0.103915	1.24624	0.203751	0.727273	0.130082	0.454545	0.074203	0.727273	0.144495	0.727273	0.120385	0.976165	-0.0348024	0.520198	0.920441	down	no
3237	"="	chr1	-	66690630	66692356	ENSMUST00000192513	1	1727	ENSMUSG00000103375	Gm37181	0	0	0	0	0	0	0	0	0.17487	0.024986	0	0	0	0	0	0	0	0	0	0	1.0032	0.00461273	0.637626	0.927517	up	no
3262	"="	chr1	-	66765626	66768731	ENSMUST00000195411	1	3106	MSTRG.861	Gm37570	0	0	10.5052	1.73132	7.92525	1.23468	9.16181	1.26869	6.35403	0.907884	4.12601	0.674572	8.73737	1.56279	10.104	1.64945	0	0	10.959	1.81405	1.02873	0.0408684	0.937177	0.994297	up	no
3264	"="	chr1	+	66775511	66780107	ENSMUST00000195562	1	4597	MSTRG.863	Gm38162	0	0	0	0	0	0	0	0	0	0	0	0	19.4838	3.48492	33.6526	5.49367	0	0	27.1096	4.48745	0.412838	-1.27635	0.153277	0.699164	down	no
3268	"="	chr1	-	66799659	66800797	ENSMUST00000194465	1	1139	MSTRG.860	Gm37285	16.2158	2.21336	19.4373	3.2034	13.9669	2.17591	12.538	1.73621	15.6432	2.23516	6.42772	1.05089	3.02294	0.54069	18.2961	2.98678	3.57889	0.711055	10.5632	1.74852	1.56441	0.645616	0.108403	0.673478	up	no
3270	"="	chr1	+	66812315	66814493	ENSMUST00000195880	1	2179	MSTRG.865	Gm37755	47.7926	6.52339	0	0	0	0	0	0	54.1666	7.7395	0	0	33.4557	5.98397	40.7816	6.65745	36.3607	7.22417	0	0	0.427346	-1.22652	0.379687	0.847737	down	no
3272	"="	chr1	-	66821226	66825914	ENSMUST00000193555	1	4689	MSTRG.852	Gm38218	0	0	0	0	0	0	0	0	0	0	5.3152	0.868996	1.78366	0.31903	0	0	0	0	3.77636	0.625099	0.877417	-0.188666	0.383245	0.849712	down	no
3307	"="	chr1	-	68115195	68116547	ENSMUST00000193344	1	1353	MSTRG.924	Gm37100	0	0	5.35698	0.882867	9.15151	1.42572	9.63175	1.33376	5.96559	0.852383	2.26231	0.369871	0	0	3.92219	0.640284	0	0	0	0	1.51777	0.601949	0.142452	0.687231	up	no
3316	"="	chr1	-	68639424	68640829	ENSMUST00000193995	1	1406	MSTRG.928	Gm37735	0	0	8.34114	1.37468	0	0	0	0	0	0	0	0	0	0	0	0	0	0	0	0	1.14352	0.193488	0.577398	0.920441	up	no
3317	"="	chr1	-	68711037	68713405	ENSMUST00000193753	1	2369	MSTRG.929	Gm37769	0	0	0	0	0	0	0	0	0	0	0	0	0	0	0	0	0	0	8.65175	1.43212	0.907974	-0.139278	0.689331	0.934186	down	no
3318	"="	chr1	-	68758485	68761727	ENSMUST00000195066	1	3243	MSTRG.930	Gm37061	0	0	1.07092	0.176495	3.6127	0.562826	0	0	0	0	0	0	0	0	0	0	3.46875	0.689174	0	0	0.802924	-0.316665	0.0725954	0.607547	down	no
3320	"="	chr1	-	69091913	69106740	ENSMUST00000140116	2	480	MSTRG.932	Gm16076	15.1943	2.07393	15.5717	2.56633	10.1409	1.57985	13.3007	1.84183	13.107	1.87277	10.7829	1.76293	14.2965	2.55711	20.8647	3.40609	10.9752	2.18056	8.36839	1.38522	0.906044	-0.142347	0.548688	0.920441	down	no
3323	"="	chr1	+	69441056	69444084	ENSMUST00000189646	1	3029	ENSMUSG00000099804	Gm28497	1.38075	0.188464	0.797623	0.131454	0	0	0.69792	0.096645	0.498514	0.071229	0	0	0.196765	0.035194	0	0	0	0	0.381644	0.063173	1.11209	0.153269	0.0210674	0.567515	up	no
3325	"="	chr1	-	69490357	69493788	ENSMUST00000185991	1	3432	MSTRG.868	Gm29113	0	0	0	0	0	0	0.967949	0.134037	1.08891	0.155586	0	0	0	0	0.615093	0.100412	0.087995	0.017483	1.13054	0.187137	1.02625	0.0373882	0.681289	0.934186	up	no
3327	"="	chr1	+	69513932	69547707	ENSMUST00000187100	4	2508	MSTRG.871	Gm29114	3.43182	0.468422	1.6858	0.277832	1.92424	0.299779	2.95016	0.408525	3.19099	0.455939	0.963317	0.157495	1.50518	0.269221	2.22129	0.362619	0.722488	0.143544	1.80502	0.298785	1.15322	0.205667	0.0336296	0.59974	up	no
3342	"="	chr1	-	69595036	69598522	ENSMUST00000188962	1	3487	MSTRG.880	Gm29112	0	0	0	0	0	0	0	0	0	0	0	0	1.03413	0.184966	1.99111	0.325042	0	0	0	0	0.913502	-0.130521	0.280869	0.790964	down	no
3356	"="	chr1	-	69660187	69662061	ENSMUST00000190898	1	1875	MSTRG.894	Gm28112	0	0	0	0	1.71501	0.267183	0	0	0	0	1.94339	0.317731	0	0	0	0	0	0	0	0	0.995199	-0.00694244	0.961834	0.994297	down	no
3415	"="	chr1	+	71652837	71657457	ENSMUST00000097699	3	826	MSTRG.902	Apol7d	0	0	0.860462	0.14181	0	0	0.630642	0.087328	0	0	0.182809	0.029888	0.639831	0.114442	0	0	0.548426	0.108962	1.1733	0.194216	0.958809	-0.0606847	0.4756	0.902154	down	no
3416	"="	chr1	+	71652888	71662053	ENSMUST00000127218	3	426	MSTRG.902	Apol7d	3.38149	0.461552	0	0	1.87043	0.291396	0	0	1.67808	0.239769	1.80184	0.294588	0	0	2.53882	0.414454	0	0	0.002347	0.000388	1.09832	0.135302	0.520358	0.920441	up	no
3417	"="	chr1	+	71653335	71662843	ENSMUST00000126516	4	1193	MSTRG.902	Apol7d	0.506287	0.069105	0	0	0	0	0	0	0	0	0	0	0	0	0	0	0	0	0.253143	0.041903	1.01808	0.0258564	0.384461	0.85031	up	no
3418	"="	chr1	+	71653339	71657245	ENSMUST00000125934	3	430	MSTRG.902	Apol7d	0	0	0	0	0	0	0	0	0	0	0	0	0.17907	0.032029	0	0	0	0	0	0	0.991709	-0.0120117	0.350216	0.828549	down	no
3426	"="	chr1	-	71894068	71917125	ENSMUST00000187553	2	2989	ENSMUSG00000101211	Gm28818	0.004052	0.000553	0.003847	0.000634	0.075778	0.011806	0.025259	0.003498	0.025259	0.003609	0.101037	0.016519	0	0	0.039077	0.006379	0	0	0.050519	0.008362	0.999922	-0.000112521	0.987231	0.996853	down	no
3432	"="	chr1	-	72107155	72122001	ENSMUST00000191139	4	2048	ENSMUSG00000102123	Gm4319	0	0	0.176724	0.029125	0	0	0	0	0	0	0	0	0	0	0	0	0	0	0	0	1.00446	0.00642279	0.577398	0.920441	up	no
3435	"="	chr1	+	72236465	72266136	ENSMUST00000181973	4	1649	MSTRG.903	D230017M19Rik	19.1862	2.61879	26.4639	4.36142	26.5483	4.13599	0.741566	0.102689	0	0	0	0	0	0	12.3306	2.01292	0.478265	0.095022	28.5594	4.72743	1.35146	0.434515	0.673639	0.934186	up	no
3438	"="	chr1	+	72244021	72274869	ENSMUST00000180722	4	3096	MSTRG.903	D230017M19Rik	17.1522	2.34117	0	0	20.3356	3.1681	24.3542	3.37245	0.184073	0.026301	0	0	0	0	0	0	9.74616	1.93637	11.1544	1.84639	1.4377	0.523765	0.541654	0.920441	up	no
3445	"="	chr1	+	72264693	72267178	ENSMUST00000181382	2	2025	MSTRG.903	D230017M19Rik	16.7217	2.28241	14.8428	2.4462	1.65407	0.25769	0.494999	0.068545	0	0	0	0	0	0	8.68024	1.41702	7.50622	1.49134	9.56255	1.58289	0.951001	-0.0724806	0.918464	0.994297	down	no
3470	"="	chr1	+	72641188	72642963	ENSMUST00000212057	2	1238	ENSMUSG00000110712	Gm45835	0	0	0.243942	0.040203	0	0	0.023425	0.003244	0	0	0	0	0	0	0	0	0	0	0	0	1.00741	0.010648	0.497407	0.912317	up	no
3489	"="	chr1	+	72984844	73024724	ENSMUST00000188793	3	423	ENSMUSG00000101968	1700027A15Rik	0	0	0	0	0	0	0	0	0	0	0	0	0	0	0	0	0	0	0.58156	0.096265	0.990066	-0.014403	0.689331	0.934186	down	no
3491	"="	chr1	+	73015691	73025507	ENSMUST00000185768	3	321	ENSMUSG00000101968	1700027A15Rik	0	0	0	0	0	0	0.23053	0.031923	0.580257	0.082909	0	0	0	0	0	0	0	0	0.692272	0.114592	1.0109	0.0156406	0.766178	0.958464	up	no
3492	"="	chr1	+	73016036	73025498	ENSMUST00000191122	3	332	ENSMUSG00000101968	1700027A15Rik	0.002008	0.000274	0.237952	0.039216	0	0	0	0	0	0	0	0	0	0	0.393357	0.064214	0	0	0	0	0.99597	-0.00582552	0.841979	0.980858	down	no
3493	"="	chr1	+	73022554	73025499	ENSMUST00000188349	2	617	ENSMUSG00000101968	1700027A15Rik	0.242572	0.03311	0	0	0.429502	0.066912	0	0	0	0	0	0	0	0	0	0	0	0	0	0	1.01024	0.0146949	0.551368	0.920441	up	no
3494	"="	chr1	+	73024569	73025507	ENSMUST00000190525	2	432	ENSMUSG00000101968	1700027A15Rik	0.001543	0.000211	0	0	0	0	0	0	0	0	0	0	0.208333	0.037263	0	0	0	0	0	0	0.990455	-0.0138371	0.353665	0.830236	down	no
3495	"="	chr1	-	73206890	73209423	ENSMUST00000194107	1	2534	ENSMUSG00000102266	Gm38106	0	0	0	0	0	0	0.417127	0.057762	0	0	0	0	0.178769	0.031975	0	0	0.357537	0.071036	0.119179	0.019728	0.980373	-0.0285967	0.400838	0.860718	down	no
3503	"="	chr1	-	73522095	73525627	ENSMUST00000188155	2	1512	ENSMUSG00000100444	C530043A13Rik	0	0	0	0	0	0	0	0	0	0	0.371693	0.060769	0	0	0	0	0	0	0	0	0.999538	-0.000667375	0.974614	0.994297	down	no
3504	"="	chr1	-	73522097	73525460	ENSMUST00000189247	1	3364	ENSMUSG00000100444	C530043A13Rik	0	0	0.089774	0.014795	0.044887	0.006993	0.089774	0.012432	0	0	0.012485	0.002041	0	0	0.475922	0.077693	0	0	0	0	0.994899	-0.0073781	0.806833	0.971073	down	no
3505	"="	chr1	-	73523201	73529790	ENSMUST00000186453	5	550	ENSMUSG00000100444	C530043A13Rik	0	0	0	0	0	0	0	0	0	0	0	0	0.067273	0.012033	0	0	0.036364	0.007225	0	0	0.99357	-0.00930617	0.0576215	0.60017	down	no
3507	"="	chr1	-	73618088	73743947	ENSMUST00000191114	4	1227	ENSMUSG00000100301	6030407O03Rik	0.010595	0.001446	0	0	0.087205	0.013586	0	0	0	0	0.246129	0.04024	0	0	0	0	0	0	0	0	1.00002	3.41637e-05	0.99829	0.999476	up	no
3508	"="	chr1	-	73618088	73864466	ENSMUST00000189514	9	2094	ENSMUSG00000100301	6030407O03Rik	0.021968	0.002998	0.355455	0.058581	0.173761	0.02707	0.432665	0.059914	0.483518	0.069087	0.844795	0.138118	0.817152	0.146158	0.697017	0.113786	0.680277	0.135158	0.144222	0.023873	0.928603	-0.106866	0.0493992	0.60017	down	no
3509	"="	chr1	-	73750321	73841917	ENSMUST00000188600	8	790	ENSMUSG00000101344	Gm29183	0.217722	0.029718	0.884203	0.145723	0	0	0.039241	0.005434	0.179747	0.025683	1.07831	0.176295	0.125316	0.022414	0.137975	0.022524	1.59808	0.317508	0.178481	0.029544	0.90152	-0.149569	0.188508	0.73605	down	no
3578	"="	chr1	+	74281161	74281866	ENSMUST00000187908	2	334	MSTRG.951	Gm28364	4.06886	0.555375	2.98492	0.491935	2.71258	0.422594	3.61677	0.500834	1.80838	0.258388	3.61677	0.591315	6.78144	1.21294	1.80838	0.295212	1.35629	0.269468	7.68563	1.2722	0.9429	-0.0848234	0.732512	0.948142	down	no
3596	"="	chr1	+	74295603	74297905	ENSMUST00000186510	2	1734	MSTRG.955	Gm29358	0	0	0	0	0	0	0	0	0.094002	0.013431	0	0	0	0	0	0	0	0	0.244259	0.040432	0.997426	-0.00371767	0.822033	0.975594	down	no
3597	"="	chr1	+	74295641	74298867	ENSMUST00000187941	1	3227	MSTRG.955	Gm29358	0	0	0	0	8.63527	1.34529	15.5624	2.15502	10.5477	1.5071	0	0	8.40615	1.50354	0	0	0	0	13.8756	2.29682	1.20632	0.270611	0.705989	0.93968	up	no
3598	"="	chr1	+	74307848	74310713	ENSMUST00000194686	1	2866	MSTRG.956	Gm37931	0	0	0	0	0	0	0	0	0	0	0	0	0	0	2.77879	0.453628	1.84299	0.366166	0	0	0.816003	-0.293354	0.0937854	0.649535	down	no
3642	"="	chr1	-	74500340	74503301	ENSMUST00000195478	1	2962	MSTRG.965	Gm37733	8.27902	1.13004	4.5835	0.755392	4.51025	0.702655	7.61242	1.05414	7.63574	1.09102	1.00776	0.164762	0	0	0	0	0.728977	0.144834	5.40463	0.894627	1.7853	0.836165	0.00762682	0.482236	up	no
3726	"="	chr1	-	74774943	74777405	ENSMUST00000188031	3	758	ENSMUSG00000099472	Gm29539	0	0	0.199208	0.032831	0.051451	0.008016	0	0	0.199208	0.028464	0	0	0	0	0	0	0	0	0	0	1.00859	0.012344	0.356461	0.832165	up	no
3748	"="	chr1	+	74954252	74955841	ENSMUST00000194616	1	1590	MSTRG.981	Gm37744	0	0	0.379874	0.062606	1.42453	0.221928	0	0	1.89685	0.271029	0	0	0	0	0.569811	0.09302	0	0	0	0	1.0241	0.0343634	0.709025	0.940702	up	no
3788	"="	chr1	-	75171731	75185146	ENSMUST00000185727	22	5231	MSTRG.998	Gm29253	0	0	0	0	0	0	0	0	0	0	0	0	0	0	0	0	1.69828	0.337416	0	0	0.875518	-0.191791	0.0677788	0.60017	down	no
3884	"="	chr1	+	75252322	75257427	ENSMUST00000191154	2	386	MSTRG.992	Gm28294	0	0	0.186529	0.030741	0.391192	0.060944	0.746738	0.103405	0	0	0.655019	0.107091	0.269529	0.048209	0.056995	0.009304	1.71007	0.339757	1.82556	0.302185	0.874079	-0.194165	0.129747	0.687231	down	no
3926	"="	chr1	-	75392131	75396363	ENSMUST00000132100	2	472	ENSMUSG00000086053	Gm15178	0.319915	0.043666	0	0	0.319915	0.04984	0	0	0	0	0.319915	0.052304	0.319915	0.057221	0	0	0	0	0	0	0.998677	-0.00190959	0.955684	0.994297	down	no
3948	"="	chr1	-	75468570	75470761	ENSMUST00000194916	1	2192	MSTRG.1005	Gm37264	0	0	0.137774	0.022706	0	0	0	0	0	0	0.137774	0.022525	0	0	0.137774	0.022491	0.068887	0.013687	0.137774	0.022806	0.991074	-0.0129351	0.310192	0.815555	down	no
4001	"="	chr1	-	76016658	76018756	ENSMUST00000188786	4	487	ENSMUSG00000099996	Gm29065	0	0	0	0	0	0	0	0	0	0	0.310062	0.050693	0	0	0	0	0	0	0	0	0.999612	-0.000559406	0.974614	0.994297	down	no
4007	"="	chr1	-	76890472	77027792	ENSMUST00000191156	2	2456	ENSMUSG00000100534	Gm816	0	0	0.122964	0.020265	0	0	0	0	0	0	0	0	0	0	0	0	0	0	0	0	1.00312	0.00448838	0.577398	0.920441	up	no
4030	"="	chr1	+	77515280	77517128	ENSMUST00000189147	1	1849	MSTRG.1026	Gm28386	0	0	0	0	0	0	0	0	0	0	0	0	0	0	0	0	0.244997	0.048676	0	0	0.978502	-0.0313529	0.0677788	0.60017	down	no
4040	"="	chr1	-	78325628	78340106	ENSMUST00000188113	4	1450	MSTRG.1033	Gm28410	2.24	0.305746	1.22345	0.201632	0.416552	0.064895	2.1869	0.302832	1.24965	0.178555	1.97862	0.32349	1.64276	0.293828	1.52965	0.249711	2.08276	0.413804	0.416552	0.068952	0.970496	-0.0432054	0.716732	0.943137	down	no
4044	"="	chr1	+	78375614	78376431	ENSMUST00000191857	1	818	MSTRG.1034	Gm37884	0.738386	0.100785	0	0	0	0	0	0	0	0	0.369193	0.06036	0	0	0.184597	0.030135	0.369193	0.073352	0.738386	0.122225	0.982155	-0.025977	0.620164	0.927517	down	no
4056	"="	chr1	-	78465448	78466926	ENSMUST00000195509	1	1479	MSTRG.1037	4833412K13Rik	9.13809	1.24729	18.8465	3.10603	23.5797	3.6735	23.6691	3.27759	10.8515	1.5505	0	0	15.3355	2.74294	0	0	6.60175	1.31164	0	0	1.53996	0.622891	0.253523	0.768498	up	no
4087	"="	chr1	-	78595031	78609508	ENSMUST00000190504	2	2092	ENSMUSG00000099364	5730419F03Rik	0.938336	0.128077	0.505258	0.08327	0.649618	0.101205	0.144359	0.01999	0.360899	0.051566	0	0	0	0	0	0	0.144359	0.028681	0	0	1.05446	0.0764996	0.0534975	0.60017	up	no
4088	"="	chr1	+	78615467	78620165	ENSMUST00000186132	2	1011	ENSMUSG00000100562	Gm29611	0	0	0.0455	0.007499	0.280394	0.043683	1.56677	0.216959	1.2715	0.181676	0.214371	0.035048	0.597428	0.106857	0	0	0.298714	0.059349	0.102545	0.016974	1.04491	0.0633803	0.487224	0.907566	up	no
4103	"="	chr1	+	78821258	78822652	ENSMUST00000186681	2	689	MSTRG.1043	Gm29187	0.657475	0.089741	0.219158	0.036119	0.364368	0.056765	0	0	0.44863	0.064102	0.509434	0.083289	0	0	1.07387	0.175306	0.777658	0.154506	1.76672	0.292444	0.924347	-0.113494	0.232714	0.746772	down	no
4126	"="	chr1	-	79619522	79621034	ENSMUST00000195349	1	1513	MSTRG.1059	Gm37886	1.91156	0.260916	0	0	0	0	0	0	0	0	0	0	0	0	0	0	0	0	0	0	1.08075	0.112027	0.227111	0.742279	up	no
4149	"="	chr1	+	79762717	79764507	ENSMUST00000193178	1	1791	MSTRG.1066	Gm10555	0.337242	0.046031	0.168621	0.02779	0.590173	0.091944	0.168621	0.02335	0.168621	0.024093	0.674484	0.110273	0.337242	0.06032	0	0	0.505863	0.100505	0	0	0.97082	-0.0427249	0.385448	0.850787	down	no
4166	"="	chr1	+	80186972	80192073	ENSMUST00000185548	2	2177	ENSMUSG00000099552	9830004L10Rik	0	0	0	0	0	0	0.138723	0.01921	0.138723	0.019821	0	0	0	0	0	0	0.208085	0.041342	0.069362	0.011481	0.990279	-0.0140932	0.419109	0.870747	down	no
4169	"="	chr1	+	80225044	80228792	ENSMUST00000191452	2	1461	ENSMUSG00000101257	2310015K22Rik	0.103354	0.014107	0	0	0	0	0.752298	0.104175	0.103354	0.014768	0	0	0	0	0.206708	0.033744	0	0	0	0	1.04083	0.0577326	0.123189	0.687231	up	no
4170	"="	chr1	-	80255031	80256197	ENSMUST00000192258	1	1167	MSTRG.1067	Gm37932	0	0	0.77635	0.127948	0.46958	0.073156	0	0	0.77635	0.110927	0	0	0.514996	0.092113	1.42331	0.23235	0.256213	0.050905	0	0	0.952799	-0.0697557	0.423227	0.872686	down	no
4178	"="	chr1	-	80274731	80276413	ENSMUST00000192839	1	1683	MSTRG.1069	Gm37902	21.3582	2.91527	15.4958	2.5538	12.898	2.00939	22.2473	3.08071	25.5977	3.65748	17.484	2.8585	17.9863	3.21707	17.1778	2.80423	13.3191	2.64625	12.8699	2.13036	1.07105	0.0990296	0.564906	0.920441	up	no
4182	"="	chr1	-	80326177	80327994	ENSMUST00000192816	1	1818	MSTRG.1070	Gm37262	0	0	1.31573	0.216841	0	0	0	0	0	0	2.15952	0.353065	2.74092	0.490248	0	0	3.48845	0.693087	0	0	0.727561	-0.458861	0.0492051	0.60017	down	no
4183	"="	chr1	+	80382822	80386251	ENSMUST00000187121	2	3220	ENSMUSG00000101722	Gm29125	0.093789	0.012802	0.187578	0.030914	0	0	0	0	0	0	0.093789	0.015334	0	0	0.093789	0.015311	0	0	0.187578	0.03105	1.00308	0.00443852	0.772097	0.960594	up	no
4186	"="	chr1	+	80445940	80479867	ENSMUST00000189139	3	629	ENSMUSG00000101483	1700016L21Rik	0	0	0	0	0	0	2.08092	0.288156	0	0	0	0	0	0	0	0	0	0	0	0	1.10425	0.143062	0.143807	0.687231	up	no
4201	"="	chr1	-	80666009	80669564	ENSMUST00000194285	1	3556	MSTRG.1077	Gm37645	2.25056	0.307188	1.78347	0.293927	0.891732	0.138924	2.03824	0.282247	2.11895	0.302763	1.82424	0.29825	1.99578	0.35697	2.03824	0.332737	0.764342	0.15186	1.2739	0.210869	1.04621	0.065175	0.341829	0.828549	up	no
4205	"="	chr1	-	80747222	80749054	ENSMUST00000195842	1	1833	MSTRG.1081	A630081D01Rik	0	0	0	0	0	0	0	0	2.71304	0.387648	0	0	0.741408	0.13261	2.22259	0.36283	0.247136	0.049101	0	0	0.939347	-0.0902703	0.603336	0.927517	down	no
4230	"="	chr1	+	82352217	82355049	ENSMUST00000194744	1	2833	MSTRG.1104	Gm19552	0	0	2.82492	0.465566	0	0	0	0	0	0	0	0	0	0	0	0	4.47511	0.889119	0	0	0.793276	-0.334106	0.195706	0.742279	down	no
4231	"="	chr1	-	82392493	82402746	ENSMUST00000187929	3	1682	MSTRG.1105	Gm28940	5.39342	0.736169	4.39655	0.724581	6.64673	1.0355	5.11712	0.708596	5.74896	0.821431	7.80321	1.27577	2.78356	0.497875	3.967	0.6476	3.01254	0.598534	2.69322	0.445808	1.10531	0.144455	0.413515	0.867337	up	no
4244	"="	chr1	-	82691928	82725117	ENSMUST00000181720	4	1001	MSTRG.1110	C430014B12Rik	22.8841	3.12354	14.6247	2.41025	25.805	4.02019	28.4015	3.93291	38.2053	5.4589	44.7912	7.32304	28.5295	5.10285	31.4416	5.13273	18.5567	3.68685	27.4868	4.54989	0.845716	-0.241755	0.384895	0.850641	down	no
4248	"="	chr1	-	82719911	82725169	ENSMUST00000186858	2	657	MSTRG.1110	C430014B12Rik	68.5008	9.34994	63.7859	10.5123	60.8162	9.47461	68.6362	9.50443	89.5591	12.7965	110.891	18.1298	0	0	101.318	16.5398	0	0	82.4174	13.6425	5.03844	2.33298	0.0649492	0.60017	up	no
4249	"="	chr1	-	82721771	82725147	ENSMUST00000187869	1	3377	MSTRG.1110	C430014B12Rik	2.22949	0.304312	0.58168	0.095865	1.23879	0.192992	1.83214	0.253707	2.90678	0.415331	1.55991	0.255035	0.491857	0.087975	1.43115	0.233631	1.54139	0.306245	1.2768	0.211348	1.03424	0.0485745	0.645578	0.930335	up	no
4269	"="	chr1	+	82739691	82740707	ENSMUST00000185536	1	1017	MSTRG.1111	Gm28941	0	0	0	0	0	0	0	0	11.7415	1.67767	12.5812	2.05693	21.9436	3.92489	0	0	0	0	10.5364	1.74409	0.662428	-0.594165	0.431517	0.878124	down	no
4279	"="	chr1	-	82806423	82807468	ENSMUST00000192756	1	1046	ENSMUSG00000102280	Gm36999	0.144359	0.019704	0	0	0	0	0	0	0	0	0	0	0	0	0.577438	0.094265	0	0	0	0	0.991956	-0.0116513	0.749429	0.953331	down	no
4299	"="	chr1	-	83041524	83042480	ENSMUST00000188323	1	957	ENSMUSG00000100190	Krtap28-10	0	0	0	0	0	0	0.157785	0.021849	0	0	0	0	0	0	0	0	0	0	0.315569	0.052236	1.00294	0.00423226	0.836341	0.979728	up	no
4300	"="	chr1	-	83058286	83059378	ENSMUST00000193762	1	1093	ENSMUSG00000104423	A030005K14Rik	0.138152	0.018857	0	0	0	0	0.276304	0.038261	0	0	0	0	0	0	0	0	0	0	0	0	1.02118	0.0302408	0.0330911	0.597852	up	no
4324	"="	chr1	-	83843602	83911644	ENSMUST00000190615	8	1509	ENSMUSG00000100580	4933436I20Rik	0.04426	0.006041	0.100066	0.016492	0	0	0	0	0	0	0	0	0	0	0	0	0	0	0	0	1.00456	0.00656982	0.320433	0.822798	up	no
4334	"="	chr1	-	84132867	84134510	ENSMUST00000193393	1	1644	MSTRG.1091	Gm37058	0	0	2.38808	0.393571	0	0	0	0	0	0	0	0	0	0	0	0	0	0	1.65328	0.273668	1.02551	0.036338	0.824699	0.976303	up	no
4344	"="	chr1	-	84392503	84395399	ENSMUST00000191700	1	2897	ENSMUSG00000104396	Gm37959	0	0	0	0	0	0	0	0	0	0	0	0	0	0	0.052123	0.008509	0	0	0	0	0.998627	-0.00198273	0.561088	0.920441	down	no
4348	"="	chr1	-	84665189	84669443	ENSMUST00000195352	1	4255	ENSMUSG00000102481	Gm37925	0	0	0.070975	0.011697	0	0	0	0	0	0	0	0	0	0	0	0	0	0	0	0	1.0018	0.00260168	0.577398	0.920441	up	no
4384	"="	chr1	-	84807158	84809190	ENSMUST00000194417	1	2033	MSTRG.1116	Gm38374	8.97906	1.22559	0	0	0	0	13.9338	1.92948	10.8844	1.5552	0	0	7.57952	1.35569	1.7634	0.28787	0	0	8.82133	1.46019	1.56099	0.64246	0.266964	0.781106	up	no
4385	"="	chr1	-	84819968	84824683	ENSMUST00000192396	1	4716	MSTRG.1117	Gm37738	4.12685	0.56329	0	0	5.3843	0.838824	18.826	2.60694	0	0	10.7794	1.76235	4.83142	0.864159	0	0	0	0	0	0	1.60445	0.682082	0.238298	0.752431	up	no
4425	"="	chr1	+	85105946	85114032	ENSMUST00000162353	4	2017	MSTRG.1144	A530040E14Rik	3.05675	0.417228	2.2738	0.374737	2.71418	0.422844	1.57214	0.217703	3.01566	0.430888	0.821766	0.134353	1.46366	0.261794	3.2964	0.538126	1.29466	0.257224	1.48297	0.245476	1.02533	0.0360827	0.742138	0.951369	up	no
4426	"="	chr1	+	85106634	85114035	ENSMUST00000093501	6	1515	MSTRG.1144	A530040E14Rik	0.011827	0.001614	0.064312	0.010599	0.060042	0.009354	0.117708	0.0163	0	0	0.053133	0.008687	0.095041	0.016999	0	0	0	0	0	0	1.00389	0.0056028	0.535015	0.920441	up	no
4429	"="	chr1	+	85106654	85113774	ENSMUST00000159087	6	1248	MSTRG.1144	A530040E14Rik	0	0	0.065705	0.010829	0.096154	0.01498	0	0	0	0	0	0	0	0	0	0	0	0	0	0	1.00151	0.00216971	0.689982	0.934352	up	no
4430	"="	chr1	+	85111812	85114025	ENSMUST00000161150	3	1262	MSTRG.1144	A530040E14Rik	0.337343	0.046045	0.407092	0.067092	0.09271	0.014443	2.26783	0.314039	1.00206	0.143178	0	0	0.835182	0.149383	0	0	0	0	0.175119	0.028987	1.11561	0.157838	0.148698	0.692835	up	no
4449	"="	chr1	+	85246851	85255465	ENSMUST00000162347	2	890	MSTRG.1153	Gm16028	0.169663	0.023158	0	0	1.01798	0.158591	0.732788	0.101473	0.919336	0.131358	0	0	0.678652	0.121385	0	0	0	0	0	0	1.03005	0.0427114	0.541591	0.920441	up	no
4461	"="	chr1	+	85326729	85342615	ENSMUST00000161923	2	2425	MSTRG.1159	Gm16025	0.848522	0.115818	1.33567	0.220128	0.830241	0.129344	0.431094	0.059696	0.344742	0.049258	0	0	0	0	0	0	0	0	0.373608	0.061843	1.09266	0.127845	0.0581801	0.60017	up	no
4466	"="	chr1	-	85511133	85527161	ENSMUST00000161449	2	2405	MSTRG.1129	Gm16092	0.198822	0.027138	0.261097	0.043031	0.352529	0.054921	0.658918	0.091244	0.907069	0.129605	0.125572	0.02053	0.208763	0.03734	0.530733	0.08664	0.376715	0.074846	0.251143	0.041572	1.00415	0.00597669	0.880834	0.990968	up	no
4483	"="	chr1	+	85599286	85599839	ENSMUST00000162784	2	427	MSTRG.1170	Gm16094	4.46078	0.608869	2.83449	0.467143	3.25107	0.506488	1.86293	0.257971	4.22815	0.604133	0.372745	0.060941	0.211621	0.037851	0.336597	0.054948	0.781095	0.155188	3.64336	0.603085	1.25741	0.330459	0.107966	0.673052	up	no
4487	"="	chr1	-	85604085	85611896	ENSMUST00000161763	3	717	MSTRG.1172	Gm10552	0.547135	0.074681	2.1411	0.352867	2.5272	0.393714	1.07136	0.148357	2.5272	0.361094	0.2106	0.034432	0.723082	0.129332	0.033473	0.005464	0	0	0.625128	0.103477	1.1246	0.16941	0.123486	0.687231	up	no
4488	"="	chr1	-	85609853	85610224	ENSMUST00000113396	1	372	MSTRG.1172	Gm10552	0	0	2.02957	0.334487	0	0	1.01479	0.140523	0	0	0.202957	0.033182	0.811828	0.145206	0.947133	0.154616	0	0	0	0	1.03754	0.0531731	0.684357	0.934186	up	no
4493	"="	chr1	-	85641222	85650585	ENSMUST00000161540	2	2405	MSTRG.1173	Gm17017	1.80289	0.246083	2.76258	0.455291	1.20344	0.187486	1.77893	0.246339	3.00063	0.42874	1.13015	0.184771	0.779903	0.139495	1.74553	0.284952	0.438254	0.087073	1.51259	0.250379	1.13143	0.17815	0.102432	0.662577	up	no
4533	"="	chr1	-	85933247	85937332	ENSMUST00000190367	2	3994	ENSMUSG00000099767	Gm28884	0.11342	0.015481	0.075613	0.012462	0	0	0.151227	0.020941	0	0	0.058634	0.009586	0.042645	0.007628	0	0	0	0	0.264647	0.043807	1.00848	0.0121813	0.421557	0.871931	up	no
4562	"="	chr1	+	86120883	86123561	ENSMUST00000195317	1	2679	MSTRG.1187	Gm37914	0	0	0	0	0	0	8.622	1.19394	0.840671	0.120118	5.83445	0.95389	0	0	0	0	0	0	0	0	1.37319	0.457534	0.175897	0.722111	up	no
4585	"="	chr1	-	86275509	86301375	ENSMUST00000126385	4	377	MSTRG.1195	Gm16341	0.381963	0.052136	0.148541	0.024481	0.127321	0.019835	0.783989	0.108563	0	0	0	0	0	0	0	0	0	0	0.32626	0.054006	1.05675	0.0796397	0.0414131	0.60017	up	no
4587	"="	chr1	-	86303195	86304059	ENSMUST00000187004	2	520	MSTRG.1179	Gm28626	0	0	0.580769	0.095715	0.290385	0.045239	0.290385	0.040211	0.580769	0.082982	0.290385	0.047476	0	0	0	0	0.290385	0.057694	0	0	1.01353	0.0193835	0.610632	0.927517	up	no
4602	"="	chr1	+	86359574	86367964	ENSMUST00000127284	2	1266	MSTRG.1182	C130036L24Rik	0.238547	0.03256	0.35782	0.058971	0.93356	0.14544	0.625149	0.086568	0	0	0.037915	0.006199	0.477093	0.085334	0	0	0	0	0	0	1.02936	0.0417487	0.451987	0.889587	up	no
4603	"="	chr1	+	86359584	86373791	ENSMUST00000137643	3	3109	MSTRG.1182	C130036L24Rik	0.874236	0.119328	0.485687	0.080044	0.874236	0.136198	0.291412	0.040353	0.72853	0.104095	0.306072	0.050041	0.190139	0.034009	0.190415	0.031085	0.339981	0.067548	0.388381	0.064289	1.02609	0.0371577	0.234489	0.747949	up	no
4604	"="	chr1	+	86359588	86362772	ENSMUST00000190804	1	3185	MSTRG.1182	C130036L24Rik	1.98744	0.271274	0	0	2.36609	0.368615	1.28006	0.177257	2.56013	0.365799	0.331868	0.054258	0	0	0.189639	0.030958	0.474097	0.094194	0.517425	0.085649	1.13398	0.181391	0.155361	0.701292	up	no
4624	"="	chr1	+	86580058	86581232	ENSMUST00000193369	1	1175	MSTRG.1198	Gm37152	0	0	4.62638	0.762459	5.00425	0.779617	4.24426	0.587726	4.73021	0.675869	4.23319	0.692096	4.11234	0.735543	2.53106	0.413188	5.78298	1.14897	2.57021	0.425447	0.767408	-0.381935	0.0913021	0.645198	down	no
4636	"="	chr1	+	86638201	86640454	ENSMUST00000192517	1	2254	MSTRG.1205	Gm37022	2.67835	0.365578	0	0	0	0	0	0	0	0	0	0	0.535936	0.095859	0	0	0.736912	0.14641	1.07187	0.177427	0.999967	-4.71745e-05	0.999733	0.999884	down	no
4644	"="	chr1	+	86774819	86776528	ENSMUST00000186337	1	1710	MSTRG.1214	Gm29055	181.141	24.7247	106.147	17.4938	140.951	21.9588	178.088	24.6608	157.872	22.5573	94.0104	15.37	91.6141	16.3863	97.2929	15.8827	69.0956	13.728	88.5523	14.658	1.52497	0.608777	0.0010994	0.336599	up	no
4645	"="	chr1	+	86801075	86804027	ENSMUST00000192326	1	2953	MSTRG.1215	Gm37485	5.75765	0.785884	0	0	1.63258	0.254341	0	0	0	0	5.05717	0.82681	0	0	4.54188	0.741447	5.92956	1.17809	0	0	0.771868	-0.373575	0.358636	0.833347	down	no
4646	"="	chr1	+	86826101	86829655	ENSMUST00000194093	1	3555	MSTRG.1216	Gm38142	0	0	0	0	0	0	1.27426	0.176454	0	0	0	0	2.39325	0.428062	1.44219	0.235433	0	0	4.24332	0.702395	0.884667	-0.176793	0.405361	0.86283	down	no
4647	"="	chr1	+	86834995	86837778	ENSMUST00000192592	1	2784	MSTRG.1217	Gm38010	0	0	0	0	0	0	0	0	0	0	2.19744	0.359266	0	0	0	0	0	0	0	0	0.997596	-0.00347233	0.974614	0.994297	down	no
4649	"="	chr1	+	86874350	86876664	ENSMUST00000192464	1	2315	MSTRG.1218	Gm37541	2.53866	0.346512	0	0	0	0	3.83801	0.531471	3.06004	0.437229	1.6464	0.269174	0	0	0	0	0	0	0	0	1.36573	0.449677	0.0198088	0.561869	up	no
4650	"="	chr1	+	86893573	86895132	ENSMUST00000195687	1	1560	MSTRG.1219	Gm38021	0	0	10.8288	1.78467	0	0	10.2679	1.42186	9.38718	1.34127	4.98974	0.815787	6.40833	1.14621	7.25962	1.18511	0	0	7.25577	1.20105	1.21723	0.283608	0.574002	0.920441	up	no
4652	"="	chr1	+	86917992	86920656	ENSMUST00000195634	1	2665	MSTRG.1221	Gm37967	0	0	3.09347	0.509824	0	0	5.42377	0.751059	0	0	0	0	0	0	0	0	0	0	0	0	1.32748	0.40869	0.104554	0.667037	up	no
4653	"="	chr1	-	86929387	87057596	ENSMUST00000185304	4	430	MSTRG.1222	Gm28375	0.130233	0.017776	0	0	0	0	0.260465	0.036068	1.01163	0.144545	0	0	1.40465	0.251239	0	0	1.04419	0.20746	0	0	0.897518	-0.155988	0.137069	0.687231	down	no
4654	"="	chr1	+	86988270	86989016	ENSMUST00000195266	1	747	MSTRG.1223	Gm37017	0	0	0.404284	0.066629	0	0	0	0	0.404284	0.057765	0	0	0.202142	0.036156	0	0	0.606426	0.120485	0	0	0.95684	-0.0636498	0.132738	0.687231	down	no
4655	"="	chr1	+	87036723	87039650	ENSMUST00000195625	1	2928	MSTRG.1224	Gm37447	0	0	0	0	0	0	0	0	9.06762	1.29561	3.71312	0.607067	0	0	0	0	4.5888	0.911705	0	0	0.825016	-0.277506	0.510655	0.918676	down	no
4699	"="	chr1	-	87264481	87265174	ENSMUST00000138844	2	332	MSTRG.1211	Efhd1os	21.4398	2.9264	16.3128	2.68845	15.8163	2.46403	7.27711	1.0077	14.9096	2.13034	18.1928	2.97439	24.5482	4.39075	17.7771	2.90205	19.5211	3.87846	18.6476	3.08673	0.614632	-0.702205	0.0153222	0.5473	down	no
4817	"="	chr1	-	87853347	87854299	ENSMUST00000187511	2	841	MSTRG.1263	Gm19582	1.73008	0.236146	1.97503	0.325498	1.61593	0.251748	0.538644	0.074589	1.25684	0.179581	0.897741	0.146774	0.718193	0.128458	1.07729	0.175864	1.79548	0.356728	1.43639	0.237764	0.941605	-0.0868062	0.272667	0.784958	down	no
4818	"="	chr1	+	87865073	87865916	ENSMUST00000191704	1	844	MSTRG.1264	4833421G17Rik	0	0	0	0	0	0	0	0	0	0	0	0	0	0	0	0	0.765268	0.152044	0	0	0.937332	-0.0933678	0.0677788	0.60017	down	no
4820	"="	chr1	+	87897540	87900532	ENSMUST00000195720	1	2993	MSTRG.1265	Gm38365	14.3967	1.96507	13.4117	2.21034	15.3552	2.39219	14.7377	2.0408	20.2576	2.89447	2.3712	0.387674	16.3773	2.92929	0	0	0	0	2.48007	0.410526	2.09928	1.06989	0.0661843	0.60017	up	no
4871	"="	chr1	-	88211969	88218554	ENSMUST00000174821	2	802	MSTRG.1273	Gm20528	36.4015	4.96858	30.6434	5.05024	31.0661	4.83981	32.384	4.4844	31.3628	4.48123	24.4726	4.00109	24.2357	4.33485	28.2419	4.61039	17.1334	3.40408	11.616	1.92279	1.24085	0.311332	0.215195	0.742279	up	no
4898	"="	chr1	-	88443969	88462608	ENSMUST00000190783	3	471	ENSMUSG00000099553	Gm29538	0	0	0.320594	0.052836	0	0	0	0	0	0	0	0	0	0	0	0	0	0	0	0	1.00802	0.0115188	0.577398	0.920441	up	no
4899	"="	chr1	+	88459683	88465558	ENSMUST00000186556	2	316	ENSMUSG00000100908	Gm28888	0.758555	0.103538	0.477848	0.078753	2.8274	0.440483	0.684026	0.094721	0	0	0.163432	0.02672	0	0	0	0	0.477848	0.094939	3.78065	0.625811	0.981811	-0.0264834	0.905058	0.994297	down	no
4902	"="	chr1	+	88653085	88654845	ENSMUST00000194311	1	1761	ENSMUSG00000104057	Gm38130	0.085747	0.011704	0.171493	0.028263	0.25724	0.040076	0	0	0	0	0	0	0.171493	0.030674	0.085747	0.013998	0	0	0	0	0.997549	-0.00354011	0.839835	0.980477	down	no
4908	"="	chr1	+	88754890	88755736	ENSMUST00000181016	3	479	ENSMUSG00000097398	Platr5	0	0	0	0	0	0	0	0	0.121086	0.017301	0	0	0	0	0	0	0	0	0	0	1.00222	0.00320607	0.637626	0.927517	up	no
4910	"="	chr1	-	88868475	88875410	ENSMUST00000185425	2	284	ENSMUSG00000099848	Gm29337	0.642862	0.087747	0.017606	0.002902	0.597405	0.09307	0	0	1.14776	0.163996	0	0	0.049296	0.008817	0	0	0	0	0	0	1.04601	0.064894	0.258787	0.773565	up	no
4916	"="	chr1	+	89016113	89022210	ENSMUST00000186180	3	603	MSTRG.1289	1700067G17Rik	0.172471	0.023541	0.366804	0.060452	0.368666	0.057435	0	0	1.20703	0.172464	0	0	0	0	0	0	0	0	0	0	1.03757	0.0532124	0.305949	0.813094	up	no
4922	"="	chr1	+	89097073	89098818	ENSMUST00000195426	1	1746	MSTRG.1291	Gm38312	22.3505	3.05071	19.8906	3.27811	0	0	0	0	0	0	0	0	0	0	26.7383	4.36493	0	0	0	0	1.52419	0.608042	0.528845	0.920441	up	no
4943	"="	chr1	-	89650529	89683908	ENSMUST00000186098	5	1007	MSTRG.1306	4933400F21Rik	2.15544	0.294205	2.7596	0.4548	1.06761	0.166324	2.16954	0.300429	1.20307	0.171898	2.57778	0.421449	1.15667	0.206886	0	0	2.65024	0.526551	1.06701	0.176621	1.00272	0.00391213	0.981523	0.995678	up	no
4944	"="	chr1	-	89677487	89683894	ENSMUST00000187295	4	2633	MSTRG.1306	4933400F21Rik	13.1591	1.79614	10.2058	1.68199	13.7493	2.14202	10.066	1.3939	10.7514	1.5362	15.1158	2.47133	11.8074	2.11191	12.2499	1.99976	9.85553	1.9581	10.1621	1.68214	0.86605	-0.207477	0.120277	0.687231	down	no
4945	"="	chr1	-	89681085	89683888	ENSMUST00000187011	2	383	MSTRG.1306	4933400F21Rik	0.601751	0.082135	2.14654	0.353764	0	0	0.684876	0.094839	0	0	1.68115	0.274856	1.48101	0.264898	0.394256	0.064361	1.28448	0.255202	0	0	0.933216	-0.0997173	0.513069	0.919963	down	no
4949	"="	chr1	+	89825481	89827525	ENSMUST00000193177	1	2045	MSTRG.1308	Gm37521	18.0216	2.45983	12.0098	1.9793	0	0	0	0	9.41116	1.3447	0	0	13.4978	2.41425	0	0	0	0	0	0	1.44938	0.535432	0.468599	0.898437	up	no
4952	"="	chr1	+	89930234	89931862	ENSMUST00000173856	2	1372	ENSMUSG00000092627	D130058E05Rik	0	0	0	0	0	0	0	0	0	0	0	0	0	0	0.513848	0.083884	0	0	0	0	0.98702	-0.0188494	0.561088	0.920441	down	no
4953	"="	chr1	+	89930261	89933290	ENSMUST00000189763	1	3030	ENSMUSG00000092627	D130058E05Rik	0.09835	0.013424	0.19934	0.032853	0.09967	0.015528	0.09967	0.013802	0.09967	0.014241	0.138944	0.022716	0	0	0.016502	0.002694	0	0	0	0	1.01602	0.0229306	0.0675982	0.60017	up	no
4966	"="	chr1	+	90153628	90159462	ENSMUST00000190254	2	1020	ENSMUSG00000100850	4930434B07Rik	1.90552	0.260092	0.989216	0.163029	0.511765	0.079728	1.62843	0.225498	0.740196	0.105762	0.296078	0.048407	1.92451	0.344223	1.01569	0.165807	0.290277	0.057672	1.62843	0.269554	1.03844	0.0544122	0.612846	0.927517	up	no
4973	"="	chr1	-	90227160	90228526	ENSMUST00000195172	1	1367	MSTRG.1298	Gm38277	0	0	2.09876	0.345889	0	0	2.20922	0.305923	0	0	1.87783	0.307012	4.19751	0.750777	2.64887	0.432419	3.53475	0.702286	5.28164	0.874268	0.691299	-0.532619	0.023867	0.574588	down	no
4975	"="	chr1	-	90255276	90260120	ENSMUST00000187649	2	918	ENSMUSG00000101951	Gm28721	2.13834	0.291871	0.657952	0.108435	0.493464	0.076877	0.657952	0.09111	0.328976	0.047005	0	0	0.657952	0.117683	0.82244	0.134261	0.493464	0.098042	0	0	1.04962	0.0698661	0.456344	0.891774	up	no
4977	"="	chr1	+	90280458	90283912	ENSMUST00000188640	2	1001	ENSMUSG00000101028	Gm28723	0.34965	0.047725	0.603397	0.099444	0.301698	0.047002	0.842675	0.11669	0.382617	0.05467	1.05594	0.172639	0.026973	0.004824	0	0	0.150849	0.029971	0	0	1.06598	0.092187	0.151666	0.697504	up	no
4981	"="	chr1	-	90453394	90454501	ENSMUST00000187630	2	1036	ENSMUSG00000101997	Gm28722	0.291506	0.039789	0.291506	0.048042	0.145753	0.022707	0.583012	0.080733	0.583012	0.083303	0.145753	0.02383	0.291506	0.052139	0	0	0	0	0	0	1.04839	0.0681795	0.0441094	0.60017	up	no
4982	"="	chr1	+	90520496	90523297	ENSMUST00000192105	1	2802	ENSMUSG00000103292	Gm35048	0.21449	0.029277	0.16167	0.026644	0	0	0	0	0.26945	0.0385	0.32334	0.052864	0.538901	0.096389	0	0	0	0	0.468594	0.077566	0.985917	-0.0204625	0.60878	0.927517	down	no
4992	"="	chr1	+	90675161	90679793	ENSMUST00000070048	2	1207	ENSMUSG00000056128	Gm9991	0	0	0	0	0	0	0	0	0.208683	0.029817	0	0	0	0	0	0	0	0	0	0	1.00381	0.00549161	0.637626	0.927517	up	no
5003	"="	chr1	-	90837275	90839133	ENSMUST00000193688	1	1859	MSTRG.1312	Gm36970	0	0	0.324906	0.053547	0.324906	0.050617	0.487359	0.067487	0	0	0.324906	0.05312	0	0	0	0	0	0	0	0	1.03325	0.0471854	0.18578	0.732699	up	no
5004	"="	chr1	-	90870583	90871419	ENSMUST00000194161	1	837	ENSMUSG00000103978	4930474B08Rik	0	0	0	0	0	0	0	0	0	0	0	0	0.360812	0.064536	0	0	0	0	0	0	0.98362	-0.0238274	0.350216	0.828549	down	no
5015	"="	chr1	-	90974459	90975260	ENSMUST00000187127	2	619	ENSMUSG00000100791	Gm28199	0	0	0	0	0	0	0	0	0.243942	0.034855	0	0	0	0	0	0	0	0	0	0	1.00445	0.00640377	0.637626	0.927517	up	no
5062	"="	chr1	-	91297203	91304405	ENSMUST00000181737	2	470	MSTRG.1324	Gm26683	10.3941	1.41873	3.53404	0.582434	4.65851	0.725753	7.08415	0.980981	2.54873	0.364171	6.05968	0.990713	2.07084	0.370396	2.89009	0.471797	4.34255	0.862781	2.18298	0.361348	1.22091	0.287953	0.250299	0.76505	up	no
5080	"="	chr1	-	91305092	91321101	ENSMUST00000171768	3	490	MSTRG.1325	Gm17090	7.5	1.0237	6.62449	1.09176	7.39592	1.15222	7.70408	1.06683	8.93674	1.27691	4.62245	0.755737	5.8551	1.04726	7.70408	1.25767	3.79388	0.75377	4.31429	0.714143	1.09612	0.132407	0.266465	0.780636	up	no
5102	"="	chr1	-	91404879	91406029	ENSMUST00000188956	3	547	ENSMUSG00000100253	1700020N18Rik	0	0	0	0	0.515296	0.080278	0.394881	0.054681	0.552102	0.078886	0	0	0	0	0	0	0	0	0	0	1.03027	0.0430248	0.218183	0.742279	up	no
5117	"="	chr1	+	91483024	91484774	ENSMUST00000187902	2	1669	ENSMUSG00000100151	Gm28382	0.180947	0.024698	0.113808	0.018756	0	0	0.180947	0.025057	0.361893	0.051708	0	0	0	0	0	0	0	0	0.180947	0.029952	1.02436	0.0347274	0.100575	0.65965	up	no
5131	"="	chr1	-	91798528	91802937	ENSMUST00000187564	1	4410	ENSMUSG00000100980	Gm29100	0.136961	0.018694	0	0	0.068481	0.010669	0.068481	0.009483	0.068481	0.009785	0	0	0	0	0	0	0.068481	0.013606	0	0	1.00488	0.00701618	0.377572	0.846312	up	no
5134	"="	chr1	+	91822515	91823985	ENSMUST00000188329	1	1471	ENSMUSG00000101414	Gm29101	0	0	0	0	0	0	0	0	0	0	0.205303	0.033566	0	0	0	0	0	0	0.205303	0.033984	0.996119	-0.00561061	0.681834	0.934186	down	no
5135	"="	chr1	+	91916260	91919551	ENSMUST00000193764	1	3292	MSTRG.1336	Gm37600	0.642163	0.087651	1.05498	0.173868	0.825638	0.128627	1.78888	0.247716	0.596294	0.0852	0.963244	0.157483	0.688032	0.123063	1.05498	0.172222	1.42102	0.282329	2.03888	0.337496	0.947476	-0.0778394	0.369582	0.841298	down	no
5144	"="	chr1	+	91975987	91981564	ENSMUST00000194827	1	5578	MSTRG.1341	Gm37048	3.45572	0.471685	3.81481	0.628706	3.54571	0.55239	3.18716	0.441344	4.92453	0.703632	6.0337	0.986467	5.25923	0.940679	3.76282	0.614267	4.84044	0.961703	4.16458	0.689361	0.809873	-0.304233	0.0132657	0.538679	down	no
5147	"="	chr1	+	91989051	91992628	ENSMUST00000181260	2	3538	MSTRG.1342	Gm26720	6.13256	0.837057	5.49519	0.905645	3.75579	0.585118	4.77925	0.66181	4.12182	0.588939	6.35924	1.03969	5.5879	0.999466	5.92397	0.967068	6.4446	1.28042	4.68909	0.776184	0.835099	-0.25998	0.0415781	0.60017	down	no
5202	"="	chr1	-	92820958	92837896	ENSMUST00000189080	2	1049	MSTRG.1344	Gm29481	0	0	0	0	0	0	0	0	0	0	0.287893	0.047068	0	0	0	0	0	0	0	0	0.999639	-0.000520309	0.974614	0.994297	down	no
5205	"="	chr1	-	92842177	92848771	ENSMUST00000188589	4	1655	MSTRG.1346	Gm29480	1.91601	0.261524	1.36858	0.225551	1.91601	0.298497	1.45982	0.202149	2.09849	0.299839	1.6423	0.268503	1.35227	0.24187	1.55106	0.253205	1.73354	0.34442	1.27734	0.211438	0.961428	-0.0567496	0.119673	0.687231	down	no
5214	"="	chr1	-	92908378	92910764	ENSMUST00000181575	2	1787	MSTRG.1350	5033417F24Rik	0.076665	0.010464	3.19111	0.525917	5.81347	0.905685	6.09719	0.844312	5.49766	0.785524	1.26657	0.207075	4.74563	0.848814	3.16561	0.516776	3.4925	0.693893	2.02706	0.335539	0.880622	-0.183405	0.430181	0.877382	down	no
5228	"="	chr1	-	92933526	92950590	ENSMUST00000191563	2	1689	MSTRG.1352	9430060I03Rik	0.983422	0.134231	0.536412	0.088404	1.60746	0.250428	1.07282	0.14856	1.16223	0.166063	0.268206	0.04385	0	0	0.268206	0.043784	0.178804	0.035525	0.357608	0.059195	1.10238	0.140627	0.0185846	0.560396	up	no
5283	"="	chr1	+	93305964	93317309	ENSMUST00000188069	3	885	MSTRG.1364	Gm28535	1.1017	0.150375	0.585311	0.096463	0.682486	0.106325	0.79548	0.110155	0.505199	0.072185	0	0	0.114212	0.020428	0.768362	0.125433	0	0	0.072316	0.01197	1.08787	0.121511	0.0358831	0.60017	up	no
5340	"="	chr1	+	93531815	93534202	ENSMUST00000194919	1	2388	MSTRG.1378	Gm37250	0	0	0	0	0	0	0	0	0	0	0	0	0	0	1.77479	0.289728	0	0	0	0	0.959571	-0.0595384	0.561088	0.920441	down	no
5347	"="	chr1	+	93635193	93636509	ENSMUST00000190971	1	1317	MSTRG.1380	Gm28536	0	0	0.114655	0.018896	1.03189	0.160759	0	0	0.458618	0.065529	0	0	0	0	0.573273	0.093585	0.229309	0.045559	0	0	0.974897	-0.0366779	0.484016	0.905974	down	no
5360	"="	chr1	+	93731104	93751072	ENSMUST00000188846	3	982	MSTRG.1384	Gm10550	24.5234	3.3473	22.0367	3.6318	19.0143	2.96225	24.4491	3.3856	21.0855	3.01277	22.8116	3.72953	20.1436	3.60293	19.9868	3.26277	29.6772	5.89628	21.4409	3.54911	0.798874	-0.323961	0.0807462	0.623031	down	no
5420	"="	chr1	+	95328681	95331218	ENSMUST00000193380	1	2538	MSTRG.1400	BC055308	3.03428	0.414161	0	0	6.04649	0.941988	6.12214	0.847767	7.06698	1.00975	0	0	4.51734	0.807982	2.54964	0.416221	0.773444	0.153668	1.3353	0.221032	1.14985	0.20144	0.540324	0.920441	up	no
5426	"="	chr1	-	95646774	95648508	ENSMUST00000193166	1	1735	MSTRG.1405	Gm37642	0	0	2.34986	0.387272	0	0	3.22017	0.445915	0	0	0.261095	0.042687	0	0	0	0	1.82767	0.363122	0	0	1.05464	0.0767448	0.714033	0.942326	up	no
5444	"="	chr1	+	96871126	96907796	ENSMUST00000188631	4	625	MSTRG.1410	Panct2	0	0	0.1232	0.020304	0.358779	0.055894	0.006461	0.000895	1.8492	0.26422	0	0	1.16482	0.208342	2.86222	0.467248	0.078956	0.015687	0.10466	0.017324	0.91584	-0.126832	0.465182	0.89639	down	no
5445	"="	chr1	+	96872221	96881234	ENSMUST00000181489	2	3849	MSTRG.1410	Panct2	15.404	2.10255	7.65653	1.26185	14.5345	2.26434	15.019	2.07976	16.4617	2.35211	8.4168	1.37609	8.16842	1.46102	7.87844	1.28613	7.6853	1.52692	4.50692	0.746029	1.25437	0.326968	0.115018	0.685464	up	no
5446	"="	chr1	+	96872233	96877901	ENSMUST00000202118	3	410	MSTRG.1410	Panct2	0	0	0	0	0	0	0	0	0	0	1.15547	0.188911	0	0	0	0	1.68132	0.334045	1.34528	0.222684	0.856432	-0.22359	0.0781529	0.61689	down	no
5450	"="	chr1	-	97024516	97025565	ENSMUST00000188810	2	474	MSTRG.1407	Gm28901	0	0	0	0	0	0	0	0	0	0	0.637131	0.104166	0	0	0	0	0	0	0	0	0.999223	-0.00112097	0.974614	0.994297	down	no
5457	"="	chr1	-	97544264	97545448	ENSMUST00000192636	1	1185	ENSMUSG00000103179	Gm37171	0	0	1.01941	0.168005	0	0	1.40169	0.194099	0.889452	0.127088	0	0	0	0	0.509705	0.083208	0	0	0	0	1.10086	0.138626	0.114916	0.685285	up	no
5514	"="	chr1	-	98031116	98035675	ENSMUST00000160588	2	3469	MSTRG.1424	B230216N24Rik	0.089327	0.012193	0.154024	0.025384	0.042921	0.006687	0	0	0.063049	0.009009	0.141974	0.023212	0	0	4.17616	0.681745	4.42598	0.879356	0.612513	0.101389	0.687672	-0.540207	0.0492345	0.60017	down	no
5515	"="	chr1	-	98031127	98047759	ENSMUST00000159324	3	1140	MSTRG.1424	B230216N24Rik	2.22245	0.30335	0.40557	0.066841	0.687302	0.107075	0.801306	0.110961	1.09492	0.156446	2.02461	0.331009	1.17492	0.210148	1.47936	0.2415	0	0	0.828712	0.137176	1.05761	0.0808013	0.372888	0.84354	up	no
5516	"="	chr1	-	98031717	98047793	ENSMUST00000161661	4	719	MSTRG.1424	B230216N24Rik	2.39853	0.327385	0	0	0	0	0	0	0	0	0	0	0	0	0	0	0	0	0	0	1.0995	0.136851	0.227111	0.742279	up	no
5517	"="	chr1	-	98031868	98057680	ENSMUST00000159353	3	345	MSTRG.1424	B230216N24Rik	0	0	1.05149	0.173292	0.961494	0.149792	0.855346	0.118444	0	0	0	0	1.16961	0.209199	1.76719	0.288487	0	0	0.186415	0.030857	0.972854	-0.0397045	0.752531	0.954183	down	no
5518	"="	chr1	-	98045817	98047754	ENSMUST00000187924	1	1938	MSTRG.1424	B230216N24Rik	0	0	0	0	0	0	0	0	0	0	0	0	12.144	2.1721	0	0	0	0	0	0	0.737225	-0.439824	0.350216	0.828549	down	no
5524	"="	chr1	+	98131456	98138189	ENSMUST00000191060	4	523	ENSMUSG00000100182	1810006J02Rik	1.12428	0.153458	0	0	1.40762	0.219295	0.640535	0.088698	0.179732	0.025681	0.276605	0.045223	0.33652	0.060191	0	0	0	0	0.205106	0.033951	1.06477	0.0905381	0.261145	0.775595	up	no
5525	"="	chr1	+	98131467	98144655	ENSMUST00000186473	3	1687	ENSMUSG00000100182	1810006J02Rik	0	0	0	0	0.277416	0.043219	1.20032	0.166215	0.462793	0.066125	0.152934	0.025004	0	0	0.679551	0.110934	0.089508	0.017784	0.726141	0.120198	1.03086	0.0438469	0.523998	0.920441	up	no
5526	"="	chr1	+	98173648	98190698	ENSMUST00000189232	4	4176	ENSMUSG00000100711	Gm29461	0	0	0	0	0	0	0	0	0	0	0	0	0.072318	0.012935	0	0	0	0	0	0	0.996612	-0.00489664	0.350216	0.828549	down	no
5535	"="	chr1	+	98589517	98594558	ENSMUST00000191042	1	5042	ENSMUSG00000100009	Gm7967	0	0	0.38933	0.064164	0.239587	0.037325	0.269536	0.037324	0.269536	0.038512	0	0	0.029948	0.005357	0.239587	0.039112	0.029948	0.00595	0.299484	0.049574	1.01296	0.0185793	0.512406	0.919654	up	no
5563	"="	chr1	-	101892958	101895091	ENSMUST00000186885	1	2134	ENSMUSG00000099375	Gm28187	0	0	0	0	0.84911	0.132284	0.84911	0.117581	0	0	0	0	0.283037	0.050625	0.141518	0.023102	0	0	0.141518	0.023425	1.02315	0.0330141	0.58825	0.923996	up	no
5581	"="	chr1	+	104776114	104779128	ENSMUST00000191819	1	3015	MSTRG.1429	Gm38031	0	0	0	0	0	0	0.050083	0.006935	0	0	0	0	0	0	0	0	0	0	0	0	1.00271	0.00390467	0.143807	0.687231	up	no
5583	"="	chr1	+	104906523	104909331	ENSMUST00000194551	1	2809	MSTRG.1431	Gm36969	0	0	0	0	0	0	0.107512	0.014888	0	0	0	0	0	0	0	0	0	0	0	0	1.0058	0.00834955	0.143807	0.687231	up	no
5608	"="	chr1	+	105116454	105127366	ENSMUST00000187882	3	469	MSTRG.1455	Gm29012	21.2711	2.90338	20.7806	3.42479	27.1373	4.22774	25.5824	3.54253	23.9147	3.41701	18.6737	3.05302	8.93944	1.59893	25.4674	4.15747	9.29774	1.84728	30.3202	5.01889	1.28495	0.361712	0.279151	0.7898	up	no
5619	"="	chr1	+	105356007	105361630	ENSMUST00000181383	2	1285	MSTRG.1461	Gm17634	0	0	4.70039	0.774656	0	0	0	0	0	0	2.11517	0.345816	0	0	2.82023	0.460394	3.17276	0.630367	2.97977	0.49324	0.785165	-0.348932	0.238716	0.753028	down	no
5620	"="	chr1	+	105356763	105361737	ENSMUST00000189938	2	344	MSTRG.1461	Gm17634	0	0	0	0	0.05814	0.009058	0.119186	0.016504	0	0	0	0	0	0	0	0	0	0	0	0	1.00633	0.00910295	0.191242	0.738685	up	no
5622	"="	chr1	-	105382260	105569139	ENSMUST00000188743	6	2710	MSTRG.1464	Gm28403	6.07997	0.829878	3.01046	0.496145	4.21364	0.656446	6.58279	0.911556	6.01331	0.859202	0.005535	0.000905	2.13775	0.382363	3.12559	0.510241	3.33773	0.663143	3.99242	0.660865	1.16556	0.221017	0.294415	0.803079	up	no
5632	"="	chr1	-	105564126	105564578	ENSMUST00000190242	1	453	MSTRG.1467	Gm28404	0	0	0	0	0	0	0	0	0	0	4.42516	0.723482	2.88062	0.515235	0	0	0	0	0	0	0.892244	-0.16449	0.476109	0.902354	down	no
5656	"="	chr1	+	105708573	105712927	ENSMUST00000192363	1	4355	MSTRG.1472	Gm37566	0	0	0	0	2.96647	0.462149	3.13104	0.433573	10.2544	1.46519	0	0	7.30723	1.30699	0	0	4.99196	0.991807	2.03031	0.336077	0.730809	-0.452434	0.278192	0.789332	down	no
5666	"="	chr1	-	105887633	105891012	ENSMUST00000194221	1	3380	ENSMUSG00000102690	Gm37779	0	0	0	0	0	0	0	0	0	0	0.357396	0.058432	0	0	0	0	0	0	0	0	0.999555	-0.000642424	0.974614	0.994297	down	no
5670	"="	chr1	-	105979350	105990282	ENSMUST00000185535	3	471	MSTRG.1477	Gm7160	5.7914	0.790491	2.11774	0.349018	1.31587	0.205001	2.39372	0.331472	5.31305	0.759146	3.41584	0.558465	1.32022	0.236139	1.43857	0.234841	1.84797	0.367156	4.17527	0.691131	1.13995	0.188969	0.325145	0.825969	up	no
5674	"="	chr1	-	105989226	105990252	ENSMUST00000188519	1	1027	MSTRG.1477	Gm7160	0	0	0	0	0	0	12.4014	1.7173	2.41182	0.344609	0	0	0	0	0	0	0	0	9.05847	1.49945	1.39143	0.476571	0.332973	0.828549	up	no
5690	"="	chr1	-	106072584	106075894	ENSMUST00000193577	1	3311	ENSMUSG00000102501	Gm37372	2.09121	0.285438	1.88583	0.310798	1.68741	0.262882	3.23316	0.447714	2.18816	0.312652	1.00332	0.164036	0.945636	0.169139	1.23135	0.201014	0.547267	0.108731	1.7306	0.286465	1.16985	0.22632	0.0026323	0.394459	up	no
5693	"="	chr1	-	106152625	106171524	ENSMUST00000190105	3	545	MSTRG.1487	Gm20753	0.248181	0.033875	0.290385	0.047857	0.194495	0.030301	0.177982	0.024646	0.383071	0.054734	0	0	1.80692	0.323189	0.539152	0.088015	0.80438	0.159815	0	0	0.886106	-0.174449	0.0872288	0.636169	down	no
5695	"="	chr1	+	106219314	106224265	ENSMUST00000194600	1	4952	MSTRG.1489	Gm38235	10.69	1.45913	0	0	8.77216	1.36662	0	0	0	0	0	0	0	0	0	0	0	0	0	0	1.33876	0.420896	0.340818	0.828549	up	no
5698	"="	chr1	-	106400178	106401987	ENSMUST00000187918	2	1467	MSTRG.1490	A530053M12Rik	0.411725	0.056198	1.54397	0.254456	0.205862	0.032071	0.205862	0.028507	0.503749	0.071977	0.205862	0.033657	0.617587	0.110463	0.617587	0.100819	2.26449	0.449909	1.23517	0.204458	0.851754	-0.231491	0.0714282	0.6061	down	no
5703	"="	chr1	+	106541943	106558992	ENSMUST00000144260	3	1568	MSTRG.1494	D630008O14Rik	5.61288	0.766124	2.27424	0.374809	4.7111	0.733946	2.79273	0.386725	2.68814	0.38409	3.85013	0.629468	3.17793	0.568413	7.31888	1.19478	3.75383	0.745813	3.73788	0.618731	0.857761	-0.221353	0.211537	0.742279	down	no
5704	"="	chr1	+	106541943	106575045	ENSMUST00000149909	5	1043	MSTRG.1494	D630008O14Rik	1.44775	0.197609	0.144775	0.02386	0.289549	0.045109	1.01342	0.140334	0.723873	0.103429	0.723873	0.118348	0.144775	0.025895	0.289549	0.047268	0.579099	0.115056	0.434324	0.071894	1.05684	0.0797568	0.203746	0.742279	up	no
5706	"="	chr1	-	106604784	106606870	ENSMUST00000192399	1	2087	MSTRG.1496	Gm37053	0	0	0	0	6.79828	1.05911	0	0	0	0	0	0	3.61436	0.646473	0	0	0	0	0	0	0.869564	-0.201635	0.513882	0.920328	down	no
5768	"="	chr1	+	107917285	107950947	ENSMUST00000186875	5	2193	ENSMUSG00000100457	D830032E09Rik	0	0	0.068855	0.011348	0.068855	0.010727	0	0	0.037848	0.005408	0	0	0	0	0	0	0	0	0	0	1.00233	0.00336039	0.402053	0.861166	up	no
5773	"="	chr1	+	108417077	108419832	ENSMUST00000194081	1	2756	ENSMUSG00000104478	Gm38212	0	0	0	0	0	0	0	0	0	0	0	0	0	0	0	0	0.109579	0.021771	0	0	0.9902	-0.0142075	0.0677788	0.60017	down	no
5795	"="	chr1	-	110957831	110960826	ENSMUST00000194910	1	2996	ENSMUSG00000102788	Gm38255	0.100801	0.013759	0	0	0	0	0	0	0.504005	0.072014	0	0	0.403204	0.072118	0	0	0.403204	0.080109	0	0	0.960751	-0.0577659	0.147175	0.691232	down	no
5796	"="	chr1	-	110964679	110967437	ENSMUST00000192257	1	2759	ENSMUSG00000102160	Gm36944	0.05473	0.00747	0.05473	0.00902	0.05473	0.008526	0.21892	0.030315	0.71149	0.10166	0.05473	0.008948	0	0	0	0	0	0	0	0	1.02835	0.0403367	0.263548	0.778121	up	no
5800	"="	chr1	+	111833823	111834224	ENSMUST00000192902	1	402	ENSMUSG00000102728	Gm37934	0	0	0	0	0.751244	0.117037	0	0	0.375622	0.05367	0	0	0	0	0	0	1.87811	0.373144	0	0	0.869829	-0.201197	0.046159	0.60017	down	no
5862	"="	chr1	+	118357312	118363449	ENSMUST00000190194	3	2166	ENSMUSG00000099936	Gm28867	0.139428	0.019031	0.278855	0.045957	0	0	0	0	0	0	0.139428	0.022795	0	0	0	0	0	0	0	0	1.01319	0.0189069	0.34267	0.828549	up	no
5880	"="	chr1	-	118458652	118459267	ENSMUST00000203191	1	616	MSTRG.1519	2900060B14Rik	1.14232	0.155919	0	0	1.22565	0.190945	2.4513	0.339445	0.980519	0.1401	1.05249	0.172074	1.14069	0.204027	0.468074	0.076412	0.57197	0.113639	0.49026	0.081153	1.05982	0.0838259	0.410588	0.865924	up	no
5933	"="	chr1	+	119329242	119385581	ENSMUST00000186504	3	2659	ENSMUSG00000101179	Gm29455	0	0	0.113577	0.018718	0	0	0	0	0	0	0	0	0	0	0	0	0	0	0	0	1.00288	0.0041489	0.577398	0.920441	up	no
5941	"="	chr1	-	119520090	119526359	ENSMUST00000185095	4	607	MSTRG.1524	Gm27184	4.96039	0.677063	2.13375	0.351656	2.8602	0.445594	3.65664	0.506356	2.79572	0.399461	2.20264	0.360115	2.24914	0.402287	0.878992	0.143493	0.743609	0.147741	1.87916	0.311058	1.23849	0.308583	0.0121163	0.530221	up	no
5947	"="	chr1	-	119529480	119536165	ENSMUST00000188909	4	2414	MSTRG.1526	3830432H09Rik	2.02784	0.276787	2.5645	0.422647	1.28531	0.200239	2.24235	0.31051	2.02919	0.289937	0.086164	0.014087	1.54686	0.276676	2.25911	0.368792	2.19097	0.435303	2.83452	0.469197	0.951979	-0.0709987	0.608731	0.927517	down	no
5949	"="	chr1	-	119530293	119535245	ENSMUST00000186206	2	1572	MSTRG.1526	3830432H09Rik	0.096056	0.013111	0.096056	0.015831	0	0	0	0	0.132464	0.018927	0.002545	0.000416	0	0	0.689851	0.112616	0	0	0.31369	0.051925	0.986509	-0.0195965	0.64548	0.930335	down	no
5967	"="	chr1	-	119630744	119631669	ENSMUST00000192036	1	926	MSTRG.1528	Gm37219	0	0	19.8942	3.27869	19.5616	3.04751	19.4017	2.68667	20.0443	2.86399	8.16631	1.33513	0	0	0	0	0	0	0	0	2.4332	1.28286	0.0786198	0.617987	up	no
5982	"="	chr1	-	119790763	119798925	ENSMUST00000193304	1	8163	MSTRG.1531	Gm37745	11.8972	1.62389	3.05845	0.504054	2.14814	0.33466	8.73187	1.20915	0	0	3.97429	0.649768	0	0	7.84596	1.28083	0.921422	0.183069	2.67729	0.443172	1.55144	0.633611	0.0867479	0.635732	up	no
5987	"="	chr1	+	119903130	119906897	ENSMUST00000187956	4	775	MSTRG.1522	Gm28209	1.01916	0.139109	0.178065	0.029346	0	0	0.584516	0.080941	0	0	0	0	0	0	0	0	0	0	0.194839	0.032252	1.07804	0.108407	0.027486	0.582715	up	no
6032	"="	chr1	+	121087405	121120956	ENSMUST00000181433	5	1561	ENSMUSG00000097881	Celrr	0.294639	0.040216	0	0	0.048687	0.007585	0	0	0	0	0	0	0	0	0	0	0	0	0	0	1.01321	0.0189304	0.228119	0.742998	up	no
6033	"="	chr1	+	121087471	121117760	ENSMUST00000190612	3	642	ENSMUSG00000097881	Celrr	0	0	0.129283	0.021307	0	0	0	0	0	0	0	0	0	0	0	0	0	0	0	0	1.00327	0.00471675	0.577398	0.920441	up	no
6034	"="	chr1	+	121087474	121178441	ENSMUST00000185678	3	937	ENSMUSG00000097881	Celrr	0	0	0	0	0	0	0.322305	0.044631	0	0	0	0	0	0	0	0	0	0	0	0	1.01725	0.0246695	0.143807	0.687231	up	no
6035	"="	chr1	+	121087529	121088932	ENSMUST00000181183	2	1194	ENSMUSG00000097881	Celrr	0	0	0.250419	0.041271	0	0	0.252931	0.035025	0	0	0	0	0	0	0	0	0	0	0	0	1.01995	0.0284978	0.141694	0.687231	up	no
6036	"="	chr1	+	121224276	121227526	ENSMUST00000191007	2	495	ENSMUSG00000101700	Gm29359	0.610101	0.083275	0	0	0.30505	0.047524	0	0	0	0	0	0	0	0	0	0	0	0	0	0	1.02662	0.0379024	0.268028	0.781543	up	no
6037	"="	chr1	-	121300137	121300831	ENSMUST00000193041	1	695	ENSMUSG00000104332	Gm38283	0.700229	0.095577	0	0	0	0	0	0	0	0	0	0	0	0	0	0	0	0	0	0	1.03105	0.0441083	0.227111	0.742279	up	no
6054	"="	chr1	+	121328092	121331149	ENSMUST00000194699	1	3058	MSTRG.1548	Gm37174	2.16241	0.295156	0	0	0	0	0	0	0	0	1.62851	0.26625	0	0	0	0	0	0	0	0	1.08847	0.122304	0.316247	0.819922	up	no
6058	"="	chr1	-	121355116	121359900	ENSMUST00000190690	2	1741	ENSMUSG00000101791	2210011K15Rik	0.518667	0.070795	0.520391	0.085764	0	0	1.12751	0.156133	0.086732	0.012393	0	0	0.086732	0.015513	0	0	0	0	0.086732	0.014357	1.0925	0.127633	0.0172351	0.557785	up	no
6064	"="	chr1	-	121489296	121493203	ENSMUST00000152863	2	778	MSTRG.1552	Gm15392	3.1054	0.423868	1.16452	0.191921	0.970437	0.151185	0.388175	0.053753	0.77635	0.110927	0.194087	0.031732	1.35861	0.243005	1.16452	0.190105	0.582262	0.115684	0.582262	0.096382	1.0327	0.0464143	0.702218	0.938138	up	no
6091	"="	chr1	-	123371172	123374178	ENSMUST00000194472	1	3007	MSTRG.1557	Gm37221	0	0	0	0	0	0	0	0	0.050216	0.007175	0	0	0	0	0	0	0	0	0	0	1.00093	0.00133629	0.637626	0.927517	up	no
6095	"="	chr1	-	123468450	123469944	ENSMUST00000191827	1	1495	MSTRG.1561	Gm37396	0	0	0.275652	0.045429	0.171237	0.026677	0.30301	0.041959	0.151505	0.021648	0.220736	0.036089	0.020234	0.003619	0	0	0.022676	0.004505	0.252508	0.041798	1.01789	0.0255805	0.274929	0.78691	up	no
6096	"="	chr1	-	123559383	123562441	ENSMUST00000195879	1	3059	MSTRG.1562	Gm38263	0	0	0	0	0	0	0	0	0.148088	0.021159	0	0	0	0	0	0	0	0	0	0	1.00272	0.00391356	0.637626	0.927517	up	no
6101	"="	chr1	-	123827299	123830159	ENSMUST00000195556	1	2861	MSTRG.1565	Gm37551	0	0	0	0	0	0	0.211115	0.029234	0.052779	0.007541	0	0	0	0	0	0	0	0	0	0	1.01233	0.0176842	0.112156	0.680022	up	no
6121	"="	chr1	+	125444567	125447398	ENSMUST00000186830	2	355	ENSMUSG00000102063	Gm28706	0	0	0.888862	0.14649	0	0	0	0	0.2623	0.037478	0	0	0	0	0	0	0	0	0	0	1.02631	0.0374607	0.481184	0.904642	up	no
6167	"="	chr1	-	125919266	125921962	ENSMUST00000191994	1	2697	MSTRG.1626	Gm37161	0	0	0	0	0	0	0	0	2.24119	0.320229	0	0	1.06007	0.189606	0	0	0	0	0	0	0.990188	-0.0142256	0.911191	0.994297	down	no
6215	"="	chr1	-	126323635	126324674	ENSMUST00000192213	1	1040	MSTRG.1670	Gm38177	5.50673	0.751635	0	0	3.90288	0.608034	0	0	0	0	0	0	0	0	0	0	0	0	0	0	1.20014	0.2632	0.31754	0.820801	up	no
6282	"="	chr1	+	127242091	127243484	ENSMUST00000191635	1	1394	MSTRG.1596	Gm37772	0	0	0	0	0	0	0	0	0	0	3.32353	0.543373	0	0	5.73673	0.936502	0	0	0	0	0.895298	-0.15956	0.541091	0.920441	down	no
6284	"="	chr1	+	127270524	127275285	ENSMUST00000194151	1	4762	MSTRG.1595	Gm37510	0	0	2.62684	0.43292	6.25264	0.974104	0	0	5.07221	0.724735	0.630827	0.103136	7.15126	1.27909	0.869959	0.142018	5.48074	1.08892	4.34969	0.720003	0.596423	-0.745593	0.00928211	0.500837	down	no
6290	"="	chr1	+	127406776	127407318	ENSMUST00000195573	1	543	MSTRG.1600	Gm38301	0	0	0	0	6.95212	1.08308	0	0	0	0	4.17127	0.681973	0	0	0	0	0	0	0	0	0.98779	-0.0177242	0.960199	0.994297	down	no
6333	"="	chr1	-	127753616	127774054	ENSMUST00000188163	2	465	MSTRG.1619	2900009J06Rik	2.27312	0.310267	0	0	2.92258	0.455311	3.89032	0.538715	6.46237	0.923364	0	0	1.94839	0.348493	3.03369	0.49524	2.92258	0.58066	5.1957	0.860043	0.922057	-0.117072	0.686762	0.934186	down	no
6334	"="	chr1	-	127753616	127774092	ENSMUST00000185310	2	498	MSTRG.1619	2900009J06Rik	0	0	0	0	0	0	0	0	0	0	2.4257	0.396585	0	0	1.40629	0.229572	0	0	0	0	0.964505	-0.0521398	0.666756	0.934186	down	no
6367	"="	chr1	+	127959516	127967452	ENSMUST00000186230	3	2243	MSTRG.1729	Gm28800	2.4198	0.330288	1.00981	0.166423	2.42354	0.377565	2.15426	0.298312	1.33839	0.191233	0.87383	0.142865	1.61436	0.288748	0.671846	0.109677	0.746768	0.148368	0.554169	0.091731	1.08663	0.119858	0.190041	0.737265	up	no
6371	"="	chr1	-	127978905	127984687	ENSMUST00000193744	1	5783	MSTRG.1732	Gm38248	3.83452	0.523388	0	0	2.39332	0.372857	0	0	0	0	0.966108	0.157952	1.2784	0.228658	1.74788	0.285336	0	0	0	0	1.04206	0.0594328	0.777982	0.962213	up	no
6378	"="	chr1	-	128084460	128089331	ENSMUST00000194969	1	4872	MSTRG.1735	Gm37625	6.51577	0.889363	4.03976	0.66578	4.55296	0.709309	5.47082	0.757575	0	0	3.18572	0.520842	5.37536	0.96145	3.93452	0.642298	3.6771	0.730569	4.55484	0.753961	0.935764	-0.0957834	0.693637	0.93523	down	no
6379	"="	chr1	-	128097591	128101470	ENSMUST00000193284	1	3880	MSTRG.1736	Gm38026	0.856186	0.116864	0.660052	0.108781	0	0	0.542783	0.075162	0.698969	0.099871	0.739433	0.120892	0.15567	0.027844	0.233505	0.038119	0.583763	0.115982	0.428093	0.070862	1.02216	0.0316204	0.542698	0.920441	up	no
6388	"="	chr1	+	128132157	128134652	ENSMUST00000195024	1	2496	MSTRG.1746	Gm37588	0	0	3.62861	0.598019	0	0	0.306935	0.042503	0	0	0	0	0	0	0	0	4.80792	0.955241	0	0	0.80445	-0.313926	0.272587	0.784917	down	no
6393	"="	chr1	+	128143614	128146348	ENSMUST00000195578	1	2735	MSTRG.1747	Gm37868	0	0	0	0	0	0	6.08526	0.842659	0	0	0	0	8.52499	1.5248	0	0	0	0	3.90205	0.645904	0.942374	-0.0856284	0.844239	0.981497	down	no
6398	"="	chr1	+	128163214	128164529	ENSMUST00000194793	1	1316	MSTRG.1748	Gm37407	0	0	7.13567	1.17601	6.61705	1.03088	8.11254	1.12339	8.15761	1.16559	0	0	0	0	8.33118	1.36004	0	0	0	0	1.44537	0.53144	0.263126	0.777777	up	no
6432	"="	chr1	-	128770599	128774421	ENSMUST00000181951	2	3467	MSTRG.1742	Gm26686	22.6027	3.08513	14.9327	2.46101	13.0356	2.03083	19.8442	2.74794	14.7801	2.11183	11.2726	1.84299	12.078	2.16031	13.0268	2.12658	14.7526	2.93105	9.78761	1.62014	1.09249	0.127621	0.473886	0.901594	up	no
6438	"="	chr1	+	129283107	129285593	ENSMUST00000195110	1	2487	ENSMUSG00000103742	Gm38240	0	0	0	0	0	0	0	0	0	0	0	0	0	0	0	0	0	0	0.121431	0.0201	0.997841	-0.00311862	0.689331	0.934186	down	no
6439	"="	chr1	+	129372304	129373262	ENSMUST00000192743	1	959	ENSMUSG00000103637	Gm38330	0	0	0	0	0	0	0	0	0.314911	0.044996	0	0	0	0	0	0	0	0	0	0	1.00572	0.00822646	0.637626	0.927517	up	no
6442	"="	chr1	+	129710543	129713229	ENSMUST00000193840	1	2687	ENSMUSG00000104130	Gm36951	0.112393	0.015341	0	0	0	0	0	0	0	0	0	0	0	0	0	0	0	0	0	0	1.00511	0.00735669	0.227111	0.742279	up	no
6446	"="	chr1	+	129860815	129863045	ENSMUST00000193851	1	2231	ENSMUSG00000103803	Gm37064	0	0	0.135365	0.022309	0	0	0	0	0	0	0	0	0	0	0	0	0	0	0	0	1.00343	0.00493614	0.577398	0.920441	up	no
6456	"="	chr1	+	130422824	130437914	ENSMUST00000143266	4	2438	MSTRG.1752	Gm15674	1.17678	0.160624	1.11239	0.183329	1.36259	0.212279	1.36259	0.188686	0.681296	0.097346	1.29943	0.212447	0.247744	0.044312	0.495488	0.080887	0.61936	0.123055	0.867104	0.143532	1.06222	0.0870771	0.167266	0.714264	up	no
6457	"="	chr1	-	130429781	130437191	ENSMUST00000130486	3	3681	MSTRG.1753	Gm15675	4.69271	0.640526	3.93806	0.649019	6.35172	0.98954	8.39965	1.16315	6.55287	0.936296	3.67013	0.600039	1.5152	0.271013	3.0458	0.497217	1.70047	0.33785	4.82176	0.798144	1.34196	0.42434	0.0227818	0.574588	up	no
6465	"="	chr1	+	130462576	130557075	ENSMUST00000125681	5	2547	MSTRG.1757	Gm16083	0.118571	0.016184	0.175527	0.028928	0.284675	0.04435	0.709831	0.098294	0.664975	0.095014	0.213428	0.034894	0	0	0.492719	0.080435	0.212014	0.042123	0.096991	0.016055	1.02468	0.0351695	0.404754	0.862709	up	no
6466	"="	chr1	+	130467972	130470225	ENSMUST00000195475	1	2254	MSTRG.1758	Gm37109	0	0	0.535936	0.088326	0	0	0.133984	0.018554	0.803904	0.114864	0.267968	0.043811	0.200976	0.035947	0.200976	0.032809	0	0	0.33496	0.055446	1.01374	0.0196945	0.687683	0.934186	up	no
6467	"="	chr1	+	130473743	130475313	ENSMUST00000193111	1	1571	MSTRG.1759	Gm37283	0	0	0.384468	0.063363	0.192234	0.029948	0.768937	0.106479	0	0	0	0	0	0	0.192234	0.031382	0.096117	0.019097	0	0	1.03579	0.0507261	0.232275	0.746237	up	no
6497	"="	chr1	-	130727132	130728821	ENSMUST00000195439	1	1690	MSTRG.1764	Gm37163	5.62367	0.767596	3.30592	0.544837	4.01834	0.626021	6.06864	0.840358	3.92663	0.56105	3.30592	0.540493	1.15976	0.207438	1.25089	0.204203	0	0	2.59112	0.428908	1.53309	0.616445	0.000129018	0.205832	up	no
6502	"="	chr1	-	130740162	130741327	ENSMUST00000188068	2	425	MSTRG.1768	Gm28857	5.68471	0.775928	3.55294	0.585549	1.42118	0.221406	4.26353	0.590394	1.77647	0.253828	3.55294	0.58088	2.84235	0.50839	1.42118	0.232002	1.06824	0.212238	1.96706	0.325607	1.23122	0.300088	0.0478784	0.60017	up	no
6505	"="	chr1	+	130766384	130784433	ENSMUST00000189150	4	2828	ENSMUSG00000100106	Gm28856	0	0	0.106789	0.0176	0	0	0.373762	0.051757	0.213579	0.030517	0.213579	0.034919	0.106789	0.019101	0	0	0.053395	0.010609	0	0	1.0164	0.0234737	0.290116	0.79991	up	no
6509	"="	chr1	-	130809977	130824084	ENSMUST00000125056	4	832	MSTRG.1771	Gm15848	13.4427	1.83484	10.8723	1.79182	12.4973	1.94697	10.9948	1.52252	8.92492	1.27522	2.37143	0.387712	8.89689	1.59132	10.2626	1.67533	12.822	2.54748	7.87686	1.30385	0.888426	-0.170677	0.485804	0.906816	down	no
6510	"="	chr1	-	130810203	130820674	ENSMUST00000122968	3	426	MSTRG.1771	Gm15848	0	0	3.18712	0.525259	1.30489	0.203289	0	0	2.32212	0.331792	5.92547	0.968771	0.693174	0.123983	1.22545	0.200051	0.548839	0.109044	2.09244	0.346361	0.956122	-0.0647339	0.806209	0.970949	down	no
6512	"="	chr1	-	130817401	130820704	ENSMUST00000136015	4	482	MSTRG.1771	Gm15848	8.98849	1.22687	5.36307	0.88387	5.4748	0.852923	4.1904	0.580268	3.93226	0.561854	3.40875	0.557305	7.52608	1.34613	6.91315	1.12855	0.329482	0.065462	5.5302	0.915412	1.15677	0.210097	0.478753	0.903543	up	no
6538	"="	chr1	-	131086252	131092149	ENSMUST00000191688	1	5898	MSTRG.1774	Gm37084	0	0	10.2338	1.68659	16.725	2.60561	0	0	0	0	0	0	0	0	0	0	0	0	0	0	1.14902	0.200402	0.67675	0.934186	up	no
6567	"="	chr1	+	131259507	131260553	ENSMUST00000188115	2	667	MSTRG.1784	Gm28914	0.65379	0.089238	1.76192	0.290377	0	0	2.03748	0.282141	0.226387	0.032347	0.905547	0.14805	0.452774	0.080984	1.81109	0.295655	0.452774	0.089957	0.452774	0.074948	1.06048	0.0847154	0.468325	0.898351	up	no
6568	"="	chr1	+	131263330	131266749	ENSMUST00000186240	2	364	MSTRG.1785	Gm28913	3.24176	0.44248	1.65934	0.273471	4.14835	0.646275	2.48901	0.344667	3.73352	0.533457	2.90385	0.474758	4.14835	0.741984	0.82967	0.135441	0.82967	0.164839	4.14835	0.686676	1.02964	0.0421403	0.834244	0.978852	up	no
6585	"="	chr1	-	131341302	131342683	ENSMUST00000194760	1	1382	MSTRG.1793	Gm38262	0	0	2.2063	0.363613	0	0	0	0	0	0	2.29034	0.374454	0	0	2.41783	0.394702	2.72576	0.541556	0	0	0.813626	-0.297562	0.192246	0.739752	down	no
6587	"="	chr1	-	131376461	131378531	ENSMUST00000195400	1	2071	MSTRG.1794	Gm37954	0.243599	0.03325	0	0	0	0	6.25812	0.866597	0	0	0	0	0	0	0	0	0	0	6.9058	1.14312	1.18836	0.248971	0.480148	0.904128	up	no
6588	"="	chr1	-	131406812	131409213	ENSMUST00000191427	1	2402	MSTRG.1792	Gm29488	0	0	0	0	5.13138	0.799422	0	0	0	0	0	0	0	0	0	0	0	0	0	0	0.993451	-0.0094799	0.962775	0.994297	down	no
6629	"="	chr1	+	131914529	131916439	ENSMUST00000192346	1	1911	MSTRG.1802	Gm38067	0	0	0	0	0	0	0	0	0	0	0	0	0	0	1.70819	0.278857	0	0	0	0	0.960889	-0.0575576	0.561088	0.920441	down	no
6631	"="	chr1	-	131932464	131932970	ENSMUST00000195496	1	507	MSTRG.1803	Gm37676	96.3945	13.1573	71.3452	11.7582	111.091	17.3069	143.312	19.8452	115.241	16.466	81.4241	13.3122	57.3905	10.265	72.8738	11.8964	60.4359	12.0074	58.284	9.64774	1.35633	0.439713	0.0627416	0.60017	up	no
6663	"="	chr1	+	132036805	132067945	ENSMUST00000181695	2	1636	MSTRG.1814	Gm26892	132.901	18.1402	98.6999	16.2664	125.255	19.5135	122.273	16.9318	128.333	18.3367	91.525	14.9637	94.239	16.8558	84.6943	13.8261	77.5457	15.4068	90.4224	14.9676	1.11669	0.159231	0.0659472	0.60017	up	no
6671	"="	chr1	+	132102365	132108323	ENSMUST00000193350	1	5959	MSTRG.1815	Gm37120	0.405437	0.05534	0.456117	0.075171	1.41769	0.220863	2.11613	0.293032	0.253398	0.036206	1.24115	0.202919	0.532136	0.095179	0.836214	0.136509	1.67075	0.331946	1.9459	0.322104	0.927454	-0.108652	0.370641	0.841957	down	no
6679	"="	chr1	+	132139504	132142800	ENSMUST00000187926	2	386	MSTRG.1819	Gm29629	0.715026	0.097597	0.320885	0.052884	0.644171	0.100356	0.613806	0.084997	0	0	0	0	0.391192	0.06997	0	0	0.385643	0.07662	0	0	1.01861	0.0266062	0.57491	0.920441	up	no
6692	"="	chr1	-	132274716	132280411	ENSMUST00000185761	4	359	ENSMUSG00000101549	Gm29630	0.130919	0.01787	0.286321	0.047188	0	0	0.841226	0.116489	0	0	0	0	0.083565	0.014947	0.403955	0.065944	0	0	0.166493	0.02756	1.03978	0.0562727	0.197809	0.742279	up	no
6701	"="	chr1	+	132342023	132349626	ENSMUST00000189288	3	5447	ENSMUSG00000100658	F730311O21Rik	1.56456	0.213553	0.830182	0.13682	2.30409	0.358956	1.4286	0.197826	1.6152	0.230785	4.02913	0.658733	1.8232	0.326103	1.05804	0.172722	2.27691	0.452379	1.50028	0.24834	0.886732	-0.17343	0.220428	0.742279	down	no
6708	"="	chr1	+	132381129	132382509	ENSMUST00000159257	3	335	MSTRG.1822	Gm15849	1.14863	0.15678	0.43692	0.072007	0.370574	0.057732	0	0	0	0	1.54328	0.252316	0	0	0	0	0	0	0	0	1.05884	0.0824802	0.395039	0.857148	up	no
6721	"="	chr1	-	132466433	132477045	ENSMUST00000180835	2	1540	MSTRG.1827	6030442K20Rik	8.55942	1.16831	6.70714	1.10538	9.55325	1.48831	5.49091	0.760357	9.49182	1.35622	4.28182	0.700046	4.88831	0.874335	5.34091	0.871886	5.28701	1.05043	5.08831	0.842267	1.03099	0.0440348	0.5504	0.920441	up	no
6723	"="	chr1	-	132476059	132477064	ENSMUST00000188203	1	1006	MSTRG.1827	6030442K20Rik	0.957753	0.130727	0	0	0	0	3.14911	0.436074	0	0	1.50099	0.245402	1.35089	0.241624	0	0	1.80119	0.357862	0.300199	0.049692	0.979085	-0.0304938	0.863613	0.986752	down	no
6755	"="	chr1	+	132729355	132732826	ENSMUST00000189499	3	1877	MSTRG.1832	Gm10538	0	0	0	0	0	0	0	0	0.160895	0.022989	0	0	0	0	0	0	0	0	0	0	1.00295	0.00424822	0.637626	0.927517	up	no
6760	"="	chr1	-	132943512	132945320	ENSMUST00000194934	1	1809	ENSMUSG00000102709	Gm38308	0.500829	0.06836	0	0	0	0	0	0	0	0	0.500829	0.081882	0	0	0.834715	0.136264	0	0	0	0	1.00081	0.00116882	0.982181	0.995814	up	no
6784	"="	chr1	-	133050128	133068405	ENSMUST00000186515	4	463	MSTRG.1836	Gm28609	0.881135	0.12027	0.326134	0.053749	0	0	0.149028	0.020637	0	0	0.326134	0.053321	0	0	0	0	0.326134	0.064797	0	0	1.02536	0.0361278	0.47919	0.903737	up	no
6787	"="	chr1	-	133128676	133131782	ENSMUST00000195676	1	3107	MSTRG.1839	Gm26616	3.06807	0.418773	0.454639	0.074928	0.856713	0.133468	1.08335	0.150017	2.44915	0.349942	0	0	0.430445	0.07699	0	0	4.32346	0.858989	0	0	0.920794	-0.11905	0.606098	0.927517	down	no
6814	"="	chr1	-	133250398	133269808	ENSMUST00000191207	4	2566	MSTRG.1848	Gm19461	15.0007	2.04751	27.1534	4.47507	16.3458	2.54652	12.2331	1.69399	13.6786	1.95444	12.0142	1.96424	11.038	1.97429	23.6387	3.85894	14.4023	2.86146	19.2766	3.19085	0.83944	-0.2525	0.415918	0.868762	down	no
6815	"="	chr1	-	133251208	133257118	ENSMUST00000186799	2	445	MSTRG.1848	Gm19461	0	0	0	0	0	0	0	0	4.52924	0.647153	0	0	0	0	0	0	0	0	0	0	1.06679	0.0932769	0.637626	0.927517	up	no
6818	"="	chr1	-	133256541	133258672	ENSMUST00000189590	2	847	MSTRG.1848	Gm19461	0.711924	0.097173	0	0	0.206316	0.032142	0	0	2.98567	0.426603	0	0	0.208973	0.037377	0	0	0	0	0	0	1.06935	0.0967284	0.475553	0.902153	up	no
6865	"="	chr1	+	133610411	133614422	ENSMUST00000180718	2	746	MSTRG.1853	Gm26706	2.35927	0.322026	2.16798	0.357297	0.809651	0.126136	1.59517	0.220892	2.99431	0.427838	0.181106	0.02961	1.19308	0.213398	1.21448	0.198259	1.44697	0.287486	0.827526	0.13698	1.05519	0.077497	0.470025	0.899216	up	no
6902	"="	chr1	-	133775210	133778421	ENSMUST00000193173	1	3212	MSTRG.1859	Gm37368	0	0	0	0	2.48353	0.386911	0	0	1.75934	0.25138	0.940224	0.15372	0	0	1.26744	0.206905	1.2665	0.251629	0	0	0.896858	-0.157048	0.260388	0.774901	down	no
6903	"="	chr1	+	133829528	133831225	ENSMUST00000192625	1	1698	ENSMUSG00000103166	Gm10537	0	0	0	0	0	0	0	0	0	0	0.177856	0.029078	0	0	0.177856	0.029034	0	0	0	0	0.995145	-0.00702161	0.579995	0.92136	down	no
6910	"="	chr1	+	133906531	133914822	ENSMUST00000160564	3	662	MSTRG.1856	Gm15851	0	0	0.228097	0.037592	0.415408	0.064717	0	0	0.228097	0.032591	0.456193	0.074584	0	0	0.68429	0.111708	0.228097	0.045318	0	0	0.971581	-0.0415932	0.383995	0.850127	down	no
6914	"="	chr1	+	133962162	133971938	ENSMUST00000188504	2	2588	ENSMUSG00000100987	Gm1627	0.268676	0.036673	0.116692	0.019232	0.233385	0.036359	0.058346	0.008079	0.314798	0.044979	0	0	0.165567	0.029614	0.144513	0.023591	0.245835	0.048843	0.168856	0.027951	0.987262	-0.0184948	0.195254	0.742279	down	no
6922	"="	chr1	-	134096405	134099159	ENSMUST00000193617	1	2755	ENSMUSG00000102380	Gm38140	2.24719	0.306727	0	0	0.657713	0.102466	1.47985	0.204924	0	0	1.86243	0.304494	0	0	2.73176	0.445951	0	0	2.56891	0.425232	1.06304	0.0881925	0.522891	0.920441	up	no
6978	"="	chr1	+	134435628	134439597	ENSMUST00000188474	2	3316	MSTRG.1872	Platr1	0.165561	0.022598	0	0	0.273221	0.042565	0.560416	0.077604	0.675054	0.096454	0.409831	0.067004	0.181242	0.032417	0.634801	0.103629	0.663574	0.131839	0.457479	0.075726	0.959574	-0.0595336	0.211874	0.742279	down	no
6979	"="	chr1	-	134454492	134455473	ENSMUST00000192012	1	982	MSTRG.1873	Gm37935	0	0	0.615071	0.101368	1.53768	0.239556	3.07536	0.425862	0.768839	0.109854	0	0	0.307536	0.055007	1.53768	0.251021	1.64868	0.32756	0	0	0.985099	-0.0216599	0.892722	0.994297	down	no
7004	"="	chr1	-	134642254	134646520	ENSMUST00000181197	2	2377	ENSMUSG00000097435	Gm26783	0.063525	0.008671	0	0	0.127051	0.019793	0.508204	0.070374	0	0	0.127051	0.020772	0	0	0	0	0.254102	0.050485	0.444678	0.073607	0.99891	-0.00157323	0.966101	0.994297	down	no
7018	"="	chr1	-	134799895	134801985	ENSMUST00000192808	1	2091	MSTRG.1886	Gm37949	9.249	1.26243	0	0	0	0	0	0	0	0	0	0	0	0	0	0	0	0	0	0	1.3145	0.394515	0.227111	0.742279	up	no
7023	"="	chr1	-	134819916	134827549	ENSMUST00000194520	1	7634	MSTRG.1891	Gm37677	0	0	0	0	5.62656	0.876567	0	0	9.87754	1.41134	5.75305	0.940582	0	0	5.37503	0.877456	0	0	0	0	0.999621	-0.000547493	0.999109	0.99965	down	no
7028	"="	chr1	+	134834142	134846415	ENSMUST00000188123	5	2721	MSTRG.1893	Gm28892	2.6505	0.361777	1.68357	0.277464	2.49063	0.388017	1.49835	0.207484	1.55384	0.222018	0.711503	0.116326	2.33076	0.416886	2.37008	0.386908	2.71922	0.540257	1.60933	0.266393	0.876729	-0.189797	0.0520954	0.60017	down	no
7046	"="	chr1	-	135108497	135109436	ENSMUST00000182120	2	717	ENSMUSG00000097993	Ptprv	0	0	0.537488	0.088582	0.842399	0.131238	0.502092	0.069527	0	0	0.421199	0.068863	0	0	1.05858	0.172809	0	0	0.013947	0.002309	1.01154	0.0165595	0.833753	0.97873	up	no
7047	"="	chr1	-	135108498	135132594	ENSMUST00000183317	37	6108	ENSMUSG00000097993	Ptprv	0.647348	0.088359	0.548667	0.090424	0.219712	0.034229	0.040111	0.005554	0.136051	0.019439	0.103796	0.01697	0.101506	0.018156	0.222495	0.036322	0.05239	0.010409	0.650228	0.107632	1.01975	0.0282204	0.550251	0.920441	up	no
7050	"="	chr1	+	135108961	135113378	ENSMUST00000182275	3	915	ENSMUSG00000097988	Gm10535	0.330055	0.04505	0.165027	0.027198	0	0	0	0	0	0	0	0	0	0	0	0	0	0	0	0	1.0191	0.0272961	0.152048	0.697719	up	no
7051	"="	chr1	-	135110016	135110464	ENSMUST00000183089	2	359	ENSMUSG00000097993	Ptprv	0	0	0	0	1.34108	0.208929	0	0	0	0	0	0	0	0	0	0	0	0	0	0	0.99788	-0.00306174	0.962775	0.994297	down	no
7053	"="	chr1	-	135111169	135112306	ENSMUST00000086432	3	291	ENSMUSG00000097993	Ptprv	0	0	0	0	0	0	0	0	0	0	0	0	0	0	3.34708	0.546399	0	0	0	0	0.931734	-0.10201	0.561088	0.920441	down	no
7066	"="	chr1	+	135152963	135153806	ENSMUST00000146700	2	603	MSTRG.1883	Gm15445	16.12	2.20029	11.559	1.905	15.2458	2.37516	15.2834	2.11637	19.4897	2.78475	8.59417	1.40508	6.19524	1.1081	16.1857	2.64226	7.64116	1.51815	11.2095	1.8555	1.23271	0.30183	0.170014	0.716499	up	no
7070	"="	chr1	+	135248561	135266443	ENSMUST00000180981	3	2782	MSTRG.1902	Gm26642	7.21891	0.985337	5.00036	0.824093	3.03594	0.472972	5.75342	0.796707	4.44968	0.635785	2.22538	0.363833	2.76204	0.494026	2.90906	0.474894	2.11682	0.420572	2.10568	0.348552	1.28058	0.356801	0.00782423	0.485	up	no
7110	"="	chr1	-	135409622	135414186	ENSMUST00000187450	2	885	MSTRG.1910	Gm28277	2.00645	0.273869	1.24273	0.204811	2.73902	0.426715	4.21899	0.584228	2.59236	0.370405	1.63648	0.267553	3.32395	0.594531	0.76063	0.12417	1.33784	0.265802	0.306532	0.05074	1.07228	0.10068	0.556696	0.920441	up	no
7122	"="	chr1	-	135480392	135481414	ENSMUST00000193434	1	1023	MSTRG.1916	2610012C04Rik	1.17791	0.160777	0	0	0	0	0	0	2.35875	0.337026	0.88563	0.144794	1.32845	0.237609	1.32845	0.216864	0.59042	0.117305	0.59042	0.097732	0.939435	-0.0901348	0.480773	0.904535	down	no
7126	"="	chr1	-	135523088	135525338	ENSMUST00000192904	1	2251	MSTRG.1920	Gm37333	0	0	0	0	0	0	0	0	0	0	0	0	0	0	2.01244	0.328524	0	0	0	0	0.954969	-0.0664736	0.561088	0.920441	down	no
7131	"="	chr1	+	135584773	135599948	ENSMUST00000067468	6	2616	MSTRG.1925	Gm4793	3.39564	0.463484	3.00153	0.494672	1.78937	0.278768	1.55849	0.215812	2.36659	0.338146	2.6552	0.434106	1.49962	0.268225	2.02026	0.329801	2.36315	0.469512	1.69419	0.280439	0.986806	-0.019161	0.84443	0.981523	down	no
7134	"="	chr1	-	135606447	135688105	ENSMUST00000112103	2	1645	MSTRG.1913	Gm38399	0.19107	0.02608	0.848757	0.139881	2.39153	0.372578	1.3769	0.190667	1.97544	0.282257	0.443259	0.07247	1.3424	0.240106	0	0	0.512742	0.101872	1.64956	0.273051	0.997978	-0.00291981	0.981113	0.995599	down	no
7184	"="	chr1	-	135896394	135899089	ENSMUST00000191612	1	2696	ENSMUSG00000102414	Gm36938	0	0	0.112018	0.018461	0	0	0	0	0.112018	0.016006	0	0	0	0	0	0	0	0	0	0	1.00491	0.00706044	0.400975	0.860718	up	no
7200	"="	chr1	-	136116577	136119822	ENSMUST00000194155	1	3246	ENSMUSG00000102717	Gm37759	0.395256	0.05395	0.139556	0.023	0.279113	0.043483	0.186075	0.025767	0	0	0	0	0.078866	0.014106	0	0	0	0	0.22212	0.036767	1.02326	0.0331694	0.170468	0.717119	up	no
7202	"="	chr1	-	136126178	136131183	ENSMUST00000134998	4	2049	ENSMUSG00000086264	Gm15850	0	0	0.073694	0.012145	0.147389	0.022962	0.2245	0.031088	0.147389	0.021059	0	0	0	0	0.294778	0.048122	0.115546	0.022957	0	0	0.998307	-0.00244453	0.906769	0.994297	down	no
7220	"="	chr1	+	136216074	136225071	ENSMUST00000180496	2	1594	MSTRG.1940	Gm26568	11.4624	1.56454	7.57842	1.24897	5.58908	0.870728	7.48181	1.03605	8.68381	1.24077	12.6901	2.07474	11.909	2.13008	17.8802	2.91888	14.1129	2.80396	15.1399	2.5061	0.630171	-0.666185	0.00201128	0.374954	down	no
7226	"="	chr1	+	136247662	136250476	ENSMUST00000194339	2	1802	ENSMUSG00000103594	A430034D21Rik	0	0	0.083796	0.01381	0	0	0	0	0	0	0	0	0	0	0	0	0	0	0	0	1.00213	0.00306845	0.577398	0.920441	up	no
7227	"="	chr1	-	136252671	136255846	ENSMUST00000193939	2	2520	ENSMUSG00000102941	Gm37552	0	0	0	0	0	0	0	0	0.119841	0.017123	0.355952	0.058196	0	0	0	0	0	0	0	0	1.00176	0.00253346	0.907226	0.994297	up	no
7228	"="	chr1	+	136259407	136274406	ENSMUST00000181385	2	1477	MSTRG.1941	Gm26781	3.065	0.418353	3.76303	0.620173	4.18145	0.651431	6.03182	0.83526	4.29384	0.613518	4.89506	0.800307	4.97563	0.889953	4.89641	0.799323	4.65132	0.924127	5.50779	0.911702	0.859338	-0.218703	0.0337325	0.600063	down	no
7237	"="	chr1	-	136411916	136415519	ENSMUST00000181746	3	2097	MSTRG.1945	9230116N13Rik	0	0	0.072008	0.011867	0.354188	0.055179	0.288031	0.039885	0.76558	0.109389	0	0	0.60515	0.108239	0.402957	0.065781	0.014783	0.002937	0	0	0.991217	-0.0127266	0.81183	0.972821	down	no
7238	"="	chr1	-	136412843	136415494	ENSMUST00000194227	1	2652	MSTRG.1945	9230116N13Rik	1.19419	0.163	1.02489	0.168908	0	0	0.455505	0.063076	0.51546	0.073651	0	0	0.603318	0.107911	0.13537	0.022099	0.227753	0.04525	0.113876	0.01885	1.05661	0.0794446	0.268129	0.78158	up	no
7255	"="	chr1	-	136576938	136579477	ENSMUST00000193724	2	2414	ENSMUSG00000104509	Gm33994	0.562966	0.076841	0	0	0	0	0	0	0	0	0.062552	0.010227	0.375311	0.067129	0	0	0	0	0	0	1.00759	0.0109037	0.775664	0.961851	up	no
7257	"="	chr1	-	136622098	136624650	ENSMUST00000180797	2	2439	ENSMUSG00000097229	Platr23	0.06934	0.009464	0	0	0.068881	0.010731	0.295063	0.040859	0.123821	0.017692	0	0	0	0	0	0	0	0	0	0	1.02121	0.030283	0.0393472	0.60017	up	no
7262	"="	chr1	+	136670769	136688753	ENSMUST00000180495	5	496	MSTRG.1950	Gm19705	2.64086	0.360461	2.42216	0.399188	1.73442	0.270207	1.85586	0.256991	2.77077	0.395897	2.82028	0.461096	1.55303	0.277778	1.97044	0.321668	1.34721	0.267665	2.82467	0.467567	1.02249	0.0320802	0.650135	0.931649	up	no
7263	"="	chr1	+	136676473	136682727	ENSMUST00000181491	4	678	MSTRG.1950	Gm19705	1.62366	0.221619	0.881816	0.145329	1.49136	0.23234	0	0	0.937451	0.133946	1.90358	0.311222	1.14158	0.204186	1.61355	0.263406	0	0	2.32581	0.384991	0.977793	-0.0323997	0.798346	0.968544	down	no
7265	"="	chr1	+	136683396	136690804	ENSMUST00000181524	3	413	MSTRG.1950	Gm19705	3.69771	0.504715	0	0	0	0	3.02134	0.418382	3.48732	0.498279	0.816155	0.133435	3.25389	0.581998	0	0	0.561648	0.111589	2.75685	0.456341	1.12164	0.165611	0.500366	0.913239	up	no
7266	"="	chr1	+	136683629	136690802	ENSMUST00000180962	3	408	MSTRG.1950	Gm19705	0	0	0.14951	0.02464	2.8974	0.451388	0	0	0.036765	0.005253	0	0	0	0	0.932272	0.15219	0.546665	0.108612	0.008131	0.001346	0.932409	-0.100965	0.433975	0.879733	down	no
7267	"="	chr1	+	136696211	136726142	ENSMUST00000181274	5	1617	ENSMUSG00000097448	Platr22	1.3714	0.187187	0.912743	0.150426	1.39352	0.217098	2.66597	0.369171	3.64284	0.520501	0.374399	0.061212	0.795608	0.142304	0.94753	0.154681	2.05671	0.408628	0.831202	0.137589	1.02506	0.035705	0.780508	0.962892	up	no
7284	"="	chr1	-	137528850	137531230	ENSMUST00000192122	1	2381	MSTRG.1952	Gm37903	141.261	19.2812	91.0092	14.9989	118.76	18.5018	153.611	21.2713	129.547	18.5101	84.2672	13.7771	69.5735	12.4441	91.6294	14.9582	73.7226	14.6473	76.3498	12.6382	1.35928	0.442844	0.00815692	0.48699	up	no
7288	"="	chr1	+	137898595	137899729	ENSMUST00000187561	1	1135	MSTRG.1953	Gm4258	4.65639	0.635568	6.57797	1.08409	4.33995	0.676125	5.18855	0.718487	0.906743	0.129558	0.478414	0.078217	3.25022	0.581342	0	0	2.2511	0.44725	2.2652	0.374958	1.19181	0.253158	0.344585	0.828549	up	no
7289	"="	chr1	+	137898598	138000384	ENSMUST00000182127	3	506	MSTRG.1953	Gm4258	1.21528	0.165878	2.48236	0.409109	2.31596	0.360805	1.36979	0.189683	2.93838	0.419845	1.6986	0.277708	2.14546	0.383742	0.990904	0.161762	0.844644	0.167814	0.094862	0.015702	1.03039	0.0431858	0.724755	0.945958	up	no
7292	"="	chr1	+	137909291	137913158	ENSMUST00000193770	1	3868	MSTRG.1956	Gm37298	0	0	0	0	0	0	0	0	0	0	0	0	0	0	0	0	0	0	2.01244	0.333119	0.969251	-0.0450574	0.689331	0.934186	down	no
7295	"="	chr1	+	137924388	137926379	ENSMUST00000192140	1	1992	MSTRG.1959	Gm37124	0	0	0	0	0	0	0	0	0	0	1.28866	0.210686	3.78715	0.677379	0	0	0	0	0	0	0.871016	-0.199228	0.339327	0.828549	down	no
7296	"="	chr1	+	137927251	137930273	ENSMUST00000191963	1	3023	MSTRG.1960	A130050O07Rik	0	0	0	0	0	0	0	0	0	0	0.274727	0.044916	0	0	0	0	0	0	0	0	0.999656	-0.000497034	0.974614	0.994297	down	no
7298	"="	chr1	-	137928389	137969240	ENSMUST00000182424	3	382	MSTRG.1961	Gm26936	0	0	0	0	0	0	0	0	0	0	0	0	0	0	0	0	0	0	0.451758	0.074779	0.992197	-0.0113011	0.689331	0.934186	down	no
7300	"="	chr1	+	137932041	137933284	ENSMUST00000194874	1	1244	MSTRG.1963	Gm26930	0	0	0	0	0	0	0	0	0	0	2.17846	0.356162	1.82074	0.325662	0	0	1.33521	0.26528	0	0	0.831582	-0.26607	0.0793936	0.619247	down	no
7301	"="	chr1	+	137935189	137937346	ENSMUST00000193261	1	2158	MSTRG.1964	D130019J16Rik	0	0	0	0	0	0	0	0	4.25673	0.608216	0	0	0	0	0	0	0	0	0	0	1.06349	0.0888055	0.637626	0.927517	up	no
7304	"="	chr1	+	137949422	137954643	ENSMUST00000194483	1	5222	MSTRG.1967	Gm37534	0	0	1.88522	0.310697	0	0	0	0	5.61214	0.801882	2.33953	0.382495	3.89105	0.695962	4.03773	0.659145	0	0	0	0	0.899492	-0.152817	0.644829	0.930084	down	no
7310	"="	chr1	+	137966531	137969918	ENSMUST00000182158	1	3388	MSTRG.1971	A430106G13Rik	2.86511	0.39107	1.54988	0.255431	2.4513	0.38189	0.978749	0.135533	0	0	0	0	1.63135	0.291787	1.32408	0.216152	0	0	1.00192	0.165847	1.07892	0.109593	0.506592	0.916841	up	no
7312	"="	chr1	+	137971174	137972315	ENSMUST00000191811	1	1142	MSTRG.1972	Gm37632	0	0	1.85114	0.30508	2.11559	0.329589	2.24781	0.311267	3.43433	0.490708	0.132224	0.021618	1.32224	0.236499	1.17776	0.192265	1.32224	0.262704	0	0	1.00456	0.00656005	0.958404	0.994297	up	no
7334	"="	chr1	-	138190194	138192127	ENSMUST00000187489	2	673	ENSMUSG00000099459	Gm28556	0.138187	0.018862	0	0	0	0	0	0	0	0	0	0	0	0	0	0	0	0	0	0	1.00628	0.00902947	0.227111	0.742279	up	no
7345	"="	chr1	+	138515615	138550009	ENSMUST00000188729	3	421	MSTRG.1983	Gm28501	0	0	0	0	0	0	0	0	0.330166	0.047175	0	0	0	0	0	0	0.332542	0.06607	0	0	0.976987	-0.033589	0.212671	0.742279	down	no
7347	"="	chr1	-	138567697	138571356	ENSMUST00000191656	1	3660	MSTRG.1985	Gm37101	9.43615	1.28798	11.1245	1.8334	8.44315	1.31536	0	0	0	0	0	0	15.7785	2.82218	0	0	8.65192	1.71897	0	0	0.682408	-0.551294	0.369222	0.841031	down	no
7348	"="	chr1	-	138640095	138682077	ENSMUST00000190707	5	1932	ENSMUSG00000100459	Gm5833	0	0	0.312629	0.051523	0	0	0	0	0	0	0.156315	0.025556	0.156315	0.027959	0.394928	0.064471	0	0	0.192029	0.031787	0.986865	-0.019076	0.497694	0.912448	down	no
7349	"="	chr1	-	138671430	138682065	ENSMUST00000186285	3	524	ENSMUSG00000100459	Gm5833	0	0	1.15267	0.189968	0	0	0	0	0	0	0	0	0	0	0	0	0	0	0.421756	0.069813	1.01983	0.0283356	0.70497	0.939191	up	no
7364	"="	chr1	-	138960441	138962903	ENSMUST00000192016	1	2463	ENSMUSG00000102365	Gm37045	0.488023	0.066612	0	0	0	0	0.611855	0.084727	0.613073	0.087598	0.367844	0.06014	0	0	0	0	0.429151	0.085264	0.183922	0.030445	1.02347	0.0334691	0.499244	0.912703	up	no
7371	"="	chr1	+	138968510	138971851	ENSMUST00000194246	1	3342	MSTRG.1989	Gm37423	2.88715	0.394079	0.322815	0.053202	7.94518	1.23779	0	0	0	0	0	0	0	0	0	0	4.80306	0.954275	0	0	0.821965	-0.282851	0.352622	0.829574	down	no
7372	"="	chr1	+	138977656	138979246	ENSMUST00000200494	3	461	MSTRG.1990	4930596I21Rik	8.95476	1.22227	4.90273	0.808003	10.2155	1.59148	7.40029	1.02476	8.45011	1.20738	4.88401	0.798501	6.70498	1.19927	2.62255	0.428122	1.84765	0.367092	4.56759	0.756072	1.28765	0.364739	0.112538	0.680259	up	no
7376	"="	chr1	+	139030185	139032982	ENSMUST00000193378	1	2798	MSTRG.1993	Gm37470	0	0	6.0149	0.991296	0	0	7.8882	1.09232	8.95913	1.28011	0	0	0	0	0	0	0	0	5.876	0.972652	1.5356	0.618803	0.192976	0.740588	up	no
7379	"="	chr1	-	139082862	139086984	ENSMUST00000193968	1	4123	MSTRG.1995	Gm37655	8.15935	1.1137	5.67475	0.935237	6.32864	0.985945	7.3871	1.02293	6.85714	0.979771	6.40771	1.04761	6.37157	1.13963	5.84793	0.954655	4.97866	0.989163	5.02595	0.831945	1.01448	0.0207349	0.726185	0.946311	up	no
7455	"="	chr1	+	140266487	140269852	ENSMUST00000195546	1	3366	MSTRG.2025	Gm37777	0	0	1.76397	0.290713	0	0	0	0	2.45223	0.350384	0	0	0	0	0	0	0	0	0	0	1.08165	0.113238	0.406911	0.863776	up	no
7481	"="	chr1	-	140570176	140656404	ENSMUST00000193820	4	553	MSTRG.2046	4930590L20Rik	0.265823	0.036283	0	0	0	0	0.273056	0.037812	0	0	0	0	0	0	0.546112	0.089151	0	0	0	0	1.0127	0.0182075	0.613335	0.927517	up	no
7483	"="	chr1	+	140823327	140823718	ENSMUST00000194837	1	392	MSTRG.2016	Gm37371	89.1383	12.1668	52.9864	8.73252	51.1243	7.9647	71.7344	9.93345	54.2119	7.74597	45.0881	7.37158	54.6326	9.77173	52.807	8.62056	46.1529	9.1697	51.5214	8.52833	1.09674	0.133224	0.437073	0.881043	up	no
7489	"="	chr1	+	141546206	141547477	ENSMUST00000191749	1	1272	ENSMUSG00000103858	Gm37604	0	0	0	0	0	0	0	0	0	0	0	0	0.118711	0.021233	0	0	0	0	0	0	0.994467	-0.00800509	0.350216	0.828549	down	no
7527	"="	chr1	+	143777642	143781307	ENSMUST00000190224	1	3666	MSTRG.2054	Gm29170	0	0	1.4871	0.245084	0.600828	0.093603	0	0	0	0	0	0	0	0	0	0	0	0	0	0	1.03354	0.0475964	0.563796	0.920441	up	no
7576	"="	chr1	-	146802965	146806022	ENSMUST00000126596	2	2813	MSTRG.2064	A230059L01Rik	1.02852	0.140387	0.084965	0.014003	0.24871	0.038747	0	0	0	0	0	0	0	0	0.107359	0.017526	0	0	0	0	1.04385	0.0619105	0.230625	0.7449	up	no
7577	"="	chr1	-	146804601	146807340	ENSMUST00000191937	1	2740	MSTRG.2064	A230059L01Rik	0.399836	0.054575	1.53604	0.25315	1.30354	0.20308	1.98212	0.274475	2.0104	0.287253	1.08467	0.177336	2.25602	0.403518	1.22719	0.200335	1.12974	0.224459	2.02631	0.335414	0.936121	-0.0952334	0.342207	0.828549	down	no
7582	"="	chr1	+	147515726	147520264	ENSMUST00000194803	1	4539	ENSMUSG00000104331	Gm38284	1.19141	0.162621	1.29092	0.212753	1.42058	0.221313	1.48928	0.206229	1.4689	0.209881	0.798414	0.130535	0.891349	0.159429	1.08633	0.177339	1.12488	0.223492	1.08588	0.179746	0.999561	-0.000634028	0.975339	0.994431	down	no
7614	"="	chr1	-	150074873	150099817	ENSMUST00000181915	5	2937	ENSMUSG00000097028	Ptgs2os	0.085225	0.011633	0	0	0	0	0.205652	0.028478	0.257065	0.03673	0	0	0.123255	0.022046	0	0	0	0	0.121212	0.020064	1.01169	0.0167744	0.347319	0.828549	up	no
7615	"="	chr1	-	150098181	150099963	ENSMUST00000181460	1	1783	ENSMUSG00000097028	Ptgs2os	0.508132	0.069357	0.169377	0.027914	0.592821	0.092356	0	0	0.338755	0.048402	0	0	0.169377	0.030295	0.508132	0.082951	0.084689	0.016826	0.15143	0.025066	1.00074	0.00106591	0.977613	0.994977	up	no
7619	"="	chr1	-	150159043	150164948	ENSMUST00000181308	2	1745	ENSMUSG00000097754	Ptgs2os2	0.173066	0.023622	0	0	0.173066	0.026962	0.173066	0.023965	0	0	0	0	0	0	0.259599	0.042379	0	0	0	0	1.01012	0.0145201	0.480457	0.904328	up	no
7626	"="	chr1	-	150320681	150346771	ENSMUST00000186460	4	610	ENSMUSG00000099447	2310030A07Rik	0	0	0	0	0	0	0.339344	0.046991	0	0	0	0	0	0	0.419672	0.06851	0	0	0.111475	0.018452	1.00526	0.00757278	0.794619	0.967332	up	no
7627	"="	chr1	+	150324538	150326687	ENSMUST00000194664	1	2150	ENSMUSG00000102990	Gm37764	0	0	0	0	0.28093	0.043766	0	0	0	0	0	0	0	0	0	0	0	0	0	0	0.999521	-0.000691232	0.962775	0.994297	down	no
7669	"="	chr1	+	150625266	150668475	ENSMUST00000177239	2	5697	ENSMUSG00000093650	Gm20631	0.417764	0.057022	0.158504	0.026123	0.372155	0.057978	0.653374	0.090476	0.529577	0.075668	0.254955	0.041683	0.090033	0.016104	0.079516	0.012981	0.145884	0.028984	0.148092	0.024514	1.04392	0.0620162	0.0194683	0.561101	up	no
7670	"="	chr1	+	150625299	150783499	ENSMUST00000177268	2	1627	ENSMUSG00000093650	Gm20631	0.185618	0.025336	0	0	0	0	0	0	0	0	0	0	0	0	0.278427	0.045452	0	0	0.185618	0.030725	0.997886	-0.00305364	0.878542	0.990408	down	no
7672	"="	chr1	+	151001040	151004577	ENSMUST00000191173	2	767	MSTRG.2073	Gm29188	3.54368	0.48369	0.787484	0.129783	1.96871	0.306707	2.55932	0.354403	2.75619	0.393814	0.787484	0.128748	0	0	0.393742	0.064277	0.393742	0.078229	0	0	1.30265	0.38145	0.00480259	0.443684	up	no
7684	"="	chr1	+	151080450	151082545	ENSMUST00000193198	1	2096	MSTRG.2085	Gm37671	14.551	1.98613	6.84256	1.1277	0	0	12.2142	1.69137	0	0	10.4275	1.70482	2.23044	0.398942	0	0	3.30248	0.656139	4.17844	0.691655	1.6274	0.702567	0.141285	0.687231	up	no
7689	"="	chr1	+	151138034	151142345	ENSMUST00000188305	5	1102	MSTRG.2089	C730036E19Rik	27.5143	3.75554	15.3294	2.52639	16.7492	2.60937	18.7927	2.60233	20.1236	2.87533	10.0481	1.64279	18.2409	3.26262	16.6093	2.71141	9.01548	1.7912	9.97504	1.65117	1.22416	0.291789	0.221093	0.742279	up	no
7700	"="	chr1	-	151339604	151344082	ENSMUST00000185848	2	475	MSTRG.2099	Gm10138	6.36943	0.869389	7.6054	1.25342	6.66644	1.03857	7.79875	1.07994	4.30803	0.615545	3.13353	0.51231	6.76784	1.21051	5.18307	0.846118	3.84988	0.764896	3.16387	0.523714	1.0606	0.0848765	0.626509	0.927517	up	no
7701	"="	chr1	-	151342734	151345231	ENSMUST00000186597	1	2498	MSTRG.2099	Gm10138	0	0	0	0	0	0	0	0	1.18511	0.169333	0	0	0	0	0	0	0	0	3.18675	0.527502	0.974579	-0.0371486	0.835233	0.979303	down	no
7734	"="	chr1	+	151445305	151447741	ENSMUST00000192826	1	2437	MSTRG.2110	Gm37893	0	0	0	0	18.583	2.89507	0	0	0	0	14.3696	2.34933	0	0	12.4702	2.03572	0	0	0	0	0.814809	-0.295467	0.708164	0.940374	down	no
7744	"="	chr1	-	151496557	151499585	ENSMUST00000195500	1	3029	MSTRG.2113	Gm36527	0	0	6.71997	1.1075	0	0	0	0	0	0	0	0	0	0	0	0	0	0	0	0	1.12255	0.166784	0.577398	0.920441	up	no
7747	"="	chr1	-	151549245	151550943	ENSMUST00000191460	3	687	ENSMUSG00000100357	Gm28181	0	0	0	0	0	0	0.659389	0.091309	0	0	0	0	0	0	0	0	0	0	0	0	1.03481	0.0493675	0.143807	0.687231	up	no
7754	"="	chr1	-	151748949	151755018	ENSMUST00000186444	2	1381	MSTRG.2096	2810414N06Rik	4.91896	0.671408	5.90152	0.97261	5.01098	0.780664	7.04996	0.976247	11.4808	1.64042	4.89862	0.80089	5.02969	0.899622	4.20382	0.68626	6.34178	1.25999	4.00941	0.663677	0.976844	-0.0337994	0.843021	0.981155	down	no
7762	"="	chr1	+	151875419	151887063	ENSMUST00000187716	2	406	MSTRG.2118	Gm28610	2.23153	0.30459	1.11576	0.183885	2.60345	0.405593	1.85961	0.25751	4.46305	0.637696	0	0	2.23153	0.399136	2.23153	0.364289	1.11576	0.221681	2.16502	0.358376	1.00116	0.0016769	0.991313	0.997674	up	no
7810	"="	chr1	-	152684026	152687501	ENSMUST00000139309	2	1133	MSTRG.2138	Gm15479	1.72992	0.236124	0.813858	0.134129	0.013239	0.002063	0.284664	0.039419	0.266549	0.038085	0.277021	0.045291	0.432815	0.077414	0	0	0.85675	0.17022	0.499192	0.082631	1.00999	0.014341	0.875949	0.989763	up	no
7812	"="	chr1	-	152731206	152751824	ENSMUST00000191482	2	419	MSTRG.2140	Gm28792	0.453745	0.061933	1.30161	0.214515	0.747872	0.116512	1.45755	0.201835	0.360382	0.051493	1.67303	0.273528	0.25986	0.046479	0.429594	0.07013	0.078759	0.015648	2.27446	0.376491	1.06273	0.0877724	0.441287	0.883413	up	no
7837	"="	chr1	-	152878520	152880298	ENSMUST00000185888	1	1779	MSTRG.2146	Gm28791	6.03909	0.824298	0	0	0	0	0	0	4.19147	0.598891	0	0	0	0	0	0	0	0	8.28851	1.372	1.18334	0.242869	0.565985	0.920441	up	no
7859	"="	chr1	-	153283850	153287190	ENSMUST00000194884	1	3341	MSTRG.2148	Gm38009	0	0	0	0	0	0	0	0	0	0	0	0	0	0	0	0	3.58037	0.711349	0	0	0.78218	-0.354427	0.0677788	0.60017	down	no
7861	"="	chr1	-	153404827	153407790	ENSMUST00000186785	2	1964	ENSMUSG00000073538	E330020D12Rik	1.86878	0.255078	0	0	0.497558	0.077515	0.615071	0.085172	0.552364	0.078924	0.456925	0.074704	0.038442	0.006876	0.461304	0.075306	0.538187	0.106927	0.575866	0.095323	1.04773	0.0672617	0.399732	0.860502	up	no
7862	"="	chr1	-	153404827	153408429	ENSMUST00000097535	3	1956	ENSMUSG00000073538	E330020D12Rik	0	0	0.718047	0.118339	0	0	0	0	0	0	0	0	0	0	0	0	0	0	0	0	1.0175	0.025022	0.577398	0.920441	up	no
7863	"="	chr1	-	153406247	153414233	ENSMUST00000188717	4	766	ENSMUSG00000073538	E330020D12Rik	0	0	0	0	0.049608	0.007728	0	0	0	0	0	0	0	0	0	0	0	0	0	0	0.999914	-0.000124227	0.962775	0.994297	down	no
7867	"="	chr1	+	153443481	153444300	ENSMUST00000192184	1	820	MSTRG.2154	Gm37669	4.23537	0.578102	1.28902	0.21244	3.30488	0.51487	4.97195	0.688494	2.7622	0.394672	1.10488	0.18064	2.20976	0.395242	5.70854	0.9319	3.49878	0.69514	2.3939	0.396262	0.953732	-0.0683438	0.738193	0.950127	down	no
7900	"="	chr1	-	153721240	153737829	ENSMUST00000190663	3	3337	ENSMUSG00000100334	C230024C17Rik	0	0	0	0	0	0	0.009589	0.001328	0	0	0.054114	0.008847	0.074693	0.01336	0	0	0	0	0.0905	0.01498	0.995342	-0.00673639	0.277052	0.78852	down	no
7902	"="	chr1	-	153743552	153749324	ENSMUST00000191474	2	613	ENSMUSG00000099568	Gm28513	0.492659	0.067245	1.34881	0.222293	1.19969	0.186901	0.458951	0.063553	0.24633	0.035196	0	0	0	0	0.792822	0.129426	0	0	0.492659	0.08155	1.05271	0.0741012	0.380977	0.848453	up	no
7905	"="	chr1	+	153750682	153751547	ENSMUST00000187415	2	762	ENSMUSG00000100183	Gm28512	3.76989	0.514567	0	0	3.27064	0.509535	3.2026	0.443481	5.04087	0.720256	1.31409	0.214844	1.68031	0.300544	3.69959	0.603946	1.71741	0.341216	4.11948	0.681897	1.01025	0.014706	0.947031	0.994297	up	no
7920	"="	chr1	-	153889741	153892297	ENSMUST00000194459	1	2557	MSTRG.2158	Gm38352	0.590536	0.080605	0.472429	0.077859	0.82675	0.1288	0.236214	0.03271	0.413375	0.059064	0.707079	0.115602	0.531482	0.095062	0.354321	0.057842	0.118107	0.023466	0.059054	0.009775	1.01071	0.0153686	0.748354	0.953077	up	no
7931	"="	chr1	+	153939226	153941290	ENSMUST00000185385	4	597	ENSMUSG00000100014	Gm29290	0	0	0	0	0	0	0.235182	0.032567	0	0	0	0	0	0	0	0	0.638191	0.126796	0.39866	0.06599	0.952204	-0.0706575	0.159465	0.705952	down	no
7932	"="	chr1	-	154003396	154006217	ENSMUST00000188927	2	642	ENSMUSG00000101903	Gm29291	1.88162	0.25683	0	0	0	0	0.470405	0.06514	0.94081	0.134426	0	0	0	0	0	0	0	0	0	0	1.12481	0.169688	0.0635714	0.60017	up	no
7933	"="	chr1	-	154003552	154006221	ENSMUST00000186055	3	686	ENSMUSG00000101903	Gm29291	0	0	0.220117	0.036277	0.880466	0.137169	0	0	0	0	0	0	0	0	0.440233	0.071867	0	0	0	0	0.992857	-0.0103425	0.840356	0.980598	down	no
7934	"="	chr1	-	154027363	154034301	ENSMUST00000188704	3	586	ENSMUSG00000100502	Gm28286	1.46995	0.200639	0.1843	0.030374	1.34192	0.209059	0.205374	0.028439	1.99818	0.285507	0.143345	0.023436	3.94958	0.706431	1.27371	0.207929	1.52589	0.303164	1.04781	0.173444	0.816179	-0.293042	0.106254	0.670674	down	no
7935	"="	chr1	-	154037597	154116153	ENSMUST00000185465	3	545	MSTRG.2162	A830008E24Rik	1.93746	0.264451	1.80352	0.297232	1.06697	0.166224	0.278899	0.038621	0	0	1.10485	0.180634	2.70183	0.483257	0	0	0.296024	0.058814	0.277064	0.045862	0.995655	-0.00628283	0.971355	0.994297	down	no
7936	"="	chr1	-	154048109	154117951	ENSMUST00000190485	4	5226	MSTRG.2162	A830008E24Rik	0.366709	0.050054	0.920244	0.151662	0.784443	0.122209	0.302942	0.04195	0.664562	0.094955	0.260046	0.042516	0.83985	0.150218	0.71107	0.11608	0.400434	0.079558	0.42968	0.071125	0.967777	-0.0472538	0.267818	0.78128	down	no
7958	"="	chr1	-	155011332	155057179	ENSMUST00000190720	4	473	ENSMUSG00000101880	Gm29282	0.143763	0.019623	0.631295	0.104042	0	0	0	0	0	0	0.53277	0.087104	0.596195	0.106637	0	0	0	0	0	0	0.994459	-0.00801617	0.892077	0.994167	down	no
7960	"="	chr1	-	155063447	155083266	ENSMUST00000181160	7	3281	ENSMUSG00000096950	Gm9530	0.796997	0.108785	0.473636	0.078058	1.52362	0.237366	0.590779	0.081808	1.3103	0.18722	0.276135	0.045146	0.860089	0.153838	0.420835	0.0687	0.414203	0.082294	1.11723	0.184936	0.993405	-0.00954587	0.882854	0.991561	down	no
7998	"="	chr1	+	155231304	155233159	ENSMUST00000192162	2	285	MSTRG.2181	Gm37622	10.5649	1.44205	12.6737	2.08871	7.94737	1.23813	12.1649	1.68454	7.40702	1.05834	4.7579	0.777881	11.1158	1.9882	8.47719	1.38387	5.81754	1.15583	16.3825	2.71178	1.0171	0.0244595	0.932848	0.994297	up	no
8016	"="	chr1	-	155520173	155527111	ENSMUST00000097531	2	1751	ENSMUSG00000073535	Gm5532	0	0	0	0	0	0	0.086236	0.011942	0.344946	0.049287	0	0	0.344946	0.061698	0	0	0	0	0	0	0.995083	-0.00711079	0.812472	0.972923	down	no
8036	"="	chr1	+	155789124	155789358	ENSMUST00000192644	1	235	MSTRG.2185	Gm37539	2.57021	0.350818	0.642553	0.105897	0	0	0.642553	0.088978	1.92766	0.275431	1.92766	0.315158	2.57021	0.459715	1.28511	0.209789	0	0	0	0	1.04949	0.0696832	0.688932	0.934186	up	no
8040	"="	chr1	+	155818494	155859591	ENSMUST00000195048	2	614	MSTRG.2191	Gm37571	4.91857	0.671354	11.0668	1.82388	2.85853	0.445333	10.8208	1.49842	8.51679	1.21691	6.1941	1.01269	11.4947	2.05597	6.64006	1.08397	4.91857	0.977224	8.60749	1.4248	0.963789	-0.0532107	0.855617	0.984571	down	no
8050	"="	chr1	-	155881802	155882546	ENSMUST00000191750	1	745	MSTRG.2195	Gm37383	0	0	0	0	0	0	0	0	2.43221	0.347523	1.01342	0.165687	4.02013	0.719051	0	0	2.83356	0.562973	0	0	0.733566	-0.447001	0.0707812	0.604765	down	no
8059	"="	chr1	+	155973318	155974506	ENSMUST00000193347	1	1189	MSTRG.2199	Gm9694	1.01598	0.138675	0	0	0	0	0.126997	0.017586	0.253995	0.036292	0.253995	0.041526	0.380992	0.068145	0	0	0.126997	0.025232	0	0	1.02616	0.0372499	0.485826	0.906816	up	no
8071	"="	chr1	-	156026223	156030007	ENSMUST00000193532	1	3785	MSTRG.2201	9430034N14Rik	0	0	7.25139	1.19508	2.2427	0.349393	8.68618	1.20282	7.5075	1.0727	0	0	0	0	0	0	0	0	11.2412	1.86076	1.50396	0.588765	0.277306	0.788549	up	no
8097	"="	chr1	-	156290102	156290747	ENSMUST00000195348	1	646	MSTRG.2209	A430050A11Rik	0	0	0.934985	0.154092	0	0	0	0	0	0	0	0	0	0	1.43358	0.234026	1.86997	0.371527	0	0	0.855269	-0.22555	0.100299	0.659225	down	no
8100	"="	chr1	+	156303489	156304966	ENSMUST00000195064	1	1478	MSTRG.2211	4930518J20Rik	0	0	0	0	0.20433	0.031833	0	0	0	0	0.40866	0.066813	0	0	0	0	0	0	0	0	0.999143	-0.00123733	0.964944	0.994297	down	no
8124	"="	chr1	+	156455290	156457852	ENSMUST00000192072	1	2563	MSTRG.2217	Gm37648	1.82638	0.249289	1.64963	0.27187	2.52868	0.393945	2.53336	0.350808	3.357	0.47966	2.12095	0.34676	1.00156	0.179142	0.530238	0.08656	1.41397	0.280928	3.33906	0.552713	1.05795	0.0812662	0.554135	0.920441	up	no
8131	"="	chr1	+	156583108	156588248	ENSMUST00000195501	1	5141	MSTRG.2222	Gm38043	0	0	0	0	0	0	0	0	0	0	8.3735	1.36901	0	0	2.64719	0.432144	4.93211	0.979916	0	0	0.685679	-0.544394	0.150596	0.695733	down	no
8152	"="	chr1	+	156678545	156678944	ENSMUST00000194858	1	400	MSTRG.2219	Gm19918	172.755	23.58	206.497	34.0322	198.795	30.9704	262.51	36.3512	214.318	30.6224	208.273	34.051	159.175	28.4704	182.053	29.7195	133.443	26.5124	184.015	30.46	1.08687	0.120183	0.451361	0.889087	up	no
8175	"="	chr1	-	156856217	156858859	ENSMUST00000194998	1	2643	MSTRG.2234	Gm37802	0	0	0	0	0	0	0	0	0	0	4.67752	0.76474	0	0	0	0	0	0	4.68569	0.775621	0.935364	-0.0964004	0.68198	0.934186	down	no
8178	"="	chr1	-	156872177	156876120	ENSMUST00000194053	1	3944	MSTRG.2237	Gm37943	1.58367	0.216161	0.918864	0.151435	1.39934	0.218004	0.804006	0.111335	1.07125	0.153063	0	0	0	0	0.868408	0.141765	0	0	0	0	1.13145	0.178167	0.0223966	0.574588	up	no
8182	"="	chr1	+	156939838	156940196	ENSMUST00000186765	1	359	MSTRG.2239	4930439D14Rik	0	0	0	0	0	0	0.841226	0.116489	0	0	1.26184	0.206301	0	0	0.841226	0.137327	0	0	0.841226	0.139248	1.00667	0.00959169	0.856496	0.9849	up	no
8183	"="	chr1	-	156972760	157054034	ENSMUST00000190681	3	722	ENSMUSG00000101768	Gm28694	0.298773	0.040781	0	0	0.418283	0.065165	0	0	0	0	0	0	0	0	0	0	0.209141	0.041552	0	0	0.994084	-0.00856033	0.738163	0.950127	down	no
8184	"="	chr1	+	157043547	157045849	ENSMUST00000193527	1	2303	ENSMUSG00000103325	Gm10531	0.3934	0.053697	0.721233	0.118864	0.721233	0.112361	0.325228	0.045036	0.262267	0.037474	0.065567	0.01072	0	0	0.5901	0.096332	0.065567	0.013027	0	0	1.03546	0.0502676	0.293879	0.802635	up	no
8205	"="	chr1	-	157347339	157350043	ENSMUST00000193958	1	2705	MSTRG.2257	Gm37788	0	0	0	0	10.943	1.70482	0	0	0	0	0	0	0	0	1.07267	0.17511	0	0	0	0	0.963384	-0.0538164	0.878998	0.990541	down	no
8206	"="	chr1	-	157354474	157355650	ENSMUST00000192256	1	1177	MSTRG.2258	Gm37578	0	0	0	0	11.1269	1.73347	0	0	0	0	0	0	9.11075	1.62957	5.87963	0.95983	0	0	0	0	0.6868	-0.542038	0.319682	0.822146	down	no
8224	"="	chr1	-	157497931	157511721	ENSMUST00000135147	3	604	MSTRG.2243	Gm15486	0.5	0.068247	0.5	0.082403	1.25	0.194739	0.5	0.069238	0	0	0.25	0.040873	0.75	0.134147	0.75	0.122435	0	0	0.25	0.041382	1.00192	0.002773	0.970064	0.994297	up	no
8247	"="	chr1	+	158375936	158378804	ENSMUST00000193534	1	2869	ENSMUSG00000103762	Gm37861	0	0	0.052632	0.008674	0	0	0	0	0	0	0	0	0	0	0	0	0.105263	0.020914	0	0	0.991908	-0.0117218	0.13289	0.687231	down	no
8251	"="	chr1	+	158534807	158537408	ENSMUST00000191771	1	2602	ENSMUSG00000102508	Gm37367	0.116065	0.015842	0	0	0.116065	0.018082	0	0	0.116065	0.016584	0	0	0	0	0	0	0	0	0.116065	0.019212	1.00514	0.00739801	0.512866	0.919906	up	no
8252	"="	chr1	-	158548864	158551966	ENSMUST00000195288	1	3103	ENSMUSG00000102618	Gm37848	0.19465	0.026569	0.19465	0.03208	0	0	0	0	0	0	0	0	0	0	0	0	0	0	0.097325	0.01611	1.01202	0.0172307	0.279082	0.789796	up	no
8266	"="	chr1	+	159134272	159166387	ENSMUST00000195279	5	960	ENSMUSG00000104014	4930562F17Rik	0	0	0	0	0	0	0	0	0	0	0.157292	0.025716	0	0	0	0	0	0	0	0	0.999801	-0.000287236	0.974614	0.994297	down	no
8274	"="	chr1	+	159235710	159238558	ENSMUST00000193750	1	2849	MSTRG.2249	Gm37115	4.47641	0.611003	0	0	6.51623	1.01517	9.08084	1.25747	3.34014	0.47725	2.59894	0.424907	0	0	2.27904	0.372047	3.14385	0.624622	0	0	1.27805	0.353942	0.321045	0.823213	up	no
8283	"="	chr1	-	159337414	159337819	ENSMUST00000193887	1	406	MSTRG.2250	Gm37088	2.60345	0.355355	2.97537	0.490361	3.71921	0.579419	5.73399	0.794017	4.74631	0.678168	4.66502	0.762698	2.60345	0.465659	4.2266	0.689979	7.43842	1.47787	9.40148	1.55622	0.77662	-0.36472	0.154555	0.700637	down	no
8301	"="	chr1	-	160041701	160044331	ENSMUST00000193461	2	494	MSTRG.2266	Gm37294	0	0	0.304895	0.050249	0.259109	0.040367	0.611336	0.084655	0.280001	0.040007	0	0	0	0	0	0	0	0	0.989611	0.16381	1.02797	0.0398012	0.540227	0.920441	up	no
8309	"="	chr1	-	160074735	160077918	ENSMUST00000028061	3	830	MSTRG.2269	4930562F07Rik	5.09398	0.695297	6.63012	1.09269	8.52235	1.3277	9.25181	1.28115	5.17477	0.739389	5.45422	0.891725	4.84217	0.866082	10.8663	1.77388	6.73133	1.33738	9.27831	1.53584	0.86244	-0.213504	0.313643	0.81827	down	no
8324	"="	chr1	+	160212943	160214816	ENSMUST00000193962	1	1874	MSTRG.2265	4933417C20Rik	0	0	1.53095	0.252311	3.30203	0.514426	1.85326	0.25663	0	0	0.480256	0.078518	0.322305	0.057648	1.77268	0.289384	0.64461	0.128072	1.04749	0.173391	0.990659	-0.0135392	0.934884	0.994297	down	no
8337	"="	chr1	+	160264324	160443072	ENSMUST00000194105	5	1828	MSTRG.2278	Gm36975	4.37637	0.597347	4.54322	0.748753	2.47429	0.385472	3.79486	0.525495	3.9163	0.559574	2.72593	0.44567	4.78063	0.855076	3.38676	0.552877	4.37801	0.869826	4.87363	0.806731	0.882473	-0.180376	0.171842	0.717894	down	no
8342	"="	chr1	-	160315344	160316495	ENSMUST00000195414	1	1152	MSTRG.2279	9430087J23Rik	0	0	0	0	0	0	0	0	0	0	0	0	1.96094	0.350738	0	0	0	0	0	0	0.923672	-0.114548	0.350216	0.828549	down	no
8343	"="	chr1	-	160321686	160327078	ENSMUST00000195618	2	4321	MSTRG.2280	Gm37529	14.879	2.0309	15.7856	2.60157	16.9411	2.63926	19.5184	2.70281	15.4464	2.20703	7.27719	1.18977	12.9042	2.30808	12.5515	2.04899	11.1684	2.21894	10.5968	1.75409	1.07443	0.103575	0.460626	0.893668	up	no
8380	"="	chr1	-	160608955	160612450	ENSMUST00000193946	1	3496	MSTRG.2315	6720464F23Rik	0	0	0	0	17.828	2.77744	0	0	0	0	4.73656	0.774393	0	0	0	0	0	0	8.46779	1.40167	0.891782	-0.165238	0.796532	0.96795	down	no
8384	"="	chr1	-	160648023	160650302	ENSMUST00000194571	1	2280	MSTRG.2317	Gm37873	3.92264	0.535416	0	0	0	0	0	0	5.33868	0.762808	0	0	0	0	3.53878	0.577694	0	0	0	0	1.15386	0.206465	0.505859	0.916268	up	no
8396	"="	chr1	+	160755687	160759689	ENSMUST00000195297	1	4003	MSTRG.2319	Gm38126	7.0055	0.956207	6.63677	1.09379	7.75269	1.2078	7.08294	0.980814	6.26105	0.8946	7.41244	1.21188	7.90507	1.41392	10.4389	1.70412	6.86385	1.36372	7.77442	1.2869	0.816642	-0.292225	0.00693062	0.475136	down	no
8397	"="	chr1	+	160798682	160800819	ENSMUST00000195784	3	711	ENSMUSG00000102852	Gm37083	2.5909	0.353642	1.69409	0.279198	3.06024	0.476757	2.8565	0.395556	3.40681	0.486776	0.598391	0.097833	2.28315	0.408369	5.14882	0.840527	1.06613	0.211819	3.00679	0.497713	0.995321	-0.0067666	0.971025	0.994297	down	no
8398	"="	chr1	+	160839168	160839631	ENSMUST00000194822	1	464	ENSMUSG00000103631	Gm38060	0	0	0	0	0.650862	0.101398	0	0	0	0	0	0	0	0	0	0	0	0	0	0	0.99892	-0.00155851	0.962775	0.994297	down	no
8402	"="	chr1	+	160910789	160912619	ENSMUST00000194929	1	1831	MSTRG.2274	Gm37052	12.1229	1.6547	0	0	10.9503	1.70596	14.8416	2.0552	0	0	8.57509	1.40197	6.44402	1.15259	7.3976	1.20763	7.0923	1.4091	7.9148	1.31014	0.925406	-0.111841	0.820234	0.9749	down	no
8403	"="	chr1	+	160913472	160914402	ENSMUST00000195050	1	931	MSTRG.2275	Gm37809	0	0	0	0	0	0	0	0	0	0	5.59213	0.914273	0	0	0	0	0	0	0	0	0.994921	-0.00734568	0.974614	0.994297	down	no
8404	"="	chr1	+	160915324	160918901	ENSMUST00000195401	1	3578	MSTRG.2276	Gm37653	0	0	0	0	0.93673	0.145934	0	0	6.49846	0.928522	0	0	0	0	0	0	0	0	0.564024	0.093363	1.07666	0.106568	0.670315	0.934186	up	no
8413	"="	chr1	+	160985758	160986929	ENSMUST00000194761	1	1172	MSTRG.2328	Gm37729	0	0	0	0	0	0	1.2884	0.178411	0	0	0	0	0	0	0	0	1.67491	0.332773	0	0	0.935141	-0.0967447	0.451735	0.889369	down	no
8416	"="	chr1	-	161001009	161001845	ENSMUST00000194570	1	837	MSTRG.2329	Gm37072	1.08244	0.147746	1.26284	0.208125	0.669056	0.104233	0.902031	0.124909	0.541219	0.077331	1.26284	0.206466	1.26284	0.225875	0	0	1.26284	0.250903	1.08244	0.179176	0.955606	-0.0655127	0.466591	0.897372	down	no
8424	"="	chr1	+	161030582	161031456	ENSMUST00000194567	2	634	MSTRG.2331	Gm37362	7.92437	1.08163	7.33912	1.20954	7.50473	1.16917	17.8628	2.47356	10.9558	1.56541	5.35883	0.87613	1.66719	0.298198	3.09621	0.505447	5.29899	1.05281	3.81073	0.630788	1.56415	0.645379	0.0280086	0.584025	up	no
8426	"="	chr1	+	161034422	161037531	ENSMUST00000160152	7	712	MSTRG.2332	Gas5	0.00385	0.000526	0	0	0	0	0.478614	0.066276	0.002857	0.000408	0	0	0.000568	0.000102	0	0	0	0	0	0	1.02566	0.036548	0.139285	0.687231	up	no
8427	"="	chr1	+	161034607	161038539	ENSMUST00000161005	8	430	MSTRG.2332	Gas5	0.32723	0.044665	0	0	0.728486	0.113491	0	0	1.29905	0.185612	1.22798	0.200766	1.22074	0.218344	0.488515	0.079748	0.289659	0.05755	1.21299	0.200786	0.926812	-0.109652	0.242715	0.756928	down	no
8428	"="	chr1	+	161034929	161038535	ENSMUST00000159119	10	665	MSTRG.2332	Gas5	23.5579	3.21551	7.76071	1.27902	9.32192	1.45227	21.7371	3.01006	19.5383	2.79169	11.0416	1.80521	8.43093	1.50798	6.51146	1.06297	9.07076	1.80218	13.9302	2.30587	1.41449	0.500279	0.0940021	0.649936	up	no
8429	"="	chr1	+	161035067	161038537	ENSMUST00000159706	11	557	MSTRG.2332	Gas5	25.2879	3.45164	15.2748	2.5174	14.95	2.32907	15.2319	2.10925	14.753	2.10796	18.7747	3.06952	15.3877	2.75228	8.21951	1.34181	16.2339	3.22537	28.0382	4.64116	0.930328	-0.104189	0.73942	0.950431	down	no
8431	"="	chr1	+	161035163	161037546	ENSMUST00000161380	8	600	MSTRG.2332	Gas5	9.0309	1.23266	3.26568	0.538206	2.98138	0.464472	5.46521	0.756798	7.94531	1.13525	7.90584	1.29255	8.69085	1.55447	0	0	1.47444	0.292942	12.0666	1.99737	1.17303	0.230238	0.582241	0.922041	up	no
8432	"="	chr1	+	161035163	161038533	ENSMUST00000162289	10	904	MSTRG.2332	Gas5	0	0	0	0	0.452824	0.070546	0	0	0.027973	0.003997	0	0	0.150614	0.026939	2.22652	0.363473	0.860983	0.171061	0.57303	0.094854	0.869705	-0.201402	0.0955012	0.651753	down	no
8433	"="	chr1	+	161035163	161038537	ENSMUST00000162558	12	502	MSTRG.2332	Gas5	20.2762	2.76757	20.6712	3.40676	28.4914	4.43869	43.163	5.97702	60.8257	8.69098	48.5838	7.94309	11.9391	2.13545	22.1685	3.61893	27.9897	5.56102	60.7167	10.0504	1.02231	0.0318292	0.954055	0.994297	up	no
8434	"="	chr1	+	161035166	161037056	ENSMUST00000159157	5	723	MSTRG.2332	Gas5	1.49768	0.204424	1.69813	0.279864	1.42758	0.222404	1.73628	0.240432	0.148318	0.021192	1.03862	0.169806	0.619994	0.110894	0.376534	0.061468	0.064073	0.01273	0.337125	0.055804	1.1446	0.194838	0.0501593	0.60017	up	no
8435	"="	chr1	+	161035166	161038534	ENSMUST00000160429	10	759	MSTRG.2332	Gas5	0	0	4.26841	0.703463	2.9224	0.455284	0	0	0	0	1.38521	0.226472	1.10963	0.198472	7.43312	1.21343	0	0	0	0	0.904942	-0.144103	0.696502	0.936236	down	no
8436	"="	chr1	+	161035166	161038539	ENSMUST00000159663	8	346	MSTRG.2332	Gas5	0	0	0	0	0	0	0.393543	0.054496	0	0	0.1767	0.028889	0	0	0	0	0	0	0	0	1.02077	0.0296578	0.149167	0.693288	up	no
8437	"="	chr1	+	161035166	161038539	ENSMUST00000161229	4	2556	MSTRG.2332	Gas5	1.13663	0.155143	2.02883	0.334365	11.6128	1.80916	6.66735	0.923264	2.87608	0.410944	8.03589	1.31381	2.3387	0.418306	5.99559	0.978761	1.88554	0.374621	3.18383	0.527019	0.981358	-0.0271491	0.94243	0.994297	down	no
8438	"="	chr1	+	161035167	161038246	ENSMUST00000159404	9	539	MSTRG.2332	Gas5	0.447927	0.061139	0	0	0	0	0	0	0.010866	0.001553	0	0	0	0	0	0	0	0	0	0	1.02028	0.0289653	0.220697	0.742279	up	no
8439	"="	chr1	+	161035168	161037560	ENSMUST00000159438	6	779	MSTRG.2332	Gas5	0.318835	0.043519	0.642426	0.105876	0	0	0.315226	0.043651	0	0	0.480963	0.078634	0	0	0	0	0	0	0	0	1.04709	0.0663819	0.145587	0.68948	up	no
8440	"="	chr1	+	161035172	161036629	ENSMUST00000065709	4	530	MSTRG.2332	Gas5	1.78059	0.24304	1.32821	0.218898	0.880839	0.137227	1.09584	0.151747	0.156105	0.022305	1.06505	0.174128	0.154606	0.027653	0.333352	0.054419	0.099144	0.019698	0.334854	0.055428	1.13709	0.185352	0.0300079	0.5889	up	no
8441	"="	chr1	+	161035178	161038539	ENSMUST00000161461	11	793	MSTRG.2332	Gas5	22.6101	3.08615	3.32771	0.548429	20.7769	3.23686	17.6013	2.43735	7.86161	1.12329	21.5102	3.51677	1.06686	0.190821	8.20007	1.33863	8.407	1.67031	14.5062	2.40121	1.38594	0.470868	0.411012	0.866114	up	no
8442	"="	chr1	+	161035184	161038539	ENSMUST00000162163	7	1614	MSTRG.2332	Gas5	18.3005	2.4979	8.91687	1.46956	3.46403	0.539665	22.5316	3.12007	1.75974	0.251438	17.6846	2.89131	10.788	1.92956	14.211	2.31989	10.5047	2.08709	6.46819	1.07068	1.0562	0.0788821	0.847863	0.982319	up	no
8443	"="	chr1	+	161035186	161038478	ENSMUST00000159153	9	872	MSTRG.2332	Gas5	0	0	0.696542	0.114795	0.414244	0.064535	0	0	0.040919	0.005847	0.966122	0.157954	0	0	0	0	0	0	0	0	1.01588	0.0227333	0.754142	0.954586	up	no
8444	"="	chr1	+	161035188	161038539	ENSMUST00000159890	9	1066	MSTRG.2332	Gas5	1.28034	0.174759	3.80871	0.627701	5.05329	0.787256	1.45004	0.200795	0.122093	0.017445	2.00154	0.327237	2.17837	0.389628	0	0	0	0	4.68187	0.77499	1.0465	0.0655789	0.829104	0.977567	up	no
8447	"="	chr1	+	161036020	161036888	ENSMUST00000160497	2	629	MSTRG.2332	Gas5	1.25695	0.171566	0.570092	0.093955	1.5968	0.248766	1.6877	0.233705	0.657418	0.093934	0.927489	0.151638	0.315013	0.056344	0.220737	0.036035	0.050543	0.010042	0.344451	0.057017	1.13478	0.182412	0.0228262	0.574588	up	no
8450	"="	chr1	+	161036695	161038539	ENSMUST00000161623	6	403	MSTRG.2332	Gas5	2.23466	0.305017	0	0	0.855996	0.133356	8.69766	1.20441	15.3755	2.1969	0	0	1.01736	0.181967	0	0	3.49964	0.69531	1.1366	0.188141	1.2759	0.351517	0.468916	0.89855	up	no
8452	"="	chr1	+	161037288	161038532	ENSMUST00000159399	4	422	MSTRG.2332	Gas5	0.230462	0.031457	0.3829	0.063105	0.44278	0.068981	0.211037	0.029223	4.29808	0.614124	1.9094	0.312172	0.436684	0.078106	0.469366	0.076622	0.38566	0.076623	0.258916	0.042858	1.02035	0.0290629	0.879664	0.990676	up	no
8453	"="	chr1	+	161037309	161038125	ENSMUST00000163081	2	370	MSTRG.2332	Gas5	2.07008	0.282553	1.14854	0.189288	0.855094	0.133216	1.22538	0.169685	0	0	0.088444	0.01446	0.660801	0.118192	0	0	1.67275	0.332343	0.4243	0.070234	1.00203	0.00292064	0.981339	0.995615	up	no
8454	"="	chr1	+	161037353	161038535	ENSMUST00000160551	3	549	MSTRG.2332	Gas5	0.069417	0.009475	0.124352	0.020494	0.65302	0.101735	0.018515	0.002564	0.417475	0.05965	0.327108	0.05348	0.088492	0.015828	0	0	0	0	0.136003	0.022513	1.00678	0.0097466	0.799585	0.968954	up	no
8458	"="	chr1	+	161037718	161038537	ENSMUST00000159037	2	636	MSTRG.2332	Gas5	3.35416	0.457823	4.83735	0.797227	0.826434	0.128751	2.45194	0.339533	1.4894	0.21281	2.04933	0.33505	4.70154	0.840929	0.930607	0.151918	2.54682	0.506004	10.3114	1.70684	0.881195	-0.182467	0.588365	0.923996	down	no
8459	"="	chr1	+	161037781	161038539	ENSMUST00000160516	2	572	MSTRG.2332	Gas5	0	0	0.008043	0.001326	0.270459	0.042135	0.478867	0.066311	3.85221	0.550417	0.515969	0.084357	0	0	1.1978	0.195538	0.072072	0.014319	0.076913	0.012731	1.04522	0.0637999	0.722672	0.945345	up	no
8463	"="	chr1	+	161040620	161041414	ENSMUST00000195700	2	650	MSTRG.2334	Gm37634	4.93091	0.673039	3.48461	0.574288	5.30154	0.825931	5.60219	0.775766	4.6	0.657263	4.16769	0.681388	2.09077	0.37396	1.62615	0.265464	4.18154	0.830791	3.48461	0.576807	1.07701	0.107033	0.456757	0.892103	up	no
8493	"="	chr1	-	161154558	161159314	ENSMUST00000135643	3	1192	MSTRG.2322	4930469G21Rik	0.126678	0.017291	0.126678	0.020877	0.126678	0.019735	0	0	0.126678	0.0181	0	0	0.253356	0.045316	0.126678	0.02068	0	0	0.506711	0.083876	0.987359	-0.0183536	0.56294	0.920441	down	no
8517	"="	chr1	-	161811045	161814167	ENSMUST00000192386	1	3123	MSTRG.2337	Gm37357	0	0	0.725264	0.119528	0	0	1.49792	0.207425	0	0	1.40122	0.229089	0.386808	0.069185	0.900096	0.146938	0.483509	0.096064	0.338457	0.056025	1.00194	0.00280117	0.972357	0.994297	up	no
8534	"="	chr1	+	161969200	162027106	ENSMUST00000161826	3	600	MSTRG.2357	Gm38304	0.755	0.103053	0.599095	0.098735	4.10333	0.639262	5.03333	0.696993	0.503333	0.071918	2.01333	0.329165	3.02	0.540165	1.00667	0.164335	1.25833	0.250006	1.63627	0.270852	0.989057	-0.0158744	0.944433	0.994297	down	no
8544	"="	chr1	+	162004969	162016485	ENSMUST00000161583	3	919	MSTRG.2360	2810442N19Rik	15.2144	2.07667	5.57671	0.91908	10.2197	1.59214	9.10495	1.26081	7.60609	1.08678	4.75082	0.776724	8.54407	1.52821	4.06958	0.664345	7.87378	1.56437	4.55603	0.754158	1.05959	0.0835091	0.724655	0.945931	up	no
8545	"="	chr1	+	162005172	162016494	ENSMUST00000160555	3	440	MSTRG.2360	2810442N19Rik	0	0	0	0	0.102386	0.015951	0	0	0	0	0	0	0	0	0	0	0	0	0	0	0.999823	-0.000255369	0.962775	0.994297	down	no
8548	"="	chr1	-	162086635	162088468	ENSMUST00000193239	1	1834	MSTRG.2361	Gm37767	129.515	17.678	78.458	12.9304	78.9588	12.3011	118.67	16.4328	90.5855	12.9432	63.7373	10.4206	70.0966	12.5377	76.0772	12.4194	77.5577	15.4092	69.0484	11.4296	1.14955	0.201067	0.289516	0.799328	up	no
8549	"="	chr1	+	162217623	162225548	ENSMUST00000178978	1	7926	MSTRG.2362	Dnm3os	3.92957	0.536362	2.06183	0.339804	3.61491	0.563169	1.0474	0.145039	5.64363	0.80638	3.06387	0.500921	2.83566	0.507193	2.07775	0.339186	3.97144	0.789049	1.97975	0.327707	0.867779	-0.2046	0.187786	0.735029	down	no
8550	"="	chr1	+	162217623	162225550	ENSMUST00000139662	1	7928	MSTRG.2362	Dnm3os	3.92858	0.536227	2.0393	0.336091	3.614	0.563027	1.04713	0.145002	5.6422	0.806177	3.0631	0.500795	2.83494	0.507065	2.07723	0.3391	3.97044	0.78885	1.97925	0.327624	0.867437	-0.20517	0.187758	0.735029	down	no
8551	"="	chr1	+	162217664	162222111	ENSMUST00000185878	4	557	MSTRG.2362	Dnm3os	0	0	0.301733	0.049728	0	0	0.12302	0.017035	0	0	0	0	0	0	0	0	0	0	0	0	1.01424	0.0204009	0.298399	0.806433	up	no
8561	"="	chr1	+	162477680	162479943	ENSMUST00000159707	1	2264	MSTRG.2364	Gm10176	0.400177	0.054622	0.435071	0.071703	0.066696	0.010391	0.133392	0.018472	0.786661	0.112401	0.132067	0.021592	0.515018	0.092117	0.089223	0.014565	0.999117	0.198505	0.518551	0.085836	0.934148	-0.0982775	0.115785	0.686404	down	no
8656	"="	chr1	+	163280356	163287045	ENSMUST00000172793	2	626	MSTRG.2349	Gm20471	0.241214	0.032924	0	0	0.241214	0.037579	1.6885	0.233816	1.6885	0.241258	0	0	0.241214	0.043144	0	0	0	0	0	0	1.11579	0.158071	0.12351	0.687231	up	no
8659	"="	chr1	-	163301790	163303620	ENSMUST00000180713	2	1658	MSTRG.2351	Gm26523	0.406165	0.055439	0.034982	0.005765	0.934244	0.145547	3.05197	0.422623	1.64843	0.235533	0.565538	0.092461	0.14783	0.026441	0.508444	0.083002	0.364294	0.072378	0.182147	0.030151	1.13564	0.183503	0.159134	0.705773	up	no
8660	"="	chr1	-	163306798	163309067	ENSMUST00000192190	1	2270	MSTRG.2352	Gm37644	0	0	0	0	0	0	0	0	1.86255	0.266128	0.598678	0.09788	0.332599	0.059489	0.266079	0.043437	0	0	0.798238	0.132132	0.994217	-0.00836732	0.935161	0.994297	down	no
8697	"="	chr1	-	164143432	164146366	ENSMUST00000161943	2	863	MSTRG.2369	Gm16587	0	0	0	0	0	0	0	0	0.349942	0.050001	0	0	0	0	0	0	0.062572	0.012432	0	0	1.00067	0.0009691	0.959518	0.994297	up	no
8700	"="	chr1	-	164148591	164152217	ENSMUST00000133341	3	1226	MSTRG.2370	Gm16548	1.72431	0.235357	0.492659	0.081194	0.738989	0.115128	0.978793	0.135539	0.822751	0.117557	0.985318	0.161092	1.35481	0.242325	0.985318	0.16085	0.615824	0.122352	0.24633	0.040775	1.00609	0.00875738	0.902946	0.994297	up	no
8725	"="	chr1	+	164424713	164426994	ENSMUST00000194180	1	2282	MSTRG.2387	Gm37411	0	0	0	0	4.13235	0.643782	0	0	0	0	0	0	2.96258	0.529894	0	0	3.86505	0.767911	0	0	0.684965	-0.545898	0.0151352	0.547073	down	no
8731	"="	chr1	+	164462442	164463989	ENSMUST00000191839	3	540	MSTRG.2389	Gm32391	12.6672	1.729	9.83355	1.62064	8.7176	1.35812	6.80364	0.942137	10.5815	1.51192	5.36138	0.876546	6.08981	1.08924	5.14593	0.840055	5.28988	1.051	7.52978	1.2464	1.15091	0.202771	0.16157	0.70844	up	no
8733	"="	chr1	+	164503309	164514882	ENSMUST00000181831	3	2023	MSTRG.2374	Gm26685	8.62106	1.17672	7.8923	1.3007	7.22553	1.12567	8.05054	1.1148	7.45285	1.06489	6.74061	1.10204	4.92834	0.881496	9.63272	1.57251	4.46072	0.886259	5.73731	0.949696	1.08312	0.115188	0.344224	0.828549	up	no
8740	"="	chr1	+	164575455	164578553	ENSMUST00000191913	1	3099	MSTRG.2381	D630023O14Rik	2.72521	0.371974	0	0	0	0	2.07728	0.287652	0	0	0	0	0	0	0	0	2.48645	0.49401	0	0	1.0216	0.0308245	0.884909	0.99216	up	no
8742	"="	chr1	+	164631757	164659238	ENSMUST00000194406	5	452	ENSMUSG00000103383	Gm37754	0.508154	0.06936	0	0	1.84686	0.287724	1.18963	0.164735	0.581766	0.083125	0	0	0	0	0	0	0	0	0.026549	0.004395	1.09332	0.128718	0.155258	0.701048	up	no
8743	"="	chr1	-	164640953	164698233	ENSMUST00000195748	4	660	ENSMUSG00000102897	Gm37853	0.457576	0.062456	0	0	1.37273	0.213858	0	0	0	0	0	0	0	0	0	0	0	0	0	0	1.01829	0.0261472	0.703725	0.938734	up	no
8744	"="	chr1	+	164681982	164712771	ENSMUST00000194720	3	650	ENSMUSG00000102761	Gm37184	0.693846	0.094706	0.207692	0.034229	0	0	0	0	0	0	0	0	0	0	0.818911	0.133684	0	0	0	0	1.01529	0.0218923	0.714174	0.942326	up	no
8745	"="	chr1	-	164705419	164712513	ENSMUST00000192040	3	864	ENSMUSG00000102163	Gm36945	0.349537	0.04771	0	0	0	0	0	0	0	0	0	0	0	0	0	0	0	0	0.174769	0.028929	1.01259	0.0180519	0.383547	0.849792	up	no
8750	"="	chr1	-	164803969	164815299	ENSMUST00000194659	2	535	MSTRG.2393	Gm32569	1.40686	0.192028	0.897388	0.147896	2.11217	0.329057	1.03369	0.14314	0.566008	0.080873	0.499023	0.081587	0	0	0.277763	0.045344	0	0	0	0	1.14077	0.190002	0.0349814	0.60017	up	no
8761	"="	chr1	+	164863133	164871438	ENSMUST00000191735	5	1576	MSTRG.2399	Gm20743	17.0229	2.32352	11.6733	1.92383	12.1681	1.89569	15.2322	2.10929	11.6846	1.66954	7.74173	1.26572	15.5151	2.77507	13.887	2.267	13.0425	2.5913	10.7164	1.77388	0.890064	-0.168019	0.376851	0.845865	down	no
8762	"="	chr1	+	164863358	164936775	ENSMUST00000194322	4	2830	MSTRG.2399	Gm20743	0.426855	0.058263	0	0	0	0	0	0	0	0	0.053357	0.008723	0	0	0	0	0	0	0	0	1.01908	0.0272656	0.222544	0.742279	up	no
8764	"="	chr1	-	164872833	164876353	ENSMUST00000193775	1	3521	MSTRG.2400	Gm37403	0	0	0	0	0	0	0	0	0	0	0	0	8.3849	1.49974	0	0	0	0	0	0	0.785091	-0.349068	0.350216	0.828549	down	no
8790	"="	chr1	-	165230371	165235125	ENSMUST00000192350	1	4755	MSTRG.2402	Gm38190	0	0	0	0	8.98317	1.3995	15.3925	2.13149	0	0	7.21199	1.17911	6.19222	1.10756	0	0	6.92258	1.37538	4.58873	0.759571	0.800342	-0.321312	0.588659	0.92403	down	no
8802	"="	chr1	+	165379519	165380853	ENSMUST00000193181	1	1335	MSTRG.2405	Gm38368	13.7843	1.88147	19.5184	3.21676	19.5603	3.04732	17.4959	2.42275	20.2419	2.89224	16.164	2.6427	14.3648	2.56932	30.2	4.93005	18.8824	3.75157	21.4816	3.55585	0.746555	-0.42168	0.0760766	0.613535	down	no
8805	"="	chr1	-	165451555	165454629	ENSMUST00000195308	1	3075	MSTRG.2408	Gm37864	0	0	0	0	0	0	5.56837	0.771084	0	0	0	0	0	0	3.80961	0.621907	5.98687	1.18948	0	0	0.808221	-0.307179	0.441213	0.883413	down	no
8823	"="	chr1	-	165493791	165495167	ENSMUST00000194507	1	1377	MSTRG.2416	Gm38325	1.42556	0.194581	0.436456	0.071931	0.219317	0.034168	0.548293	0.075925	0.109659	0.015668	0.328976	0.053785	0.657952	0.117683	0	0	0.328976	0.065361	1.42556	0.235973	1.01904	0.027215	0.750641	0.953741	up	no
8830	"="	chr1	+	165585183	165585991	ENSMUST00000191944	1	809	ENSMUSG00000104474	Gm38210	0.18665	0.025477	0	0	0.3733	0.058157	0.746601	0.103386	0.369592	0.052809	1.67985	0.274644	0	0	0.746601	0.12188	1.4932	0.29667	1.1199	0.185377	0.900476	-0.15124	0.159271	0.705773	down	no
8856	"="	chr1	+	165721556	165722777	ENSMUST00000192469	1	1222	ENSMUSG00000103686	Gm37073	0.247136	0.033733	0.247136	0.04073	0.206219	0.032127	0.247136	0.034222	0	0	0.123568	0.020202	0	0	0.247136	0.040344	0	0	1.15712	0.191538	1.00453	0.00652	0.91796	0.994297	up	no
8861	"="	chr1	-	165775868	165777155	ENSMUST00000194000	2	676	ENSMUSG00000104306	Gm36972	0.893491	0.121956	0	0	0.223373	0.034799	0.420118	0.058176	0	0	0	0	0	0	0.446746	0.07293	0	0	0	0	1.0501	0.0705289	0.161878	0.708819	up	no
8862	"="	chr1	+	165781075	165789367	ENSMUST00000159138	3	2181	MSTRG.2431	Gm16565	1.38469	0.189001	0	0	0.386311	0.060184	0.289546	0.040095	0.380082	0.054307	0.415461	0.067925	0.451301	0.080721	0.69647	0.113696	0.722604	0.143567	0.207703	0.034381	0.976364	-0.0345088	0.610653	0.927517	down	no
8863	"="	chr1	+	165781199	165782167	ENSMUST00000193086	2	403	MSTRG.2431	Gm16565	0	0	0	0	0	0	0.559553	0.077484	0	0	0	0	0	0	0.491315	0.080206	0	0	0.111663	0.018484	1.01483	0.0212402	0.582378	0.922098	up	no
8874	"="	chr1	-	165844047	165844608	ENSMUST00000192693	1	562	MSTRG.2435	Gm32999	0.537367	0.073347	1.07473	0.177123	0	0	0	0	0.80605	0.115171	0	0	0.537367	0.096115	0	0	0	0	0.268683	0.044475	1.03475	0.0492759	0.503866	0.915497	up	no
8875	"="	chr1	-	165845087	165846085	ENSMUST00000191634	1	999	MSTRG.2436	Gm37856	0.151151	0.020631	0.151151	0.024911	0.302302	0.047096	0.151151	0.020931	0	0	0	0	0.151151	0.027035	0	0	0	0	0.453453	0.07506	1.00335	0.00482798	0.87915	0.990556	up	no
8876	"="	chr1	-	165848155	165849044	ENSMUST00000193728	1	890	MSTRG.2437	Gm37469	0.339326	0.046316	0.848315	0.139808	0.841573	0.131109	0	0	0.508989	0.072726	0	0	0.339326	0.060693	0.169663	0.027697	0	0	0	0	1.02345	0.0334448	0.455847	0.891555	up	no
8901	"="	chr1	+	166002960	166038256	ENSMUST00000181378	2	839	ENSMUSG00000097196	Gm26665	0	0	0.359952	0.059323	0	0	0.359952	0.049845	0.359952	0.051431	0	0	0	0	0	0	0	0	0	0	1.03509	0.0497494	0.0827973	0.628137	up	no
8919	"="	chr1	-	166306741	166309585	ENSMUST00000168347	1	2845	MSTRG.2430	5330438I03Rik	14.1125	1.92627	8.41547	1.38693	8.2601	1.28685	9.9754	1.38135	9.06889	1.29579	7.21898	1.18025	7.1877	1.28561	6.90756	1.12764	6.36907	1.26541	7.49877	1.24127	1.13236	0.179328	0.0818758	0.625652	up	no
8925	"="	chr1	-	166379839	166380493	ENSMUST00000160268	2	556	MSTRG.2439	Gm15853	0.151079	0.020621	0	0	0	0	0	0	0	0	0	0	0	0	0	0	0	0	0	0	1.00686	0.00986299	0.227111	0.742279	up	no
8944	"="	chr1	-	166974023	166999728	ENSMUST00000180995	3	934	ENSMUSG00000102548	Gm16701	0.411237	0.056131	0	0	0	0	0	0	0	0	0.547313	0.089482	0	0	0	0	0	0	0	0	1.01778	0.0254198	0.460587	0.893667	up	no
8945	"="	chr1	-	166998295	167000841	ENSMUST00000181309	2	1627	ENSMUSG00000097823	Gm16701	0	0	0.23796	0.039217	1.85433	0.288888	0.928088	0.128517	0.185618	0.026522	0	0	0.371235	0.0664	0.185618	0.030302	0	0	1.11371	0.184351	1.01376	0.019719	0.857332	0.985169	up	no
8965	"="	chr1	+	167242457	167251492	ENSMUST00000193076	4	561	MSTRG.2449	Gm37982	0.481283	0.065692	0.454545	0.074912	0.538324	0.083866	0	0	0	0	0.269162	0.044006	0	0	0	0	0	0	1.61497	0.267326	1.00556	0.00799276	0.9343	0.994297	up	no
8989	"="	chr1	+	168004139	168122465	ENSMUST00000177351	3	714	MSTRG.2458	Gm20711	0	0	0.422969	0.069708	0	0	0	0	0	0	0	0	0.422969	0.075653	0	0	0	0	0	0	0.991229	-0.0127099	0.74519	0.95215	down	no
9010	"="	chr1	-	169328529	169347632	ENSMUST00000192576	3	492	ENSMUSG00000103530	Gm37839	0.977667	0.133446	0	0	0.589725	0.091874	0.306911	0.0425	0	0	0	0	0	0	0	0	0	0	0	0	1.05894	0.0826259	0.123107	0.687231	up	no
9028	"="	chr1	-	169932698	169934248	ENSMUST00000159701	2	915	MSTRG.2466	Gm15852	1.25027	0.170655	0.825137	0.135988	0.165027	0.02571	0.660109	0.091409	0.656831	0.09385	0	0	0	0	0.660109	0.107761	1.78016	0.353683	0.028415	0.004704	0.963254	-0.0540123	0.64004	0.9282	down	no
9033	"="	chr1	+	169969409	169972396	ENSMUST00000180638	3	1135	MSTRG.2468	3110045C21Rik	12.8151	1.74918	8.87074	1.46196	13.2577	2.06543	17.2904	2.3943	12.1878	1.74144	14.0861	2.30297	4.89824	0.87611	10.7461	1.75426	7.46872	1.48389	15.5073	2.56692	1.19858	0.261331	0.254548	0.769697	up	no
9035	"="	chr1	+	169969452	169972370	ENSMUST00000193930	3	1046	MSTRG.2468	3110045C21Rik	0	0	0	0	1.85967	0.289719	0.446746	0.061863	0	0	0.250276	0.040918	0	0	0.456157	0.074466	0	0	0.736875	0.121975	0.996203	-0.00548889	0.958631	0.994297	down	no
9056	"="	chr1	+	170175180	170176319	ENSMUST00000194379	1	1140	MSTRG.2471	Gm37748	0.662281	0.090397	1.32456	0.218297	0	0	1.05702	0.146371	1.05965	0.151406	0.397368	0.064967	0	0	0.397368	0.064869	0	0	0.397368	0.065776	1.12048	0.164119	0.0302551	0.590504	up	no
9057	"="	chr1	-	170175382	170177772	ENSMUST00000192981	2	356	MSTRG.2472	Gm37502	0	0	0	0	0	0	0	0	0	0	0	0	0	0	0.103933	0.016967	0	0	0.848315	0.140421	0.983142	-0.0245283	0.625219	0.927517	down	no
9066	"="	chr1	+	170214860	170216422	ENSMUST00000194988	1	1563	MSTRG.2474	4930500M09Rik	4.20249	0.573615	1.98049	0.326397	1.88388	0.293491	1.73896	0.240804	2.80166	0.400311	2.84901	0.465792	2.50032	0.447213	2.31862	0.378507	2.84997	0.566234	2.11388	0.349911	0.932827	-0.100318	0.314488	0.818879	down	no
9096	"="	chr1	+	170868645	170881721	ENSMUST00000171747	2	1671	MSTRG.2481	Gm9929	5.81367	0.79353	4.31044	0.710389	3.92495	0.611472	5.0105	0.693831	3.95214	0.564695	3.63673	0.59458	3.02236	0.540586	3.18039	0.519188	2.59545	0.515666	3.51576	0.581962	1.11891	0.162093	0.00360463	0.421635	up	no
9125	"="	chr1	+	170973373	170977746	ENSMUST00000194835	3	619	MSTRG.2494	Gm38204	1.14269	0.15597	1.19064	0.196226	4.48026	0.697983	7.66545	1.06148	1.69697	0.242469	0.56598	0.092534	1.55048	0.277324	0.723822	0.118162	0.688619	0.136815	0.558706	0.092482	1.25879	0.332038	0.186293	0.733152	up	no
9127	"="	chr1	+	170981944	170986466	ENSMUST00000194503	3	1163	MSTRG.2494	Gm10522	0.611015	0.0834	0	0	0	0	4.0341	0.558624	0	0	0	0	0.847895	0.151657	3.31645	0.541399	0	0	4.41444	0.730722	1.03415	0.04844	0.84296	0.981155	up	no
9238	"="	chr1	-	171320601	171326177	ENSMUST00000192658	1	5577	MSTRG.2514	Gm20045	2.09703	0.286232	0	0	0	0	7.19677	0.996577	0	0	0	0	0	0	1.97525	0.322454	0	0	0	0	1.36309	0.446883	0.0933438	0.648646	up	no
9264	"="	chr1	+	171354126	171355415	ENSMUST00000192266	1	1290	MSTRG.2518	Gm37154	0	0	0	0	0	0	0	0	0	0	0	0	0	0	13.376	2.18358	0	0	0	0	0.828756	-0.27098	0.561088	0.920441	down	no
9291	"="	chr1	-	171423185	171437318	ENSMUST00000181499	2	954	MSTRG.2522	Gm26641	2.84795	0.388728	0.609513	0.100452	3.31252	0.51606	2.24521	0.310907	1.30745	0.186812	1.10384	0.18047	2.38354	0.426325	1.3502	0.220415	4.90079	0.973692	1.82748	0.302502	0.803649	-0.315363	0.0957608	0.652236	down	no
9298	"="	chr1	-	171500568	171504111	ENSMUST00000181170	1	3544	ENSMUSG00000091993	B930036N10Rik	0.099417	0.01357	0	0	0	0	0.213036	0.0295	0.14146	0.020212	0.213177	0.034853	0.069131	0.012365	0.14193	0.02317	0.255643	0.050791	0.294112	0.048684	0.983583	-0.0238819	0.205692	0.742279	down	no
9317	"="	chr1	+	171634879	171636022	ENSMUST00000192524	2	585	ENSMUSG00000103219	Gm37787	0	0	0.774359	0.12762	0.348718	0.054327	0.516239	0.071486	0.516239	0.073762	0.774359	0.126602	0.516239	0.092336	0.25812	0.042137	0	0	0.988034	0.163549	1.00691	0.00993611	0.873119	0.989067	up	no
9322	"="	chr1	-	171676684	171681933	ENSMUST00000194468	2	1065	MSTRG.2526	A630035G10Rik	0	0	0	0	0	0	0	0	0	0	0	0	0	0	0	0	0.221276	0.043963	0	0	0.98052	-0.0283816	0.0677788	0.60017	down	no
9324	"="	chr1	-	171680112	171681980	ENSMUST00000194143	1	1869	MSTRG.2526	A630035G10Rik	0	0	0	0	0.161584	0.025173	0	0	0.161584	0.023088	0	0	0	0	0	0	0	0	0.161584	0.026747	0.999812	-0.00027132	0.985713	0.996555	down	no
9327	"="	chr1	+	171688311	171690014	ENSMUST00000194539	1	1704	MSTRG.2529	Gm37010	2.10563	0.287406	0.524648	0.086466	2.65845	0.414162	1.59507	0.220878	2.65845	0.379848	0.70892	0.115903	1.32923	0.237748	0.53169	0.086797	0.265845	0.052818	0	0	1.12665	0.172034	0.163076	0.710321	up	no
9342	"="	chr1	-	171909957	171919356	ENSMUST00000192498	2	1622	ENSMUSG00000104413	Gm37065	0	0	0	0	0	0	0	0	0	0	0	0	0	0	0	0	0	0	0.144266	0.02388	0.99744	-0.00369824	0.689331	0.934186	down	no
9343	"="	chr1	-	171913462	171919324	ENSMUST00000192000	3	568	ENSMUSG00000104413	Gm37065	1.71884	0.234611	1.46783	0.241908	4.58054	0.713606	1.23856	0.17151	2.9243	0.417833	2.72491	0.445503	0.905975	0.162045	1.90827	0.31152	1.34738	0.267698	1.13028	0.187095	0.991791	-0.0118912	0.934943	0.994297	down	no
9344	"="	chr1	-	171913476	171919308	ENSMUST00000191636	3	444	ENSMUSG00000104413	Gm37065	0.893364	0.121939	0	0	1.84455	0.287364	1.4828	0.205331	0	0	0	0	0	0	0	0	0	0	0	0	1.11499	0.157036	0.148377	0.692596	up	no
9374	"="	chr1	-	172089910	172092679	ENSMUST00000191834	2	942	MSTRG.2538	Gm37756	14.3439	1.95786	8.56369	1.41135	8.6603	1.34919	14.7442	2.0417	13.1444	1.87811	16.7994	2.74657	6.8896	1.23229	12.2558	2.00073	5.931	1.17837	8.93843	1.47958	1.23056	0.299312	0.0655439	0.60017	up	no
9414	"="	chr1	+	172213021	172213680	ENSMUST00000171429	2	500	MSTRG.2545	Gm17224	0.250561	0.0342	4.30438	0.709391	4.83772	0.753672	4.832	0.669114	0.173145	0.02474	0.142	0.023216	1.5836	0.283246	2.66415	0.434914	4.00176	0.795072	4.12245	0.682388	0.854944	-0.226099	0.444939	0.885539	down	no
9439	"="	chr1	-	172388234	172390989	ENSMUST00000193540	1	2756	MSTRG.2550	Gm37145	0.493106	0.067306	0.109579	0.018059	0.328737	0.051214	0.05479	0.007587	0.05479	0.007829	0.219158	0.035831	0.164369	0.029399	0.273948	0.044721	0.109579	0.021771	0.273948	0.045347	0.998316	-0.00243134	0.922113	0.994297	down	no
9464	"="	chr1	+	172513249	172514807	ENSMUST00000195877	1	1559	MSTRG.2555	Gm37125	0	0	1.25914	0.207515	1.13663	0.177076	0	0	0	0	0	0	0	0	2.41052	0.393509	0	0	0	0	0.973941	-0.0380939	0.806831	0.971073	down	no
9473	"="	chr1	-	172538133	172550669	ENSMUST00000132370	3	599	ENSMUSG00000085184	4933439K11Rik	0.996343	0.135995	0	0	1.72964	0.269462	1.26683	0.175424	0	0	0	0	0	0	0	0	0	0	0.411121	0.068053	1.10096	0.138765	0.180765	0.728496	up	no
9474	"="	chr1	-	172541620	172550806	ENSMUST00000140307	3	941	ENSMUSG00000085184	4933439K11Rik	0	0	1.76514	0.290908	0.226929	0.035353	0.380446	0.052682	0.934382	0.133508	0.64187	0.104941	0.320935	0.057403	0	0	0.481403	0.095645	0.685163	0.113415	1.00661	0.00950926	0.922444	0.994297	up	no
9475	"="	chr1	-	172549258	172558129	ENSMUST00000169111	2	1869	ENSMUSG00000085184	4933439K11Rik	0.373462	0.050975	0.353685	0.05829	0.025682	0.004001	0.690387	0.095602	0.276027	0.03944	0.161584	0.026418	0.646335	0.115605	0	0	0.161584	0.032104	0.283039	0.046851	1.0178	0.0254551	0.572924	0.920441	up	no
9650	"="	chr1	-	175378853	175380676	ENSMUST00000194955	1	1824	ENSMUSG00000104343	5730408A14Rik	0	0	0	0	0.496711	0.077383	0	0	0	0	0	0	0.33114	0.059229	0.662281	0.108115	1.57292	0.312508	0.248355	0.04111	0.850951	-0.232852	0.00593504	0.458076	down	no
9651	"="	chr1	+	175574309	175578425	ENSMUST00000195831	3	953	ENSMUSG00000103079	Gm36307	0.475341	0.064881	0	0	0.475341	0.074054	0.789087	0.109269	1.10283	0.157576	0	0	0.633788	0.113361	0	0	1.10913	0.220362	0.316894	0.052455	0.955858	-0.0651325	0.399969	0.860681	down	no
9695	"="	chr1	-	176031079	176032723	ENSMUST00000192680	1	1645	ENSMUSG00000104363	Gm38081	0	0	0	0	0	0	0	0	0	0	0	0	0.303951	0.054365	0	0	0	0	0	0	0.986117	-0.0201696	0.350216	0.828549	down	no
9697	"="	chr1	+	176179201	176181635	ENSMUST00000192153	1	2435	ENSMUSG00000103277	Gm37916	0.124025	0.016929	0	0	0	0	0	0	0	0	0	0	0	0	0	0	0	0	0	0	1.00564	0.00811184	0.227111	0.742279	up	no
9699	"="	chr1	+	176276213	176279769	ENSMUST00000193484	1	3557	ENSMUSG00000104157	Gm38101	0	0	0	0	0	0	0	0	0	0	0	0	0.169806	0.030372	0	0	0	0	0	0	0.99213	-0.0113995	0.350216	0.828549	down	no
9717	"="	chr1	-	176751521	176753415	ENSMUST00000195121	1	1895	MSTRG.2579	Gm38104	0	0	0	0	0	0	0	0	0	0	0	0	0	0	2.78734	0.455023	1.93796	0.385034	0	0	0.810775	-0.302627	0.0890343	0.640422	down	no
9718	"="	chr1	+	176754517	176758876	ENSMUST00000195463	2	428	MSTRG.2580	Gm36992	7.05607	0.963111	5.29206	0.872167	4.93925	0.76949	1.41122	0.195419	3.17523	0.453688	0.352804	0.057681	3.87383	0.692883	0.705607	0.115188	0	0	1.41122	0.233598	1.29073	0.368183	0.181621	0.728982	up	no
9747	"="	chr1	-	176927999	176932711	ENSMUST00000150600	3	1430	MSTRG.2611	Gm15423	3.22028	0.439549	2.74546	0.452469	2.11189	0.329013	1.26154	0.174692	0.739161	0.105614	2.28252	0.373175	1.44196	0.257912	0.95035	0.155141	3.37902	0.671346	2.85105	0.471933	0.895358	-0.159464	0.338147	0.828549	down	no
9749	"="	chr1	+	176974236	176976445	ENSMUST00000191687	1	2210	MSTRG.2613	Gm37519	0	0	0	0	1.57255	0.244989	0	0	2.38807	0.341216	0	0	0	0	0	0	0	0	3.82624	0.633357	0.982445	-0.0255514	0.912606	0.994297	down	no
9758	"="	chr1	-	177035040	177036936	ENSMUST00000192402	1	1897	MSTRG.2618	Gm37960	8.75593	1.19513	0	0	0	0	0	0	2.50092	0.35734	0	0	3.26357	0.583731	0	0	0	0	0	0	1.19902	0.261851	0.468149	0.898301	up	no
9759	"="	chr1	-	177045242	177046773	ENSMUST00000193760	1	1532	MSTRG.2619	Gm37106	0	0	1.3453	0.221714	0	0	0	0	0	0	0	0	2.36162	0.422405	0	0	2.18342	0.433803	0	0	0.797114	-0.327142	0.0603661	0.60017	down	no
9760	"="	chr1	-	177074484	177075784	ENSMUST00000194506	1	1301	MSTRG.2620	Gm37598	0	0	0	0	0	0	0	0	0	0	5.1053	0.83468	0	0	3.41378	0.557289	0	0	0	0	0.926256	-0.110517	0.633015	0.927517	down	no
9761	"="	chr1	-	177134161	177135453	ENSMUST00000194121	1	1293	MSTRG.2621	Gm38146	0	0	4.08739	0.67363	0	0	0	0	0	0	0	0	0	0	0	0	0	0	4.55452	0.753909	1.01901	0.0271684	0.928572	0.994297	up	no
9766	"="	chr1	-	177428338	177429084	ENSMUST00000193187	2	610	MSTRG.2590	Gm26801	0.495082	0.067576	0	0	0	0	0	0	0	0	0.495082	0.080942	0	0	0	0	0	0	0.495082	0.081951	1.01282	0.0183738	0.612548	0.927517	up	no
9767	"="	chr1	-	177429047	177443270	ENSMUST00000180591	2	1219	MSTRG.2590	Gm26801	0	0	0	0	0.371616	0.057894	0	0	0	0	0	0	0	0	0	0	0.371616	0.073833	0.123872	0.020505	0.965213	-0.0510801	0.0580337	0.60017	down	no
9783	"="	chr1	+	177458966	177461203	ENSMUST00000191905	3	1257	ENSMUSG00000102432	Gm29856	1.19689	0.163369	1.19371	0.196731	1.02864	0.160253	1.6336	0.226213	0.841819	0.120282	0.972156	0.15894	0.137768	0.024642	0.136834	0.022338	0.240255	0.047734	0.082737	0.013695	1.14738	0.198343	0.00513822	0.449325	up	no
9784	"="	chr1	+	177460182	177461204	ENSMUST00000192282	2	455	ENSMUSG00000102432	Gm29856	0	0	0.559776	0.092255	1.09451	0.170514	0.336787	0.046637	0.23722	0.033895	0	0	0.167033	0.029876	0	0	0	0	0.758242	0.125512	1.01357	0.0194401	0.774699	0.961552	up	no
9786	"="	chr1	-	177589021	177594522	ENSMUST00000194583	2	375	ENSMUSG00000102885	Gm37280	0	0	0	0	0	0	0	0	0	0	0	0	0	0	0	0	0	0	0.202667	0.033547	0.996422	-0.00517088	0.689331	0.934186	down	no
9788	"="	chr1	-	177641542	177642943	ENSMUST00000189507	3	698	ENSMUSG00000101746	2310043L19Rik	0.843488	0.115131	0.352436	0.058084	1.83238	0.285468	6.27364	0.868746	3.15706	0.451092	1.48281	0.242428	0.691367	0.12366	0.54088	0.088297	0.380796	0.075657	0.359266	0.059469	1.28365	0.360253	0.101899	0.662004	up	no
9821	"="	chr1	-	178313328	178318549	ENSMUST00000141846	2	2560	MSTRG.2638	B230369F24Rik	1.44389	0.197083	0.232097	0.038251	0	0	0	0	0	0	0.308128	0.050377	0.378646	0.067726	0	0	0	0	0.301789	0.049955	1.04403	0.0621595	0.376667	0.845799	up	no
9842	"="	chr1	+	178339601	178341470	ENSMUST00000194245	1	1870	MSTRG.2627	Gm38300	1.77647	0.242477	1.29198	0.212927	0	0	1.13048	0.156544	1.69572	0.24229	2.50321	0.409257	0	0	0	0	1.53422	0.304821	0	0	1.06542	0.0914204	0.592389	0.925514	up	no
9873	"="	chr1	-	178898582	178917614	ENSMUST00000162545	2	3010	MSTRG.2655	Gm16564	2.15714	0.294437	1.85615	0.305905	1.20399	0.18757	1.00332	0.138936	0.940107	0.134326	2.95847	0.483689	2.55316	0.456664	2.25747	0.368525	2.45814	0.488385	1.89834	0.314232	0.842264	-0.247655	0.0128798	0.536134	down	no
9943	"="	chr1	-	180145481	180148151	ENSMUST00000195719	1	2671	MSTRG.2679	Gm38331	9.42007	1.28578	7.55073	1.24441	5.15762	0.80351	8.76264	1.21341	8.64133	1.2347	8.19731	1.3402	8.80269	1.57447	8.9255	1.45706	10.0618	1.99908	6.75365	1.11793	0.839519	-0.252365	0.106819	0.671459	down	no
9962	"="	chr1	-	180202303	180212336	ENSMUST00000192794	3	760	ENSMUSG00000104520	Gm37336	1.52203	0.207747	1.70808	0.281502	0.397368	0.061906	0.244737	0.03389	1.81349	0.259117	0	0	2.19352	0.392338	1.79817	0.293545	1.09893	0.218336	0.893421	0.147888	0.913453	-0.130597	0.339075	0.828549	down	no
9963	"="	chr1	-	180211934	180212401	ENSMUST00000193705	1	468	ENSMUSG00000104520	Gm37336	0	0	1.52137	0.250732	0	0	2.01923	0.279614	0	0	0	0	4.84615	0.866795	8.29396	1.35396	2.15385	0.427928	0	0	0.715094	-0.483795	0.197975	0.742279	down	no
9978	"="	chr1	+	180256429	180274963	ENSMUST00000192164	3	435	MSTRG.2669	Gm31728	2.96231	0.404337	3.04828	0.502376	3.05747	0.476326	3.31326	0.458805	0.17931	0.02562	1.32601	0.216793	1.51371	0.270745	1.73563	0.283336	0.63908	0.126973	1.2311	0.203783	1.15439	0.207137	0.186288	0.733152	up	no
9984	"="	chr1	+	180357649	180364998	ENSMUST00000193199	1	7350	MSTRG.2673	Gm37033	7.92558	1.08179	1.57722	0.259937	0.775669	0.120842	1.57176	0.21765	6.23994	0.891584	8.14247	1.33123	1.04656	0.187191	0	0	0	0	1.84403	0.305242	1.43183	0.51786	0.152284	0.697897	up	no
9987	"="	chr1	+	180376444	180379514	ENSMUST00000194945	1	3071	MSTRG.2676	Gm36933	0	0	0	0	0	0	0	0	0	0	0	0	0	0	0	0	4.04366	0.803398	5.94517	0.984103	0.708893	-0.49636	0.131774	0.687231	down	no
9995	"="	chr1	-	180473355	180477087	ENSMUST00000191641	1	3733	ENSMUSG00000104210	Gm37984	0.28315	0.038648	0.44495	0.073331	0.1618	0.025207	0.04045	0.005601	0	0	0.12135	0.01984	0	0	0	0	0.12135	0.02411	0.2427	0.040174	1.01031	0.0147988	0.618384	0.927517	up	no
9996	"="	chr1	-	180508778	180519727	ENSMUST00000194222	4	681	ENSMUSG00000102608	Gm37267	0	0	0	0	0.127753	0.019903	0	0	0	0	0.041116	0.006722	0	0	0	0	0	0	0	0	0.999727	-0.000393808	0.959999	0.994297	down	no
10022	"="	chr1	-	180743210	180755836	ENSMUST00000192748	2	887	MSTRG.2689	Gm37768	4.61342	0.629703	6.41939	1.05796	6.09177	0.949041	8.85354	1.226	1.02593	0.146588	5.02738	0.82194	4.25592	0.761224	5.27734	0.861508	7.32018	1.45438	6.12176	1.01333	0.867276	-0.205437	0.444386	0.885262	down	no
10025	"="	chr1	-	180763497	180768656	ENSMUST00000193209	2	600	MSTRG.2686	Gm38293	3.14051	0.428661	3.40589	0.561313	2.54232	0.39607	1.2645	0.175102	0.927068	0.132463	0.56911	0.093045	0.503333	0.090027	0	0	0	0	1.69115	0.279935	1.23847	0.308557	0.0715995	0.606549	up	no
10030	"="	chr1	+	180802568	180809483	ENSMUST00000181811	2	2550	MSTRG.2692	Gm17275	275.676	37.628	195.42	32.2066	262.248	40.8558	350.103	48.4807	321.847	45.9866	223.391	36.5228	157.851	28.2335	200.013	32.6514	147.575	29.3203	185.828	30.76	1.38566	0.470576	0.0144387	0.545561	up	no
10037	"="	chr1	+	180813776	180816859	ENSMUST00000159740	2	229	MSTRG.2693	H3f3aos	0	0	0	0	0.305678	0.047622	0	0	0	0	0	0	0	0	1.2399	0.20241	0	0	0	0	0.97004	-0.0438845	0.567547	0.920441	down	no
10038	"="	chr1	+	180813784	180816688	ENSMUST00000097448	1	2905	MSTRG.2693	H3f3aos	0	0	0	0	0	0	0	0	0	0	0	0	0	0	3.47229	0.56684	1.87022	0.371577	2.81312	0.465654	0.771949	-0.373422	0.0805582	0.622731	down	no
10065	"="	chr1	-	180952064	180958149	ENSMUST00000128545	3	643	MSTRG.2702	2210411M09Rik	1.17418	0.160269	0.939347	0.154811	1.17418	0.182927	0.939347	0.130077	2.11353	0.301988	0.230171	0.037631	0	0	1.17418	0.191682	1.16174	0.230816	1.30638	0.216244	1.00738	0.0106043	0.909024	0.994297	up	no
10075	"="	chr1	+	181026278	181029729	ENSMUST00000193082	1	3452	ENSMUSG00000102858	Gm37086	4.6693	0.637331	2.66701	0.43954	3.81625	0.594537	4.19299	0.580626	2.40295	0.343342	2.42772	0.396915	1.93343	0.345818	2.36211	0.385606	2.32712	0.462353	2.40209	0.397617	1.09402	0.129643	0.129475	0.687231	up	no
10108	"="	chr1	+	181225986	181228498	ENSMUST00000181680	1	2513	MSTRG.2716	A430110L20Rik	0	0	0	0	0	0	0	0	0	0	0	0	7.97079	1.42567	0	0	0	0	0	0	0.791352	-0.337608	0.350216	0.828549	down	no
10125	"="	chr1	-	181686430	181690242	ENSMUST00000194607	1	3813	MSTRG.2718	Gm37664	0.316811	0.043243	0	0	0.079203	0.012339	0.079203	0.010968	0	0	0	0	0	0	0	0	0	0	0	0	1.01848	0.0264216	0.10433	0.666553	up	no
10145	"="	chr1	-	181851574	181853189	ENSMUST00000070987	2	1343	ENSMUSG00000056699	Gm5533	0.22487	0.030693	0.22487	0.03706	0.364346	0.056762	0	0	0.674609	0.09639	0	0	0	0	0	0	0	0	0.22487	0.037223	1.02337	0.0333312	0.309536	0.815555	up	no
10165	"="	chr1	-	181986336	181990204	ENSMUST00000192441	1	3869	MSTRG.2729	Gm37018	0	0	2.77022	0.456552	0	0	5.17757	0.716966	0	0	0	0	0	0	0	0	6.20055	1.23193	0	0	0.907469	-0.14008	0.712223	0.941714	down	no
10166	"="	chr1	-	182006060	182007686	ENSMUST00000191734	1	1627	MSTRG.2730	Gm37258	0.759131	0.103617	0	0	0	0	0	0	0	0	0	0	0	0	0	0	3.52797	0.700939	0	0	0.810699	-0.302761	0.127468	0.687231	down	no
10179	"="	chr1	+	182287990	182303325	ENSMUST00000189594	3	2607	ENSMUSG00000100147	1700047M11Rik	0.752973	0.102776	0.463368	0.076366	0.37898	0.059042	1.45127	0.200966	0.685846	0.097996	0.752973	0.123106	0.575758	0.102981	0	0	0.405447	0.080554	0.695052	0.115052	1.05476	0.0769184	0.170206	0.716686	up	no
10180	"="	chr1	+	182300834	182303287	ENSMUST00000185216	2	684	ENSMUSG00000100147	1700047M11Rik	0	0	0	0	0.883041	0.13757	0	0	0	0	0	0	0	0	1.26341	0.206248	0	0	0	0	0.968645	-0.0459595	0.608331	0.927517	down	no
10191	"="	chr1	-	182408264	182409021	ENSMUST00000192970	1	758	MSTRG.2737	Gm10517	0	0	0	0	0	0	0	0	0	0	0.298813	0.048854	0	0	0	0	0	0	0	0	0.999626	-0.000539588	0.974614	0.994297	down	no
10210	"="	chr1	+	182484179	182492473	ENSMUST00000192568	4	1391	MSTRG.2740	Gm37885	7.63089	1.04157	0.1414	0.023304	0	0	0	0	0	0	5.19895	0.849991	0.780208	0.13955	1.87317	0.305789	0	0	0.35825	0.059301	1.16622	0.221839	0.455191	0.891055	up	no
10211	"="	chr1	+	182490029	182491601	ENSMUST00000195868	2	685	MSTRG.2740	Gm37885	0	0	6.61594	1.09035	6.11337	0.952407	3.4925	0.483626	5.80997	0.830149	0	0	8.89153	1.59036	5.0365	0.822191	6.70475	1.33211	3.53798	0.585642	0.639995	-0.643867	0.0393516	0.60017	down	no
10212	"="	chr1	+	182494156	182498297	ENSMUST00000192742	1	4142	MSTRG.2741	Gm37069	5.96137	0.813691	0	0	5.78875	0.901834	6.55915	0.908282	5.18373	0.740668	5.57291	0.911131	0	0	0	0	0	0	4.11275	0.680782	1.57714	0.65731	0.0760636	0.613535	up	no
10219	"="	chr1	+	182679939	182681892	ENSMUST00000192593	1	1954	ENSMUSG00000104376	Gm37516	0	0	0.771239	0.127105	0.772774	0.120391	0	0	0.386387	0.055208	0	0	0	0	0.077277	0.012615	0.077277	0.015353	0.463664	0.07675	1.00724	0.0104058	0.84083	0.980684	up	no
10285	"="	chr1	+	183414466	183414848	ENSMUST00000193285	1	383	ENSMUSG00000104212	Gm37986	0	0	1.57702	0.259904	0	0	0	0	0	0	0	0	0	0	0	0	0	0	0	0	1.03648	0.0516875	0.577398	0.920441	up	no
10290	"="	chr1	+	183420655	183422213	ENSMUST00000192860	2	916	ENSMUSG00000104022	Gm37214	3.23745	0.441891	2.00873	0.331053	2.14301	0.333862	0.612445	0.084809	0.824236	0.11777	1.11026	0.18152	2.00546	0.358701	1.60262	0.261622	0.906659	0.180136	0.839465	0.138956	1.00018	0.000257982	0.998344	0.999492	up	no
10293	"="	chr1	+	183748977	183809746	ENSMUST00000193310	3	632	ENSMUSG00000103305	Gm34068	0.388252	0.052994	0	0	0.477848	0.074444	0.477848	0.06617	0	0	0	0	0	0	0	0	0	0	0	0	1.04246	0.0599936	0.0847612	0.631179	up	no
10308	"="	chr1	+	184442980	184443734	ENSMUST00000191770	1	755	ENSMUSG00000104419	2900092O11Rik	0	0	0	0	0	0	0	0	0	0	0	0	0	0	0	0	0.2	0.039736	0	0	0.98234	-0.0257051	0.0677788	0.60017	down	no
10311	"="	chr1	-	184610280	184629473	ENSMUST00000193667	3	553	ENSMUSG00000103308	Gm37800	0	0	0	0	0	0	0	0	0	0	0	0	0	0	0	0	0.273056	0.054251	0	0	0.976133	-0.0348506	0.0677788	0.60017	down	no
10318	"="	chr1	+	184736977	184739520	ENSMUST00000192139	2	335	ENSMUSG00000102158	Gm34342	0.490929	0.067009	0	0	0	0	0	0	0	0	0	0	0.30835	0.055152	0	0	0	0	0	0	1.00757	0.010887	0.744145	0.951913	up	no
10339	"="	chr1	+	184923136	184942500	ENSMUST00000192968	3	2575	MSTRG.2760	Gm38251	1.28078	0.174818	0.703689	0.115973	1.40583	0.219015	1.34874	0.186767	0.878447	0.125515	1.75806	0.28743	1.11262	0.199006	0.293204	0.047865	1.34524	0.267274	0.586408	0.097068	0.975578	-0.0356704	0.679144	0.934186	down	no
10352	"="	chr1	-	185243713	185247889	ENSMUST00000193245	3	974	MSTRG.2765	Gm34882	2.17043	0.296251	2.79055	0.459902	0.909651	0.141715	1.19302	0.165204	0.977413	0.139656	2.94558	0.481582	2.16632	0.387474	1.08522	0.177158	1.39528	0.277215	1.08522	0.179636	0.975374	-0.0359724	0.782557	0.963424	down	no
10362	"="	chr1	+	185312187	185313803	ENSMUST00000192375	2	388	MSTRG.2768	2010103J01Rik	0	0	0	0	0	0	0	0	0	0	0	0	2.33698	0.417999	0	0	0	0	0	0	0.911893	-0.133063	0.350216	0.828549	down	no
10366	"="	chr1	+	185329451	185331858	ENSMUST00000195783	1	2408	MSTRG.2770	Gm37785	0.501661	0.068474	0.501661	0.082677	0.564369	0.087924	0.366279	0.050721	0.062708	0.00896	0	0	0.125415	0.022432	0.125415	0.020474	0.376246	0.074753	0.55108	0.09122	1.0025	0.00360569	0.9293	0.994297	up	no
10373	"="	chr1	-	185359461	185362865	ENSMUST00000180632	2	699	MSTRG.2771	4930532G15Rik	1.51216	0.206401	0.864092	0.142408	1.72246	0.268344	3.20744	0.444152	1.93848	0.276977	0.858369	0.140337	2.36338	0.422719	1.72818	0.28212	1.48125	0.294295	1.72818	0.286066	0.976978	-0.0336016	0.748114	0.95299	down	no
10374	"="	chr1	-	185361409	185362865	ENSMUST00000195314	1	1457	MSTRG.2771	4930532G15Rik	0.829101	0.113167	1.24365	0.204962	1.34523	0.209574	0.621826	0.086108	1.55456	0.222121	0.310913	0.050832	0.829101	0.148295	1.24365	0.203022	0	0	1.14001	0.188706	1.036	0.0510196	0.560276	0.920441	up	no
10387	"="	chr1	-	185429357	185441819	ENSMUST00000143787	2	3406	MSTRG.2773	9630028B13Rik	0.886671	0.121025	0.576336	0.094984	1.01967	0.158855	1.86025	0.257599	0.266001	0.038007	0.75367	0.12322	0.348796	0.062387	0.168526	0.027511	0.970053	0.192731	0.487669	0.080724	1.03558	0.0504434	0.541831	0.920441	up	no
10388	"="	chr1	-	185447116	185455568	ENSMUST00000180623	3	2761	ENSMUSG00000097615	Gm2061	0	0	0	0	0	0	0	0	0	0	0.109381	0.017883	0	0	0	0	0	0	0	0	0.999861	-0.000200515	0.974614	0.994297	down	no
10404	"="	chr1	-	186112181	186112373	ENSMUST00000195813	1	193	MSTRG.2781	Gm38268	0	0	0	0	14.5757	2.27076	0	0	0	0	0	0	0	0	0	0	0	0	9.18701	1.52072	0.892542	-0.164008	0.777647	0.962204	down	no
10406	"="	chr1	+	186177338	186223789	ENSMUST00000195810	4	628	ENSMUSG00000103449	Gm37134	0	0	0	0	0.250524	0.039029	0	0	0	0	0	0	0	0	0	0	0	0	0	0	0.999572	-0.000617829	0.962775	0.994297	down	no
10407	"="	chr1	+	186182257	186182744	ENSMUST00000193401	1	488	ENSMUSG00000102790	Gm37272	0	0	0	0	0	0	0.309426	0.042848	0	0	0	0	0	0	0	0	0	0	0	0	1.01657	0.0237043	0.143807	0.687231	up	no
10419	"="	chr1	+	186705695	186707033	ENSMUST00000189481	3	506	MSTRG.2785	Gm29491	0	0	0.298419	0.049181	0	0	0	0	0.298419	0.042639	0.640221	0.104672	0.298419	0.053376	0	0	0	0	0	0	0.998343	-0.00239302	0.957113	0.994297	down	no
10420	"="	chr1	-	186711218	186713098	ENSMUST00000194722	1	1881	ENSMUSG00000102619	Gm37849	0.481659	0.065744	0.240829	0.03969	0	0	0	0	0	0	0	0	0	0	0.160553	0.02621	0	0	0	0	1.02344	0.0334212	0.244116	0.75834	up	no
10423	"="	chr1	+	186749396	186752921	ENSMUST00000180869	2	1275	MSTRG.2787	A430105J06Rik	5.28706	0.721651	1.77647	0.292774	1.95654	0.304811	2.25102	0.311712	3.43787	0.491214	0.834191	0.136384	0.494118	0.088379	0.636604	0.103923	0.592157	0.11765	0.970196	0.160596	1.31049	0.390103	0.00705255	0.475136	up	no
10433	"="	chr1	-	187081569	187083884	ENSMUST00000201137	1	2316	MSTRG.2790	Gm43497	0	0	0	0	0.912781	0.142203	0	0	0	0	0.260794	0.042638	1.22107	0.218404	1.04318	0.170295	0.715889	0.142233	1.69516	0.2806	0.846062	-0.241165	0.0156852	0.549695	down	no
10434	"="	chr1	-	187088160	187091160	ENSMUST00000201682	1	3001	MSTRG.2791	Gm43496	0	0	2.25258	0.371241	0.956015	0.148938	0	0	0	0	0	0	0.603799	0.107997	0	0	0	0	0	0	1.02053	0.0293189	0.810554	0.972268	up	no
10437	"="	chr1	-	187120869	187124365	ENSMUST00000162615	3	2162	MSTRG.2792	Gm15509	1.09915	0.150028	0.504795	0.083194	1.43874	0.224143	0.700977	0.097068	1.59532	0.227945	1.71462	0.280327	0.7546	0.13497	0.681107	0.111188	0.52203	0.103717	0.429614	0.071114	1.01488	0.0213153	0.793042	0.966761	up	no
10438	"="	chr1	+	187125138	187127852	ENSMUST00000160380	3	823	MSTRG.2793	1700007P06Rik	1.83475	0.250432	0.36695	0.060476	0.917375	0.142919	1.0972	0.151936	1.4678	0.209724	0.917375	0.149984	0.36695	0.065634	2.01823	0.329469	0	0	0.550425	0.091112	1.09306	0.128368	0.217852	0.742279	up	no
10455	"="	chr1	-	187344970	187377469	ENSMUST00000192285	2	2763	MSTRG.2797	Gm38155	17.3105	2.36278	12.9026	2.12644	14.6927	2.28899	17.9736	2.4889	20.0633	2.86672	13.9834	2.28618	10.5451	1.88611	9.67897	1.58006	12.515	2.48649	14.798	2.44952	1.08948	0.123634	0.376378	0.845699	up	no
10460	"="	chr1	+	187447877	187462664	ENSMUST00000195611	4	2791	ENSMUSG00000103923	Gm37896	1.00946	0.137785	0.25088	0.041347	0.272554	0.042461	0.108205	0.014984	0.644803	0.092132	0	0	0.21641	0.038708	0	0	0.054461	0.01082	0.033321	0.005516	1.05206	0.0732127	0.120763	0.687231	up	no
10467	"="	chr1	-	187616852	187651824	ENSMUST00000191663	4	1675	MSTRG.2803	Gm36388	34.4269	4.69906	29.6699	4.88979	26.8454	4.18226	32.7618	4.53671	29.7684	4.2534	24.8299	4.0595	33.4651	5.98564	28.8788	4.71437	23.5122	4.67143	28.84	4.77388	0.934118	-0.0983235	0.399031	0.859767	down	no
10468	"="	chr1	-	187662869	187663361	ENSMUST00000195116	1	493	MSTRG.2804	Gm37929	33.9858	4.63886	29.9777	4.94053	36.142	5.63059	0	0	38.286	5.47043	18.9838	3.10371	25.7221	4.60072	19.2394	3.14076	32.1602	6.38962	26.0041	4.30445	0.488747	-1.03284	0.105214	0.668545	down	no
10472	"="	chr1	-	188006576	188008990	ENSMUST00000195397	3	2212	MSTRG.2805	9330162B11Rik	22.9543	3.13313	15.6655	2.58177	18.5606	2.89157	14.3169	1.98254	20.5158	2.93137	14.3481	2.34581	15.236	2.72515	18.9268	3.08973	14.8788	2.95614	14.4268	2.38806	0.920017	-0.120268	0.322376	0.824172	down	no
10477	"="	chr1	+	188246140	188257885	ENSMUST00000194032	3	444	ENSMUSG00000104482	Gm38064	0	0	0	0	0.262461	0.040889	0	0	0.056306	0.008045	0.031532	0.005155	0.310811	0.055592	0	0	0	0	0.252745	0.041837	0.981974	-0.0262428	0.341153	0.828549	down	no
10507	"="	chr1	-	189210361	189211013	ENSMUST00000194444	1	653	ENSMUSG00000103669	2900042K21Rik	0	0	0	0	0	0	0	0	0.462481	0.066081	0	0	0	0	0	0	0	0	0.23124	0.038277	1.00422	0.00607379	0.837637	0.979993	up	no
10510	"="	chr1	+	189343431	189344897	ENSMUST00000191809	1	1467	ENSMUSG00000104507	A430027H14Rik	0	0	0.514656	0.084819	0.205862	0.032071	0.308793	0.04276	0.823449	0.117657	0	0	0.102931	0.01841	0.369461	0.060313	0.102931	0.02045	0.205862	0.034076	1.01599	0.0228919	0.590871	0.924888	up	no
10513	"="	chr1	-	189639350	189640234	ENSMUST00000192679	1	885	ENSMUSG00000103087	Gm38122	1.02373	0.139733	0	0	0	0	0	0	0	0	0	0	0	0	0	0	0	0	0	0	1.04478	0.0632014	0.227111	0.742279	up	no
10532	"="	chr1	-	189833141	189836620	ENSMUST00000181876	2	2141	MSTRG.2817	Gm26574	7.75806	1.05893	6.90892	1.13864	3.93788	0.613486	10.1284	1.40254	7.51378	1.07359	5.37039	0.87802	6.05371	1.08278	6.90799	1.12771	10.0135	1.9895	6.04857	1.00122	0.900235	-0.151626	0.467542	0.898012	down	no
10535	"="	chr1	+	189879935	189884652	ENSMUST00000193794	1	4718	MSTRG.2818	Gm37422	0	0	4.72976	0.779496	3.54769	0.552698	2.68779	0.372193	3.50064	0.500183	2.55617	0.417915	0	0	3.99724	0.652537	3.35248	0.666073	0	0	0.944864	-0.0818207	0.764417	0.958072	down	no
10540	"="	chr1	-	189913339	189915959	ENSMUST00000191702	1	2621	MSTRG.2820	Gm38245	3.83823	0.523895	3.11103	0.512718	0	0	0	0	0.691339	0.098781	0	0	0	0	0	0	0	0	0	0	1.24295	0.31377	0.129957	0.687231	up	no
10546	"="	chr1	+	190168670	190169633	ENSMUST00000189880	2	506	MSTRG.2810	Gm28172	3.58103	0.488788	4.17787	0.68854	1.49209	0.232455	0	0	2.74053	0.391575	1.19368	0.195157	1.19368	0.213504	0.298419	0.048716	1.49209	0.29645	0.298419	0.049397	1.0734	0.102188	0.580982	0.921528	up	no
10547	"="	chr1	+	190170296	190217276	ENSMUST00000110279	2	828	MSTRG.2811	Prox1os	1.83487	0.250449	1.81884	0.299757	0	0	1.82367	0.252534	1.52029	0.217224	1.45894	0.238526	0.092995	0.016633	0	0	0.364734	0.072466	0.222012	0.03675	1.20589	0.270101	0.0253428	0.578118	up	no
10549	"="	chr1	-	190419333	190444855	ENSMUST00000195170	3	1419	ENSMUSG00000103510	Gm30725	0	0	0.106413	0.017538	0	0	0	0	0.008457	0.001208	0	0	0	0	0	0	0.212826	0.042284	0.319239	0.052844	0.978556	-0.0312743	0.20241	0.742279	down	no
10600	"="	chr1	+	190992692	190994677	ENSMUST00000194403	2	737	ENSMUSG00000104487	Gm31373	0	0	0	0	0	0	0.409769	0.056743	0	0	0.409769	0.066994	0.204885	0.036646	0	0	0	0	0.409769	0.067829	1.00448	0.00645214	0.807477	0.971297	up	no
10610	"="	chr1	+	191025350	191026186	ENSMUST00000181050	1	837	MSTRG.2845	A230020J21Rik	11.1852	1.52671	13.3059	2.19289	0	0	9.56153	1.32404	0	0	24.8471	4.06232	20.6559	3.69457	12.6284	2.06155	22.1505	4.40088	0	0	0.575206	-0.797851	0.332387	0.828549	down	no
10611	"="	chr1	+	191025351	191029781	ENSMUST00000192407	2	1649	MSTRG.2845	A230020J21Rik	0.091571	0.012499	0	0	0	0	0.366283	0.050721	0.091571	0.013084	0.091571	0.014971	0.183141	0.032757	0.091571	0.014949	0	0	0.183141	0.030315	1.011	0.0157848	0.362741	0.836505	up	no
10626	"="	chr1	-	191077825	191078680	ENSMUST00000192879	1	856	MSTRG.2849	Gm38188	0.352804	0.048156	0.705607	0.116289	0	0	0	0	0.529206	0.075615	0	0	0	0	0	0	0	0	0	0	1.04316	0.0609625	0.179029	0.726037	up	no
10639	"="	chr1	+	191224454	191225835	ENSMUST00000139056	2	716	MSTRG.2852	D730003I15Rik	0.044693	0.0061	0	0	0.113129	0.017624	2.39991	0.332328	0.022346	0.003193	0.001397	0.000228	0.009777	0.001749	0.019553	0.003192	0	0	1.66294	0.275266	1.09115	0.125845	0.350022	0.828549	up	no
10640	"="	chr1	+	191224474	191226140	ENSMUST00000194375	1	1667	MSTRG.2852	D730003I15Rik	0.160168	0.021862	0	0	0.442712	0.06897	5.58648	0.773591	0.271746	0.038828	0.056989	0.009317	0.557289	0.099678	0.823035	0.134358	0	0	2.0194	0.33427	1.17221	0.229236	0.297507	0.805627	up	no
10644	"="	chr1	+	191249424	191251266	ENSMUST00000193444	1	1843	ENSMUSG00000103685	Gm37074	0.327727	0.044733	0	0	0.901248	0.140406	0.409658	0.056728	0.081932	0.011707	0.327727	0.053581	0.081389	0.014557	0	0	0	0	0.49159	0.081373	1.02386	0.0340196	0.544903	0.920441	up	no
10645	"="	chr1	+	191267178	191288714	ENSMUST00000192965	6	1452	ENSMUSG00000103174	Gm37168	0.016529	0.002256	0.096341	0.015878	0	0	0	0	0	0	0.006887	0.001126	0	0	0.144667	0.023616	0	0	0	0	0.999403	-0.000861525	0.93783	0.994297	down	no
10664	"="	chr1	-	191436340	191465048	ENSMUST00000192778	6	2385	ENSMUSG00000103114	Gm32200	0.161466	0.022039	0.391414	0.064508	0.063312	0.009863	0.352501	0.048813	0.377358	0.053918	0	0	0.063312	0.011324	0.063312	0.010335	0.128721	0.025574	0	0	1.02651	0.0377488	0.112848	0.680683	up	no
10666	"="	chr1	-	191490910	191493905	ENSMUST00000195294	2	341	ENSMUSG00000103517	Gm37432	0	0	0.730645	0.120415	0	0	0	0	0	0	0	0	0	0	0	0	0	0	0	0	1.01779	0.0254369	0.577398	0.920441	up	no
10667	"="	chr1	-	191535885	191536892	ENSMUST00000192556	1	1008	ENSMUSG00000102246	9430037O13Rik	0	0	0.299603	0.049377	0	0	0	0	0.299603	0.042808	0	0	0	0	0	0	0.149802	0.029763	0	0	0.999494	-0.00072986	0.97351	0.994297	down	no
10695	"="	chr1	-	191820370	191821993	ENSMUST00000192600	1	1624	MSTRG.2867	Gm38037	0	0	0.650862	0.107266	0.743842	0.115884	0.371921	0.051502	0.371921	0.053141	0.09298	0.015202	0.185961	0.033261	0.641626	0.104743	1.48768	0.295574	0.09298	0.015391	0.901197	-0.150086	0.0451685	0.60017	down	no
10701	"="	chr1	-	191886130	191900886	ENSMUST00000190327	2	250	MSTRG.2874	1700034H15Rik	0	0	0	0	0.175492	0.02734	0	0	0	0	0	0	0	0	0	0	0	0	0	0	0.999698	-0.000435261	0.962775	0.994297	down	no
10702	"="	chr1	-	191890231	191899129	ENSMUST00000154116	2	926	MSTRG.2874	1700034H15Rik	1.82913	0.249665	2.88577	0.475594	0	0	0	0	0.040622	0.005804	0.177872	0.029081	1.70826	0.305543	0	0	1.30461	0.259202	0.169948	0.028131	0.957621	-0.0624735	0.739027	0.950318	down	no
10703	"="	chr1	-	191890233	191899256	ENSMUST00000140401	3	728	MSTRG.2874	1700034H15Rik	0	0	0	0	0	0	0.241758	0.033478	0	0	0	0	0.129121	0.023095	0	0	0	0	0	0	1.00689	0.00990583	0.524396	0.920441	up	no
10704	"="	chr1	-	191890422	191901721	ENSMUST00000145050	3	622	MSTRG.2874	1700034H15Rik	0.444834	0.060717	0.823666	0.135746	0.146302	0.022793	0.109325	0.015139	0.537818	0.076845	0.078778	0.01288	0.336298	0.060151	0.532333	0.086902	0.048232	0.009583	0.309091	0.051164	1.01601	0.0229134	0.643184	0.929411	up	no
10705	"="	chr1	-	191894072	191907519	ENSMUST00000139827	5	4354	MSTRG.2874	1700034H15Rik	4.09279	0.55864	2.84231	0.468432	3.59005	0.559297	3.83676	0.531298	3.75694	0.536804	2.36875	0.387273	2.89576	0.517943	2.91841	0.47642	2.69346	0.535139	2.29095	0.37922	1.01909	0.0272856	0.51233	0.91958	up	no
10706	"="	chr1	-	191899970	191907527	ENSMUST00000069573	3	1461	MSTRG.2874	1700034H15Rik	0.502113	0.068535	3.10241	0.511298	0	0	0	0	1.38147	0.19739	0	0	0.372588	0.066642	0	0	0	0	0	0	1.09696	0.133512	0.401618	0.860854	up	no
10721	"="	chr1	-	191986836	191990122	ENSMUST00000180429	1	3287	ENSMUSG00000097416	Gm26670	1.47521	0.201356	0.551263	0.090852	1.51597	0.236175	0	0	0	0	0.689078	0.112659	0	0	0.642227	0.104841	0	0	0.780955	0.129271	1.04325	0.0610892	0.559469	0.920441	up	no
10733	"="	chr1	+	192092355	192099628	ENSMUST00000181127	4	1176	MSTRG.2887	Gm26879	1.15561	0.157734	1.02721	0.169291	1.02721	0.16003	0.642007	0.088902	0.385204	0.055039	1.02721	0.167942	0.89881	0.160763	0.128401	0.020961	1.66922	0.331641	0.89881	0.14878	0.924933	-0.11258	0.201691	0.742279	down	no
10753	"="	chr1	+	192136896	192151026	ENSMUST00000180598	4	2615	MSTRG.2892	Gm10516	0	0	1.61867	0.266768	0.380242	0.059238	0.691248	0.095721	0.001804	0.000258	2.69601	0.440778	0.567083	0.10143	0.464461	0.075822	0.100338	0.019935	4.39364	0.727278	0.963902	-0.0530422	0.786659	0.964769	down	no
10754	"="	chr1	+	192137345	192145404	ENSMUST00000195083	2	361	MSTRG.2892	Gm10516	0	0	1.00589	0.165777	0	0	0.559557	0.077485	0	0	0	0	0.880886	0.157557	0	0	0.190571	0.037863	0.049861	0.008253	0.996494	-0.00506759	0.950662	0.994297	down	no
10780	"="	chr1	+	192841661	192842734	ENSMUST00000190576	3	387	ENSMUSG00000100872	1700065J18Rik	0	0	0.390181	0.064304	0	0	0	0	0	0	0	0	0	0	0	0	0	0	0	0	1.00971	0.0139425	0.577398	0.920441	up	no
10786	"="	chr1	+	192854923	192856246	ENSMUST00000159407	2	388	MSTRG.2894	Gm15867	1.30686	0.178378	0	0	0	0	0	0	0	0	0	0	0	0	0.348336	0.056865	0	0	0	0	1.04708	0.0663719	0.326707	0.82729	up	no
10796	"="	chr1	-	193040973	193042405	ENSMUST00000192297	2	671	ENSMUSG00000103640	Gm31406	0	0	0	0	0	0	0.900149	0.124649	0.304889	0.043564	0	0	0	0	0	0	0	0	0.450075	0.074501	1.04469	0.0630793	0.215573	0.742279	up	no
10830	"="	chr1	+	193187274	193192379	ENSMUST00000162454	2	1108	MSTRG.2912	Gm15872	0.683945	0.093354	1.09025	0.179681	0	0	0.803416	0.111253	0.545126	0.077889	0	0	0.272563	0.048751	0.681408	0.111238	1.30872	0.260017	0.272563	0.045117	0.966952	-0.0484844	0.594497	0.926302	down	no
10836	"="	chr1	+	193203038	193226208	ENSMUST00000159273	2	332	MSTRG.2913	4930570N18Rik	0.445783	0.060847	0	0	0.379518	0.059125	0	0	2.28349	0.326272	0	0	0.284262	0.050844	0.409639	0.066872	0	0	0.454819	0.075286	1.02454	0.0349757	0.746114	0.95243	up	no
10853	"="	chr1	-	193259616	193261837	ENSMUST00000192052	1	2222	MSTRG.2916	Gm38118	0	0	0	0	0	0	0	0	0	0	3.87854	0.634113	0	0	0	0	0	0	0	0	0.996157	-0.0055556	0.974614	0.994297	down	no
10857	"="	chr1	+	193281271	193283843	ENSMUST00000192147	1	2573	MSTRG.2918	Gm37691	0	0	4.86786	0.802256	5.28177	0.822852	0	0	8.03809	1.14851	1.11504	0.182301	0	0	0	0	0	0	0	0	1.20009	0.263141	0.373838	0.84413	up	no
10858	"="	chr1	-	193289766	193290889	ENSMUST00000193570	2	248	MSTRG.2919	Gm37650	0.784308	0.107053	0	0	0	0	0	0	0	0	0	0	0	0	0.306452	0.050027	0	0	0.306452	0.050727	1.02099	0.029966	0.495394	0.911682	up	no
10867	"="	chr1	+	193366840	193367467	ENSMUST00000191875	1	628	ENSMUSG00000103895	Gm37942	0.240446	0.032819	0	0	0.480892	0.074919	0	0	0	0	0	0	0	0	0	0	1.44267	0.286632	0	0	0.900116	-0.151816	0.0780856	0.616778	down	no
10870	"="	chr1	-	193507238	193510174	ENSMUST00000180420	2	2112	ENSMUSG00000097850	4631405K08Rik	0.142992	0.019518	0	0	0.835039	0.130091	0.57197	0.079204	0.658617	0.094105	0.428977	0.070135	0.142992	0.025576	0	0	0.071496	0.014205	0.285985	0.047339	1.02833	0.0403009	0.440565	0.883034	up	no
10873	"="	chr1	-	194212187	194222759	ENSMUST00000193395	3	578	ENSMUSG00000103692	4930503O07Rik	0	0	0	0	0	0	0	0	0	0	0.012111	0.00198	0	0	0	0	0	0	0.012111	0.002005	0.999767	-0.000336265	0.681797	0.934186	down	no
10878	"="	chr1	+	194650319	194652174	ENSMUST00000192025	1	1856	MSTRG.2920	Gm37783	0	0	14.4666	2.3842	25.2392	3.93203	0	0	0	0	0	0	12.44	2.22505	0	0	0	0	0	0	0.871069	-0.199141	0.781309	0.963126	down	no
10880	"="	chr1	+	194677002	194680565	ENSMUST00000194586	1	3564	MSTRG.2921	Gm38036	0	0	4.95157	0.816051	0	0	0	0	6.63047	0.947384	0	0	6.66411	1.19196	6.6417	1.08424	0	0	0	0	0.86286	-0.212802	0.65655	0.9339	down	no
10881	"="	chr1	+	194732707	194733238	ENSMUST00000194966	1	532	MSTRG.2922	2900035J10Rik	0	0	0	0	0	0	0	0	0	0	0	0	0.567669	0.101535	0	0	0	0	2.41165	0.3992	0.939859	-0.0894833	0.491701	0.910125	down	no
10894	"="	chr1	-	194955759	194976960	ENSMUST00000180780	5	2492	MSTRG.2933	Gm16897	6.05262	0.826145	5.01549	0.826587	3.82039	0.595181	5.43309	0.752351	2.92236	0.417556	2.58312	0.422322	2.13984	0.382737	3.04353	0.496847	2.77287	0.550916	3.29349	0.545171	1.16544	0.220869	0.0634447	0.60017	up	no
10896	"="	chr1	+	194976375	195021493	ENSMUST00000181226	4	955	MSTRG.2935	A330023F24Rik	11.7422	1.60273	0	0	0	0	0	0	0	0	0	0	0	0	1.93546	0.315958	0	0	9.43721	1.56214	1.18965	0.250534	0.607254	0.927517	up	no
10899	"="	chr1	+	194976385	195027428	ENSMUST00000181947	5	4632	MSTRG.2935	A330023F24Rik	0	0	0	0	0.225104	0.035069	0	0	0	0	0	0	0	0	0	0	0	0	1e-06	0	0.999615	-0.00055621	0.962775	0.994297	down	no
10902	"="	chr1	-	194989062	194995345	ENSMUST00000191885	2	322	MSTRG.2936	Gm32250	6.19422	0.845473	3.75155	0.618281	6.09627	0.949743	2.81366	0.389624	5.15838	0.737047	8.42857	1.37801	1.40683	0.251629	2.81366	0.459321	6.56522	1.30438	6.09627	1.00911	0.893979	-0.161687	0.565435	0.920441	down	no
10903	"="	chr1	+	194993258	194996195	ENSMUST00000192325	1	2938	MSTRG.2937	Gm37334	26.411	3.60494	14.1837	2.33756	0	0	0	0	0	0	0	0	14.1428	2.52962	12.8541	2.0984	0	0	0	0	1.19949	0.26242	0.768268	0.959489	up	no
10908	"="	chr1	+	195017398	195036929	ENSMUST00000181273	8	4217	MSTRG.2935	A330023F24Rik	0.657748	0.089779	0.34843	0.057424	0.635994	0.099082	1.1224	0.155425	1.08302	0.154746	0.451561	0.073827	0.813399	0.145487	1.40696	0.229681	4.4892	0.891917	0.290709	0.048121	0.774923	-0.367875	0.064309	0.60017	down	no
10909	"="	chr1	-	195017892	195018242	ENSMUST00000194642	2	256	MSTRG.2938	Gm37027	6.85819	0.936101	5.42085	0.893393	11.25	1.75265	6.30078	0.872504	11.6406	1.66325	7.38885	1.20802	5.69531	1.01868	4.33349	0.707428	0.808594	0.160652	4.89844	0.810837	1.31049	0.390103	0.189417	0.736706	up	no
10910	"="	chr1	+	195024109	195037904	ENSMUST00000194584	3	4432	MSTRG.2935	A330023F24Rik	7.86238	1.07317	3.89307	0.641604	13.1699	2.05175	12.9177	1.78878	15.6731	2.23943	2.24415	0.366902	15.7048	2.80899	7.05211	1.15123	1.55033	0.308021	2.20053	0.364254	1.25371	0.3262	0.502201	0.914345	up	no
10918	"="	chr1	+	195042383	195044679	ENSMUST00000194487	1	2297	MSTRG.2940	Gm37366	0	0	0	0	0	0	0	0	0	0	0	0	0	0	3.94297	0.643677	0	0	0	0	0.92256	-0.116286	0.561088	0.920441	down	no
10919	"="	chr1	-	195079099	195081336	ENSMUST00000195553	1	2238	MSTRG.2939	Gm37132	1.62186	0.221374	6.12511	1.00946	0	0	0	0	0	0	0	0	0	0	6.94683	1.13405	1.82363	0.362321	4.51921	0.748064	0.860884	-0.216108	0.596479	0.926921	down	no
10950	"="	chr1	-	195220051	195222766	ENSMUST00000192752	1	2716	ENSMUSG00000102236	Gm37887	0.833947	0.113829	0.555965	0.091627	0	0	1.39396	0.19303	0	0	0	0	0.444772	0.079553	0.333579	0.054456	0.277982	0.05523	0.222386	0.036811	1.06343	0.0887235	0.204757	0.742279	up	no
10953	"="	chr1	-	195259299	195259848	ENSMUST00000192733	1	550	MSTRG.2923	Gm38046	23.9509	3.26915	17.8791	2.94659	24.8888	3.87744	39.8788	5.52224	18.5667	2.65287	15.35	2.50961	19.0994	3.41616	16.5039	2.69421	10.3641	2.05914	10.9818	1.81782	1.41294	0.498703	0.0746939	0.610573	up	no
10954	"="	chr1	+	195321283	195323493	ENSMUST00000194529	1	2211	MSTRG.2924	Gm38194	212.843	29.0517	134.019	22.0872	162.609	25.333	187.203	25.923	180.727	25.8228	135.233	22.1097	121.621	21.7535	137.368	22.4249	127.718	25.3751	120.514	19.9486	1.12481	0.169685	0.156327	0.702235	up	no
11007	"="	chr10	+	4391587	4396424	ENSMUST00000178920	1	4838	MSTRG.2958	Gm21781	28.0545	3.82926	16.5657	2.73013	0	0	28.333	3.92343	26.9153	3.84575	15.0219	2.45597	18.9492	3.3893	15.9254	2.59976	13.7501	2.73189	0	0	1.41906	0.504938	0.53038	0.920441	up	no
11016	"="	chr10	+	4409033	4423369	ENSMUST00000132184	2	4118	MSTRG.2965	Gm16153	20.306	2.77164	13.3157	2.19451	15.4452	2.40622	17.3722	2.40563	18.2144	2.60254	10.1776	1.66397	9.48494	1.6965	9.52574	1.55505	10.1068	2.00804	9.45253	1.56467	1.25773	0.330825	0.00322236	0.416465	up	no
11194	"="	chr10	-	7743520	7761099	ENSMUST00000174654	2	331	MSTRG.3015	Gm20470	2.86114	0.390528	0.427681	0.070485	2.32931	0.362884	0.915408	0.126762	1.60319	0.22907	1.33498	0.21826	0.151057	0.027018	1.36858	0.223416	2.10207	0.41764	1.28185	0.212184	0.969679	-0.0444202	0.74891	0.953166	down	no
11206	"="	chr10	+	7780185	7781289	ENSMUST00000180853	1	1105	MSTRG.3020	B430219N15Rik	0	0	2.04615	0.33722	0.242534	0.037785	0.956561	0.13246	0	0	0.81991	0.134049	0	0	0	0	0.270588	0.053761	0	0	1.07083	0.0987264	0.420489	0.871422	up	no
11207	"="	chr10	+	7780268	7781357	ENSMUST00000147230	2	835	MSTRG.3020	B430219N15Rik	0	0	0	0	0	0	0	0	0	0	0.10212	0.016696	0	0	0	0	0	0	0	0	0.99987	-0.000187315	0.974614	0.994297	down	no
11229	"="	chr10	-	8001943	8021292	ENSMUST00000218165	2	341	ENSMUSG00000112360	RP23-7P15.3	0	0	0.178886	0.029482	0	0	0	0	0	0	0	0	0.442815	0.079203	0	0	0	0	0	0	0.984498	-0.0225405	0.489463	0.908882	down	no
11230	"="	chr10	+	8176131	8193340	ENSMUST00000219578	3	535	ENSMUSG00000112109	RP23-388A21.2	0	0	0	0	0	0	0	0	0	0	0	0	0	0	0.282243	0.046075	0	0	0	0	0.99272	-0.0105408	0.561088	0.920441	down	no
11240	"="	chr10	+	8713241	8717073	ENSMUST00000213934	2	850	ENSMUSG00000111215	RP23-199G2.2	0.355294	0.048495	0	0	0	0	0	0	0	0	0	0	0	0	0.888235	0.145001	0	0	0.177647	0.029406	0.990793	-0.0133445	0.805379	0.970705	down	no
11254	"="	chr10	-	8860864	8861443	ENSMUST00000214016	1	580	MSTRG.3044	RP23-225D5.3	0	0	0	0	0	0	0	0	0	0	2.95461	0.483058	0	0	0	0	0	0	0	0	0.996914	-0.00445835	0.974614	0.994297	down	no
11258	"="	chr10	+	8884637	8886878	ENSMUST00000180770	2	1446	MSTRG.3048	Gm26674	3.20793	0.437863	3.65196	0.601868	1.66874	0.259975	0.730982	0.101223	2.43795	0.348342	1.67082	0.273166	0.626556	0.112067	0.105809	0.017273	1.87967	0.373454	1.77524	0.293855	1.06481	0.0905906	0.580432	0.92136	up	no
11259	"="	chr10	+	8903981	8945137	ENSMUST00000215873	4	807	MSTRG.3035	RP23-225D5.4	0.561338	0.076619	0.631302	0.104043	0.571252	0.088996	4.40507	0.609994	0.196802	0.02812	0.935564	0.152958	0.524164	0.093753	0.748451	0.122182	0.748451	0.148703	0	0	1.13015	0.176509	0.28844	0.798263	up	no
11263	"="	chr10	+	8951949	8967244	ENSMUST00000213841	2	330	ENSMUSG00000111674	RP23-5H4.1	3.20303	0.437194	0	0	0	0	0	0	0	0	0.457576	0.07481	0.457576	0.081843	0.457576	0.074698	0	0	0.915152	0.151485	1.07587	0.105508	0.443694	0.884888	up	no
11264	"="	chr10	-	9069419	9071475	ENSMUST00000216441	1	2057	ENSMUSG00000111077	RP23-5H4.2	0	0	0.954302	0.157275	0	0	0	0	0	0	0	0	1.23189	0.220339	0.43753	0.071425	0.513855	0.102093	0.970345	0.160621	0.90325	-0.146803	0.11827	0.687231	down	no
11268	"="	chr10	-	9223971	9224751	ENSMUST00000218588	1	781	ENSMUSG00000112543	RP24-293I7.3	0	0	0	0	1.16005	0.180725	2.12676	0.294504	0	0	0	0	0	0	2.3201	0.378749	0	0	0	0	1.04826	0.0680012	0.683074	0.934186	up	no
11269	"="	chr10	-	9329851	9336618	ENSMUST00000220435	5	871	ENSMUSG00000112019	RP24-572P24.2	0.395564	0.053992	0.346728	0.057143	0	0	0	0	0.858065	0.122603	1.70575	0.278878	0.061998	0.011089	0.566511	0.092481	0.056257	0.011177	0.738232	0.122199	1.00443	0.00637625	0.937764	0.994297	up	no
11270	"="	chr10	+	9336682	9395259	ENSMUST00000214867	3	599	ENSMUSG00000111627	RP24-226H19.1	2.01669	0.275267	0	0	0	0	0	0	0	0	0	0	0.252087	0.045089	0	0	0	0	0	0	1.07229	0.100693	0.305896	0.813073	up	no
11273	"="	chr10	-	9482929	9487202	ENSMUST00000218957	1	4274	MSTRG.3053	RP24-125F23.4	2.07133	0.282724	0	0	1.82686	0.284608	0	0	0	0	0.972043	0.158922	0	0	0	0	0	0	0	0	1.08268	0.114603	0.408989	0.86473	up	no
11275	"="	chr10	-	9532531	9535681	ENSMUST00000066742	1	3151	ENSMUSG00000053980	Gm9930	0	0	0	0	0	0	0	0	1.05058	0.15011	0.39167	0.064035	0	0	0	0	0	0	0	0	1.01779	0.0254386	0.678791	0.934186	up	no
11277	"="	chr10	+	9566376	9567605	ENSMUST00000218493	3	491	ENSMUSG00000112700	RP24-75H6.3	0	0	0.590631	0.09734	0	0	0	0	0.307536	0.043942	0	0	0	0	0	0	0	0	0.307536	0.050906	1.01469	0.021038	0.617049	0.927517	up	no
11280	"="	chr10	+	9596472	9599423	ENSMUST00000217963	2	1428	MSTRG.3056	RP24-75H6.5	0.951681	0.129899	0.422969	0.069708	0.528711	0.082368	1.56373	0.216538	1.26891	0.181306	2.42787	0.396939	0.951681	0.17022	0.740196	0.120835	1.37465	0.273116	0.951681	0.157532	0.960674	-0.0578807	0.519879	0.920441	down	no
11308	"="	chr10	+	9901313	9918843	ENSMUST00000218800	3	577	MSTRG.3074	RP24-80O9.4	1.8371	0.250753	0.51922	0.085571	1.16047	0.180791	1.11506	0.154409	0.476482	0.068081	0.138648	0.022668	0.119634	0.021398	0.45234	0.073843	0.670133	0.133142	0.45745	0.075722	1.07055	0.0983556	0.181908	0.72915	up	no
11318	"="	chr10	+	9976627	10151476	ENSMUST00000186088	2	275	MSTRG.3077	Gm28905	0.131087	0.017893	0	0	0.398455	0.062076	0.716364	0.099199	0.16	0.022861	0	0	0.381818	0.068293	0.599868	0.097926	0	0	0.283636	0.04695	1.00768	0.0110391	0.822538	0.975739	up	no
11319	"="	chr10	+	9976690	10207981	ENSMUST00000219328	6	1377	MSTRG.3077	Gm28905	0.475934	0.064962	0	0	1.05852	0.164908	0.135138	0.018713	0.580423	0.082933	0.278731	0.04557	0.461246	0.0825	0.486565	0.07943	0	0	0.053014	0.008775	1.00233	0.0033543	0.955513	0.994297	up	no
11321	"="	chr10	+	10083943	10092295	ENSMUST00000219020	2	1474	MSTRG.3079	RP23-276C6.3	63.2698	8.63594	59.8482	9.86338	64.1019	9.98649	75.6579	10.4768	71.8185	10.2617	45.517	7.4417	43.8686	7.84645	52.0668	8.49972	41.3485	8.21514	51.5183	8.5278	1.16574	0.221243	0.0172306	0.557785	up	no
11322	"="	chr10	-	10100420	10110099	ENSMUST00000217707	2	716	MSTRG.3080	RP23-276C6.4	0.421788	0.057571	0	0	0.657821	0.102482	0.839385	0.116234	0.210894	0.030133	0.363128	0.059369	0.421788	0.075442	0.421788	0.068855	0.23743	0.047173	0.313837	0.051949	1.00756	0.0108602	0.794129	0.967037	up	no
11324	"="	chr10	+	10122486	10126891	ENSMUST00000219242	2	820	MSTRG.3082	RP23-245C15.4	0.163415	0.022305	0	0	0	0	1.22439	0.169548	0	0	0	0	0	0	0.863415	0.14095	0	0	0	0	1.04847	0.0682903	0.358837	0.833569	up	no
11326	"="	chr10	+	10184800	10254189	ENSMUST00000208997	2	83	MSTRG.3084	4930598N05Rik	0	0	0	0	0.658951	0.102659	0	0	0	0	0	0	0	0	0	0	0	0	0	0	0.998908	-0.00157698	0.962775	0.994297	down	no
11334	"="	chr10	+	10235461	10255476	ENSMUST00000208935	2	1370	MSTRG.3084	4930598N05Rik	0	0	0	0	0	0	0.330657	0.045788	0	0	0	0	0	0	0	0	0	0	0	0	1.01769	0.0252949	0.143807	0.687231	up	no
11376	"="	chr10	-	11212280	11212979	ENSMUST00000161579	2	471	MSTRG.3091	Gm16577	3.85125	0.525672	2.8259	0.465728	1.03118	0.160648	3.19284	0.44213	2.80143	0.400277	1.16348	0.190221	2.29498	0.410485	0.641189	0.104672	0.641189	0.127392	0.961783	0.159204	1.22986	0.29849	0.0353245	0.60017	up	no
11377	"="	chr10	-	11244790	11280998	ENSMUST00000181330	2	1612	MSTRG.3092	RP23-158E3.2	0.204864	0.027963	0.90491	0.149135	0	0	0.917601	0.127065	1.0556	0.150827	0	0	0.192958	0.034513	0.347139	0.056669	1.09229	0.217018	0.655707	0.108539	0.977203	-0.0332699	0.698707	0.936865	down	no
11378	"="	chr10	-	11255549	11281221	ENSMUST00000181688	6	2085	MSTRG.3092	4930432B10Rik	2.50342	0.341701	1.10394	0.181936	2.46977	0.384767	2.53457	0.350976	1.64236	0.234665	0.462905	0.075682	1.70507	0.304972	1.98518	0.324074	1.42463	0.283046	1.45384	0.240653	1.01214	0.0174069	0.849614	0.982873	up	no
11403	"="	chr10	-	12323421	12324661	ENSMUST00000219252	2	338	ENSMUSG00000112156	RP23-229B1.2	0.261429	0.035683	0	0	0	0	0	0	0.139053	0.019868	0	0	0	0	0	0	0	0	0	0	1.01439	0.0206191	0.167476	0.714295	up	no
11404	"="	chr10	-	12324822	12329224	ENSMUST00000218657	2	1864	ENSMUSG00000112131	RP23-229B1.1	0	0	0.019313	0.003183	0.162017	0.025241	0.2961	0.041003	0	0	0.243026	0.039733	0	0	0.063584	0.01038	0	0	0	0	1.01407	0.0201553	0.328849	0.828549	up	no
11414	"="	chr10	-	12420804	12421596	ENSMUST00000220361	1	793	MSTRG.3110	RP24-385D2.2	8.18408	1.11708	8.64777	1.42521	14.8537	2.31407	11.8529	1.64133	14.9243	2.13243	6.51926	1.06585	9.13423	1.63377	13.5966	2.21961	13.1454	2.61174	7.36343	1.21887	0.80143	-0.319352	0.0889082	0.640068	down	no
11433	"="	chr10	-	12916648	12923090	ENSMUST00000181073	3	1050	ENSMUSG00000097378	B230208H11Rik	1.93705	0.264396	0.575238	0.094803	0.758514	0.11817	1.61375	0.223465	0	0	0.79131	0.129373	0	0	0	0	0	0	0	0	1.1846	0.244395	0.0107936	0.518731	up	no
11434	"="	chr10	-	12916679	12923090	ENSMUST00000180529	4	1112	ENSMUSG00000097378	B230208H11Rik	0.140856	0.019226	0	0	0	0	0.448851	0.062155	1.00899	0.144168	0.016299	0.002665	0.379045	0.067797	0	0	0.161871	0.032161	0.527503	0.087317	1.00655	0.00942032	0.876919	0.990021	up	no
11508	"="	chr10	+	13871280	13879208	ENSMUST00000220029	3	633	ENSMUSG00000112172	RP23-18L24.3	0	0	0	0	0	0	0	0	0	0	0	0	0	0	0	0	0.039494	0.007847	0	0	0.996432	-0.0051562	0.0677788	0.60017	down	no
11518	"="	chr10	-	13967024	14007405	ENSMUST00000181888	2	3274	MSTRG.3123	Gm26835	12.3702	1.68846	9.94594	1.63916	16.4829	2.56788	23.6057	3.26881	7.32071	1.04601	16.2563	2.65778	9.54673	1.70755	10.8864	1.77717	7.97679	1.58483	11.1439	1.84464	1.15252	0.204788	0.436822	0.880879	up	no
11523	"="	chr10	-	14149084	14154446	ENSMUST00000189331	2	315	MSTRG.3124	Gm28289	13.4254	1.83248	14.8413	2.44594	17.7365	2.76319	16.7778	2.32331	17.2571	2.46576	30.2	4.93748	20.6127	3.68684	20.1333	3.2867	8.14921	1.61909	10.546	1.74568	0.950406	-0.0733838	0.817786	0.974318	down	no
11524	"="	chr10	+	14197015	14206821	ENSMUST00000218190	4	1590	MSTRG.3121	RP23-202B12.3	13.3745	1.82554	7.72484	1.27311	12.7635	1.98844	11.6371	1.61145	15.2409	2.17767	6.93271	1.13345	9.28266	1.66032	8.37327	1.36691	7.26509	1.44343	11.7761	1.94929	1.06037	0.0845697	0.588071	0.923973	up	no
11537	"="	chr10	+	14544490	14551031	ENSMUST00000220256	2	1003	ENSMUSG00000111888	RP23-378J3.3	0.325756	0.044464	0.301097	0.049623	0.451645	0.070362	0	0	1.20439	0.172087	0.86341	0.141161	0.90329	0.161565	0.150548	0.024576	1.50548	0.299111	0.503804	0.083395	0.87723	-0.188973	0.0300542	0.5889	down	no
11544	"="	chr10	+	14664220	14668318	ENSMUST00000124976	6	815	MSTRG.3130	Gm16234	3.98405	0.543798	4.6319	0.763369	4.20491	0.655086	4.97388	0.688761	6.46503	0.923745	4.77914	0.781355	3.33497	0.596501	1.66749	0.272211	0.555828	0.110432	2.40859	0.398693	1.3051	0.384155	0.0480804	0.60017	up	no
11553	"="	chr10	-	14758635	14760720	ENSMUST00000181479	2	1374	MSTRG.3134	B230364G03Rik	0.439592	0.060002	0	0	0.439592	0.068484	0	0	0	0	0	0	0	0	0	0	0	0	0	0	1.01895	0.0270883	0.380281	0.848005	up	no
11563	"="	chr10	+	15300397	15312376	ENSMUST00000217695	2	1838	ENSMUSG00000112928	RP23-455D21.1	0	0	0	0	0	0	0	0	0	0	0	0	0.164309	0.029389	0	0	0	0	0	0	0.99238	-0.0110358	0.350216	0.828549	down	no
11565	"="	chr10	+	15600227	15780010	ENSMUST00000219416	2	506	MSTRG.3125	RP24-377N13.3	158.937	21.6939	125.894	20.7482	98.952	15.4158	179.201	24.815	115.878	16.5571	97.8498	15.9977	123.566	22.1013	99.5057	16.244	94.3477	18.7451	99.2466	16.4283	1.16029	0.214488	0.294875	0.803405	up	no
11568	"="	chr10	-	15698259	15759990	ENSMUST00000219541	3	522	MSTRG.3127	RP24-270K22.1	0	0	0	0	0	0	0	0	0	0	0	0	0.128352	0.022957	0	0	0	0	0	0	0.994024	-0.00864773	0.350216	0.828549	down	no
11578	"="	chr10	-	16906427	17095608	ENSMUST00000207720	13	1658	ENSMUSG00000101969	Gm20125	0.223373	0.030489	0	0	0.127621	0.019882	0.048265	0.006684	0	0	0	0	0	0	0.40985	0.066907	0	0	0.038601	0.00639	1.00125	0.0018054	0.947958	0.994297	up	no
11580	"="	chr10	-	16951294	17095782	ENSMUST00000185722	9	3201	ENSMUSG00000101969	Gm20125	0.643189	0.087791	0.228366	0.037636	0.949993	0.148	0.783912	0.108553	0.513249	0.073335	0.5189	0.084836	0.348535	0.06234	0.446984	0.072969	0.582859	0.115803	0.254902	0.042194	0.999273	-0.00104884	0.977974	0.994991	down	no
11583	"="	chr10	-	16952701	17034674	ENSMUST00000207111	7	1238	ENSMUSG00000101969	Gm20125	0	0	0	0	0	0	0	0	0	0	0	0	0	0	0.159935	0.026109	0	0	0	0	0.995828	-0.00603126	0.561088	0.920441	down	no
11584	"="	chr10	-	16952950	17086293	ENSMUST00000208596	13	1714	ENSMUSG00000101969	Gm20125	0	0	0	0	0	0	0.064177	0.008887	0	0	0	0	0	0	0.052383	0.008551	0	0	0	0	1.00209	0.0030064	0.512443	0.919668	up	no
11585	"="	chr10	-	16952953	17095657	ENSMUST00000208005	13	1979	ENSMUSG00000101969	Gm20125	0	0	0	0	0	0	0	0	0.045478	0.006498	0	0	0	0	0	0	0	0	0	0	1.00084	0.00121061	0.637626	0.927517	up	no
11586	"="	chr10	-	16976120	16996319	ENSMUST00000208415	7	892	ENSMUSG00000101969	Gm20125	0	0	0	0	0.061659	0.009606	0	0	0.028027	0.004005	0	0	0	0	0	0	0	0	0.155937	0.025812	0.997645	-0.00340086	0.754585	0.954841	down	no
11587	"="	chr10	-	16981304	17095807	ENSMUST00000208870	4	1249	ENSMUSG00000101969	Gm20125	0	0	0	0	0	0	0	0	0	0	0.120897	0.019766	0.320596	0.057343	0.297231	0.048522	0	0	0	0	0.977688	-0.0325532	0.189564	0.736853	down	no
11589	"="	chr10	-	17294698	17332877	ENSMUST00000220296	3	635	MSTRG.3135	RP23-281M13.1	0	0	0.109752	0.018088	1.47056	0.2291	0.194746	0.026968	0	0	0.23622	0.03862	0	0	0	0	0	0	0	0	1.01065	0.0152878	0.836768	0.979806	up	no
11591	"="	chr10	-	17318085	17323228	ENSMUST00000217920	3	3093	MSTRG.3136	RP23-281M13.2	166.166	22.6806	159.725	26.3238	140.415	21.8754	111.758	15.4758	152.931	21.8512	74.2434	12.1383	85.2975	15.2565	87.8341	14.3386	80.8841	16.0701	113.87	18.8489	1.245	0.316146	0.127681	0.687231	up	no
11592	"="	chr10	-	17318836	17321611	ENSMUST00000219259	3	1812	MSTRG.3136	RP23-281M13.2	154.93	21.1471	143.755	23.6918	125.445	19.5432	89.3794	12.3769	115.271	16.4703	72.2398	11.8107	50.8278	9.09119	84.3698	13.7731	55.7175	11.07	98.3293	16.2764	1.45005	0.536106	0.0876245	0.636559	up	no
11593	"="	chr10	-	17512114	17520608	ENSMUST00000219355	2	332	ENSMUSG00000112587	RP23-156N5.3	0	0	2.36402	0.389607	0.643744	0.100289	0	0	0	0	0	0	0	0	0	0	0	0	0	0	1.05122	0.0720667	0.562583	0.920441	up	no
11595	"="	chr10	-	17522613	17526914	ENSMUST00000220318	2	1357	ENSMUSG00000111927	RP23-156N5.2	0	0	0.052293	0.008618	0.22255	0.034671	0.509551	0.07056	0	0	0	0	0.080324	0.014367	0.305236	0.049829	0	0	0.030214	0.005001	1.01557	0.022296	0.482975	0.905606	up	no
11596	"="	chr10	-	17562743	17658513	ENSMUST00000219966	3	253	ENSMUSG00000112629	RP23-156N5.1	1.12287	0.153264	1.48575	0.244862	0.272727	0.042488	1.14099	0.157999	0.273785	0.039119	0	0	0.29249	0.052315	0.698277	0.113991	0	0	0	0	1.1193	0.162597	0.0648715	0.60017	up	no
11600	"="	chr10	-	17790522	17795328	ENSMUST00000181428	2	2946	ENSMUSG00000093672	Gm20655	0.992532	0.135475	0.38587	0.063594	0.526004	0.081947	0.822293	0.113867	0.621463	0.088797	0.287169	0.04695	0.615071	0.110013	0.485466	0.079251	0.317722	0.063125	0.246775	0.040849	1.03237	0.0459573	0.181441	0.728967	up	no
11601	"="	chr10	-	17793106	17799921	ENSMUST00000176132	3	473	ENSMUSG00000093672	Gm20655	0.076641	0.010461	0	0	0	0	0	0	0	0	0.262156	0.042861	0	0	0	0	0	0	0.596673	0.098767	0.99295	-0.0102064	0.759621	0.956537	down	no
11644	"="	chr10	+	18235053	18238060	ENSMUST00000181897	2	2586	ENSMUSG00000096977	Gm10827	0.116783	0.01594	0	0	0.350348	0.054581	0.058339	0.008079	0.350348	0.050059	0	0	0.058391	0.010444	0.116783	0.019064	0	0	0.279599	0.046282	1.00347	0.00499252	0.851247	0.983307	up	no
11645	"="	chr10	+	18235366	18246019	ENSMUST00000216248	2	380	ENSMUSG00000096977	Gm10827	0	0	0	0	0	0	0	0	0	0	0	0	0	0	0	0	1.30765	0.259805	0	0	0.899781	-0.152355	0.0677788	0.60017	down	no
11664	"="	chr10	+	18743469	18837979	ENSMUST00000215162	5	1176	MSTRG.3152	RP23-367D2.1	2.77041	0.378144	2.09949	0.34601	3.39938	0.529593	0.770408	0.106683	2.48004	0.354356	0.513605	0.083971	1.34008	0.239691	2.42262	0.395484	0.642007	0.127554	0.770408	0.127525	1.04958	0.0698122	0.575512	0.920441	up	no
11665	"="	chr10	+	18743777	18746793	ENSMUST00000214043	2	681	MSTRG.3152	RP23-367D2.1	0	0	0	0	0.443466	0.069088	0	0	0	0	0	0	0	0	0	0	0	0	0	0	0.999253	-0.00107804	0.962775	0.994297	down	no
11668	"="	chr10	-	18796806	18831930	ENSMUST00000215429	3	6871	MSTRG.3154	RP23-440F7.2	0.395139	0.053934	0.460632	0.075915	0.30767	0.047932	0.240867	0.033354	0.219764	0.031401	0.61534	0.100604	0.087906	0.015723	0.131422	0.021454	0.197788	0.039297	0.278125	0.046038	1.01455	0.0208381	0.504339	0.915719	up	no
11678	"="	chr10	-	19094050	19101595	ENSMUST00000217363	4	2552	ENSMUSG00000111821	RP23-292G1.2	0	0	0	0	0	0	0	0	0	0	0	0	0	0	0	0	0	0	0.059169	0.009794	0.998942	-0.00152735	0.689331	0.934186	down	no
11683	"="	chr10	+	19167238	19206702	ENSMUST00000216683	2	4695	ENSMUSG00000111052	RP23-292G1.5	0	0	0	0	0.091161	0.014202	0.064324	0.008907	0	0	0.064324	0.010517	0	0	0	0	0	0	0	0	1.00324	0.00466415	0.52103	0.920441	up	no
11687	"="	chr10	+	19486715	19507311	ENSMUST00000214178	4	1010	ENSMUSG00000110902	RP23-353K11.3	0.075248	0.010271	1.04653	0.172476	0	0	1.2901	0.178647	0	0	0.89703	0.146658	0	0	0	0	0.149505	0.029704	0.149505	0.024748	1.07827	0.108713	0.209096	0.742279	up	no
11688	"="	chr10	+	19494643	19507167	ENSMUST00000216664	3	743	ENSMUSG00000110902	RP23-353K11.3	0	0	0	0	0.892328	0.139017	0	0	0	0	0	0	0	0	0	0	0	0	0	0	0.998545	-0.00210048	0.962775	0.994297	down	no
11689	"="	chr10	-	19519302	19522650	ENSMUST00000215700	1	3349	ENSMUSG00000110835	RP23-353K11.5	0	0	0	0	0	0	0	0	0.180352	0.025769	0	0	0.090176	0.016129	0.090176	0.014721	0	0	0	0	0.996706	-0.00476035	0.703458	0.938686	down	no
11705	"="	chr10	-	19716152	19718704	ENSMUST00000213761	3	742	ENSMUSG00000110958	RP23-415J15.3	0	0	0	0	0.162803	0.025363	0	0	0	0	0	0	0	0	0	0	0	0	0.407008	0.067372	0.992665	-0.0106216	0.704615	0.939016	down	no
11711	"="	chr10	-	19873007	19874447	ENSMUST00000216902	1	1441	MSTRG.3157	RP24-220H23.2	3.00147	0.409682	2.73803	0.451245	5.08291	0.79187	0	0	4.17788	0.596949	1.12007	0.183124	0	0	3.065	0.50035	1.25021	0.248393	2.03029	0.336074	1.0272	0.0387218	0.855981	0.984665	up	no
11741	"="	chr10	-	20199240	20201838	ENSMUST00000214323	3	620	MSTRG.3160	RP23-288C18.2	3.45049	0.47097	3.16613	0.521799	2.98064	0.464357	4.30323	0.595891	3.30078	0.471626	1.39534	0.228128	1.93871	0.346762	3.46251	0.565243	2.43548	0.483884	4.1129	0.680808	1.03402	0.048261	0.677006	0.934186	up	no
11748	"="	chr10	-	20267049	20286631	ENSMUST00000217535	4	673	MSTRG.3162	RP23-158C15.6	0	0	0	0	0.381872	0.059492	0	0	0	0	0	0	0	0	0	0	0	0	0.002972	0.000492	0.9993	-0.00100963	0.959753	0.994297	down	no
11749	"="	chr10	-	20267056	20286647	ENSMUST00000213372	5	807	MSTRG.3162	RP23-158C15.6	1.4969	0.204318	1.49318	0.246087	0.239157	0.037258	1.38421	0.191679	1.87113	0.267353	0.588069	0.096145	3.09704	0.553944	1.12268	0.183273	3.31659	0.658943	2.21313	0.36634	0.807001	-0.309358	0.07519	0.611784	down	no
11751	"="	chr10	-	20275894	20286626	ENSMUST00000215889	3	617	MSTRG.3162	RP23-158C15.6	7.30632	0.997268	4.40519	0.726004	2.93679	0.457525	3.31919	0.459627	3.91572	0.559491	4.61496	0.754512	3.29123	0.588678	2.44733	0.399518	4.94248	0.981975	2.69206	0.445616	0.983925	-0.0233791	0.892828	0.994297	down	no
11754	"="	chr10	-	20310506	20312294	ENSMUST00000092680	1	1789	MSTRG.3163	4933406P04Rik	5.4019	0.737326	2.44606	0.403127	3.27054	0.50952	6.04248	0.836736	5.8066	0.829666	2.86976	0.469185	2.02571	0.362324	2.70095	0.440921	2.95081	0.586269	2.51537	0.416369	1.16952	0.225914	0.0847547	0.631179	up	no
11799	"="	chr10	-	21030490	21033793	ENSMUST00000215366	1	3304	MSTRG.3170	RP23-225H6.2	1.37106	0.187142	1.59776	0.263322	0.685533	0.1068	2.86017	0.396063	1.09685	0.156722	1.69098	0.276463	0.868341	0.155314	1.09685	0.179057	1.37106	0.272404	0.868341	0.143736	1.0519	0.0729982	0.40649	0.863532	up	no
11800	"="	chr10	-	21034304	21048899	ENSMUST00000214691	4	1667	MSTRG.3171	RP23-225H6.1	1.35873	0.185458	1.35873	0.223928	3.80264	0.592416	3.80444	0.526822	2.59808	0.371222	0.813437	0.132991	1.35873	0.243025	1.80984	0.29545	1.08698	0.215962	1.08698	0.179928	1.0854	0.118222	0.336745	0.828549	up	no
11805	"="	chr10	+	21100560	21102226	ENSMUST00000215135	2	794	ENSMUSG00000111102	RP23-395M5.5	0	0	0	0	0	0	0	0	0	0	0.057053	0.009328	0	0	0.108312	0.017682	0.380353	0.075569	0	0	0.964422	-0.0522632	0.0464281	0.60017	down	no
11810	"="	chr10	+	21145094	21154374	ENSMUST00000180680	3	2184	ENSMUSG00000097923	Gm26577	0	0	0	0	0.414835	0.064627	0	0	0.069139	0.009879	0	0	0	0	0.138278	0.022573	0	0	0	0	0.996957	-0.00439662	0.847039	0.982113	down	no
11813	"="	chr10	-	21177627	21189182	ENSMUST00000213692	5	654	ENSMUSG00000110967	RP23-395M5.7	0	0	0	0	0	0	0	0	0.390598	0.05581	0	0	0	0	0	0	0	0	0	0	1.00706	0.0101507	0.637626	0.927517	up	no
11826	"="	chr10	-	21319088	21342057	ENSMUST00000218108	4	1018	MSTRG.3177	RP23-203H20.5	22.2937	3.04296	15.2721	2.51695	19.2741	3.00272	17.7996	2.46481	12.3026	1.75783	13.6464	2.23108	11.6857	2.09013	15.999	2.61179	13.0177	2.58636	13.6817	2.26473	1.03826	0.0541735	0.719887	0.944329	up	no
11837	"="	chr10	+	21419358	21426565	ENSMUST00000188024	4	404	ENSMUSG00000037535	1700021A07Rik	0	0	0.143564	0.02366	0.634352	0.098826	0.805179	0.111498	0	0	0.415842	0.067987	0	0	0	0	0	0	0	0	1.04441	0.0626909	0.249598	0.764418	up	no
11838	"="	chr10	+	21419477	21425746	ENSMUST00000187763	2	485	ENSMUSG00000037535	1700021A07Rik	0.106483	0.014534	0	0	0	0	0	0	0.217938	0.03114	0.041237	0.006742	0	0	0	0	0	0	0	0	1.00879	0.012628	0.326454	0.827021	up	no
11839	"="	chr10	+	21425342	21425650	ENSMUST00000042671	1	309	ENSMUSG00000037535	1700021A07Rik	0	0	0	0	0	0	0	0	0	0	0	0	0	0	0.977346	0.159548	0	0	0	0	0.976275	-0.0346399	0.561088	0.920441	down	no
11845	"="	chr10	+	21686411	21707440	ENSMUST00000187019	3	533	ENSMUSG00000056716	Gm5420	0	0	0	0	0	0	0	0	0	0	0	0	0	0	0	0	0.181989	0.036158	0	0	0.98389	-0.0234311	0.0677788	0.60017	down	no
11846	"="	chr10	+	21690845	21693978	ENSMUST00000071008	3	2206	ENSMUSG00000056716	Gm5420	0	0	0	0	0.136899	0.021328	0	0	0.234509	0.033507	0.032185	0.005262	0	0	0.136899	0.022348	0.547597	0.108797	0.587538	0.097255	0.944692	-0.0820838	0.0758948	0.613132	down	no
11848	"="	chr10	-	21830499	21844851	ENSMUST00000180731	5	1818	ENSMUSG00000097107	Platr6	0.041254	0.005631	0	0	0.332233	0.051759	0.166117	0.023003	0.327833	0.046842	0	0	0	0	0	0	0.104564	0.020775	0.083058	0.013749	1.00528	0.00760046	0.683761	0.934186	up	no
11890	"="	chr10	-	22187013	22302512	ENSMUST00000180456	4	358	MSTRG.3185	Gm26740	0	0	1.01975	0.168062	0	0	0	0	0.17415	0.024883	0.385259	0.062987	0	0	0.374605	0.061153	0.150838	0.029969	0	0	1.00367	0.00528834	0.936129	0.994297	up	no
11891	"="	chr10	+	22212653	22217241	ENSMUST00000181953	2	4479	MSTRG.3186	Gm26581	1.49036	0.203425	1.19681	0.197242	1.40589	0.219025	0.791583	0.109615	1.3148	0.187863	1.17995	0.192913	0.217459	0.038895	0.909913	0.14854	0.47198	0.093773	1.16313	0.192533	1.05836	0.0818368	0.209967	0.742279	up	no
11897	"="	chr10	-	22264243	22302835	ENSMUST00000181532	2	1531	MSTRG.3185	Gm26740	3.69681	0.504592	0	0	2.41115	0.375635	5.17946	0.717229	4.05203	0.578967	1.98146	0.323954	1.08034	0.193232	2.66297	0.43472	2.46048	0.48885	2.49314	0.412689	1.08034	0.111482	0.576858	0.920441	up	no
11913	"="	chr10	+	22402883	22407470	ENSMUST00000180537	2	4478	ENSMUSG00000096937	Gm10825	0.681405	0.093008	0.286623	0.047237	0.462037	0.071981	0.555717	0.076953	0.337204	0.048181	0.303484	0.049617	0.116347	0.02081	0.134547	0.021964	0.168602	0.033498	0.292244	0.048375	1.04264	0.0602414	0.00926375	0.500837	up	no
11926	"="	chr10	+	22751897	22753337	ENSMUST00000219081	2	1271	ENSMUSG00000112888	RP23-440F21.3	0.475216	0.064864	0.237608	0.039159	0.475216	0.074034	0.475216	0.065806	0	0	0	0	0	0	0	0	0	0	0	0	1.0525	0.073817	0.0209429	0.567328	up	no
11928	"="	chr10	+	22815749	22823330	ENSMUST00000220000	2	2198	MSTRG.3207	RP23-103E4.2	2.17516	0.296896	0.686988	0.11322	1.05252	0.163973	0.44677	0.061867	0.323522	0.046226	0.331951	0.054272	0.561874	0.100498	1.03048	0.168223	0.137398	0.027298	1.16788	0.193319	1.05015	0.0705995	0.457251	0.89226	up	no
11988	"="	chr10	-	24123214	24132480	ENSMUST00000125161	3	1254	MSTRG.3212	Gm15137	6.02447	0.822303	4.81738	0.793937	5.32863	0.830152	4.53669	0.628221	5.06859	0.724218	1.75509	0.286945	2.75583	0.492914	3.73034	0.608965	3.3277	0.661149	1.2722	0.210587	1.1147	0.156659	0.147483	0.691526	up	no
11998	"="	chr10	+	24447490	24452657	ENSMUST00000134627	3	2110	ENSMUSG00000086148	Gm15271	0.429384	0.058608	0.644076	0.106148	1.64597	0.256427	0.214692	0.02973	0.627014	0.08959	0.357346	0.058423	0.679641	0.121562	2.50474	0.40889	0.71564	0.142184	1.64597	0.272457	0.888209	-0.171029	0.170911	0.717417	down	no
12002	"="	chr10	-	24549441	24550340	ENSMUST00000146208	2	797	MSTRG.3216	Gm15270	2.57819	0.351907	1.89461	0.312244	2.30782	0.359537	1.40429	0.19446	2.92221	0.417535	0.618046	0.101046	2.27353	0.406648	1.68955	0.275814	0	0	1.67766	0.277703	1.1024	0.140652	0.312285	0.817173	up	no
12003	"="	chr10	-	24549447	24595817	ENSMUST00000136908	4	468	MSTRG.3216	Gm15270	0.797301	0.108827	0.335788	0.05534	0.88512	0.137894	0.395299	0.054739	0	0	1.57646	0.25774	1.63889	0.293136	1.46398	0.23899	3.17735	0.631278	1.61325	0.267041	0.747114	-0.420599	0.00159518	0.356942	down	no
12006	"="	chr10	-	24580048	24593758	ENSMUST00000141076	3	370	MSTRG.3216	Gm15270	2.40911	0.328829	0	0	0.768888	0.119786	1.44585	0.200214	2.70396	0.386351	0	0	0	0	0	0	0	0	0	0	1.23091	0.29972	0.0303382	0.590754	up	no
12007	"="	chr10	-	24595249	24597108	ENSMUST00000125158	3	870	MSTRG.3216	Gm15270	1.04138	0.142142	2.81292	0.463588	2.99655	0.466835	3.95287	0.547376	4.09642	0.58531	2.28966	0.374344	1.68996	0.30227	0.52069	0.085001	0.710031	0.141069	0.837366	0.138609	1.18536	0.24532	0.128021	0.687231	up	no
12057	"="	chr10	+	24927619	24930059	ENSMUST00000219852	2	723	MSTRG.3231	RP23-113B7.3	0.099205	0.013541	0	0	0.770791	0.120082	0	0	0	0	0	0	0.081604	0.014596	0.208852	0.034094	0	0	0	0	0.99399	-0.00869676	0.833508	0.978679	down	no
12059	"="	chr10	+	25000020	25031035	ENSMUST00000218700	2	678	ENSMUSG00000111970	RP24-462I5.1	0	0	0.172566	0.02844	0	0	0.300128	0.04156	0	0	0	0	0	0	0	0	0	0	0	0	1.0205	0.0292799	0.102047	0.662254	up	no
12076	"="	chr10	+	25298609	25306432	ENSMUST00000218840	6	2420	MSTRG.3236	RP23-250H23.1	0.554538	0.075691	0.780062	0.128559	0.940853	0.146576	1.62301	0.224747	0.625677	0.089399	0.410767	0.067157	0.663881	0.118743	0.236096	0.038542	0	0	0.016116	0.002668	1.1003	0.137901	0.0491903	0.60017	up	no
12115	"="	chr10	+	25536386	25673343	ENSMUST00000191547	4	1909	MSTRG.3250	Gm29571	1.44464	0.197185	0.579361	0.095483	0.566689	0.088285	0.746988	0.10344	1.10739	0.158227	1.75597	0.287089	0	0	0.502235	0.081988	0.238869	0.047459	0.150288	0.024877	1.09683	0.133338	0.140833	0.687231	up	no
12116	"="	chr10	-	25615632	25621563	ENSMUST00000218080	4	1662	MSTRG.3251	RP23-429B12.3	0.545126	0.074406	0.448255	0.073875	0	0	1.81709	0.251622	0.272563	0.038945	0.272563	0.044562	0.272563	0.048751	0.635981	0.103822	0.726835	0.144408	0.181709	0.030078	1.03469	0.0492034	0.557644	0.920441	up	no
12118	"="	chr10	-	25701410	25707943	ENSMUST00000217933	3	542	ENSMUSG00000112803	RP23-451H6.3	0	0	0	0	0	0	0	0	0	0	0.835793	0.136646	0	0	0	0	0	0	0	0	0.998996	-0.00144893	0.974614	0.994297	down	no
12119	"="	chr10	-	25779314	25837437	ENSMUST00000218300	5	865	ENSMUSG00000112444	RP23-356G7.1	0.174566	0.023827	0	0	0	0	0	0	0.345665	0.04939	0	0	0	0	0	0	0	0	0	0	1.01423	0.0203892	0.307153	0.813924	up	no
12124	"="	chr10	+	25899279	25903916	ENSMUST00000219283	2	2661	MSTRG.3237	RP23-356G7.6	255.083	34.8173	219.285	36.1397	244.003	38.0134	212.711	29.4553	277.816	39.6953	114.254	18.6797	107.895	19.2984	109.029	17.7987	83.7143	16.6324	142.07	23.5169	1.78988	0.839866	0.000615754	0.293774	up	no
12162	"="	chr10	+	26493098	26498747	ENSMUST00000219589	3	248	ENSMUSG00000112797	RP23-403E19.2	2.3837	0.325361	1.33593	0.22017	0	0	1.0641	0.147352	0	0	0	0	0.274194	0.049043	2.51613	0.41075	0	0	0	0	1.11692	0.159526	0.342281	0.828549	up	no
12180	"="	chr10	+	26949740	26982036	ENSMUST00000220276	4	909	MSTRG.3272	RP23-271A21.2	0	0	0	0	0.332233	0.051759	0.438944	0.060783	0.166117	0.023735	0	0	0	0	0	0	0.213421	0.042403	0	0	1.00662	0.00951351	0.731037	0.947757	up	no
12190	"="	chr10	+	27389866	27397225	ENSMUST00000187815	5	1516	MSTRG.3277	4930579H20Rik	0.298813	0.040786	0.896438	0.147739	1.99208	0.310348	0.896438	0.124135	2.19129	0.313099	1.09565	0.17913	1.09565	0.19597	1.79288	0.292681	0.398417	0.079158	1.59367	0.263799	0.96309	-0.0542574	0.619047	0.927517	down	no
12194	"="	chr10	-	27613568	27615328	ENSMUST00000192114	1	1761	MSTRG.3279	Gm36962	0	0	1.54344	0.254369	6.85804	1.06842	0	0	0	0	0	0	0	0	4.23169	0.690809	0	0	2.65588	0.439627	0.906872	-0.141029	0.683473	0.934186	down	no
12195	"="	chr10	-	27646313	27698327	ENSMUST00000218769	5	1961	ENSMUSG00000112610	RP24-475O6.2	0	0	0	0	0	0	0	0	0	0	0	0	0	0	0	0	0	0	0.231005	0.038238	0.995932	-0.00588053	0.689331	0.934186	down	no
12196	"="	chr10	-	27744884	27809624	ENSMUST00000218501	3	1949	ENSMUSG00000112206	RP23-326C6.1	0	0	0.077476	0.012769	0	0	0	0	0	0	0	0	0	0	0	0	0	0	0	0	1.00197	0.00283861	0.577398	0.920441	up	no
12254	"="	chr10	-	29297934	29313825	ENSMUST00000215448	2	801	MSTRG.3281	RP23-331E5.8	0.988535	0.134929	0.377029	0.062137	0	0	1.70037	0.23546	1.5775	0.225398	1.31827	0.215527	0.695044	0.124317	0.92076	0.150311	0.558052	0.110874	0.299364	0.049554	1.05376	0.0755405	0.359616	0.833991	up	no
12271	"="	chr10	-	29351879	29353893	ENSMUST00000215840	1	2015	MSTRG.3289	RP23-331E5.10	0	0	0	0	7.35095	1.14521	5.04111	0.698071	0	0	0	0	0	0	0	0	0	0	2.18586	0.361824	1.17972	0.238445	0.497969	0.912586	up	no
12272	"="	chr10	+	29362148	29365345	ENSMUST00000214789	1	3198	MSTRG.3290	RP23-331E5.9	1.03877	0.141786	0.708255	0.116725	2.02533	0.315528	0	0	1.49656	0.213833	0.657286	0.107462	0.519387	0.092899	0.832395	0.135886	0.519387	0.103192	0.519387	0.085974	0.984893	-0.0219607	0.768383	0.9595	down	no
12273	"="	chr10	+	29366740	29369564	ENSMUST00000215353	3	703	ENSMUSG00000111646	RP23-331E5.11	0.526854	0.071912	0	0	0.14367	0.022382	0	0	0.176387	0.025203	0	0	0.429587	0.076837	0	0	0	0	0.01707	0.002826	1.0064	0.00920441	0.812297	0.972894	up	no
12274	"="	chr10	+	29366740	29374945	ENSMUST00000217378	3	1470	ENSMUSG00000111646	RP23-331E5.11	1.07208	0.146333	0.806684	0.132947	0.376871	0.058713	0.308551	0.042727	0.410884	0.058708	0	0	1.15079	0.205833	0	0	0	0	0.520025	0.08608	1.03029	0.0430457	0.609403	0.927517	up	no
12279	"="	chr10	-	29490774	29493421	ENSMUST00000216122	1	2648	ENSMUSG00000110986	RP24-116A15.2	0	0	0.057024	0.009398	0.114048	0.017768	0.570242	0.078965	0.456193	0.065182	0.228097	0.037292	0.456193	0.081596	0.171073	0.027927	0	0	0	0	1.01382	0.019807	0.632376	0.927517	up	no
12280	"="	chr10	+	29534717	29614471	ENSMUST00000215560	2	1113	ENSMUSG00000110831	RP23-198D4.2	0	0	0.135669	0.022359	0	0	0.542677	0.075147	0.407008	0.058155	0	0	0	0	0	0	0	0	0	0	1.0399	0.0564501	0.0772657	0.615358	up	no
12296	"="	chr10	-	30511760	30514123	ENSMUST00000214959	1	2364	ENSMUSG00000111397	RP23-256G5.1	0	0	0.063875	0.010527	0.191624	0.029853	0	0	0.063875	0.009127	0.383249	0.062658	0.319374	0.057124	0.638748	0.104273	0.12775	0.025381	0.510998	0.084585	0.952139	-0.0707554	0.0285336	0.586661	down	no
12298	"="	chr10	-	30530914	30532030	ENSMUST00000214092	1	1117	MSTRG.3297	RP23-128C4.2	1.90291	0.259735	0	0	0	0	0	0	0	0	0	0	3.10922	0.556123	0	0	0	0	2.21375	0.366441	0.929271	-0.105829	0.614413	0.927517	down	no
12361	"="	chr10	+	31321418	31324022	ENSMUST00000214047	1	2605	MSTRG.3306	RP24-86H7.3	0	0	0	0	0	0	0	0	0	0	0.579655	0.094769	0	0	0	0	0	0	0	0	0.99929	-0.00102428	0.974614	0.994297	down	no
12368	"="	chr10	+	31398923	31414401	ENSMUST00000213319	3	781	MSTRG.3309	RP23-88C11.1	1.54673	0.21112	0.773367	0.127456	0.386684	0.060242	1.93342	0.267731	0.386684	0.055251	0.580026	0.09483	0.193342	0.034582	1.53777	0.251036	0.959027	0.19054	0.580026	0.096012	1.04734	0.0667289	0.478968	0.903594	up	no
12371	"="	chr10	-	31423529	31426090	ENSMUST00000214055	1	2562	MSTRG.3312	RP23-88C11.3	7.18229	0.980338	0	0	0	0	0	0	0	0	0	0	0	0	0	0	0	0	0	0	1.25716	0.330164	0.227111	0.742279	up	no
12372	"="	chr10	+	31429993	31433506	ENSMUST00000215166	2	560	MSTRG.3313	RP23-88C11.4	0.539286	0.073609	1.07857	0.177756	0.269643	0.042008	0.808929	0.112017	0	0	0.269643	0.044085	0.269643	0.048229	0.533929	0.087162	1.34821	0.267864	1.8875	0.312437	0.928574	-0.10691	0.354572	0.830712	down	no
12375	"="	chr10	-	31448257	31452082	ENSMUST00000217582	1	3826	ENSMUSG00000111865	RP23-88C11.2	0.078934	0.010774	0.749869	0.123583	0	0	0	0	1.10193	0.157448	0.394668	0.064525	0.276268	0.049414	0.276268	0.0451	0.355201	0.070572	0.276268	0.045731	0.984305	-0.0228222	0.714266	0.942326	down	no
12378	"="	chr10	-	31555920	31557440	ENSMUST00000219494	1	1521	MSTRG.3320	RP23-239F10.5	0	0	0	0	0	0	1.39963	0.193815	0	0	0	0	0	0	0	0	2.34794	0.46649	1.877	0.3107	0.873647	-0.194878	0.284329	0.794064	down	no
12383	"="	chr10	+	31867912	31871101	ENSMUST00000219333	1	3190	ENSMUSG00000112866	RP24-372A5.1	0.094671	0.012922	0.094671	0.015602	0.094671	0.014749	0.189342	0.026219	0	0	0	0	0	0	0	0	0	0	0	0	1.01681	0.0240539	0.0148823	0.54677	up	no
12386	"="	chr10	-	32263611	32266539	ENSMUST00000218326	1	2929	ENSMUSG00000112367	RP24-147J7.2	0	0	0	0	0	0	0	0	0	0	0.103107	0.016857	0	0	0	0	0	0	0	0	0.999869	-0.000189106	0.974614	0.994297	down	no
12391	"="	chr10	-	32638831	32639486	ENSMUST00000220196	1	656	ENSMUSG00000112914	RP23-462F16.1	0	0	0	0	0	0	0	0	0	0	0.460366	0.075267	0	0	0	0	0.920732	0.182932	0.460366	0.076204	0.91818	-0.123151	0.0636249	0.60017	down	no
12405	"="	chr10	-	33222345	33256357	ENSMUST00000217716	3	1844	MSTRG.3326	RP24-559D16.1	0.163774	0.022354	0.163774	0.026991	0	0	0.137202	0.018999	0.081887	0.0117	0	0	0	0	0	0	0	0	0	0	1.02062	0.0294488	0.00754478	0.481047	up	no
12406	"="	chr10	-	33225364	33256418	ENSMUST00000219691	3	971	MSTRG.3326	RP24-559D16.1	0.060762	0.008294	0	0	0.070031	0.01091	0.143361	0.019852	0.059386	0.008485	0.060762	0.009934	0	0	0	0	0	0	0	0	1.01143	0.0163898	0.0335149	0.599055	up	no
12430	"="	chr10	-	33580688	33583829	ENSMUST00000219677	1	3142	ENSMUSG00000112248	RP24-399H20.2	0	0	0.096117	0.015841	0	0	0	0	0	0	0	0	0	0	0	0	0	0	0	0	1.00244	0.00351619	0.577398	0.920441	up	no
12459	"="	chr10	-	33987216	33995055	ENSMUST00000218182	1	7840	ENSMUSG00000112280	RP24-347C6.4	0	0	0	0	0	0	0	0	0	0	1.76964	0.289324	0	0	1.09783	0.179217	1.54082	0.30613	0	0	0.859979	-0.217627	0.093999	0.649936	down	no
12468	"="	chr10	+	34018815	34020762	ENSMUST00000218530	1	1948	MSTRG.3350	RP24-347C6.5	1.62782	0.222188	0.930185	0.153301	1.00616	0.156751	3.02002	0.418199	1.78285	0.25474	0.930185	0.152079	0.310062	0.055458	1.24025	0.202466	1.39528	0.277215	1.0077	0.166804	1.0833	0.115433	0.248727	0.763229	up	no
12480	"="	chr10	-	34178235	34179928	ENSMUST00000213617	1	1694	MSTRG.3355	RP24-511J14.2	1.42621	0.194669	0.891381	0.146906	0	0	0.178276	0.024687	1.60449	0.229254	0.623967	0.102014	0.356553	0.063774	0.178276	0.029103	0	0	0.534829	0.08853	1.08999	0.124312	0.172127	0.71847	up	no
12484	"="	chr10	-	34230907	34233531	ENSMUST00000216701	3	378	ENSMUSG00000111149	RP23-255F14.8	0	0	0	0	0	0	0.282417	0.039108	0	0	0	0	0	0	0	0	0	0	0	0	1.01514	0.0216745	0.143807	0.687231	up	no
12485	"="	chr10	-	34242813	34245589	ENSMUST00000217423	1	2777	ENSMUSG00000111563	RP23-255F14.7	0	0	0	0	0.10875	0.016942	0	0	0.163126	0.023308	0	0	0	0	0	0	0	0	0	0	1.0028	0.00403539	0.643613	0.929555	up	no
12491	"="	chr10	+	34293558	34296573	ENSMUST00000213462	1	3016	MSTRG.3362	RP23-255F14.4	0	0	0	0	0	0	5.77703	0.799978	0	0	0	0	2.70159	0.483213	0	0	0	0	0	0	1.13437	0.181891	0.507838	0.917251	up	no
12492	"="	chr10	-	34295912	34298907	ENSMUST00000181185	2	2777	MSTRG.3363	Gm26564	1.05232	0.143635	0	0	0.534678	0.083298	0	0	0	0	0	0	0	0	0	0	1.26694	0.251717	0	0	0.943082	-0.0845442	0.365897	0.838838	down	no
12493	"="	chr10	-	34297174	34298814	ENSMUST00000214449	1	1641	MSTRG.3363	Gm26564	0	0	0	0	0.248295	0.038682	0	0	0	0	0	0	0	0	0	0	0	0	0	0	0.999576	-0.000612439	0.962775	0.994297	down	no
12543	"="	chr10	+	37129744	37130090	ENSMUST00000192030	1	347	MSTRG.3375	Gm38231	0	0	0	0	0	0	0	0	2.61095	0.373061	0	0	0	0	0.435158	0.071038	0	0	0	0	1.0304	0.0431989	0.737037	0.949739	up	no
12545	"="	chr10	+	37139402	37143366	ENSMUST00000188813	1	3965	ENSMUSG00000046463	5930403N24Rik	0.242245	0.033065	0.038083	0.006276	0.095208	0.014833	0.095208	0.013184	0.057125	0.008162	0.171375	0.028019	0	0	0.151828	0.024785	0.038083	0.007566	0.038083	0.006304	1.00961	0.0138018	0.280612	0.790783	up	no
12547	"="	chr10	+	37139914	37151315	ENSMUST00000191067	3	1791	ENSMUSG00000046463	5930403N24Rik	0.168621	0.023016	0	0	0	0	0	0	0	0	0	0	0	0	0	0	0.08431	0.016751	0	0	1.00003	3.70206e-05	0.997359	0.99933	up	no
12550	"="	chr10	+	37337486	37379652	ENSMUST00000181602	3	2600	ENSMUSG00000097742	Gm26535	0	0	0.136968	0.022573	0	0	0.232308	0.032169	0	0	0	0	0	0	0	0	0	0	0	0	1.01599	0.0228828	0.102877	0.663395	up	no
12588	"="	chr10	-	39169300	39173252	ENSMUST00000215835	1	3953	ENSMUSG00000111055	RP24-541B4.5	0.076398	0.010428	0	0	0.34379	0.053559	0.34379	0.047607	0.450291	0.064339	0.114597	0.018736	0.076398	0.013665	0.152795	0.024943	0	0	0.152795	0.025292	1.01892	0.0270417	0.31877	0.821493	up	no
12615	"="	chr10	-	39556071	39558062	ENSMUST00000153722	2	1313	MSTRG.3413	Gm16364	1.9246	0.262696	2.9901	0.492788	3.45011	0.537496	2.18507	0.302579	3.56512	0.509396	3.68012	0.601673	3.1051	0.555386	4.35567	0.711049	1.26504	0.251339	2.87509	0.475914	0.941794	-0.0865164	0.523225	0.920441	down	no
12616	"="	chr10	-	39558496	39588452	ENSMUST00000122987	4	629	MSTRG.3414	Gm16365	1.36095	0.185761	1.13375	0.186849	0.960254	0.149599	2.40064	0.332429	0.720191	0.102903	0.720191	0.117746	1.09024	0.195004	1.77425	0.28964	1.92051	0.381568	0.561208	0.092897	0.961309	-0.0569275	0.594258	0.926194	down	no
12617	"="	chr10	-	39560025	39613667	ENSMUST00000142723	3	394	MSTRG.3414	Gm16365	0	0	0.601981	0.099211	0	0	0	0	0	0	0.721018	0.117881	1.52458	0.272691	0	0	0.977157	0.194142	0	0	0.877205	-0.189014	0.0756756	0.612654	down	no
12621	"="	chr10	-	39595859	39613682	ENSMUST00000143877	3	779	MSTRG.3414	Gm16365	2.46389	0.336306	1.34925	0.222365	0.232905	0.036284	2.05742	0.284902	2.31217	0.33037	1.05671	0.172764	2.51164	0.449238	0.837837	0.136774	1.3466	0.267543	3.2114	0.531582	0.988323	-0.0169457	0.906693	0.994297	down	no
12628	"="	chr10	-	39621412	39732007	ENSMUST00000129191	4	2011	MSTRG.3423	E130307A14Rik	0.07645	0.010435	1.57697	0.259895	2.57402	0.401008	0	0	0.078315	0.01119	4.02146	0.657479	1.64717	0.294617	2.18833	0.357238	2.23968	0.444982	2.43022	0.402274	0.748442	-0.418037	0.0265096	0.579069	down	no
12629	"="	chr10	-	39621414	39732006	ENSMUST00000151921	3	1660	MSTRG.3423	E130307A14Rik	0	0	0.090813	0.014967	0	0	0	0	0	0	0	0	0	0	0	0	0	0	0	0	1.00231	0.00332362	0.577398	0.920441	up	no
12630	"="	chr10	-	39622625	39731816	ENSMUST00000143651	4	381	MSTRG.3423	E130307A14Rik	0	0	1.92352	0.31701	1.62227	0.252734	1.39723	0.193483	2.82859	0.404158	0	0	0	0	1.38611	0.226277	0	0	0	0	1.12788	0.173612	0.22436	0.742279	up	no
12631	"="	chr10	-	39622655	39731849	ENSMUST00000139356	5	701	MSTRG.3423	E130307A14Rik	0.345475	0.047155	0.759926	0.125241	0.97676	0.15217	1.73441	0.240173	0	0	3.82832	0.625903	0	0	0	0	0	0	0	0	1.11922	0.162493	0.386775	0.851511	up	no
12632	"="	chr10	-	39622698	39732001	ENSMUST00000133302	4	438	MSTRG.3423	E130307A14Rik	0.188423	0.025719	0.022766	0.003752	0	0	0	0	0	0	0.735297	0.120216	0.244687	0.043765	0	0	0.160451	0.031879	0	0	0.982686	-0.0251969	0.539622	0.920441	down	no
12633	"="	chr10	-	39622714	39731814	ENSMUST00000139429	5	503	MSTRG.3423	E130307A14Rik	2.73342	0.373096	0	0	0.491391	0.076554	0	0	2.13565	0.305149	0	0	1.99589	0.35699	0.14843	0.024231	0.602805	0.119766	1.28857	0.213296	0.982799	-0.0250315	0.885501	0.992306	down	no
12636	"="	chr10	-	39639475	39645655	ENSMUST00000139891	3	628	MSTRG.3423	E130307A14Rik	8.90972	1.21612	9.35036	1.541	8.03328	1.25151	11.0738	1.53345	13.9274	1.99	6.67878	1.09193	8.97735	1.60571	2.83603	0.462973	3.00077	0.596194	5.71364	0.945778	1.35183	0.434918	0.0890614	0.640469	up	no
12637	"="	chr10	-	39639567	39731982	ENSMUST00000145971	4	830	MSTRG.3423	E130307A14Rik	0.113239	0.015456	0.63969	0.105425	0.532199	0.082912	1.34069	0.185653	0	0	0	0	0	0	0.184955	0.030193	0.569634	0.113175	0	0	1.03317	0.0470757	0.525385	0.920441	up	no
12647	"="	chr10	-	39653897	39728181	ENSMUST00000136862	6	608	MSTRG.3423	E130307A14Rik	6.30125	0.860082	2.63711	0.434614	3.83007	0.59669	6.29537	0.871755	6.0424	0.863358	2.46242	0.402588	4.01952	0.718941	3.77301	0.615932	3.02612	0.601232	5.2976	0.87691	1.08061	0.111845	0.437914	0.881508	up	no
12648	"="	chr10	-	39654465	39732006	ENSMUST00000149830	4	660	MSTRG.3423	E130307A14Rik	0	0	0	0	0	0	0	0	0	0	0	0	0	0	0	0	0.18382	0.036521	0	0	0.983732	-0.0236622	0.0677788	0.60017	down	no
12657	"="	chr10	-	39679016	39732006	ENSMUST00000155482	2	2803	MSTRG.3423	E130307A14Rik	8.16792	1.11487	4.85266	0.799751	8.61627	1.34234	0	0	8.2336	1.17644	0	0	4.85206	0.867851	4.03636	0.658923	0	0	3.56095	0.589444	1.14545	0.195909	0.614126	0.927517	up	no
12668	"="	chr10	-	39721413	39731967	ENSMUST00000153113	2	1756	MSTRG.3423	E130307A14Rik	0	0	0	0	0	0	0	0	0	0	0	0	0	0	0	0	2.72707	0.541817	0.06492	0.010746	0.819442	-0.287286	0.065632	0.60017	down	no
12681	"="	chr10	-	39864859	39866332	ENSMUST00000180506	2	1164	MSTRG.3453	Gm26824	5.83505	0.796449	3.75086	0.618167	4.54038	0.707349	5.31873	0.736514	2.9811	0.42595	1.29725	0.212091	2.4622	0.440395	3.56701	0.582302	2.85395	0.567025	2.33505	0.386521	1.12049	0.164132	0.208505	0.742279	up	no
12686	"="	chr10	+	39899329	39907931	ENSMUST00000181590	2	2400	MSTRG.3380	4930547M16Rik	2.26523	0.30919	2.85597	0.470683	2.68699	0.418609	1.2811	0.177401	1.97049	0.28155	1.36549	0.223248	0.630819	0.11283	0.062917	0.010271	0.926394	0.184057	0.641187	0.106136	1.13038	0.17681	0.091314	0.645243	up	no
12687	"="	chr10	+	39899359	39907483	ENSMUST00000213497	2	649	MSTRG.3380	4930547M16Rik	0	0	0	0	0	0	0.810321	0.11221	0.36387	0.051991	0.286595	0.046856	0.09245	0.016536	0.44376	0.072442	0	0	0.409861	0.067844	1.02537	0.03614	0.372384	0.843257	up	no
12713	"="	chr10	+	40164110	40169759	ENSMUST00000213387	4	862	MSTRG.3391	RP23-8O18.1	8.57124	1.16992	5.72002	0.942697	7.46524	1.16302	6.54794	0.90673	11.28	1.61173	3.11429	0.509164	4.63893	0.829731	2.9359	0.479277	4.44254	0.882646	2.42463	0.401349	1.19568	0.257826	0.0734266	0.609001	up	no
12717	"="	chr10	-	40180657	40183692	ENSMUST00000214034	1	3036	MSTRG.3395	RP24-366E11.4	2.63704	0.35994	2.51971	0.415265	2.65649	0.413856	2.56791	0.355593	2.59089	0.370194	1.82492	0.298361	1.79777	0.321554	1.54312	0.251909	1.87386	0.3723	2.08887	0.34577	1.02411	0.0343639	0.248325	0.762999	up	no
12718	"="	chr10	-	40219583	40222807	ENSMUST00000191714	1	3225	MSTRG.3396	Gm37786	0	0	0.56186	0.092598	0	0	0	0	0	0	0	0	0	0	0	0	0	0	0.28093	0.046502	1.00883	0.0126894	0.750318	0.953613	up	no
12734	"="	chr10	+	40260934	40261333	ENSMUST00000217206	1	400	ENSMUSG00000111665	RP23-371K6.1	4.365	0.595796	0	0	0	0	1.1325	0.156824	0	0	0.755	0.123437	0	0	0	0	1.1325	0.225006	0	0	1.12736	0.172954	0.377894	0.846447	up	no
12744	"="	chr10	-	40348508	40350103	ENSMUST00000143103	2	1124	MSTRG.3455	Cdk19os	0.403025	0.05501	0	0	0.23495	0.036603	0	0	1.38896	0.198459	0.537367	0.087856	0	0	0	0	0	0	0.067171	0.011119	1.0399	0.0564481	0.456082	0.891595	up	no
12745	"="	chr10	-	40349092	40350103	ENSMUST00000044774	2	540	MSTRG.3455	Cdk19os	0	0	0	0	0	0	0	0	0	0	0	0	0	0	0	0	0	0	0.139815	0.023144	0.997518	-0.00358555	0.689331	0.934186	down	no
12857	"="	chr10	+	41553762	41556552	ENSMUST00000164074	3	345	MSTRG.3489	Gm17196	9.08913	1.24061	4.31611	0.711324	6.58463	1.02582	5.44587	0.75412	10.8691	1.55301	1.61599	0.264203	0.803092	0.143643	3.0924	0.504824	1.97391	0.392178	3.71641	0.615177	1.46257	0.548508	0.0216111	0.569846	up	no
12860	"="	chr10	+	41568016	41576476	ENSMUST00000170047	4	617	MSTRG.3492	5730435O14Rik	3.43171	0.468407	0.395936	0.065253	0.631242	0.098342	1.41033	0.195295	1.5415	0.220254	0.683955	0.111822	0.136143	0.024351	0.993425	0.162173	0.799028	0.158751	0.931241	0.154148	1.12589	0.171066	0.159535	0.70607	up	no
12862	"="	chr10	+	41575564	41576465	ENSMUST00000165647	2	582	MSTRG.3492	5730435O14Rik	0	0	1.06034	0.174752	1.22108	0.190233	0	0	0	0	0	0	0	0	0	0	0	0	0	0	1.02329	0.0332216	0.641302	0.92869	up	no
12884	"="	chr10	+	41746721	41783437	ENSMUST00000215667	4	3561	MSTRG.3502	BC048559	2.03538	0.277817	1.56894	0.258572	2.50098	0.38963	1.04381	0.144542	2.20809	0.315499	0.212019	0.034664	1.17636	0.210406	0.848076	0.138446	1.27212	0.252745	1.18562	0.196256	1.0083	0.0119208	0.805738	0.970794	up	no
12885	"="	chr10	+	41746746	41753913	ENSMUST00000190793	2	417	MSTRG.3502	BC048559	0	0	0	0	0	0	0	0	0	0	0	0	1.08633	0.194304	0	0	0.36211	0.071944	0.36211	0.05994	0.918528	-0.122604	0.0748674	0.610995	down	no
12897	"="	chr10	+	41826538	41829121	ENSMUST00000214902	1	2584	MSTRG.3513	RP23-205H11.3	0	0	0	0	0	0	0	0	0	0	0	0	0	0	0	0	7.71011	1.53185	0	0	0.653927	-0.612798	0.0677788	0.60017	down	no
12920	"="	chr10	+	42018216	42018810	ENSMUST00000214172	2	249	ENSMUSG00000111103	RP23-164P21.3	1.09877	0.149976	0	0	0	0	0	0	0	0	0	0	0.606426	0.108467	1.62992	0.266079	1.56323	0.310584	0	0	0.867334	-0.20534	0.115089	0.685464	down	no
12953	"="	chr10	-	42698036	42698518	ENSMUST00000149950	2	410	MSTRG.3535	Gm15200	23.2024	3.16699	9.52195	1.56928	12.1537	1.89343	18.6171	2.57801	16.5732	2.36803	7.36585	1.20426	8.81951	1.57748	9.88537	1.61375	6.62927	1.31711	17.9171	2.96581	1.38136	0.466086	0.0841539	0.630454	up	no
12954	"="	chr10	-	42740539	42758660	ENSMUST00000129933	3	542	ENSMUSG00000086428	Gm15199	0	0	0	0	0	0	0	0	0.557196	0.079614	0	0	0	0	0	0	0	0	0	0	1.00997	0.0143179	0.637626	0.927517	up	no
12956	"="	chr10	-	42761596	42763635	ENSMUST00000181674	2	1489	MSTRG.3537	Gm26860	5.26125	0.718128	4.94023	0.814183	4.5178	0.703831	3.75218	0.519586	5.78039	0.825921	5.15044	0.842059	3.62122	0.647701	4.8677	0.794635	5.47616	1.08801	4.46206	0.738603	0.888097	-0.171212	0.0772382	0.615257	down	no
12971	"="	chr10	-	42861382	42864240	ENSMUST00000217505	2	1465	MSTRG.3542	RP23-240G3.2	3.39522	0.463427	2.78294	0.458646	0.079025	0.012311	0	0	0	0	0	0	0.913458	0.163383	0	0	0	0	0	0	1.15717	0.2106	0.292937	0.801901	up	no
12972	"="	chr10	-	42861430	42864681	ENSMUST00000216467	2	1918	MSTRG.3542	RP23-240G3.2	0.081335	0.011102	0	0	1.15511	0.179956	1.22267	0.16931	1.73201	0.247476	0.314911	0.051486	0.236184	0.042244	1.16342	0.189925	0.393639	0.078208	0.926276	0.153326	1.0023	0.00331527	0.974154	0.994297	up	no
12973	"="	chr10	-	42863102	42864699	ENSMUST00000213985	3	655	MSTRG.3542	RP23-240G3.2	0.18626	0.025423	0	0	1.30763	0.203717	0.94392	0.13071	1.61374	0.230577	0	0	0	0	0.806129	0.131598	0	0	0.741073	0.12267	1.04991	0.070263	0.494414	0.911439	up	no
12975	"="	chr10	-	42886705	42888797	ENSMUST00000214070	2	739	MSTRG.3543	RP23-240G3.3	1.02165	0.139449	0	0	0.817321	0.127331	0.604871	0.08376	0.20433	0.029195	0	0	0.40866	0.073094	0.20433	0.033356	0	0	0.20433	0.033823	1.05132	0.0722023	0.228308	0.743047	up	no
12983	"="	chr10	+	43034993	43050219	ENSMUST00000213522	3	1501	ENSMUSG00000111171	RP23-421N20.4	1.006	0.137312	0.704197	0.116056	1.2072	0.18807	1.6982	0.235159	0.1006	0.014374	0.603598	0.098684	0.201199	0.035987	0.704197	0.114958	0.1006	0.019987	0.502998	0.083261	1.10218	0.140364	0.0624638	0.60017	up	no
12984	"="	chr10	+	43035073	43048190	ENSMUST00000213469	2	389	ENSMUSG00000111171	RP23-421N20.4	0.388175	0.052984	0	0	0	0	0	0	0.388175	0.055464	0	0	0	0	0	0	0	0	0	0	1.02458	0.0350368	0.199784	0.742279	up	no
12985	"="	chr10	+	43154216	43155631	ENSMUST00000187332	1	1416	ENSMUSG00000099893	Gm29245	1.91949	0.261999	0.959746	0.158173	0.853107	0.132906	1.81285	0.251036	0.853107	0.121895	0.213277	0.034869	0.639831	0.114442	1.06638	0.174084	0	0	0	0	1.15837	0.212095	0.0183603	0.560396	up	no
12996	"="	chr10	+	43363010	43366888	ENSMUST00000213353	1	3879	MSTRG.3549	RP24-386D3.5	0	0	0	0	1.23743	0.192781	0	0	0	0	0	0	0	0	0	0	0	0	0	0	0.99803	-0.00284474	0.962775	0.994297	down	no
12999	"="	chr10	+	43412531	43413762	ENSMUST00000216518	1	1232	MSTRG.3547	RP24-386D3.6	1.42042	0.193878	2.50134	0.412237	3.94178	0.614094	2.34571	0.324824	0.044136	0.006306	1.01363	0.165721	0.414832	0.074198	1.23471	0.201562	1.01643	0.201944	0.099862	0.01653	1.08624	0.119339	0.477424	0.903193	up	no
13005	"="	chr10	+	43518571	43555817	ENSMUST00000216546	2	910	MSTRG.3553	RP23-288B18.2	4.14835	0.566225	4.92308	0.811356	3.48461	0.542871	5.19508	0.719392	4.57714	0.653997	0.331868	0.054258	2.15165	0.384849	1.33414	0.217793	1.81558	0.360721	1.6671	0.275954	1.25774	0.330838	0.0131999	0.538587	up	no
13020	"="	chr10	+	43593397	43707283	ENSMUST00000215599	5	1188	ENSMUSG00000075184	F930017D23Rik	0.13453	0.018363	0	0	0.384119	0.059842	0	0	0	0	0.254209	0.041561	0	0	0.254209	0.041499	0	0	0	0	0.998531	-0.00212068	0.943712	0.994297	down	no
13021	"="	chr10	+	43593397	43709668	ENSMUST00000213342	5	2141	ENSMUSG00000075184	F930017D23Rik	1.28706	0.175676	1.66709	0.274747	0	0	1.90425	0.263692	2.06106	0.29449	0.950957	0.155475	0.141056	0.02523	0.141056	0.023027	0.183404	0.036439	0.984587	0.162978	1.1886	0.249259	0.0251362	0.577448	up	no
13022	"="	chr10	+	43593426	43605303	ENSMUST00000216878	3	452	ENSMUSG00000075184	F930017D23Rik	0	0	0.41344	0.068138	0	0	0	0	0	0	0	0	0	0	0	0	0	0	0	0	1.01027	0.014747	0.577398	0.920441	up	no
13023	"="	chr10	+	43593426	43630916	ENSMUST00000099888	3	1836	ENSMUSG00000075184	F930017D23Rik	0	0	0	0	0.493464	0.076877	0.164488	0.022778	0.657952	0.09401	0.187685	0.030685	0	0	0.164488	0.026852	0	0	0.657952	0.108911	1.00388	0.00558059	0.916678	0.994297	up	no
13024	"="	chr10	+	43593439	43604627	ENSMUST00000217420	2	406	ENSMUSG00000075184	F930017D23Rik	0	0	0	0	0	0	0	0	0	0	0	0	0	0	0.743842	0.12143	0	0	0	0	0.981583	-0.0268181	0.561088	0.920441	down	no
13025	"="	chr10	+	43623747	43630806	ENSMUST00000216735	2	1729	ENSMUSG00000075184	F930017D23Rik	0.201272	0.027472	0	0	0	0	0	0	0	0	0	0	0	0	0	0	0	0	0	0	1.00912	0.0130958	0.227111	0.742279	up	no
13027	"="	chr10	+	43659318	43663498	ENSMUST00000214968	2	3374	ENSMUSG00000111565	RP23-177D16.3	0.089508	0.012217	0.044754	0.007376	0.089508	0.013945	0	0	0	0	0.313278	0.051219	0	0	0.223311	0.036455	0	0	0.089508	0.014816	0.997259	-0.00396043	0.826576	0.976952	down	no
13028	"="	chr10	-	43681001	43687302	ENSMUST00000217559	4	463	ENSMUSG00000111749	RP23-177D16.4	0	0	0	0	0	0	0	0	0	0	0.151419	0.024756	0	0	0	0	0	0	0	0	0.999808	-0.000276643	0.974614	0.994297	down	no
13029	"="	chr10	-	43690726	43691828	ENSMUST00000214822	2	687	ENSMUSG00000111575	RP23-177D16.5	0	0	0.219796	0.036224	0	0	0	0	0.219796	0.031405	0	0	0	0	0	0	0	0	0	0	1.00957	0.0137403	0.400964	0.860718	up	no
13030	"="	chr10	+	43706898	43708292	ENSMUST00000215845	2	372	ENSMUSG00000075184	F930017D23Rik	0	0	0	0	0.125448	0.019544	0	0	0	0	0	0	0.067204	0.01202	0	0	0	0	0	0	0.996634	-0.00486465	0.540565	0.920441	down	no
13031	"="	chr10	-	43740114	43743087	ENSMUST00000214129	3	2001	ENSMUSG00000111377	RP23-402F24.3	0.150925	0.0206	0.148784	0.024521	0.226387	0.035269	0.301849	0.041799	0.450775	0.064408	0	0	0	0	0	0	0	0	0.294853	0.048807	1.02957	0.0420481	0.112705	0.680374	up	no
13032	"="	chr10	+	43745809	43757569	ENSMUST00000213330	2	1136	ENSMUSG00000111422	RP23-402F24.6	0	0	0	0	0	0	0	0	0.528169	0.075467	0	0	0	0	0.033451	0.005461	0.097711	0.019413	0	0	0.999751	-0.000359231	0.989939	0.997384	down	no
13033	"="	chr10	+	43745856	43752880	ENSMUST00000217501	3	1884	ENSMUSG00000111422	RP23-402F24.6	0	0	0.066348	0.010935	0.31374	0.048878	0.080149	0.011099	0.372081	0.053164	0.014862	0.00243	0	0	0.480892	0.078504	0	0	0	0	0.999909	-0.000131388	0.997065	0.999223	down	no
13034	"="	chr10	+	43746158	43765836	ENSMUST00000215747	4	1060	ENSMUSG00000111422	RP23-402F24.6	0.111927	0.015277	0.404469	0.066659	0.072845	0.011349	0.982567	0.136061	1.1018	0.157429	0	0	0.408762	0.073112	0	0	0.116073	0.023061	0	0	1.05633	0.0790571	0.22801	0.742949	up	no
13038	"="	chr10	+	43826580	43833301	ENSMUST00000217125	2	1060	ENSMUSG00000111342	RP23-402F24.5	0.05	0.006825	0	0	0	0	0	0	0	0	0	0	0	0	0	0	0	0	0	0	1.00228	0.00328673	0.227111	0.742279	up	no
13066	"="	chr10	-	44418400	44424324	ENSMUST00000215400	3	2587	ENSMUSG00000111078	RP23-145G7.2	0.438724	0.059883	0.472053	0.077798	0.279378	0.043525	0.676284	0.093649	0.280319	0.040053	0.075377	0.012324	0	0	0.234005	0.038201	0.145342	0.028877	0	0	1.05293	0.0744039	0.0136419	0.540984	up	no
13074	"="	chr10	-	44597889	44602174	ENSMUST00000216739	2	4129	MSTRG.3570	RP24-167A12.4	1.60838	0.219534	1.85916	0.306402	2.23081	0.347539	1.08577	0.150353	3.1432	0.449111	1.49988	0.245219	0.950836	0.170069	1.00121	0.163444	0.841124	0.167115	1.37923	0.228303	1.04786	0.0674432	0.409081	0.864748	up	no
13075	"="	chr10	+	44598720	44689081	ENSMUST00000217008	4	1093	MSTRG.3571	RP24-167A12.1	1.0189	0.139074	0.552607	0.091073	0.828911	0.129137	0	0	1.93413	0.276354	1.92895	0.31537	0.096066	0.017183	0	0	0	0	0	0	1.08408	0.116477	0.389919	0.853713	up	no
13076	"="	chr10	+	44599867	44689081	ENSMUST00000214824	4	810	MSTRG.3571	RP24-167A12.1	0.305025	0.041634	0	0	0	0	0.82716	0.114541	0	0	0	0	0	0	0.48969	0.07994	0	0	1.44901	0.239855	1.02051	0.0292914	0.720703	0.94463	up	no
13081	"="	chr10	+	44647518	44662496	ENSMUST00000217458	2	663	MSTRG.3576	RP24-167A12.2	0	0	0.227753	0.037535	0.699849	0.10903	1.03057	0.142708	0	0	0	0	0.07089	0.01268	0	0	0	0	0.545369	0.090275	1.04507	0.0635985	0.332906	0.828549	up	no
13083	"="	chr10	+	44697180	44699931	ENSMUST00000217069	1	2752	ENSMUSG00000111641	RP24-167A12.5	0	0	0.274346	0.045214	0.329215	0.051289	0	0	0	0	0.274346	0.044854	0.219477	0.039256	0.493823	0.080615	0	0	0	0	0.98335	-0.0242231	0.520731	0.920441	down	no
13084	"="	chr10	+	44715558	44717165	ENSMUST00000216787	2	646	ENSMUSG00000111362	RP24-167A12.3	0.467492	0.06381	0.467492	0.077046	0	0	0	0	0	0	0	0	0	0	0	0	0	0	0	0	1.03275	0.0464951	0.189392	0.736694	up	no
13085	"="	chr10	-	44730769	44738900	ENSMUST00000213122	2	1157	ENSMUSG00000111494	RP24-167A12.6	0	0	0	0	0	0	0	0	0	0	0.52204	0.08535	0	0	0	0	0	0	0	0	0.999358	-0.000926527	0.974614	0.994297	down	no
13086	"="	chr10	+	44730940	44823886	ENSMUST00000217315	2	2265	ENSMUSG00000110893	RP23-188F7.1	0	0	0	0	0	0	0	0	0	0	0	0	0	0	0.133333	0.021766	0	0	0	0	0.996514	-0.00503873	0.561088	0.920441	down	no
13088	"="	chr10	-	44851393	44866786	ENSMUST00000214570	3	2762	ENSMUSG00000111868	RP24-275P22.1	0	0	0.109341	0.01802	0.250203	0.038979	0	0	0.109341	0.015623	0	0	0	0	0.109341	0.01785	0.273353	0.05431	0	0	0.977554	-0.0327516	0.0282924	0.585422	down	no
13094	"="	chr10	+	45024302	45028152	ENSMUST00000214642	4	625	ENSMUSG00000110891	RP23-199N18.2	0.4832	0.065954	0	0	0	0	0	0	0	0	0	0	0.452	0.080846	0	0	1.38353	0.274881	0.38505	0.063737	0.889679	-0.168642	0.0588639	0.60017	down	no
13127	"="	chr10	+	45656955	45661912	ENSMUST00000215636	1	4958	MSTRG.3598	RP23-360L22.2	0.257909	0.035203	0.25807	0.042532	0	0	0.361969	0.050124	0	0	1.73764	0.284092	0	0	0	0	0	0	0	0	1.03587	0.0508404	0.553379	0.920441	up	no
13135	"="	chr10	+	45807562	45809931	ENSMUST00000213571	1	2370	ENSMUSG00000110874	RP24-295B16.1	0.034599	0.004723	0.060338	0.009944	0	0	0.026371	0.003652	0.069198	0.009887	0	0	0.222363	0.039772	0	0	0	0	0.127426	0.021093	0.99327	-0.00974164	0.551946	0.920441	down	no
13136	"="	chr10	+	45807704	45852018	ENSMUST00000213245	3	1892	ENSMUSG00000110874	RP24-295B16.1	0.389812	0.053207	0.163848	0.027003	0	0	1.4556	0.201565	2.58063	0.36873	0	0	0.040698	0.007279	0	0	0	0	0	0	1.14129	0.190661	0.132836	0.687231	up	no
13138	"="	chr10	+	45828718	45852253	ENSMUST00000214947	2	1938	ENSMUSG00000110874	RP24-295B16.1	0	0	0	0	1.69582	0.264193	1.3888	0.192315	0	0	0	0	0	0	0	0	0	0	0	0	1.06851	0.0955966	0.358764	0.833506	up	no
13139	"="	chr10	+	45837880	45852283	ENSMUST00000215085	2	2186	ENSMUSG00000110874	RP24-295B16.1	1.01897	0.139084	1.65782	0.27322	1.85933	0.289667	0.338787	0.046914	1.64245	0.234679	0.898658	0.146924	0.887923	0.158816	0.862763	0.140843	2.14135	0.425446	1.62168	0.268437	0.881796	-0.181483	0.0250178	0.577055	down	no
13151	"="	chr10	-	47016652	47102832	ENSMUST00000214355	3	396	ENSMUSG00000110843	RP24-165I13.1	0	0	0	0	0.085859	0.013376	0	0	0.030303	0.00433	0	0	0	0	0	0	0	0	0	0	1.00041	0.000593154	0.888589	0.993336	up	no
13156	"="	chr10	+	47640123	47640534	ENSMUST00000217715	1	412	ENSMUSG00000112702	RP23-479A12.1	1.46602	0.200103	1.09952	0.181207	1.28277	0.199843	0	0	1.09952	0.157102	0.73301	0.119842	0	0	1.09952	0.179492	0	0	1.09952	0.182002	1.05967	0.0836187	0.420612	0.871429	up	no
13180	"="	chr10	-	49188994	49192365	ENSMUST00000219875	1	3372	MSTRG.3608	RP24-255E19.4	0.089561	0.012225	0	0	0	0	0	0	0	0	0	0	0	0	0	0	0	0	0	0	1.00408	0.00587146	0.227111	0.742279	up	no
13182	"="	chr10	-	49219422	49225653	ENSMUST00000180729	2	2221	MSTRG.3609	Gm26543	10.8273	1.47785	8.58813	1.41538	7.85519	1.22377	11.6343	1.61107	8.7488	1.25006	7.08508	1.15836	6.73294	1.20427	9.84128	1.60656	6.9815	1.38709	6.75849	1.11873	1.06514	0.0910377	0.356819	0.832343	up	no
13185	"="	chr10	-	49482000	49484479	ENSMUST00000218320	1	2480	MSTRG.3611	RP23-154M15.1	0	0	0	0	0.121774	0.018971	0.243548	0.033725	0	0	0	0	0	0	0	0	0	0	0	0	1.01286	0.0184367	0.193857	0.741154	up	no
13187	"="	chr10	-	49661647	49663273	ENSMUST00000220278	1	1627	MSTRG.3612	RP23-296O20.1	0	0	0.453596	0.074756	0	0	0	0	0	0	0	0	0	0	0	0	0	0	0	0	1.01124	0.0161289	0.577398	0.920441	up	no
13188	"="	chr10	-	49700363	49702834	ENSMUST00000219161	1	2472	MSTRG.3613	RP24-421G4.5	0	0	0.115696	0.019067	0.244337	0.038065	0	0	0.122168	0.017456	0	0	0	0	0	0	0	0	0	0	1.00476	0.00685722	0.509922	0.918321	up	no
13197	"="	chr10	-	50292646	50296142	ENSMUST00000215028	1	3497	MSTRG.3606	RP23-285L15.1	525.956	71.7897	493.469	81.327	552.899	86.1365	555.264	76.8905	592.216	84.6179	417.815	68.3097	471.032	84.25	449.753	73.4207	388.731	77.2332	431.402	71.4098	0.987367	-0.018342	0.762853	0.957691	down	no
13198	"="	chr10	-	50333764	50334749	ENSMUST00000217629	1	986	MSTRG.3616	RP23-309H21.1	76.8064	10.4836	42.9793	7.08328	56.3614	8.78059	61.4651	8.51141	57.5506	8.22302	54.2862	8.87541	47.0416	8.41397	52.6801	8.59985	41.0758	8.16097	45.8887	7.59594	1.06467	0.0904034	0.448536	0.887546	up	no
13200	"="	chr10	+	50424086	50424340	ENSMUST00000216959	1	255	MSTRG.3614	RP24-236E2.2	65.0706	8.88174	47.6797	7.85793	46.6863	7.27329	57.9137	8.01963	46.6674	6.66799	0	0	43.0314	7.6967	41.9244	6.84403	31.9294	6.34376	23.0054	3.80808	1.24552	0.316747	0.662046	0.934186	up	no
13201	"="	chr10	-	50425044	50425330	ENSMUST00000213811	1	287	MSTRG.3617	RP24-236E2.3	0	0	0	0	287.495	44.7891	0	0	211.194	30.1761	441.58	72.1951	0	0	293.912	47.9802	261.25	51.9053	205.222	33.9703	0.0852061	-3.5529	0.14852	0.69272	down	no
13211	"="	chr10	+	50696472	50696841	ENSMUST00000217818	1	370	MSTRG.3619	RP23-239G23.3	0	0	0	0	0	0	0	0	3.93526	0.562283	0	0	0	0	0	0	0	0	0	0	1.0595	0.0833893	0.637626	0.927517	up	no
13243	"="	chr10	-	51489530	51522447	ENSMUST00000219828	4	874	ENSMUSG00000112766	RP23-202A18.4	0.848066	0.115756	1.25776	0.207287	0.391127	0.060934	0	0	0.668362	0.095498	2.41337	0.394569	0.172769	0.030902	0.839939	0.137117	0	0	0.445484	0.073741	1.03856	0.054588	0.651868	0.9323	up	no
13259	"="	chr10	+	51526340	51531161	ENSMUST00000220221	3	1242	ENSMUSG00000112843	RP23-325K4.10	1.11878	0.152707	1.63768	0.269901	0.15781	0.024585	0.466134	0.064548	1.51467	0.216421	0.499224	0.08162	0.381016	0.068149	0.484603	0.07911	0.468076	0.092998	0.418455	0.069267	1.05754	0.0807147	0.332214	0.828549	up	no
13302	"="	chr10	-	52379196	52381226	ENSMUST00000218206	1	2031	MSTRG.3630	RP23-383C2.4	0	0	0	0	0	0	0	0	0	0	0	0	0	0	0	0	4.02176	0.799046	0	0	0.764509	-0.387394	0.0677788	0.60017	down	no
13312	"="	chr10	+	52450369	52452515	ENSMUST00000218661	1	2147	ENSMUSG00000112563	RP23-383C2.10	1.36706	0.186596	0.831005	0.136955	0.919112	0.143189	1.15929	0.160534	0.736376	0.105216	0.890855	0.145648	1.66014	0.296937	1.26525	0.206548	3.49895	0.695174	0.826386	0.136791	0.81183	-0.30075	0.0330961	0.597852	down	no
13313	"="	chr10	-	52451409	52453591	ENSMUST00000220145	1	2183	ENSMUSG00000112361	RP23-383C2.9	0.069171	0.009441	0.138342	0.0228	0	0	0.138342	0.019157	0.138342	0.019767	0.484196	0.079163	1.17041	0.209342	0.553367	0.090335	2.49015	0.494745	0.415025	0.068699	0.78724	-0.345124	0.00704663	0.475136	down	no
13320	"="	chr10	+	52594012	52594619	ENSMUST00000217856	1	608	ENSMUSG00000112552	RP24-507K2.3	0	0	0	0	0	0	0	0	0	0	0	0	0	0	0	0	0	0	0.248355	0.04111	0.995633	-0.00631343	0.689331	0.934186	down	no
13321	"="	chr10	+	52594016	52600673	ENSMUST00000219654	4	1424	ENSMUSG00000112552	RP24-507K2.3	0	0	0	0	0	0	0.040028	0.005543	0	0	0	0	0	0	0	0	0	0	0	0	1.00217	0.00312308	0.143807	0.687231	up	no
13323	"="	chr10	+	52693838	52697673	ENSMUST00000220050	1	3836	MSTRG.3636	RP24-495I3.1	3.81752	0.521068	0	0	0	0	1.8501	0.256194	0	0	0.433003	0.070793	1.09984	0.196721	0.866006	0.141373	0	0	0	0	1.17397	0.231393	0.162326	0.709478	up	no
13326	"="	chr10	+	52824305	52826842	ENSMUST00000218808	1	2538	MSTRG.3639	RP23-443L2.1	0	0	1.24823	0.205716	0.967888	0.150788	2.34102	0.324174	2.27823	0.325522	1.12707	0.184268	1.12864	0.201872	1.95902	0.319804	1.24626	0.247607	0	0	0.978104	-0.0319401	0.815569	0.973605	down	no
13329	"="	chr10	+	53102543	53104953	ENSMUST00000218783	2	693	MSTRG.3642	RP23-50F14.2	0	0	0	0	0	0	1.17355	0.162508	0.527046	0.075306	0	0	0	0	0.23071	0.037663	0	0	0	0	1.06437	0.089995	0.145084	0.688508	up	no
13330	"="	chr10	+	53181180	53220463	ENSMUST00000219795	3	1457	ENSMUSG00000112376	RP24-124K4.6	0	0	0	0	0	0	0.207275	0.028703	0	0	0	0	0	0	0	0	0	0	0	0	1.01114	0.0159885	0.143807	0.687231	up	no
13332	"="	chr10	+	53235187	53260736	ENSMUST00000219101	3	1163	ENSMUSG00000112835	RP24-124K4.2	0	0	0	0	0	0	0.129837	0.017979	0	0	0	0	0	0	0	0	0	0	0	0	1.007	0.0100677	0.143807	0.687231	up	no
13337	"="	chr10	+	53280281	53283686	ENSMUST00000219618	3	646	MSTRG.3644	RP24-124K4.5	0.233746	0.031905	0.467492	0.077046	1.40248	0.218493	3.0387	0.420786	0.233746	0.033398	0.467492	0.076432	0.233746	0.041808	0.934985	0.152633	0.467492	0.092882	0.233746	0.038692	1.08594	0.118945	0.362944	0.836727	up	no
13345	"="	chr10	-	53337753	53345085	ENSMUST00000218351	2	1375	MSTRG.3647	RP23-349H12.7	0.387956	0.052954	0.112956	0.018616	0.287077	0.044724	0.27052	0.03746	0.299663	0.042817	0.258155	0.042206	0.12394	0.022168	0.045818	0.00748	0.169335	0.033644	0.137455	0.022753	1.0147	0.0210485	0.21147	0.742279	up	no
13348	"="	chr10	+	53379452	53381386	ENSMUST00000220436	1	1935	MSTRG.3648	RP23-349H12.6	1.09251	0.14912	0.936434	0.154331	0.234109	0.036472	0.624289	0.086449	1.40465	0.200701	0.624289	0.102067	1.56072	0.279155	0	0	0.546253	0.10853	0.078036	0.012917	1.01034	0.0148466	0.882924	0.991584	up	no
13349	"="	chr10	+	53409882	53424272	ENSMUST00000218737	3	1855	ENSMUSG00000112132	RP23-349H12.5	0.162803	0.022222	0	0	0	0	0.143605	0.019886	0	0	0	0	0	0	0	0	0	0	0	0	1.01519	0.0217455	0.0257055	0.578823	up	no
13351	"="	chr10	+	53488222	53514165	ENSMUST00000218925	4	1505	ENSMUSG00000112733	RP24-496C8.7	0	0	0	0	0	0	0	0	0	0	0.200664	0.032807	0	0	0.100332	0.016379	0.143522	0.028515	0.200664	0.033216	0.980891	-0.0278348	0.049663	0.60017	down	no
13352	"="	chr10	-	53498443	53518989	ENSMUST00000218774	4	5486	ENSMUSG00000112739	RP24-496C8.2	0	0	0	0	0.262617	0.040913	0.578017	0.080041	0	0	0.110098	0.018	0	0	0.055049	0.008987	0.165148	0.032812	0.234295	0.038783	1.00926	0.0133008	0.693996	0.935284	up	no
13353	"="	chr10	+	53510548	53514547	ENSMUST00000218707	2	1285	ENSMUSG00000112733	RP24-496C8.7	0.235019	0.032079	0	0	0	0	0	0	0.11751	0.01679	0	0	0	0	0	0	0	0	0.235019	0.038903	1.00862	0.0123888	0.517272	0.920441	up	no
13368	"="	chr10	+	53569669	53571582	ENSMUST00000218795	2	1861	MSTRG.3660	RP24-496C8.9	595.719	81.312	514.507	84.7942	583.596	90.9188	639.556	88.5629	604.688	86.3998	491.861	80.4158	483.726	86.5205	476.068	77.7164	388.618	77.2109	494.583	81.8681	1.06161	0.0862551	0.146896	0.690851	up	no
13369	"="	chr10	-	53570625	53575756	ENSMUST00000219731	2	2705	MSTRG.3661	RP24-496C8.8	404.927	55.27	391.6	64.5383	354.091	55.1642	421.26	58.3342	396.638	56.673	307.697	50.3062	346.81	62.0313	316.356	51.6441	287.452	57.1111	314.307	52.0272	1.02113	0.030166	0.732214	0.94808	up	no
13388	"="	chr10	+	53614369	53615274	ENSMUST00000219458	1	906	MSTRG.3672	RP24-366H8.3	0	0	0	0	0	0	15.146	2.09736	12.6483	1.80723	0	0	0	0	0	0	0	0	0	0	1.77975	0.831674	0.136023	0.687231	up	no
13414	"="	chr10	-	53798024	53803529	ENSMUST00000217870	2	764	ENSMUSG00000112809	RP23-8N6.2	0.395288	0.053954	0	0	0	0	0	0	0	0	0	0	0	0	0	0	0	0	0	0	1.01776	0.0253923	0.227111	0.742279	up	no
13424	"="	chr10	+	54063811	54065069	ENSMUST00000219148	2	1025	MSTRG.3689	RP24-324P5.6	4.12488	0.563021	2.06244	0.339904	7.65463	1.19252	8.76878	1.21426	8.97268	1.28205	3.66634	0.59942	6.77658	1.21208	3.66634	0.598518	4.71415	0.93661	2.16488	0.358352	0.979675	-0.0296243	0.907598	0.994297	down	no
13425	"="	chr10	+	54075922	54081081	ENSMUST00000181899	3	1230	MSTRG.3690	Gm16998	2.80162	0.382404	2.49578	0.411322	4.81234	0.749718	2.51951	0.348891	1.71369	0.244858	1.24166	0.203003	1.90745	0.341172	3.51408	0.573661	0.853599	0.169594	3.91289	0.6477	1.02308	0.0329252	0.853618	0.983932	up	no
13449	"="	chr10	+	56431981	56475967	ENSMUST00000218830	6	2006	ENSMUSG00000112833	RP23-184H3.3	0	0	0	0	0	0	0.301097	0.041695	0.451645	0.064533	0	0	0	0	0	0	0	0	0	0	1.02439	0.0347679	0.207996	0.742279	up	no
13454	"="	chr10	-	56909674	56914765	ENSMUST00000217761	2	1722	ENSMUSG00000112837	RP24-501G17.1	0	0	0	0	0	0	0.434959	0.060231	0	0	0	0	0.297775	0.053261	0	0	0	0	0	0	1.00924	0.0132739	0.663628	0.934186	up	no
13455	"="	chr10	-	56970329	56982232	ENSMUST00000220080	6	1249	ENSMUSG00000112327	RP24-501G17.2	0	0	0	0	0	0	0	0	0	0	0	0	0	0	0	0	0	0	0.241793	0.040024	0.995746	-0.00614988	0.689331	0.934186	down	no
13462	"="	chr10	-	57478381	57486351	ENSMUST00000180831	4	723	ENSMUSG00000097370	4930467K11Rik	0	0	0	0	0.208852	0.032537	0	0	0	0	0	0	0.191786	0.034303	0	0	0	0	0	0	0.990778	-0.013367	0.429949	0.877226	down	no
13593	"="	chr10	-	59799199	59800254	ENSMUST00000168284	2	519	MSTRG.3736	Gm17059	2.03661	0.277985	0.872832	0.143849	3.20038	0.498591	3.49133	0.483464	2.61272	0.373314	0.872832	0.142702	0.872832	0.156117	0.581888	0.094991	3.20038	0.635855	0.581888	0.09632	1.00492	0.00708649	0.963206	0.994297	up	no
13681	"="	chr10	-	60928226	60938132	ENSMUST00000036304	3	853	ENSMUSG00000037247	Pldi	0.177022	0.024162	0	0	0	0	0	0	0	0	0	0	0	0	0.177022	0.028898	0	0	0.663273	0.109791	0.992092	-0.0114546	0.771219	0.960297	down	no
13682	"="	chr10	+	60931991	60940942	ENSMUST00000182497	5	2929	ENSMUSG00000098055	Gm26947	1.64132	0.22403	1.94243	0.320125	1.82213	0.283871	0.978662	0.135521	1.59581	0.228015	0.971865	0.158893	0.745582	0.133357	1.0064	0.164292	0.773301	0.15364	0.926255	0.153323	1.04564	0.0643842	0.188814	0.736329	up	no
13684	"="	chr10	+	61031303	61038080	ENSMUST00000177492	3	1131	ENSMUSG00000093568	Gm20611	0	0	0	0	0	0	0	0	0	0	0	0	0	0	0	0	0	0	0.176901	0.029282	0.99687	-0.00452287	0.689331	0.934186	down	no
13685	"="	chr10	-	61038229	61042811	ENSMUST00000177065	3	698	ENSMUSG00000093489	Gm20625	34.8583	4.75795	26.0967	4.30091	31.857	4.96303	31.2708	4.33025	29.405	4.20149	22.8822	3.74107	23.0255	4.11839	18.0061	2.93944	24.3582	4.83949	22.7538	3.76643	1.05302	0.0745397	0.532184	0.920441	up	no
13686	"="	chr10	-	61046422	61051900	ENSMUST00000176406	3	587	ENSMUSG00000093573	Gm20610	0	0	0	0	0	0	0	0	0	0	0.356048	0.058211	0	0	0	0	0	0	0	0	0.999556	-0.000640062	0.974614	0.994297	down	no
13720	"="	chr10	+	61359666	61361407	ENSMUST00000219025	1	1742	MSTRG.3771	RP24-323A22.4	0.520092	0.070989	0.43341	0.071429	1.79966	0.28037	0.86682	0.120033	1.8186	0.259847	0.512629	0.083811	1.12687	0.201554	1.56028	0.25471	0.86682	0.17222	0.520092	0.086091	0.939575	-0.0899203	0.266208	0.780312	down	no
13721	"="	chr10	-	61379414	61381048	ENSMUST00000219196	1	1635	MSTRG.3772	RP23-55A6.2	0	0	0	0	0	0	0	0	0	0	0	0	0	0	2.40122	0.391992	0	0	2.66687	0.441447	0.910863	-0.134695	0.425408	0.874178	down	no
13725	"="	chr10	-	61446902	61450717	ENSMUST00000220281	2	2142	MSTRG.3774	RP23-55A6.4	6.30255	0.86026	11.4435	1.88597	1.87068	0.291434	20.6778	2.86337	9.63344	1.37646	15.1127	2.47081	13.311	2.38083	11.3842	1.85844	10.3725	2.06081	10.119	1.67499	0.896401	-0.157784	0.650066	0.931649	down	no
13726	"="	chr10	-	61473576	61476937	ENSMUST00000217740	1	3362	MSTRG.3775	D830039M14Rik	0.179655	0.024522	0.044914	0.007402	0	0	0.112284	0.015549	0	0	0.044914	0.007343	0.089827	0.016067	0.134741	0.021996	0.044914	0.008924	0.176681	0.029246	1.00031	0.00044851	0.96453	0.994297	up	no
13730	"="	chr10	-	61494917	61496290	ENSMUST00000220313	2	392	MSTRG.3778	RP23-117C21.1	0	0	0.385204	0.063484	0.385204	0.060011	0.385204	0.053341	0.385204	0.055039	0.385204	0.062978	0	0	0.385204	0.062883	0	0	1.39191	0.230403	1.0033	0.0047504	0.949928	0.994297	up	no
13731	"="	chr10	-	61496600	61498097	ENSMUST00000220094	2	723	MSTRG.3779	RP23-117C21.2	0.052559	0.007174	0	0	0.417704	0.065074	0.626556	0.086763	0.626556	0.089524	1.04426	0.170729	0.388677	0.06952	0	0	1.87967	0.373454	0	0	0.888073	-0.17125	0.157171	0.703559	down	no
13732	"="	chr10	-	61496650	61499601	ENSMUST00000219324	3	649	MSTRG.3779	RP23-117C21.2	0	0	0	0	0	0	0	0	0	0	0	0	0	0	0	0	0.530046	0.10531	0	0	0.95525	-0.0660497	0.0677788	0.60017	down	no
13735	"="	chr10	+	61570911	61575064	ENSMUST00000219114	1	4154	MSTRG.3781	RP24-323H7.5	0	0	0	0	0	0	0.47027	0.065121	1.21222	0.173206	0.402684	0.065836	0	0	0	0	1.01781	0.20222	0	0	0.961454	-0.0567109	0.531214	0.920441	down	no
13736	"="	chr10	-	61585393	61611074	ENSMUST00000186677	4	2230	ENSMUSG00000101792	Gm28447	0	0	0.270852	0.044638	0.067713	0.010549	0.067489	0.009346	0	0	0	0	0	0	0	0	0	0	0	0	1.01035	0.0148565	0.365629	0.838749	up	no
13737	"="	chr10	-	61591241	61592217	ENSMUST00000186283	1	977	ENSMUSG00000101792	Gm28447	0	0	0	0	0	0	0.000512	7.1e-05	0	0	0	0	0	0	0	0	0	0	0.276356	0.045745	0.995181	-0.00696944	0.69095	0.934772	down	no
13743	"="	chr10	-	61674789	61680255	ENSMUST00000219142	2	387	MSTRG.3784	RP24-323H7.7	0.390181	0.053257	0	0	0	0	0	0	2.14987	0.307181	0	0	0.390181	0.069789	0	0	0	0	0	0	1.03486	0.0494378	0.643704	0.929573	up	no
13828	"="	chr10	+	62340256	62349851	ENSMUST00000123457	2	522	MSTRG.3801	Hk1os	0.635716	0.086771	0	0	0	0	0	0	0	0	0	0	0	0	0	0	0	0	0	0	1.02826	0.0402086	0.227111	0.742279	up	no
13829	"="	chr10	+	62340607	62350527	ENSMUST00000143122	2	1218	MSTRG.3801	Hk1os	0.679725	0.092778	1.28079	0.211082	3.16338	0.492826	0.845649	0.117102	2.20898	0.315626	0.998358	0.163224	0.247947	0.044348	0.972567	0.158768	2.17324	0.43178	1.14403	0.189371	0.917907	-0.12358	0.236008	0.749528	down	no
13830	"="	chr10	+	62340622	62363367	ENSMUST00000142968	3	343	MSTRG.3801	Hk1os	0.078717	0.010744	0.752187	0.123965	0	0	1.09329	0.151394	0.253181	0.036175	0	0	0	0	0	0	0	0	0	0	1.08493	0.117599	0.0576285	0.60017	up	no
13866	"="	chr10	+	62577694	62579069	ENSMUST00000199616	1	1376	MSTRG.3811	4933428P19Rik	4.98837	0.680882	3.51163	0.57874	2.19477	0.341925	3.07267	0.42549	2.19477	0.313596	3.50727	0.573413	4.38954	0.785123	2.52398	0.412032	3.07267	0.610481	2.38953	0.395539	0.950264	-0.0735995	0.578102	0.920748	down	no
13870	"="	chr10	+	62602350	62604128	ENSMUST00000218594	1	1779	MSTRG.3813	RP24-255E8.3	0.933671	0.12744	0.679033	0.111909	0.594154	0.092564	1.35807	0.188059	0.631816	0.090276	0	0	0	0	0.169758	0.027712	0.254637	0.050591	0.903316	0.149526	1.09656	0.132988	0.045897	0.60017	up	no
13905	"="	chr10	-	62781757	62783187	ENSMUST00000218355	1	1431	MSTRG.3816	RP24-550H10.3	0	0	0	0	0	0	0	0	0	0	5.35623	0.875706	0	0	7.92308	1.29342	0	0	0	0	0.869736	-0.20135	0.550158	0.920441	down	no
13912	"="	chr10	-	62858124	62859994	ENSMUST00000220243	1	1871	ENSMUSG00000112309	RP23-303I23.2	0	0	0	0	0.564939	0.088012	0.887761	0.122933	0	0	0.080706	0.013195	0	0	0.564939	0.092224	0	0	0	0	1.03051	0.0433545	0.476992	0.902914	up	no
13941	"="	chr10	+	62998779	62999689	ENSMUST00000129470	2	568	MSTRG.3831	Gm16135	4.72527	0.64497	12.4898	2.05841	4.28742	0.667941	3.5189	0.487281	4.18043	0.597313	1.88059	0.307463	2.12676	0.380397	2.12676	0.347186	1.32923	0.264091	4.73744	0.784187	1.27742	0.353235	0.245934	0.760182	up	no
13966	"="	chr10	-	63055603	63057467	ENSMUST00000155982	3	538	MSTRG.3834	Gm16143	2.69331	0.36762	2.57249	0.423964	0.561338	0.087451	1.68402	0.233195	5.15086	0.735972	0.842007	0.137662	1.68402	0.301207	0.842007	0.137455	1.19888	0.238195	1.08922	0.180298	1.11087	0.15169	0.366853	0.839484	up	no
13983	"="	chr10	-	63072052	63075060	ENSMUST00000218358	2	396	MSTRG.3835	RP23-325G13.2	29.7424	4.05966	18.0505	2.97485	20.9722	3.26728	27.8207	3.85249	21.346	3.04998	11.0581	1.80792	34.6616	6.19966	33.1742	5.41559	16.3965	3.25766	22.8712	3.78587	0.884423	-0.177191	0.609425	0.927517	down	no
13991	"="	chr10	-	63243068	63244153	ENSMUST00000054837	2	464	MSTRG.3837	1700120B22Rik	1.54762	0.211241	0.198276	0.032677	0.332557	0.051809	0	0	1.23288	0.176158	0	0	0	0	0.603448	0.098511	0	0	0.040948	0.006778	1.07644	0.106266	0.229668	0.744328	up	no
14006	"="	chr10	-	63292286	63295793	ENSMUST00000181342	2	2502	MSTRG.3840	Gm26789	28.0963	3.83498	19.7098	3.24831	29.8309	4.64739	25.7918	3.57153	30.6507	4.37947	16.9576	2.77245	18.6075	3.32819	23.6259	3.85685	15.9896	3.17683	17.9321	2.96829	1.09298	0.128265	0.301922	0.809344	up	no
14051	"="	chr10	+	66640918	66641862	ENSMUST00000189480	2	643	ENSMUSG00000101338	Gm28139	0	0	0	0	0	0	0	0	0	0	0	0	0.219285	0.039222	0	0	0	0	0	0	0.989891	-0.014658	0.350216	0.828549	down	no
14053	"="	chr10	+	66698241	66705961	ENSMUST00000217731	3	2283	ENSMUSG00000112202	RP24-395H7.3	0	0	0	0	0.132282	0.020608	0.132282	0.018318	0	0	0	0	0	0	0	0	0	0	0	0	1.0069	0.00992664	0.310763	0.815835	up	no
14055	"="	chr10	+	66759454	66762095	ENSMUST00000220363	2	1273	ENSMUSG00000112383	RP23-18K14.3	1.06756	0.145715	0.118617	0.019549	0.23802	0.037081	0.237235	0.032851	0.237235	0.033897	0.709348	0.115973	0.237235	0.042432	0.47447	0.077456	0.118617	0.023567	0.355852	0.058904	1.02463	0.0351005	0.399719	0.860502	up	no
14056	"="	chr10	+	66809840	66822354	ENSMUST00000220426	3	662	ENSMUSG00000112425	RP23-18K14.1	0.456193	0.062268	0.228097	0.037592	1.57553	0.245453	0.456193	0.063172	0	0	0	0	0	0	0	0	0.228097	0.045318	0.228097	0.037757	1.02347	0.0334672	0.63487	0.927517	up	no
14057	"="	chr10	+	66824169	66827403	ENSMUST00000217783	3	426	ENSMUSG00000112514	RP23-18K14.2	1.06338	0.145145	0	0	0.35446	0.055222	0.35446	0.049084	0.35446	0.050646	0	0	0	0	0.35446	0.057864	0.35446	0.070424	0	0	1.03016	0.0428734	0.431558	0.878124	up	no
14058	"="	chr10	+	66837597	66839501	ENSMUST00000218961	2	1603	ENSMUSG00000112379	RP23-18K14.4	1.22084	0.166637	0.56519	0.093147	0.188397	0.029351	0.282595	0.039132	0	0	0.847785	0.138607	0.188397	0.033697	0.376794	0.06151	0	0	0	0	1.06257	0.087557	0.173306	0.719325	up	no
14059	"="	chr10	-	66889671	66891612	ENSMUST00000217953	2	1007	ENSMUSG00000112267	RP23-9F3.5	2.41822	0.330072	1.17674	0.193935	1.43139	0.222997	1.79781	0.248953	1.34346	0.191958	1.80258	0.294709	1.43643	0.256924	1.79989	0.293826	1.24793	0.24794	2.74093	0.453705	0.984588	-0.0224085	0.69369	0.935231	down	no
14060	"="	chr10	-	66912489	66920258	ENSMUST00000181710	4	2229	ENSMUSG00000097134	1110002J07Rik	1.70559	0.232803	0.703745	0.115982	0.5927	0.092337	0.635699	0.088029	1.50157	0.214549	1.18774	0.194187	0.104779	0.018741	1.51918	0.248	0.135487	0.026919	1.60731	0.266057	1.06647	0.0928379	0.324179	0.825268	up	no
14061	"="	chr10	-	66915636	66917739	ENSMUST00000219021	2	388	ENSMUSG00000097134	1110002J07Rik	0	0	0.208763	0.034406	0	0	0.164948	0.022841	0.662426	0.09465	0.126289	0.020647	0.211078	0.037754	1.5567	0.254126	0	0	0	0	0.979347	-0.0301078	0.74375	0.951841	down	no
14062	"="	chr10	+	66920302	66923599	ENSMUST00000181018	3	1977	ENSMUSG00000097921	Gm26576	0.076378	0.010425	0.815367	0.134378	0.572407	0.089176	0.305513	0.042306	0	0	0.381892	0.062437	0.21418	0.038309	0.152757	0.024937	0.305513	0.0607	0.152757	0.025286	0.994258	-0.00830759	0.859798	0.985783	down	no
14063	"="	chr10	+	67005020	67040806	ENSMUST00000217788	5	673	MSTRG.3852	RP23-9F3.4	1.25577	0.171405	1.12184	0.184887	3.15007	0.490753	2.32557	0.322034	0.928422	0.132656	3.24178	0.530008	1.15488	0.206565	0	0	2.84918	0.566078	1.61397	0.267159	0.919932	-0.120401	0.526388	0.920441	down	no
14064	"="	chr10	+	67005075	67041326	ENSMUST00000219739	7	1025	MSTRG.3852	RP23-9F3.4	3.21013	0.438163	1.91512	0.315625	1.46732	0.228595	2.54673	0.352659	0.917031	0.131028	3.53561	0.578047	1.86301	0.333223	1.32585	0.216441	0.589268	0.117076	0.294634	0.048771	1.13779	0.18623	0.20621	0.742279	up	no
14068	"="	chr10	+	67028365	67030088	ENSMUST00000218205	1	1724	MSTRG.3852	RP23-9F3.4	5.33379	0.72803	3.29234	0.5426	6.0435	0.941522	0	0	3.58933	0.512855	5.06206	0.827611	2.77494	0.496333	2.27726	0.371755	3.47854	0.691118	2.88689	0.477866	0.862041	-0.214172	0.35101	0.829026	down	no
14103	"="	chr10	-	67496359	67497707	ENSMUST00000219456	1	1349	ENSMUSG00000112120	RP23-230J20.2	0.335804	0.045835	0	0	0.895478	0.139507	0	0	0	0	0	0	0	0	0	0	0	0	0	0	1.01364	0.0195481	0.675858	0.934186	up	no
14112	"="	chr10	-	67568522	67571989	ENSMUST00000218306	1	3468	ENSMUSG00000112141	RP23-230J20.5	0.870819	0.118861	0.391003	0.06444	0.130623	0.02035	0.217705	0.030147	1.13207	0.161753	0.824683	0.13483	0.261246	0.046727	0.91263	0.148984	0.391869	0.077857	0.174164	0.028829	1.0052	0.00747967	0.907731	0.994297	up	no
14115	"="	chr10	+	67572042	67574263	ENSMUST00000099661	1	2222	ENSMUSG00000074999	Gm10797	0	0	0	0	0	0	0.679568	0.094104	0	0	0	0	0	0	0.339784	0.055469	0.067957	0.013502	0.543654	0.089991	1.01103	0.015829	0.720823	0.944684	up	no
14116	"="	chr10	+	67575883	67586387	ENSMUST00000218174	4	485	ENSMUSG00000112558	RP23-230J20.7	0.891619	0.121701	0.956701	0.157671	1.20445	0.187643	1.17424	0.162604	0.633544	0.090523	0.656087	0.107265	0	0	0.045361	0.007405	0.136082	0.027037	0.506453	0.083833	1.11242	0.153701	0.0129514	0.537322	up	no
14118	"="	chr10	+	67707838	67709468	ENSMUST00000219743	1	1631	ENSMUSG00000112396	RP23-224F12.3	0.185162	0.025273	0	0	0	0	0	0	0	0	0	0	0	0	0	0	0	0	0	0	1.00839	0.0120605	0.227111	0.742279	up	no
14120	"="	chr10	+	67785735	67786693	ENSMUST00000219006	1	959	ENSMUSG00000112537	RP24-215P13.2	0	0	0	0	0.157456	0.02453	0	0	0.157456	0.022498	0.314911	0.051486	0	0	0	0	0	0	0	0	1.00222	0.00319948	0.888819	0.993409	up	no
14133	"="	chr10	-	68026025	68026626	ENSMUST00000143555	2	420	ENSMUSG00000086838	Gm16212	0	0	0	0	0	0	0	0	0	0	0	0	0	0	0	0	0	0	0.118431	0.019604	0.997893	-0.00304241	0.689331	0.934186	down	no
14142	"="	chr10	+	68313008	68326978	ENSMUST00000218333	2	2231	ENSMUSG00000112275	RP23-257O9.1	0.338413	0.046191	1.21829	0.200782	0	0	0.676827	0.093724	1.09911	0.157045	1.69072	0.276421	0.406096	0.072635	4.12864	0.673987	0.406096	0.080683	2.21605	0.366822	0.926872	-0.109558	0.507373	0.917107	down	no
14143	"="	chr10	-	68319071	68321142	ENSMUST00000218225	3	763	ENSMUSG00000112157	RP23-257O9.2	0	0	0	0	0.315151	0.049098	0	0	0.292732	0.041827	0.515699	0.084313	0	0	0.395806	0.064614	0	0	0.076016	0.012583	0.992651	-0.0106416	0.790143	0.965747	down	no
14153	"="	chr10	+	68530094	68533936	ENSMUST00000220037	2	205	MSTRG.3866	RP23-2A21.2	0	0	0	0	0	0	0	0	0	0	0	0	0	0	1.18887	0.19408	0	0	0.370732	0.061367	0.965374	-0.0508402	0.462865	0.894925	down	no
14160	"="	chr10	-	69020740	69033888	ENSMUST00000219854	4	1718	ENSMUSG00000112331	RP23-417F2.1	0.087893	0.011997	0.323663	0.053342	0	0	0	0	0.220439	0.031497	0.658008	0.10758	1.00377	0.179537	0.527357	0.086089	0.006403	0.001272	1.2759	0.2112	0.938824	-0.091073	0.189586	0.736856	down	no
14161	"="	chr10	-	69096662	69097866	ENSMUST00000218524	2	526	ENSMUSG00000112083	RP23-417F2.2	0	0	0	0	0	0	0	0	0	0	0.878625	0.143649	0.773031	0.138266	0	0	0.574144	0.114071	0.522814	0.086541	0.910591	-0.135125	0.0239748	0.574588	down	no
14163	"="	chr10	-	69147773	69151132	ENSMUST00000220371	3	459	MSTRG.3868	RP23-417F2.3	0.86018	0.117409	1.97386	0.325305	0	0	0.657952	0.09111	1.14426	0.163496	2.55839	0.418279	1.7104	0.305926	1.54902	0.252872	0.631567	0.12548	2.11392	0.349916	0.940058	-0.089179	0.40571	0.863079	down	no
14187	"="	chr10	+	69312139	69315376	ENSMUST00000217861	4	580	ENSMUSG00000112798	RP23-281E24.3	0.756117	0.103205	0	0	0	0	0	0	0.52069	0.074398	0	0	0	0	0	0	0	0	0	0	1.0431	0.0608737	0.173733	0.719914	up	no
14292	"="	chr10	-	70284235	70284953	ENSMUST00000161841	2	491	MSTRG.3875	Gm7097	109.151	14.8984	115.385	19.0162	86.4114	13.4621	158.126	21.8966	111.617	15.9482	93.1711	15.2328	101.965	18.2378	115.948	18.9281	105.319	20.9248	89.4725	14.8104	0.955423	-0.0657884	0.750207	0.953613	down	no
14297	"="	chr10	-	70412460	70415581	ENSMUST00000219437	2	639	MSTRG.3879	RP23-310N21.3	2.59937	0.354799	2.36307	0.389449	0.70892	0.110443	2.35368	0.325927	0.945227	0.135057	0.472613	0.077269	1.41784	0.253598	2.12676	0.347186	0.472613	0.093899	2.80595	0.464468	1.09127	0.12601	0.364831	0.838222	up	no
14345	"="	chr10	-	70714928	70738844	ENSMUST00000219486	2	691	ENSMUSG00000112607	RP23-116L23.4	0.437048	0.059654	0	0	0.437048	0.068088	0.218524	0.03026	0.874095	0.124894	0	0	0	0	0	0	0	0	0	0	1.04665	0.0657757	0.118535	0.687231	up	no
14348	"="	chr10	+	70830755	70837863	ENSMUST00000218006	3	362	ENSMUSG00000112870	RP23-116L23.1	0.176796	0.024132	0	0	0	0	0	0	0	0	0	0	0	0	0	0	0	0	0	0	1.00802	0.0115224	0.227111	0.742279	up	no
14350	"="	chr10	-	70863399	70868452	ENSMUST00000219293	3	658	ENSMUSG00000112125	RP23-440N1.4	0	0	0.229483	0.03782	0	0	0	0	0	0	0	0	0	0	0	0	0	0	0	0	1.00577	0.00830505	0.577398	0.920441	up	no
14352	"="	chr10	+	70868669	70934324	ENSMUST00000058942	7	1259	MSTRG.3915	4930533K18Rik	8.71247	1.1892	8.17077	1.3466	7.66005	1.19337	5.45433	0.755291	6.01827	0.85991	9.75139	1.59428	12.6322	2.25943	11.0024	1.7961	9.583	1.90396	12.4019	2.05288	0.664761	-0.589092	0.00153304	0.356823	down	no
14354	"="	chr10	-	70869997	70872420	ENSMUST00000217867	2	318	MSTRG.3916	RP23-440N1.5	0	0	0	0	0	0	0	0	0	0	0	0	0	0	0	0	0.407008	0.080865	0	0	0.965068	-0.0512968	0.0677788	0.60017	down	no
14363	"="	chr10	-	70975506	70993040	ENSMUST00000219321	2	1823	MSTRG.3918	RP23-348F2.2	0	0	13.0443	2.1498	15.6002	2.43038	8.61838	1.19344	7.26621	1.03822	0	0	15.865	2.83765	0	0	16.0266	3.18418	20.2515	3.35222	0.545865	-0.873384	0.204477	0.742279	down	no
14365	"="	chr10	+	71082876	71083651	ENSMUST00000160178	2	691	MSTRG.3919	Gm15647	11.1216	1.51802	6.77424	1.11644	5.90015	0.919189	9.39653	1.30119	12.2373	1.74851	7.42981	1.21472	15.5543	2.78207	12.5702	2.05204	12.2373	2.43132	9.17366	1.51851	0.721106	-0.471717	0.0616213	0.60017	down	no
14370	"="	chr10	-	71168737	71182040	ENSMUST00000218381	8	2300	MSTRG.3922	RP23-282P18.3	4.23757	0.578402	0	0	0	0	1.9673	0.272423	0.941798	0.134567	0	0	0.974186	0.174245	0	0	0.582362	0.115704	0	0	1.1866	0.246839	0.186815	0.733964	up	no
14371	"="	chr10	-	71170834	71182052	ENSMUST00000219181	3	1306	MSTRG.3922	RP23-282P18.4	5.56823	0.760029	2.02929	0.334441	0.446861	0.069617	6.8082	0.942769	4.81283	0.687674	0.370167	0.06052	2.16549	0.387325	1.86789	0.304927	1.24317	0.246994	0.70456	0.116626	1.37468	0.459097	0.0673939	0.60017	up	no
14372	"="	chr10	-	71171357	71182033	ENSMUST00000219843	2	143	MSTRG.3922	RP23-282P18.3	0.007921	0.001081	0	0	0	0	0	0	0	0	0	0	0	0	0	0	0.044619	0.008865	0.35509	0.058778	0.990171	-0.0142506	0.523365	0.920441	down	no
14373	"="	chr10	-	71174755	71182039	ENSMUST00000219822	2	3268	MSTRG.3922	RP23-282P18.3	14.2375	1.94333	11.5263	1.89962	9.52632	1.48411	13.9215	1.92778	20.1535	2.8796	9.95712	1.62792	11.196	2.00255	18.7622	3.06287	6.01823	1.19571	13.8098	2.28593	1.10369	0.142334	0.553215	0.920441	up	no
14374	"="	chr10	+	71181036	71201144	ENSMUST00000218730	3	649	MSTRG.3923	RP23-282P18.5	9.67733	1.3209	13.8044	2.27506	9.93505	1.54779	10.2423	1.41831	2.80508	0.4008	0	0	0	0	12.3658	2.01868	8.97528	1.78321	6.23421	1.03195	1.12834	0.1742	0.746392	0.952462	up	no
14388	"="	chr10	+	71287729	71292483	ENSMUST00000218529	2	2107	MSTRG.3912	RP23-60H16.2	6.83721	0.933237	3.99311	0.658092	5.94257	0.925798	4.59279	0.635988	3.68989	0.527224	1.06122	0.173502	1.84908	0.33073	2.2813	0.372415	2.36497	0.469875	1.95348	0.32336	1.2274	0.2956	0.0234279	0.574588	up	no
14400	"="	chr10	-	71476405	71485520	ENSMUST00000219700	2	2143	ENSMUSG00000112108	RP23-395N2.2	0	0	0	0	0	0	0.281848	0.039029	0	0	0	0	0	0	0	0	0.140924	0.027999	0	0	1.00237	0.00341532	0.856302	0.984796	up	no
14402	"="	chr10	-	71520443	71522298	ENSMUST00000218284	2	1255	ENSMUSG00000112416	RP23-395N2.3	0	0	0	0	0	0	0	0	0	0	0.240637	0.039342	0	0	0	0	0	0	0	0	0.999697	-0.000436527	0.974614	0.994297	down	no
14404	"="	chr10	+	71527302	71566104	ENSMUST00000218801	2	871	ENSMUSG00000112126	RP24-498F21.1	0	0	0	0	0	0	0	0	0	0	0	0	0.346728	0.062017	0	0	0	0	0	0	0.984235	-0.0229247	0.350216	0.828549	down	no
14428	"="	chr10	-	72973303	73086705	ENSMUST00000220010	5	1989	ENSMUSG00000111994	RP23-291O3.1	0.075918	0.010362	0	0	0	0	0.075918	0.010513	0	0	0	0	0	0	0.227753	0.03718	0	0	0.074409	0.012317	1.0003	0.000429115	0.975507	0.994431	up	no
14701	"="	chr10	+	76078617	76080502	ENSMUST00000124320	3	1298	ENSMUSG00000086798	Gm16222	0.116333	0.015879	0	0	0.116333	0.018124	0	0	0.087057	0.012439	0	0	0	0	0	0	0	0	0	0	1.0067	0.00963344	0.215649	0.742279	up	no
14730	"="	chr10	+	76293165	76294860	ENSMUST00000161924	2	614	MSTRG.3974	Gm16240	1.7215	0.234974	2.46254	0.405843	0.737785	0.11494	3.1987	0.442941	1.7215	0.245973	0.737785	0.120623	1.22964	0.219937	2.45928	0.40147	1.7215	0.342028	0.245928	0.040708	1.04854	0.0683826	0.638796	0.92776	up	no
14740	"="	chr10	+	76389015	76401507	ENSMUST00000190491	5	997	MSTRG.3977	1700094J05Rik	0.151454	0.020673	0.302909	0.049921	0.302909	0.04719	0.757272	0.104864	1.97024	0.281515	0.454363	0.074285	0.151454	0.027089	0.131394	0.02145	0	0	0.302909	0.05014	1.07112	0.0991183	0.264895	0.779278	up	no
14762	"="	chr10	-	76545871	76562226	ENSMUST00000127576	4	1237	MSTRG.3980	4930483K19Rik	2.46983	0.337117	1.26685	0.208786	2.61568	0.407499	2.40086	0.33246	2.8628	0.409046	1.09863	0.179617	1.26046	0.22545	1.26946	0.207234	3.17381	0.630574	2.24946	0.372353	0.938229	-0.0919881	0.404029	0.862239	down	no
14774	"="	chr10	-	76564765	76570532	ENSMUST00000136382	4	640	MSTRG.3983	Gm15343	10.2149	1.39427	1.74046	0.28684	1.48576	0.231468	4.31055	0.596906	2.03681	0.291026	1.57319	0.257205	1.34169	0.239978	1.11359	0.181789	0.189826	0.037715	3.02544	0.500801	1.49016	0.575467	0.020685	0.565455	up	no
14787	"="	chr10	+	76684432	76686801	ENSMUST00000218472	1	2370	ENSMUSG00000112721	RP24-485I12.3	0	0	0	0	0	0	0.254852	0.035291	0	0	0	0	0	0	0	0	0	0	0	0	1.01368	0.0195952	0.143807	0.687231	up	no
14819	"="	chr10	-	77011501	77029575	ENSMUST00000218177	5	620	MSTRG.4010	RP23-56K17.6	1.36351	0.186111	0	0	0.686122	0.106892	3.29118	0.455748	3.83438	0.547868	0.738577	0.120752	0.63056	0.112784	1.56044	0.254737	0.180102	0.035783	0.789577	0.130698	1.17863	0.237108	0.175965	0.722201	up	no
14821	"="	chr10	+	77011995	77022214	ENSMUST00000099552	3	1548	MSTRG.4012	Gm10787	13.1301	1.79217	8.23094	1.35651	2.17827	0.339354	13.3126	1.84348	30.9383	4.42057	19.495	3.18729	18.2833	3.2702	19.9234	3.25243	5.47	1.08678	31.1071	5.14914	0.940608	-0.0883344	0.851819	0.983419	down	no
14854	"="	chr10	-	77257776	77259223	ENSMUST00000105408	2	708	MSTRG.3988	Gm10941	0.817797	0.111624	2.80932	0.462995	0.639831	0.09968	0.213277	0.029534	1.06638	0.152368	0.853107	0.139477	1.85593	0.331957	0.812147	0.13258	0.470563	0.093492	2.13277	0.353037	0.953637	-0.0684878	0.649153	0.931607	down	no
14885	"="	chr10	+	77486664	77516430	ENSMUST00000180790	3	1850	MSTRG.3997	2810425M01Rik	19.4924	2.6606	15.0477	2.47997	12.4049	1.93256	17.855	2.47249	15.0085	2.14446	14.0919	2.30392	19.1584	3.42671	14.5016	2.36734	11.2638	2.2379	18.6097	3.08046	0.963441	-0.0537315	0.702619	0.938279	down	no
14958	"="	chr10	+	77893417	77896114	ENSMUST00000185309	2	920	MSTRG.4007	1700009J07Rik	0.634818	0.086649	1.53104	0.252325	0.658206	0.102542	1.06685	0.147732	3.52636	0.503857	0.393913	0.064402	1.67243	0.299135	2.41958	0.394988	0.059783	0.011878	0.810777	0.134208	1.02612	0.0371956	0.826533	0.976952	up	no
14960	"="	chr10	+	77893428	77894511	ENSMUST00000185513	1	1084	MSTRG.4007	1700009J07Rik	0	0	0.792435	0.130599	0	0	0	0	0.47786	0.068278	2.64668	0.432713	1.04151	0.186288	2.0286	0.331162	0	0	0	0	0.935439	-0.0962852	0.510024	0.918388	down	no
15020	"="	chr10	-	78121433	78138097	ENSMUST00000218616	4	963	ENSMUSG00000112662	RP23-411J14.3	0.388716	0.053057	0.601548	0.099139	0	0	0	0	0.470405	0.067213	1.71236	0.279958	0	0	0.472235	0.077091	0	0	0	0	1.02677	0.0381167	0.67967	0.934186	up	no
15038	"="	chr10	-	78248880	78256111	ENSMUST00000218886	2	639	MSTRG.4039	RP23-380K24.3	2.7389	0.373844	0.381242	0.062831	1.65415	0.257701	3.98616	0.551986	1.21856	0.174112	0.57529	0.094056	0.339496	0.060723	1.19821	0.195604	0.617731	0.122731	1.16776	0.1933	1.20781	0.272398	0.0515427	0.60017	up	no
15039	"="	chr10	-	78248880	78264139	ENSMUST00000218143	2	1443	MSTRG.4039	RP23-380K24.3	0.910421	0.124267	0	0	2.67578	0.416862	0.116436	0.016124	0.430464	0.061506	0	0	0	0	0	0	0	0	0	0	1.05057	0.0711701	0.536917	0.920441	up	no
15040	"="	chr10	-	78248880	78264139	ENSMUST00000218662	3	1556	MSTRG.4039	RP23-380K24.3	2.91234	0.397517	1.85905	0.306384	6.67531	1.03995	10.5405	1.4596	2.2348	0.319316	4.70004	0.768422	1.92839	0.344917	3.26619	0.533195	2.92392	0.580927	3.87791	0.641909	1.12592	0.171107	0.526409	0.920441	up	no
15061	"="	chr10	+	78298315	78300301	ENSMUST00000219008	1	1987	MSTRG.4040	RP23-380K24.4	0	0	16.5511	2.72773	25.3447	3.94848	19.8264	2.74547	17.9119	2.55932	20.7675	3.39533	26.1525	4.6777	16.0594	2.62164	18.9985	3.77463	11.8279	1.95787	0.525302	-0.928781	0.11052	0.677229	down	no
15067	"="	chr10	+	78352503	78355709	ENSMUST00000220096	2	669	MSTRG.4043	RP23-231J3.2	0	0	0.471207	0.077658	0	0	0	0	0	0	0	0	0.866418	0.15497	0	0	0.515591	0.102438	0.723377	0.11974	0.920049	-0.120217	0.0826191	0.627769	down	no
15068	"="	chr10	+	78352540	78355595	ENSMUST00000219695	4	973	MSTRG.4043	RP23-231J3.2	2.2177	0.302703	0.485011	0.079933	0.559482	0.087162	1.69625	0.234889	1.88698	0.269617	0.999878	0.163473	0	0	0.385772	0.062976	0.170448	0.033865	0.632785	0.104745	1.1924	0.253872	0.00609544	0.458644	up	no
15069	"="	chr10	+	78352571	78353702	ENSMUST00000218247	2	754	MSTRG.4043	RP23-231J3.2	0	0	0.37931	0.062513	0	0	0	0	1.18669	0.169558	0	0	0.301482	0.053924	1.13399	0.185119	0.752582	0.149523	0	0	0.927336	-0.108837	0.21232	0.742279	down	no
15084	"="	chr10	+	78428271	78438847	ENSMUST00000218544	3	4560	MSTRG.4036	RP23-231J3.5	0.429825	0.058668	0.463596	0.076404	0.298026	0.04643	0.529825	0.073368	0.396711	0.056683	0.16557	0.027069	0.057018	0.010198	0.298026	0.048652	0.575219	0.114285	0.773877	0.1281	0.991742	-0.0119628	0.790056	0.965709	down	no
15091	"="	chr10	-	78484570	78487842	ENSMUST00000069431	1	3273	ENSMUSG00000055704	Gm9978	0.18454	0.025189	0	0	0.09227	0.014375	0	0	0.09227	0.013184	0	0	0	0	0.18454	0.030126	0	0	0	0	1.00507	0.00729313	0.632987	0.927517	up	no
15116	"="	chr10	+	78591713	78593411	ENSMUST00000218641	1	1699	MSTRG.4046	RP23-473N3.4	0	0	0.08711	0.014356	0.977634	0.152306	0	0	0	0	0	0	0	0	0	0	0	0	0.177752	0.029423	0.997478	-0.00364309	0.942057	0.994297	down	no
15117	"="	chr10	-	78599122	78601874	ENSMUST00000194512	1	2753	ENSMUSG00000104370	Gm37514	0.821649	0.11215	0.71304	0.117514	1.37123	0.213625	0.274246	0.037976	0.329096	0.047022	0	0	0	0	0.493643	0.080586	0.438794	0.08718	0.548493	0.090792	1.01105	0.0158482	0.788694	0.965216	up	no
15123	"="	chr10	+	78629554	78632624	ENSMUST00000219154	2	1253	ENSMUSG00000112674	RP23-473N3.6	2.52753	0.344993	2.24022	0.369204	4.47885	0.697764	2.31697	0.320843	3.81484	0.545078	0	0	0.482043	0.086219	0.817409	0.133439	0.723065	0.143659	0.992817	0.164341	1.20606	0.270303	0.00811394	0.48699	up	no
15130	"="	chr10	+	78747159	78767159	ENSMUST00000209307	3	2472	ENSMUSG00000109776	Gm45414	0	0	0	0	0.061084	0.009516	0	0	0	0	0	0	0	0	0	0	0	0	0	0	0.999894	-0.000152833	0.962775	0.994297	down	no
15146	"="	chr10	-	78972103	79012892	ENSMUST00000219714	2	711	ENSMUSG00000112732	RP23-166F14.8	0	0	0	0	0	0	0	0	0	0	0.516246	0.084402	0	0	0	0	0	0	0	0	0.999365	-0.000916642	0.974614	0.994297	down	no
15166	"="	chr10	-	79412962	79417905	ENSMUST00000217947	2	2709	ENSMUSG00000112907	RP24-401L24.1	1.78368	0.243462	1.71871	0.283256	1.78368	0.277882	2.38056	0.32965	1.78368	0.254859	0.613141	0.100244	0.777039	0.138983	1.50498	0.245683	0.388704	0.077228	0.891842	0.147626	1.13904	0.187817	0.00749815	0.479394	up	no
15202	"="	chr10	+	79637856	79639520	ENSMUST00000219233	1	1665	ENSMUSG00000111977	RP24-373J20.5	0	0	0	0	0	0	0	0	0	0	0	0	0	0	0	0	0	0	0.181381	0.030024	0.996792	-0.0046358	0.689331	0.934186	down	no
15266	"="	chr10	-	79793781	79794656	ENSMUST00000219552	2	661	MSTRG.4078	RP24-444L19.10	4.56883	0.623618	4.56883	0.752975	2.55682	0.398329	2.7413	0.379603	1.88603	0.269482	0.913767	0.149394	3.80486	0.680547	2.96974	0.484801	1.37065	0.272322	2.51286	0.415953	1.05375	0.075531	0.667645	0.934186	up	no
15282	"="	chr10	-	79851552	79854971	ENSMUST00000217802	1	3420	MSTRG.4087	E130317F20Rik	0	0	0	0	3.3523	0.522257	0	0	0	0	0	0	0.794737	0.142149	3.15175	0.514513	2.98077	0.592222	0	0	0.726288	-0.461386	0.0320141	0.595443	down	no
15305	"="	chr10	-	79863937	79864434	ENSMUST00000166593	2	437	MSTRG.4091	Gm17134	121.327	16.5604	76.4371	12.5973	102.41	15.9545	124.874	17.292	113.989	16.2871	119.902	19.603	86.5606	15.4824	87.2426	14.2421	96.0526	19.0838	87.476	14.4799	0.966021	-0.0498732	0.76355	0.957896	down	no
15504	"="	chr10	-	80282444	80283006	ENSMUST00000135434	2	462	MSTRG.4119	Gm15122	10.4589	1.42757	0	0	7.19048	1.12021	5.22944	0.724149	5.55628	0.793899	8.13636	1.33024	10.4372	1.86683	7.19048	1.17382	7.84416	1.55848	4.9026	0.811526	0.721	-0.47193	0.190155	0.737293	down	no
15587	"="	chr10	+	80578647	80580677	ENSMUST00000181265	2	1793	ENSMUSG00000097013	Gm26710	0.7256	0.09904	0.757948	0.124915	1.57776	0.245801	1.17903	0.163267	0.463994	0.066297	0.336866	0.055075	0.589515	0.105442	0.757948	0.123732	0.180464	0.035855	0.998276	0.165244	1.0371	0.0525611	0.450458	0.888709	up	no
15593	"="	chr10	-	80587965	80589790	ENSMUST00000187366	2	409	MSTRG.4129	Gm29093	0	0	0	0	0	0	0	0	0	0	0	0	0.069266	0.012389	0	0	0	0	0	0	0.996754	-0.00469121	0.350216	0.828549	down	no
15626	"="	chr10	+	80681838	80687176	ENSMUST00000181866	2	3973	MSTRG.4135	Gm26541	1.62673	0.222039	1.44425	0.238022	1.21621	0.189474	1.50516	0.208428	0.646111	0.092318	0.836144	0.136703	0.334508	0.059831	1.36824	0.22336	0.760131	0.151023	0.687528	0.113806	1.06061	0.0848918	0.205355	0.742279	up	no
15663	"="	chr10	-	80766859	80768987	ENSMUST00000105760	2	367	MSTRG.4141	Gm17151	1.64578	0.224639	3.703	0.610279	0.822888	0.128198	2.05722	0.284875	1.64578	0.235154	1.23433	0.201804	1.64578	0.294368	5.34877	0.873169	0.411444	0.081746	4.52589	0.749169	0.997881	-0.00306005	0.989431	0.997311	down	no
15814	"="	chr10	+	81194609	81198439	ENSMUST00000129834	2	1350	ENSMUSG00000085779	Atcayos	0.559259	0.076335	0.29854	0.049201	0	0	0.078519	0.010873	0.671111	0.095891	0.428206	0.070009	0.559259	0.10003	0.559259	0.091297	0.642246	0.127602	1.11852	0.185148	0.937013	-0.093859	0.0907105	0.64401	down	no
15816	"="	chr10	+	81194691	81210877	ENSMUST00000150782	2	3057	ENSMUSG00000085779	Atcayos	0.375422	0.051243	0.395159	0.065125	0.09879	0.015391	0.246974	0.0342	0	0	0	0	0	0	0.011776	0.001922	0.148184	0.029441	0.691528	0.114468	1.01427	0.0204419	0.662908	0.934186	up	no
15872	"="	chr10	-	81301701	81302917	ENSMUST00000163009	2	783	MSTRG.4179	Gm16315	6.31545	0.862021	5.86462	0.966529	4.04981	0.630923	5.06654	0.701591	5.81178	0.830407	3.52075	0.575617	4.80332	0.859134	5.97829	0.975936	4.23755	0.841919	5.00748	0.828886	0.971853	-0.0411906	0.677127	0.934186	down	no
15935	"="	chr10	+	81409575	81411579	ENSMUST00000156260	2	401	MSTRG.4188	Gm16104	0.376559	0.051398	1.12968	0.186178	3.38903	0.527979	0.753117	0.104288	0.753117	0.107608	0.376559	0.061565	1.12968	0.202057	3.01247	0.491776	2.25935	0.44889	0.286783	0.047471	0.820438	-0.285534	0.066109	0.60017	down	no
15962	"="	chr10	+	81525411	81526988	ENSMUST00000218454	2	374	ENSMUSG00000112350	RP23-28P17.3	0	0	0	0	0	0	0.160428	0.022215	0	0	0	0	0.619736	0.110847	0	0	0.032086	0.006375	0	0	0.978179	-0.03183	0.459307	0.893027	down	no
15977	"="	chr10	-	81572612	81575940	ENSMUST00000162771	3	487	ENSMUSG00000090034	Gm15917	0	0	0.488706	0.080542	0	0	0.905544	0.125396	1.86037	0.265816	0	0	0	0	0	0	0.620123	0.123206	0	0	1.03633	0.0514879	0.593611	0.925941	up	no
16010	"="	chr10	-	81606368	81609791	ENSMUST00000180482	2	2526	MSTRG.4198	Gm26896	3.63143	0.495668	2.86817	0.472694	4.66271	0.726407	5.77474	0.799661	3.80879	0.544212	2.98535	0.488084	1.95843	0.35029	2.74624	0.448314	2.98891	0.59384	2.48496	0.411334	1.08555	0.118432	0.244071	0.758281	up	no
16067	"="	chr10	+	82014473	82017230	ENSMUST00000219831	1	2758	MSTRG.4210	RP24-545B2.2	0	0	7.73114	1.27415	12.5591	1.95659	10.8006	1.49562	0	0	0	0	3.93196	0.703281	0	0	4.43473	0.881096	0	0	1.04485	0.0633026	0.894278	0.994297	up	no
16083	"="	chr10	+	82157101	82160461	ENSMUST00000219013	1	3361	MSTRG.4218	RP24-406I15.4	0	0	5.67298	0.934946	7.36485	1.14738	2.64495	0.366262	0	0	1.76692	0.288879	0	0	0	0	0	0	0	0	1.23867	0.308791	0.359601	0.833991	up	no
16084	"="	chr10	+	82164247	82166784	ENSMUST00000218999	1	2538	MSTRG.4219	RP24-406I15.5	1.3386	0.182711	0.832939	0.137274	0	0	0.892435	0.12358	0	0	1.17652	0.192352	0	0	0	0	0	0	0	0	1.12795	0.173708	0.0382808	0.60017	up	no
16085	"="	chr10	+	82178235	82201488	ENSMUST00000156803	6	764	ENSMUSG00000112110	Gm15608	0.075916	0.010362	0.266833	0.043976	0	0	0.064136	0.008881	1.49734	0.213945	0	0	0.241094	0.043123	0.790529	0.129051	0	0	0.126963	0.021016	1.00563	0.00809436	0.924184	0.994297	up	no
16086	"="	chr10	+	82178372	82193325	ENSMUST00000217860	2	540	ENSMUSG00000112110	Gm15608	0.003704	0.000506	3.01582	0.497027	2.53699	0.395239	2.10832	0.291951	2.38953	0.341424	2.83125	0.462889	2.05233	0.367084	0	0	0.377893	0.07508	2.18017	0.360883	1.04629	0.0652832	0.748404	0.953115	up	no
16154	"="	chr10	+	82771321	82777781	ENSMUST00000219360	2	678	ENSMUSG00000112286	RP24-200F4.4	1.47519	0.201355	0	0	0	0	0	0	0	0	0	0	0.029499	0.005276	0.53164	0.086788	0	0	0.262537	0.043458	1.04283	0.0604987	0.427459	0.875708	up	no
16156	"="	chr10	+	82812123	82824242	ENSMUST00000178540	3	1056	ENSMUSG00000056821	1700028I16Rik	0.285985	0.039035	0	0	0	0	0.285985	0.039602	0	0	0.428286	0.070022	0	0	0	0	0	0	0	0	1.02789	0.0396808	0.108634	0.673713	up	no
16158	"="	chr10	-	82845733	82859008	ENSMUST00000220169	4	646	MSTRG.4241	RP23-402A24.3	1.0333	0.141039	1.28079	0.211082	1.72588	0.268877	1.80168	0.249488	1.29138	0.184517	0.708543	0.115842	0.861627	0.154113	0.477123	0.077889	0.476006	0.094573	1.70685	0.282535	1.06308	0.0882434	0.247359	0.761921	up	no
16159	"="	chr10	-	82851255	82852647	ENSMUST00000220118	1	1393	MSTRG.4242	RP23-402A24.4	0.216798	0.029592	0.867193	0.142919	0.216798	0.033775	0	0	1.30079	0.185861	0.650395	0.106335	0.650395	0.116331	0.108399	0.017696	0	0	0.216798	0.035887	1.01579	0.0226026	0.777154	0.962086	up	no
16175	"="	chr10	-	83027761	83031695	ENSMUST00000218071	1	3935	MSTRG.4244	RP23-139F20.2	16.6534	2.27308	10.0122	1.65008	12.448	1.93929	18.8452	2.6096	13.599	1.94307	10.846	1.77324	7.13164	1.27558	9.8582	1.60932	11.6579	2.31621	14.4778	2.3965	1.1242	0.168894	0.360641	0.834909	up	no
16176	"="	chr10	-	83139150	83142038	ENSMUST00000160997	2	686	MSTRG.4245	1700025N21Rik	6.07872	0.829708	3.9621	0.652981	5.2828	0.823012	2.42128	0.335288	3.08163	0.440314	4.40233	0.719749	4.18222	0.748041	2.6414	0.4312	3.08163	0.612261	2.42128	0.400794	0.969647	-0.0444688	0.766032	0.958407	down	no
16228	"="	chr10	-	83992728	84004860	ENSMUST00000215772	2	2727	ENSMUSG00000111699	RP24-538A12.2	0.442978	0.060464	0.441878	0.072824	0.221489	0.034506	0.276861	0.038338	0.941327	0.1345	0	0	0.387605	0.069328	0.221489	0.036157	0.276861	0.055007	0.49835	0.082492	1.00472	0.00679347	0.869182	0.988125	up	no
16229	"="	chr10	-	84036560	84100697	ENSMUST00000216477	5	2713	ENSMUSG00000111049	RP24-538A12.3	0.111316	0.015194	0	0	0.166974	0.026013	0.445264	0.061658	0	0	0	0	0	0	0	0	0	0	0.333948	0.055278	1.0226	0.032245	0.27521	0.78708	up	no
16232	"="	chr10	-	84191820	84222057	ENSMUST00000216890	4	779	ENSMUSG00000111062	RP23-48A24.2	0	0	0	0	0	0	0	0	0.775353	0.110785	0	0	0	0	0	0	0	0	0	0	1.01371	0.019638	0.637626	0.927517	up	no
16243	"="	chr10	+	84440826	84467009	ENSMUST00000214135	4	834	MSTRG.4262	RP23-269O24.5	3.34148	0.456092	2.7413	0.451784	2.14178	0.33367	2.58018	0.357292	3.60259	0.51475	0.171463	0.028033	1.49455	0.26732	0.9747	0.159117	0.751122	0.149233	0.057554	0.009527	1.22448	0.292171	0.0118535	0.527796	up	no
16248	"="	chr10	+	84518045	84523270	ENSMUST00000215920	4	859	ENSMUSG00000111514	RP23-269O24.7	0.527357	0.071981	0.175786	0.028971	0.351572	0.054772	0.351572	0.048684	0	0	0.527357	0.086219	0.175786	0.031442	0.175786	0.028696	0.351572	0.069851	0.703143	0.116391	0.989539	-0.0151718	0.683313	0.934186	down	no
16251	"="	chr10	-	84547417	84553338	ENSMUST00000181466	4	1334	ENSMUSG00000097076	Platr7	0.452774	0.061801	0.226387	0.03731	0	0	0.168666	0.023356	0.196708	0.028106	0	0	0.226387	0.040492	0	0	0	0	0	0	1.02831	0.0402733	0.129937	0.687231	up	no
16256	"="	chr10	-	84618341	84622578	ENSMUST00000181277	2	3500	MSTRG.4265	Gm17249	3.44529	0.470261	2.78714	0.45934	4.47173	0.696655	3.92614	0.543675	5.36214	0.766161	2.48933	0.406987	4.26478	0.762809	2.23171	0.36432	2.23971	0.444988	1.01214	0.16754	1.03832	0.0542476	0.691403	0.934811	up	no
16315	"="	chr10	+	85707680	85712368	ENSMUST00000217622	3	3118	ENSMUSG00000111435	RP23-400N18.2	0.266357	0.036356	0.387428	0.063851	0.338999	0.052813	0.384097	0.053188	0.460071	0.065736	0	0	0	0	0.119628	0.019529	0.024214	0.004811	0.048428	0.008016	1.04428	0.062508	0.00093932	0.321357	up	no
16326	"="	chr10	-	85806213	85810887	ENSMUST00000219596	3	3117	ENSMUSG00000112826	RP24-137E16.1	0.460218	0.062817	0.678216	0.111775	0.48444	0.075471	0.335776	0.046497	0.314886	0.044992	0	0	0	0	0.264998	0.04326	0.024222	0.004812	0.145332	0.024057	1.04904	0.0690709	0.0368332	0.60017	up	no
16354	"="	chr10	-	86020441	86022329	ENSMUST00000190739	1	1889	MSTRG.4307	A230060F14Rik	0	0	2.74775	0.452848	0	0	0	0	0.986001	0.140883	2.75781	0.450882	2.3973	0.428787	2.59794	0.424104	0	0	1.39677	0.231207	0.902947	-0.147286	0.462033	0.894429	down	no
16370	"="	chr10	+	86095859	86113586	ENSMUST00000218077	3	559	MSTRG.4311	4930486F22Rik	1.0805	0.147482	2.66547	0.439288	2.161	0.336664	1.35063	0.187029	0.810376	0.115789	0.270125	0.044163	1.62075	0.289891	0.810376	0.132291	0.270125	0.053669	1.89088	0.312996	1.04023	0.056899	0.675245	0.934186	up	no
16371	"="	chr10	+	86125827	86129854	ENSMUST00000132223	2	3321	MSTRG.4312	Gm15990	4.22764	0.577047	4.05626	0.668499	4.26859	0.665008	3.75519	0.520002	3.57633	0.510998	2.60699	0.426224	2.31045	0.413253	3.39988	0.555019	1.94429	0.386294	3.62451	0.599964	1.08066	0.111916	0.146024	0.690243	up	no
16385	"="	chr10	-	86526299	86536337	ENSMUST00000219485	8	2209	MSTRG.4318	RP23-438F16.2	5.18696	0.707989	2.24581	0.370125	4.09869	0.638538	3.47216	0.480809	3.60842	0.515583	0.239249	0.039115	1.50249	0.268739	0.887279	0.144845	1.29878	0.258042	1.94817	0.322479	1.23343	0.302671	0.0254347	0.578118	up	no
16416	"="	chr10	+	86657405	86671018	ENSMUST00000219608	10	4227	ENSMUSG00000112666	RP23-438F16.21	2.33971	0.319356	0.325763	0.053688	1.14376	0.178188	1.5104	0.209153	1.40532	0.200797	0.089307	0.014601	0.285072	0.050989	0.225219	0.036766	0.652459	0.129631	0.607992	0.100641	1.11844	0.161482	0.0802095	0.621502	up	no
16425	"="	chr10	-	86692119	86693095	ENSMUST00000152600	2	421	MSTRG.4306	Gm15344	14.5342	1.98383	7.09751	1.16972	14.0252	2.18499	13.49	1.86804	8.55524	1.2224	13.2459	2.16561	18.4692	3.30346	8.42121	1.37474	22.5938	4.48895	11.1591	1.84716	0.645609	-0.631267	0.0643269	0.60017	down	no
16451	"="	chr10	+	86839094	86874954	ENSMUST00000159445	3	1157	MSTRG.4343	Gm16268	0.52204	0.071255	1.56612	0.258107	0.720222	0.112204	1.04408	0.14458	0.5894	0.084215	0	0	0.78306	0.14006	0.39153	0.063916	0	0	0.640774	0.106067	1.06739	0.0940817	0.250403	0.76512	up	no
16481	"="	chr10	-	87826389	87863381	ENSMUST00000146581	2	2595	MSTRG.4351	Igf1os	0.058189	0.007942	0.232755	0.03836	0.116378	0.018131	0.116378	0.016116	0.232755	0.033257	0	0	0.058189	0.010408	0.116378	0.018998	1.28015	0.254342	0	0	0.913366	-0.130735	0.0809152	0.623404	down	no
16493	"="	chr10	+	88088198	88089824	ENSMUST00000220444	1	1627	ENSMUSG00000112932	RP24-92J3.7	0	0	0	0	0.185618	0.028918	0	0	0.092809	0.013261	0.185618	0.030347	0.185618	0.0332	0.278427	0.045452	0	0	0	0	0.985426	-0.0211811	0.336504	0.828549	down	no
16499	"="	chr10	-	88134566	88135853	ENSMUST00000218063	1	1288	MSTRG.4355	RP23-318O7.2	0.234472	0.032004	0.234472	0.038643	0.234472	0.036529	0	0	0	0	0	0	0	0	0	0	0	0	0	0	1.01616	0.0231259	0.192397	0.73985	up	no
16500	"="	chr10	+	88135919	88137531	ENSMUST00000218993	2	1537	MSTRG.4356	RP23-318O7.3	0.098243	0.01341	0.392973	0.064765	0	0	0.196487	0.027209	0	0	0.098243	0.016062	0	0	0	0	0	0	0	0	1.02489	0.0354633	0.156291	0.702219	up	no
16527	"="	chr10	-	88379244	88383711	ENSMUST00000181000	2	4276	MSTRG.4363	Gm26546	7.84939	1.07139	4.81111	0.792904	5.36763	0.836228	6.95397	0.962955	6.27292	0.896296	1.76567	0.288674	3.66791	0.656052	5.00023	0.816271	3.6347	0.722146	5.35687	0.886722	1.13334	0.180585	0.230266	0.744693	up	no
16535	"="	chr10	-	88444236	88449887	ENSMUST00000146132	3	342	MSTRG.4367	Gm16235	0.949344	0.12958	0.540936	0.08915	0.981157	0.152855	0.932749	0.129163	2.31561	0.330863	3.062	0.500615	0	0	0.94326	0.153984	1.75128	0.347946	1.03216	0.170854	0.957906	-0.0620447	0.691306	0.934811	down	no
16536	"="	chr10	-	88445154	88445934	ENSMUST00000149562	2	206	MSTRG.4367	Gm16235	0	0	0	0	1.04284	0.162465	0.80282	0.111171	2.39604	0.342355	0.160194	0.026191	0	0	0	0	0.699906	0.139058	0.709862	0.117503	1.00596	0.00856742	0.939538	0.994297	up	no
16643	"="	chr10	+	89686371	89700866	ENSMUST00000181598	3	3027	MSTRG.4387	1500026H17Rik	4.96101	0.677147	1.7182	0.283171	3.97447	0.619186	6.71278	0.929556	4.26959	0.610053	0.971589	0.158848	3.42194	0.612057	2.11122	0.34465	1.68715	0.335204	2.92382	0.483979	1.19152	0.252798	0.168157	0.714901	up	no
16691	"="	chr10	+	90728960	90736330	ENSMUST00000218673	3	2728	ENSMUSG00000112153	RP23-58D1.2	0.567453	0.077454	0.573843	0.094573	0.274221	0.042721	0.539277	0.074677	0.382698	0.054681	0.608871	0.099546	0.155647	0.027839	0.422808	0.069022	0.442815	0.087979	0	0	1.01639	0.0234526	0.555205	0.920441	up	no
16694	"="	chr10	+	90813083	90814389	ENSMUST00000219938	1	1307	ENSMUSG00000112015	RP23-58D1.3	0.924254	0.126155	0.346595	0.057121	0	0	0.231064	0.031997	0.459067	0.065593	0	0	0	0	0	0	0	0	0	0	1.07141	0.099507	0.0256177	0.578426	up	no
16703	"="	chr10	+	90851099	90854074	ENSMUST00000218261	1	2976	ENSMUSG00000112601	RP23-58D1.4	0.101478	0.013851	0.304435	0.050173	0	0	0.558132	0.077288	0.405914	0.057998	0.101478	0.016591	0.405914	0.072603	0.507392	0.08283	0	0	0	0	1.01726	0.024687	0.568962	0.920441	up	no
16751	"="	chr10	+	91149515	91150594	ENSMUST00000180844	2	692	MSTRG.4409	Gm26765	30.0448	4.10093	13.9769	2.30348	23.8092	3.70926	17.2038	2.3823	23.5202	3.36065	14.5896	2.38529	14.276	2.55344	19.578	3.19605	14.315	2.84412	18.2442	3.01996	1.0386	0.0546462	0.771625	0.96048	up	no
16776	"="	chr10	-	92081746	92164748	ENSMUST00000219606	10	2891	ENSMUSG00000112117	Rmst	0	0	0.036666	0.006043	0	0	0.008302	0.00115	0	0	0	0	0	0	0	0	0.063992	0.012714	0	0	0.995617	-0.0063369	0.196452	0.742279	down	no
16782	"="	chr10	-	92133279	92165167	ENSMUST00000220288	8	792	ENSMUSG00000112117	Rmst	0	0	0	0	0	0	0	0	0	0	0	0	0	0	0	0	0.249158	0.049503	0	0	0.97815	-0.031873	0.0677788	0.60017	down	no
16790	"="	chr10	-	92162105	92162164	ENSMUST00000184175	1	60	ENSMUSG00000112117	Rmst	0	0	0	0	0	0	0	0	0	0	0	0	0	0	0	0	0.444444	0.088302	0	0	0.962047	-0.0558202	0.0677788	0.60017	down	no
16812	"="	chr10	-	92717508	92723688	ENSMUST00000213901	1	6181	MSTRG.4410	RP23-350F7.3	4.18793	0.571627	0.676769	0.111536	3.67777	0.572963	4.95414	0.686027	3.71313	0.530544	2.01217	0.328975	2.53561	0.453525	1.42276	0.23226	2.87277	0.570764	2.53746	0.420025	1.04398	0.0620873	0.711624	0.941498	up	no
16843	"="	chr10	+	93317403	93322725	ENSMUST00000213849	2	585	ENSMUSG00000111531	RP23-381H23.2	0.969616	0.132347	0.863092	0.142243	2.05983	0.320902	0.37267	0.051606	1.3346	0.190693	0.123077	0.020122	0	0	1.50536	0.245744	0.71453	0.141963	0.688889	0.114032	0.993256	-0.00976266	0.915114	0.994297	down	no
16844	"="	chr10	+	93335393	93348877	ENSMUST00000212186	3	1692	ENSMUSG00000110647	Gm17745	0.446218	0.060906	1.33896	0.22067	0.374796	0.05839	0.09769	0.013528	0.356974	0.051006	0.88264	0.144305	0.535461	0.095774	0.665968	0.108717	0.584515	0.116132	0.178487	0.029545	0.967003	-0.0484081	0.505105	0.915837	down	no
16867	"="	chr10	+	93589413	93605245	ENSMUST00000181835	4	1859	MSTRG.4430	4933408J17Rik	0.162453	0.022174	0.07262	0.011968	0	0	0	0	0	0	0	0	0	0	0	0	0.487359	0.096829	0.038193	0.006322	0.966809	-0.0486969	0.157101	0.703535	down	no
16868	"="	chr10	+	93618862	93634323	ENSMUST00000213334	3	953	MSTRG.4426	RP23-130P17.4	0.316894	0.043254	0.316894	0.052226	0.017838	0.002779	0.316894	0.043882	0	0	0	0	0	0	0	0	0	0	0	0	1.03963	0.0560701	0.018643	0.560396	up	no
16873	"="	chr10	-	93674218	93683322	ENSMUST00000147379	6	908	MSTRG.4433	Gm15915	0.665198	0.090795	1.4967	0.246666	0.997797	0.155448	0.665198	0.092114	2.99009	0.427234	0.498899	0.081566	3.99119	0.713874	0.332599	0.054296	1.05323	0.209257	0.1663	0.027528	0.905722	-0.14286	0.464668	0.896049	down	no
16874	"="	chr10	-	93726726	93728207	ENSMUST00000131387	2	876	MSTRG.4434	Gm15963	8.27397	1.12935	8.02467	1.32252	5.84589	0.910736	6.7226	0.930916	8.95434	1.27943	3.10274	0.507276	8.61416	1.54075	9.56678	1.56174	11.9384	2.37192	5.86073	0.970125	0.74791	-0.419064	0.0783789	0.6174	down	no
16900	"="	chr10	+	93897158	93901956	ENSMUST00000180815	2	2075	ENSMUSG00000097689	4930471D02Rik	0	0	0	0	0	0	0	0	0	0	0.218313	0.035693	0	0	0	0	0	0	0	0	0.999725	-0.00039674	0.974614	0.994297	down	no
16922	"="	chr10	-	94034012	94035801	ENSMUST00000214203	1	1790	MSTRG.4437	RP23-40D21.1	2.87569	0.392514	1.87795	0.309499	0.020121	0.003135	4.91015	0.679935	5.84213	0.834744	1.06872	0.174727	1.49192	0.266848	1.61868	0.264243	0.945637	0.18788	3.4658	0.573693	1.22719	0.295359	0.189467	0.736737	up	no
16933	"="	chr10	+	94108739	94111153	ENSMUST00000214721	1	2415	MSTRG.4455	RP23-56B4.1	0	0	3.36146	0.553992	0	0	0	0	0	0	0	0	0	0	0	0	0	0	0.244057	0.040399	1.06615	0.0924159	0.603183	0.927517	up	no
16965	"="	chr10	+	94408891	94410732	ENSMUST00000155180	2	338	MSTRG.4475	Gm16155	4.51681	0.616517	6.55606	1.08048	5.18925	0.808437	6.62076	0.916814	6.07503	0.868021	2.16973	0.354735	3.18987	0.570549	3.45456	0.563946	3.73847	0.742761	2.66705	0.441476	1.12274	0.167019	0.109057	0.674212	up	no
16976	"="	chr10	-	94567828	94612084	ENSMUST00000146744	3	2912	MSTRG.4482	Tmcc3os	4.45398	0.607942	6.08654	1.0031	6.11882	0.953256	5.91037	0.818442	4.19334	0.599158	3.47424	0.568014	4.76099	0.851562	3.21497	0.524833	3.42239	0.679963	4.39011	0.726694	1.02341	0.0333886	0.758046	0.956077	up	no
16981	"="	chr10	+	94620540	94648657	ENSMUST00000219287	2	1029	ENSMUSG00000112477	RP23-99K2.3	0	0	0.581147	0.095777	0	0	0	0	0	0	0.544218	0.088976	0	0	0	0	0	0	0	0	1.01361	0.0194981	0.689639	0.934277	up	no
16983	"="	chr10	-	94671025	94688576	ENSMUST00000181906	3	6566	MSTRG.4485	Cep83os	14.7332	2.01099	13.0358	2.14839	13.786	2.14773	18.3412	2.5398	14.3421	2.04924	4.93332	0.806563	5.95522	1.06517	7.30079	1.19183	0.27018	0.05368	6.10265	1.01017	2.11805	1.08274	0.00148687	0.355933	up	yes
16985	"="	chr10	+	94685705	94688619	ENSMUST00000218768	1	2915	MSTRG.4487	RP23-99K2.5	10.0148	1.36695	4.85592	0.800288	11.0652	1.72385	12.012	1.66337	11.5952	1.65676	3.3928	0.554698	3.35746	0.600524	3.52144	0.574863	3.96021	0.786816	3.7729	0.624527	1.43236	0.518394	0.0116186	0.526772	up	no
16995	"="	chr10	-	94781974	94787161	ENSMUST00000218201	3	450	MSTRG.4494	RP23-137B10.3	1.96073	0.267627	0.922222	0.151988	1.42947	0.222698	0.497778	0.06893	0	0	0.335556	0.054861	0.671111	0.120037	1.67778	0.273892	0	0	0.055556	0.009196	1.05613	0.0787862	0.529822	0.920441	up	no
17003	"="	chr10	-	94881311	94883792	ENSMUST00000220244	1	2482	MSTRG.4496	RP23-210F14.1	0.182514	0.024912	0	0	0.121676	0.018956	0	0	0.221595	0.031662	0	0	0	0	0	0	0	0	0.243352	0.040282	1.00781	0.0112247	0.583963	0.922537	up	no
17005	"="	chr10	-	94993952	94999442	ENSMUST00000218192	3	620	ENSMUSG00000112277	RP23-210F14.3	0.987097	0.134733	0	0	0	0	0.303213	0.041988	0.243548	0.034799	0.11129	0.018195	0	0	0.295161	0.048184	0	0	0.214896	0.035572	1.05264	0.074015	0.0989111	0.657351	up	no
17007	"="	chr10	+	95116379	95117731	ENSMUST00000219913	1	1353	ENSMUSG00000112677	RP24-141K13.1	0	0	0	0	0	0	0	0	0.446415	0.063785	0	0	0.223208	0.039924	0	0	1.11604	0.221735	0	0	0.910373	-0.135471	0.0513749	0.60017	down	no
17008	"="	chr10	-	95120582	95145825	ENSMUST00000220248	4	1982	ENSMUSG00000112481	RP24-141K13.3	0.304743	0.041596	0.304743	0.050224	0.076186	0.011869	0	0	0.304743	0.043543	0.439168	0.071801	0.152371	0.027253	0	0	0.076186	0.015137	0	0	1.0122	0.0174926	0.58375	0.922419	up	no
17009	"="	chr10	-	95134290	95136874	ENSMUST00000217798	4	748	ENSMUSG00000112501	RP24-422N15.4	0	0	0	0	0	0	0.226194	0.031322	0	0	0	0	0	0	0.562513	0.091828	0	0	0	0	0.997831	-0.00313311	0.930899	0.994297	down	no
17010	"="	chr10	+	95160361	95165660	ENSMUST00000220149	1	5300	ENSMUSG00000112682	RP24-422N15.2	0	0	0.056981	0.009391	0.05283	0.00823	0	0	0	0	0.398868	0.065212	0.273585	0.048934	0.056981	0.009302	0.113962	0.022642	0.056981	0.009432	0.975785	-0.0353652	0.137271	0.687231	down	no
17020	"="	chr10	-	95312870	95314853	ENSMUST00000219461	1	1984	MSTRG.4501	RP23-243B24.1	0	0	0	0	0	0	0	0	0	0	0	0	0	0	0	0	11.3204	2.24914	0	0	0.58344	-0.777345	0.0677788	0.60017	down	no
17021	"="	chr10	+	95318247	95324358	ENSMUST00000218132	2	1056	MSTRG.4502	RP23-243B24.4	4.00379	0.546493	1.8589	0.30636	1.57317	0.245085	3.21218	0.444808	3.67797	0.525521	0.57197	0.093513	2.00189	0.358064	2.28504	0.373025	2.46827	0.490397	2.07577	0.343601	1.03702	0.0524442	0.691414	0.934811	up	no
17023	"="	chr10	+	95336276	95363216	ENSMUST00000185313	3	642	ENSMUSG00000100550	2310039L15Rik	0	0	0.465732	0.076756	0	0	0.235202	0.03257	0	0	0	0	0.470405	0.084138	0	0	0	0	0.470405	0.077866	0.994555	-0.0078766	0.869118	0.988099	down	no
17025	"="	chr10	+	95361598	95366202	ENSMUST00000219492	2	3743	ENSMUSG00000100550	2310039L15Rik	0	0	0.080684	0.013297	0.242052	0.037709	0.080684	0.011173	0.161368	0.023057	0.161368	0.026383	0	0	0	0	0	0	0	0	1.00877	0.0126016	0.439841	0.882581	up	no
17043	"="	chr10	+	95417375	95428640	ENSMUST00000181781	5	1182	ENSMUSG00000097766	5730420D15Rik	1.36573	0.186414	0.570249	0.093981	0.292082	0.045504	1.05614	0.14625	2.02638	0.289535	0.275699	0.045075	1.19983	0.214605	0.685001	0.111824	0.598371	0.118885	0.487713	0.080731	1.02881	0.0409755	0.640712	0.928403	up	no
17044	"="	chr10	-	95445316	95461224	ENSMUST00000219379	3	660	ENSMUSG00000112261	RP23-261G3.5	0	0	0	0	0.158507	0.024694	0	0	0.322994	0.04615	0.183724	0.030038	0.686364	0.122765	0	0	0	0	0	0	0.975076	-0.0364134	0.451788	0.889392	down	no
17072	"="	chr10	-	95714001	95717507	ENSMUST00000217814	2	706	ENSMUSG00000112519	RP24-458J4.6	0	0	0	0	0	0	0	0	0.137394	0.019631	0.427762	0.069936	0.193892	0.03468	0	0	0.131728	0.026172	0	0	0.981348	-0.0271629	0.316086	0.819816	down	no
17073	"="	chr10	-	95719133	95722489	ENSMUST00000218396	3	989	MSTRG.4510	RP24-458J4.7	0.299854	0.040928	0.886932	0.146172	2.64859	0.412627	0.426218	0.059021	1.55581	0.222299	0.25655	0.041944	6.23111	1.11451	0	0	1.85622	0.368795	2.55669	0.423208	0.740251	-0.433913	0.108399	0.673478	down	no
17075	"="	chr10	-	95719485	95722500	ENSMUST00000217833	2	535	MSTRG.4510	RP24-458J4.7	1.44307	0.196971	1.72176	0.283758	1.98738	0.309616	1.52912	0.211746	3.0448	0.435051	1.37247	0.224389	4.19114	0.749638	2.06249	0.336695	0.723676	0.14378	5.16286	0.854607	0.89856	-0.154313	0.457493	0.892427	down	no
17076	"="	chr10	+	95730183	95739356	ENSMUST00000218485	3	632	MSTRG.4511	RP24-458J4.8	24.7819	3.38258	40.2184	6.62826	35.2979	5.49909	25.9051	3.58722	41.2691	5.89667	28.2761	4.62294	44.3377	7.93036	38.3244	6.25633	23.5396	4.67685	33.68	5.57505	0.758847	-0.398118	0.141579	0.687231	down	no
17077	"="	chr10	+	95731227	95739353	ENSMUST00000219583	3	670	MSTRG.4511	RP24-458J4.8	0.540684	0.0738	1.93834	0.319451	0.074193	0.011559	1.65957	0.229809	2.29539	0.327972	0.488058	0.079794	2.54768	0.455685	0.454036	0.07412	0.82295	0.163504	1.93467	0.320245	0.974031	-0.0379606	0.814512	0.97338	down	no
17078	"="	chr10	+	95746077	95796831	ENSMUST00000187483	6	2744	MSTRG.4512	4732465J04Rik	0.063952	0.008729	0.00627	0.001033	5.58465	0.870037	0.125086	0.017321	0.154374	0.022057	0	0	0.263592	0.047147	0.170873	0.027894	0	0	0.045502	0.007532	0.988247	-0.0170565	0.936065	0.994297	down	no
17080	"="	chr10	+	95778917	95797236	ENSMUST00000185499	4	2751	MSTRG.4512	4732465J04Rik	0.215187	0.029372	3.90459	0.643502	1.04119	0.162208	0.193222	0.026757	0.472488	0.067511	0.373628	0.061085	0.30581	0.054698	0.487699	0.079615	0.151732	0.030146	0.511807	0.084719	1.05601	0.0786205	0.653977	0.932952	up	no
17086	"="	chr10	-	95811337	95817895	ENSMUST00000218099	3	1334	MSTRG.4516	RP24-458J4.10	0.972927	0.132799	0.33958	0.055965	0.452774	0.070538	0	0	1.31027	0.187215	0.370343	0.060548	0	0	0.025487	0.004161	0	0	0	0	1.07309	0.101774	0.140155	0.687231	up	no
17087	"="	chr10	+	95817570	95849118	ENSMUST00000220129	2	1228	MSTRG.4517	RP23-234F23.4	0.491857	0.067135	0.983713	0.162123	0.901557	0.140454	0.091205	0.01263	0	0	0.169381	0.027693	0	0	0	0	0	0	0	0	1.04948	0.069673	0.26151	0.776148	up	no
17096	"="	chr10	+	95893443	95897257	ENSMUST00000218392	3	858	ENSMUSG00000112400	RP23-234F23.3	0.879953	0.120108	0.500803	0.082536	0.703963	0.109671	0.703963	0.097482	2.59842	0.371271	0.831002	0.135863	0	0	0.399086	0.065149	1.05594	0.209796	0	0	1.02854	0.0405954	0.712121	0.941664	up	no
17111	"="	chr10	+	96226020	96248866	ENSMUST00000219638	6	1805	ENSMUSG00000112762	RP23-476G10.1	0	0	0	0	0	0	0	0	0.223823	0.031981	0.349712	0.057175	0	0	0	0	0	0	0.091413	0.015132	1.00201	0.00290141	0.900081	0.994297	up	no
17113	"="	chr10	+	96309345	96320725	ENSMUST00000220354	3	1425	ENSMUSG00000112234	RP24-447J10.1	0	0	0	0	0	0	0	0	0.257405	0.036779	0	0	0	0	0	0	0	0	0	0	1.00469	0.00675095	0.637626	0.927517	up	no
17114	"="	chr10	+	96310131	96362367	ENSMUST00000218518	3	517	ENSMUSG00000112290	RP24-447J10.2	0	0	0.29207	0.048135	0	0	0	0	0	0	0	0	0	0	0	0	0	0	0	0	1.00732	0.0105177	0.577398	0.920441	up	no
17115	"="	chr10	-	96336090	96345824	ENSMUST00000218388	5	580	ENSMUSG00000112749	RP24-447J10.3	0	0	0	0	0	0	0	0	0.327842	0.046843	0	0	0	0	0	0	0	0	0	0	1.00595	0.00855652	0.637626	0.927517	up	no
17118	"="	chr10	-	96495721	96523982	ENSMUST00000219016	2	2031	ENSMUSG00000112264	RP23-273K11.3	0	0	0.148695	0.024506	0	0	0	0	0	0	0	0	0	0	0	0	0	0	0	0	1.00376	0.00541641	0.577398	0.920441	up	no
17119	"="	chr10	-	96519157	96595731	ENSMUST00000219313	3	1637	ENSMUSG00000112354	RP23-273K11.4	0	0	0	0	0	0	0	0	0.092242	0.01318	0	0	0	0	0	0	0	0	0.184484	0.030538	0.99843	-0.00226661	0.861516	0.986152	down	no
17132	"="	chr10	+	96801039	96884708	ENSMUST00000218446	2	3474	ENSMUSG00000111912	RP23-40N7.3	0.173863	0.023731	0	0	0	0	0	0	0.695452	0.099368	0	0	0	0	0	0	0	0	0	0	1.02033	0.0290401	0.436334	0.880626	up	no
17152	"="	chr10	-	97682102	97682416	ENSMUST00000099324	1	315	ENSMUSG00000074776	Gm10754	0	0	0	0	0	0	0	0	0	0	0.95873	0.156745	0	0	0	0	0	0	0	0	0.998859	-0.00164722	0.974614	0.994297	down	no
17180	"="	chr10	+	99039472	99041443	ENSMUST00000219298	1	1972	ENSMUSG00000112660	RP23-324E2.9	0	0	0	0	0	0	0	0	0.153144	0.021882	0	0	0	0	0	0	1.07201	0.212987	0	0	0.918068	-0.123327	0.0730702	0.60832	down	no
17181	"="	chr10	-	99105791	99108080	ENSMUST00000218379	1	2290	MSTRG.4535	RP23-324E2.11	0	0	0	0	0	0	0	0	0	0	0	0	0	0	5.4607	0.891441	3.21965	0.639682	0	0	0.719293	-0.475348	0.103024	0.663848	down	no
17192	"="	chr10	-	99179184	99184610	ENSMUST00000160182	4	2635	MSTRG.4539	Gm16239	2.75674	0.376278	1.0888	0.179442	2.69336	0.419601	2.27249	0.314684	2.40683	0.343896	1.30588	0.213502	1.26072	0.225496	1.3556	0.221297	0.343833	0.068313	1.20901	0.200128	1.14615	0.196799	0.035166	0.60017	up	no
17194	"="	chr10	-	99216442	99228906	ENSMUST00000219984	5	916	ENSMUSG00000112805	RP23-324E2.10	0.284935	0.038892	1.15393	0.190175	0.189956	0.029593	1.39634	0.193359	0	0	0.472462	0.077244	1.46262	0.261607	0.762555	0.124485	0.058382	0.011599	1.1648	0.192808	1.00328	0.00471769	0.962516	0.994297	up	no
17195	"="	chr10	-	99216444	99223066	ENSMUST00000217795	3	1240	ENSMUSG00000112805	RP23-324E2.10	1.21774	0.166214	0.243548	0.040138	0.362903	0.056537	0.243548	0.033725	0.304435	0.043499	0.121774	0.019909	0.572622	0.102421	0.897984	0.146593	0.365323	0.072583	0.608692	0.100757	0.985047	-0.0217359	0.714186	0.942326	down	no
17196	"="	chr10	-	99219950	99228792	ENSMUST00000219433	5	1108	ENSMUSG00000112805	RP23-324E2.10	0.522671	0.071341	0.536389	0.088401	0.453971	0.070725	1.61178	0.223192	1.33741	0.191093	0.408845	0.066843	1.05618	0.188912	0.681408	0.111238	1.27683	0.25368	1.40322	0.232275	0.948977	-0.0755545	0.371983	0.842964	down	no
17197	"="	chr10	-	99232794	99237616	ENSMUST00000220253	3	468	MSTRG.4540	RP23-193A14.3	3.8718	0.528476	6.13034	1.01032	3.48753	0.543326	6.51496	0.902162	1.61325	0.230506	2.90385	0.474758	3.2265	0.577099	2.5812	0.421372	0.645299	0.128208	0.967949	0.160224	1.31327	0.393166	0.0875339	0.63642	up	no
17200	"="	chr10	+	99233117	99243062	ENSMUST00000219688	4	2505	MSTRG.4541	RP23-193A14.4	16.3487	2.2315	17.7104	2.91879	11.7557	1.83144	28.694	3.97342	17.6554	2.52267	5.84932	0.956322	11.0899	1.98356	6.52659	1.06544	9.23065	1.83395	8.55483	1.41608	1.49278	0.578002	0.0494163	0.60017	up	no
17209	"="	chr10	-	99267686	99270446	ENSMUST00000219528	2	1406	MSTRG.4545	RP23-193A14.5	2.76885	0.377931	2.94381	0.48516	1.18137	0.184046	0.749644	0.103807	2.76956	0.395724	2.14794	0.351172	2.57753	0.461022	1.50356	0.24545	2.36273	0.469429	2.14794	0.355547	0.906268	-0.14199	0.256776	0.771333	down	no
17211	"="	chr10	+	99274705	99277186	ENSMUST00000219440	3	368	MSTRG.4546	RP23-193A14.2	0	0	0	0	0	0	0	0	0	0	0	0	0.304348	0.054436	0	0	0	0	0	0	0.986099	-0.0201953	0.350216	0.828549	down	no
17212	"="	chr10	+	99274796	99279073	ENSMUST00000218105	2	607	MSTRG.4546	RP23-193A14.2	0	0	0	0	0	0	0	0	0.248764	0.035544	0	0	0.248764	0.044495	0	0	0.911172	0.181032	0	0	0.920303	-0.119819	0.0351627	0.60017	down	no
17213	"="	chr10	+	99298888	99423047	ENSMUST00000189035	3	3138	ENSMUSG00000044633	B530045E10Rik	0	0	0	0	0.09624	0.014993	0	0	0.09624	0.013751	0.0947	0.015483	0.149226	0.026691	0	0	0	0	0.09624	0.015931	0.992835	-0.0103741	0.409521	0.86515	down	no
17214	"="	chr10	+	99299166	99356152	ENSMUST00000220146	4	3244	ENSMUSG00000044633	B530045E10Rik	0	0	0.18619	0.030685	0.093095	0.014503	0.279285	0.038674	0.37238	0.053207	0.18619	0.030441	0.024969	0.004466	0	0	0	0	0.18619	0.03082	1.02162	0.0308632	0.185685	0.732696	up	no
17215	"="	chr10	+	99402790	99413272	ENSMUST00000218725	2	757	ENSMUSG00000044633	B530045E10Rik	0	0	0	0	0	0	0	0	0	0	0	0	0	0	0.237781	0.038817	0	0	0	0	0.993842	-0.00891153	0.561088	0.920441	down	no
17216	"="	chr10	+	99420522	99423047	ENSMUST00000060657	1	2526	ENSMUSG00000044633	B530045E10Rik	0	0	0.119557	0.019704	0	0	0	0	0	0	0	0	0	0	0	0	0	0	0	0	1.00303	0.00436533	0.577398	0.920441	up	no
17218	"="	chr10	-	99452654	99460230	ENSMUST00000218838	2	628	ENSMUSG00000112082	RP23-394M6.3	1.68312	0.229736	0	0	0.240446	0.037459	0	0	0.582222	0.08319	0	0	0.452229	0.080887	0.480892	0.078504	0	0	0.480892	0.079602	1.03882	0.0549481	0.516772	0.920441	up	no
17219	"="	chr10	+	99459689	99461096	ENSMUST00000220432	2	494	ENSMUSG00000112265	RP23-394M6.4	0.611336	0.083444	0	0	0.087045	0.013561	0.611336	0.084655	0	0	0	0	0	0	0	0	0	0	0	0	1.06026	0.0844217	0.0234123	0.574588	up	no
17220	"="	chr10	+	99459962	99488610	ENSMUST00000219484	3	396	ENSMUSG00000112265	RP23-394M6.4	0.161616	0.02206	0.36719	0.060515	0	0	0	0	0	0	0	0	0	0	0	0	0	0	0	0	1.01656	0.0236885	0.318892	0.821493	up	no
17222	"="	chr10	+	99609171	99658134	ENSMUST00000218263	3	2095	ENSMUSG00000111962	RP23-12H20.1	0	0	0	0	0	0	0	0	0.407336	0.058202	0	0	0.565155	0.101085	0.854603	0.139511	0.144153	0.02864	1.08671	0.179882	0.932241	-0.101225	0.154086	0.700014	down	no
17225	"="	chr10	+	99669514	99675623	ENSMUST00000219218	2	243	ENSMUSG00000112810	RP23-12H20.3	0.1893	0.025838	0	0	0	0	0	0	0.350114	0.050025	0.234568	0.03835	1.44558	0.258559	0.378601	0.061805	0.185185	0.036793	0.1893	0.031335	0.92704	-0.109297	0.188345	0.735822	down	no
17227	"="	chr10	+	99759506	99830562	ENSMUST00000217945	5	1642	ENSMUSG00000112304	RP23-407I4.2	0.063337	0.008645	0.091961	0.015156	0	0	0	0	0.011328	0.001619	0.058465	0.009559	0	0	0	0	0	0	0	0	1.00537	0.00771944	0.271926	0.784255	up	no
17248	"="	chr10	-	100129868	100144126	ENSMUST00000218902	4	675	ENSMUSG00000112831	RP24-337D17.1	1.71502	0.23409	0.780515	0.128634	1.89975	0.295964	0.356668	0.04939	2.42808	0.346932	1.13154	0.184999	0.401733	0.071855	0.638486	0.104231	0.099259	0.019721	0.768873	0.127271	1.08991	0.124213	0.254778	0.769964	up	no
17251	"="	chr10	-	100203874	100204342	ENSMUST00000220057	1	469	ENSMUSG00000112633	RP24-337D17.2	8.11585	1.10776	4.91791	0.810505	4.79318	0.746733	5.9307	0.821257	3.43675	0.491054	3.85075	0.629569	4.1791	0.747485	3.05864	0.499312	3.61567	0.718364	4.13184	0.683943	1.10629	0.145735	0.250613	0.765284	up	no
17271	"="	chr10	-	100432938	100433569	ENSMUST00000220387	1	632	MSTRG.4561	RP23-16N3.16	433.935	59.2294	449.809	74.1315	452.34	70.4704	384.499	53.2437	453.789	64.8388	374.056	61.1554	413.785	74.0107	399.666	65.2442	338.302	67.2141	335.053	55.4612	0.886355	-0.174043	0.127526	0.687231	down	no
17296	"="	chr10	+	100577426	100583711	ENSMUST00000218156	2	1860	MSTRG.4569	RP23-79J15.5	19.6016	2.6755	13.082	2.156	18.6661	2.90801	17.1866	2.37992	20.9429	2.9924	12.8806	2.10589	15.4142	2.75703	13.9947	2.28459	10.2177	2.03007	13.3584	2.21121	1.07283	0.101415	0.381248	0.848531	up	no
17335	"="	chr10	+	102319613	102321894	ENSMUST00000219521	1	2282	MSTRG.4579	RP24-134D11.2	467.754	63.8456	414.344	68.2866	399.953	62.309	421.217	58.3283	434.977	62.151	367.464	60.0777	396.84	70.9797	385.133	62.8717	355.543	70.6395	347.737	57.5609	0.916823	-0.125284	0.122289	0.687231	down	no
17338	"="	chr10	+	102415883	102418014	ENSMUST00000218629	1	2132	ENSMUSG00000111990	RP23-137I3.2	0.141651	0.019334	0.070826	0.011673	0	0	0.070826	0.009808	0.424953	0.060719	0.283302	0.046318	0	0	0	0	0	0	0	0	1.01951	0.0278696	0.304367	0.81141	up	no
17339	"="	chr10	-	102431908	102432338	ENSMUST00000220420	1	431	MSTRG.4570	RP23-137I3.3	289.02	39.4495	196.476	32.3806	212.178	33.0554	352.028	48.7473	220.047	31.4411	174.929	28.5996	181.824	32.5215	183.39	29.9379	200.484	39.8324	176.435	29.2052	1.15898	0.212855	0.303136	0.810584	up	no
17340	"="	chr10	+	102435269	102435543	ENSMUST00000219113	1	275	MSTRG.4571	RP23-137I3.4	33.22	4.53433	65.3418	10.7688	60.3345	9.39957	62.5527	8.66202	53.5073	7.6453	72.0927	11.7866	35.8709	6.41596	38.7	6.31765	43.3782	8.6184	27.3055	4.51987	1.00436	0.00627994	0.986658	0.996824	up	no
17364	"="	chr10	-	103029479	103030344	ENSMUST00000170026	2	704	MSTRG.4583	Gm17028	1.14805	0.156702	0.643466	0.106048	0.428977	0.066831	1.99889	0.276797	0.857955	0.122587	0.643466	0.105202	1.50142	0.268548	0	0	0.857955	0.170459	0.214489	0.035504	1.0356	0.0504618	0.631695	0.927517	up	no
17372	"="	chr10	-	103207748	103213437	ENSMUST00000220380	1	5690	MSTRG.4591	RP23-167J19.2	827.974	113.013	656.926	108.266	756.589	117.87	800.157	110.802	817.342	116.785	641.507	104.882	593.884	106.224	655.353	106.984	589.322	117.087	579.049	95.8499	1.0169	0.0241833	0.649172	0.931607	up	no
17391	"="	chr10	+	103512928	103571685	ENSMUST00000218784	2	2287	MSTRG.4593	RP23-220P13.4	229.801	31.3665	178.581	29.4314	194.592	30.3157	222.657	30.8326	209.434	29.9246	159.329	26.0492	161.84	28.947	168.101	27.4419	150.12	29.826	148.004	24.4991	1.07196	0.100246	0.14902	0.69308	up	no
17426	"="	chr10	-	105142236	105142942	ENSMUST00000195090	1	707	ENSMUSG00000103775	Gm36997	0.640736	0.087457	0	0	0	0	0	0	0	0	0	0	0	0	0	0	0	0	0	0	1.02848	0.0405135	0.227111	0.742279	up	no
17434	"="	chr10	+	105340249	105342314	ENSMUST00000219067	1	2066	MSTRG.4600	RP24-81L3.4	0.877057	0.119713	0.496128	0.081765	0.438529	0.068319	1.46176	0.202418	0.438529	0.062658	0.877057	0.143392	0.219264	0.039218	0.292352	0.047725	1.75411	0.348509	0.584705	0.096786	0.964505	-0.0521389	0.619898	0.927517	down	no
17436	"="	chr10	-	105392502	105394286	ENSMUST00000219124	1	1785	MSTRG.4602	RP24-81L3.1	0.422969	0.057733	0.133333	0.021974	0.338375	0.052716	0.338375	0.046857	0.169188	0.024174	0.761345	0.124474	0	0	0	0	0.169188	0.033614	0.169188	0.028006	1.02387	0.0340272	0.422662	0.872272	up	no
17441	"="	chr10	-	105514681	105516649	ENSMUST00000219546	1	1969	MSTRG.4605	RP23-363J15.4	0	0	0.355003	0.058507	0	0	1.84591	0.255614	0	0	0	0	0.460132	0.0823	0.843575	0.137711	0	0	0.690198	0.114248	1.0454	0.0640494	0.491124	0.909672	up	no
17446	"="	chr10	+	105573953	105582040	ENSMUST00000161364	3	402	MSTRG.4610	Gm15663	0	0	0	0	0	0	0	0	0	0	0.119315	0.019507	0.375622	0.067185	0	0	0	0	0	0	0.982825	-0.0249928	0.337403	0.828549	down	no
17447	"="	chr10	+	105574559	105583874	ENSMUST00000145794	3	3200	MSTRG.4610	Gm15663	0.755	0.103053	0.283125	0.046661	1.35804	0.21157	0.48	0.066468	0.755	0.107877	0.543462	0.088852	0.26625	0.047622	0.094375	0.015406	0.471875	0.093752	0.62646	0.103698	1.00917	0.0131634	0.80991	0.972104	up	no
17452	"="	chr10	-	105806538	105808867	ENSMUST00000218986	1	2330	MSTRG.4614	RP24-226A8.2	0	0	0	0	0	0	0	0	0	0	0	0	0	0	2.31228	0.377472	3.1585	0.627534	2.44854	0.405307	0.732265	-0.449563	0.0357395	0.60017	down	no
17464	"="	chr10	+	106074227	106079076	ENSMUST00000219276	1	4850	ENSMUSG00000112034	RP24-378K7.2	0	0	0	0	0	0	0	0	0.010412	0.001488	0	0	0	0	0	0	0	0	0	0	1.00019	0.000277915	0.637626	0.927517	up	no
17466	"="	chr10	+	106183021	106183891	ENSMUST00000220086	1	871	ENSMUSG00000112523	RP24-378K7.4	1.56028	0.212968	2.67509	0.440872	2.77382	0.432136	0.346728	0.048013	1.38691	0.198167	3.98737	0.651906	0.677382	0.121158	1.04018	0.169807	0.86682	0.17222	0.346728	0.057394	1.021	0.0299821	0.879025	0.990541	up	no
17470	"="	chr10	-	106466939	106470768	ENSMUST00000181196	2	3679	MSTRG.4619	C230021G24Rik	0.369394	0.05042	0.162544	0.026788	0	0	0	0	0	0	0	0	0	0	0	0	0	0	0	0	1.02079	0.0296835	0.152219	0.697792	up	no
17486	"="	chr10	-	107199912	107205775	ENSMUST00000220167	4	2006	ENSMUSG00000112466	RP23-240M3.1	0.346387	0.04728	0	0	0.629955	0.098141	0	0	1.09348	0.15624	0.236885	0.038729	1.05384	0.188492	0.965859	0.157673	0.544697	0.108221	0.493769	0.081733	0.912164	-0.132635	0.063543	0.60017	down	no
17487	"="	chr10	-	107199944	107205727	ENSMUST00000218791	5	1139	ENSMUSG00000112466	RP23-240M3.1	0	0	0	0	0	0	0	0	0	0	0	0	0	0	0	0	0	0	0.593942	0.098315	0.989865	-0.0146958	0.689331	0.934186	down	no
17488	"="	chr10	-	107200816	107205574	ENSMUST00000219664	2	4083	ENSMUSG00000112466	RP23-240M3.1	0	0	0.129317	0.021312	0.14793	0.023046	0.258878	0.035848	0	0	0	0	0	0	0	0	0	0	0.256674	0.042487	1.01236	0.0177287	0.412697	0.867142	up	no
17497	"="	chr10	-	107436421	107437359	ENSMUST00000194653	1	939	ENSMUSG00000102934	Gm38117	0.321619	0.043899	0.321619	0.053005	0.321619	0.050105	0	0	0	0	0.321619	0.052582	0	0	0	0	0	0	0	0	1.02168	0.0309462	0.336189	0.828549	up	no
17529	"="	chr10	+	108417251	108451616	ENSMUST00000217857	3	392	MSTRG.4642	RP23-305G22.3	1.06629	0.145542	0.154964	0.025539	0.741599	0.115534	1.52307	0.210908	0.449308	0.064199	0	0	0.586591	0.104919	0.656702	0.107204	0.190867	0.037922	0.427528	0.070769	1.06598	0.0921752	0.194389	0.741707	up	no
17532	"="	chr10	+	108436665	108453297	ENSMUST00000218418	3	2137	MSTRG.4642	RP23-305G22.3	10.2949	1.40519	0	0	0	0	7.66444	1.06134	0.20673	0.029538	0	0	0	0	0.076006	0.012408	0	0	0	0	1.78426	0.835325	0.0255241	0.578347	up	no
17533	"="	chr10	+	108446602	108453296	ENSMUST00000220211	4	3732	MSTRG.4642	RP23-305G22.3	5.66167	0.772784	8.2635	1.36188	8.09686	1.26142	3.44734	0.477373	9.95961	1.42306	4.53994	0.742247	6.17971	1.10532	5.44649	0.889122	4.2556	0.845505	2.96225	0.490341	0.956724	-0.0638252	0.699391	0.937106	down	no
17554	"="	chr10	+	109648779	109649538	ENSMUST00000219153	1	760	ENSMUSG00000112260	RP23-113J19.1	0	0	0	0	0	0	0	0	0	0	0	0	0	0	0	0	0	0	0.397368	0.065776	0.993104	-0.0099829	0.689331	0.934186	down	no
17563	"="	chr10	+	110078691	110080967	ENSMUST00000220224	1	2277	MSTRG.4650	RP23-113I7.2	0	0	0	0	0	0	0	0	0	0	0	0	0	0	0	0	0.132631	0.026351	0	0	0.988178	-0.0171578	0.0677788	0.60017	down	no
17564	"="	chr10	+	110099819	110102904	ENSMUST00000218053	1	3086	MSTRG.4651	RP23-113I7.3	0.097861	0.013357	0	0	0.097861	0.015246	0	0	0	0	0.048931	0.008	0	0	0	0	0	0	0	0	1.00422	0.00607724	0.43786	0.881508	up	no
17566	"="	chr10	+	110379508	110381661	ENSMUST00000219876	1	2154	MSTRG.4653	RP23-408N24.1	0	0	0	0	0	0	0	0	0	0	0	0	0.140204	0.025077	0	0	0	0	0	0	0.99348	-0.00943651	0.350216	0.828549	down	no
17582	"="	chr10	-	110801173	110896518	ENSMUST00000191429	3	622	ENSMUSG00000101801	1700020G17Rik	0	0	0	0	0	0	0	0	0.036977	0.005283	0	0	0	0	0	0	0	0	0	0	1.00068	0.000984844	0.637626	0.927517	up	no
17583	"="	chr10	-	110812806	110896550	ENSMUST00000191286	4	723	ENSMUSG00000101801	1700020G17Rik	0	0	0	0	0.208852	0.032537	0	0	0	0	0	0	0	0	0	0	0	0	0	0	0.999642	-0.000516687	0.962775	0.994297	down	no
17654	"="	chr10	-	111506575	111507662	ENSMUST00000186844	2	741	MSTRG.4660	Gm28592	10.8003	1.47417	8.92308	1.47058	8.96626	1.39686	1.83401	0.253965	4.89069	0.698798	5.50202	0.899541	4.88664	0.874036	5.29825	0.864921	4.48313	0.890711	2.82591	0.467772	0.986357	-0.019818	0.940443	0.994297	down	no
17656	"="	chr10	-	111586719	111594273	ENSMUST00000181547	4	1144	ENSMUSG00000097082	4933440J02Rik	0	0	0.263986	0.043507	0.131993	0.020563	0	0	0	0	0	0	0	0	0	0	0	0	0	0	1.0064	0.00919918	0.566666	0.920441	up	no
17657	"="	chr10	+	111599177	111611338	ENSMUST00000219137	4	791	ENSMUSG00000112249	RP24-216B14.2	0.442079	0.060341	0.175727	0.028961	0	0	0	0	0	0	0	0	0	0	0	0	0	0	0	0	1.02434	0.0346989	0.153355	0.69918	up	no
17659	"="	chr10	+	111725184	111843048	ENSMUST00000220039	4	628	ENSMUSG00000112430	RP23-243G3.1	0	0	0	0	0	0	0	0	0	0	0.16242	0.026554	0	0	0	0	0	0	0	0	0.999795	-0.000296475	0.974614	0.994297	down	no
17660	"="	chr10	-	111757258	111799751	ENSMUST00000217752	4	475	ENSMUSG00000112137	RP24-428L4.2	0	0	0	0	0.231579	0.036078	0	0	0	0	0	0	0	0	0	0	0	0	0.63579	0.105242	0.988798	-0.016253	0.702607	0.938277	down	no
17663	"="	chr10	-	111787722	111799834	ENSMUST00000219530	3	763	ENSMUSG00000112137	RP24-428L4.2	0	0	0	0	0	0	0.395806	0.054809	0	0	0	0	0	0	0	0	0	0	0	0	1.02112	0.0301476	0.143807	0.687231	up	no
17667	"="	chr10	-	111854521	111874376	ENSMUST00000220339	6	2171	ENSMUSG00000112533	RP23-243G3.3	0	0	0	0	0	0	0	0	0	0	0	0	0	0	0	0	0	0	0.347766	0.057566	0.993939	-0.00877104	0.689331	0.934186	down	no
17691	"="	chr10	-	112213787	112231141	ENSMUST00000219794	3	625	MSTRG.4668	RP23-28O3.1	0.9664	0.131908	0	0	0.4832	0.075278	0.2416	0.033456	0	0	0	0	0	0	0	0	0	0	0.2416	0.039992	1.05055	0.071149	0.172645	0.718718	up	no
17723	"="	chr10	+	112837752	112845385	ENSMUST00000218495	5	666	ENSMUSG00000112722	RP24-336P23.1	0.381641	0.052092	0.108108	0.017817	0.441498	0.068781	0.612613	0.084832	0.136637	0.019523	0	0	0	0	0	0	0	0	0	0	1.05485	0.0770335	0.0140688	0.543396	up	no
17728	"="	chr10	+	112928501	112931155	ENSMUST00000180464	1	2655	MSTRG.4672	Gm26596	18.7627	2.561	8.69604	1.43317	12.0539	1.87788	10.3744	1.4366	8.79435	1.25657	8.98268	1.4686	10.4441	1.86805	9.30471	1.51896	8.59661	1.70798	9.32316	1.54326	1.01367	0.0195847	0.90943	0.994297	up	no
17730	"="	chr10	+	112960188	112961790	ENSMUST00000219465	1	1603	ENSMUSG00000112807	RP23-91L6.3	0.188397	0.025715	0.376794	0.062098	0	0	0.094198	0.013044	0	0	0	0	0	0	0	0	0	0	0	0	1.02319	0.0330691	0.164837	0.712145	up	no
17738	"="	chr10	+	113996647	113997250	ENSMUST00000193608	1	604	ENSMUSG00000104006	Gm38333	0.25	0.034123	0	0	0	0	0	0	0	0	0	0	0	0	0	0	0	0	0	0	1.0113	0.0162136	0.227111	0.742279	up	no
17748	"="	chr10	+	114947931	114952835	ENSMUST00000218941	4	1397	ENSMUSG00000112016	RP24-363B22.2	0.216178	0.029507	0.130393	0.02149	0.438532	0.068319	0	0	0	0	0	0	0	0	0	0	0	0	0	0	1.01237	0.0177423	0.429335	0.876829	up	no
17763	"="	chr10	+	115315646	115316374	ENSMUST00000218348	1	729	MSTRG.4699	RP23-226H21.3	0	0	0	0	0	0	0	0	0	0	0	0	1.8642	0.333435	0	0	0	0	1.63512	0.270661	0.903018	-0.147174	0.27814	0.789332	down	no
17785	"="	chr10	+	115394750	115397884	ENSMUST00000218674	1	3135	MSTRG.4704	RP23-307F3.6	4.42652	0.604192	9.6817	1.59561	0	0	5.30184	0.734175	16.4297	2.34753	13.9461	2.28009	8.69369	1.55497	0	0	0	0	13.3066	2.20264	1.34294	0.4254	0.496928	0.912208	up	no
17803	"="	chr10	-	115802416	115869522	ENSMUST00000220081	5	1510	MSTRG.4705	RP23-233A12.1	0.198013	0.027028	0.4	0.065923	0.6	0.093474	0.1	0.013848	0.7	0.100018	0.5	0.081746	0.1	0.017886	0.8	0.130597	0	0	0.698013	0.115542	0.998486	-0.00218592	0.970124	0.994297	down	no
17832	"="	chr10	+	116473163	116474982	ENSMUST00000144020	3	1591	ENSMUSG00000085837	Kcnmb4os2	0.449892	0.061408	0.189818	0.031283	0	0	0	0	0	0	0	0	0.187304	0.033502	0	0	0	0	0	0	1.01616	0.023134	0.402886	0.861635	up	no
17833	"="	chr10	+	116474028	116475319	ENSMUST00000127070	2	1048	ENSMUSG00000085837	Kcnmb4os2	0	0	0	0	0.288168	0.044894	0.864504	0.119713	0.432252	0.061762	0	0	0	0	0	0	0.144084	0.028627	0.432252	0.071551	1.03163	0.0449286	0.378811	0.847078	up	no
17852	"="	chr10	+	116509052	116522583	ENSMUST00000219210	3	282	MSTRG.4713	5330438D12Rik	1.07092	0.146174	1.60638	0.264743	1.60638	0.25026	1.48655	0.205851	0.535461	0.076508	0	0	0.535461	0.095774	2.14184	0.349649	4.28369	0.851086	0.535461	0.088635	0.817832	-0.290123	0.133923	0.687231	down	no
17853	"="	chr10	+	116509059	116583249	ENSMUST00000220305	3	374	MSTRG.4713	5330438D12Rik	0	0	0	0	0	0	0.189913	0.026298	2.95119	0.421677	0	0	0	0	0	0	0	0	0	0	1.05733	0.0804278	0.561926	0.920441	up	no
17861	"="	chr10	+	116566782	116568031	ENSMUST00000220056	1	1250	MSTRG.4714	RP24-420A20.4	11.9592	1.63236	8.2696	1.36289	13.7272	2.13857	13.4088	1.85679	12.2232	1.74649	12.5632	2.05399	12.032	2.15207	10.7016	1.747	10.0264	1.99205	6.8856	1.13977	0.929697	-0.105167	0.519576	0.920441	down	no
17862	"="	chr10	+	116581281	116583515	ENSMUST00000218139	1	2235	MSTRG.4713	5330438D12Rik	4.50022	0.614253	4.72528	0.778758	0	0	4.51275	0.624906	5.53477	0.790826	2.56197	0.418863	0	0	2.566	0.41889	4.10641	0.815865	3.10514	0.513994	1.14795	0.199065	0.492742	0.910599	up	no
17863	"="	chr10	+	116581576	116583514	ENSMUST00000219273	2	676	MSTRG.4713	5330438D12Rik	0	0	0	0	0	0	0	0	0.788343	0.112641	0	0	0	0	0	0	1.23743	0.245853	0	0	0.916967	-0.125058	0.134136	0.687231	down	no
17867	"="	chr10	+	116674591	116679303	ENSMUST00000181656	4	918	ENSMUSG00000097104	Gm26579	0.328976	0.044903	0	0	0	0	0	0	0	0	0	0	0	0	0	0	0	0	0	0	1.01482	0.0212247	0.227111	0.742279	up	no
17868	"="	chr10	-	116723067	116729177	ENSMUST00000185546	3	594	ENSMUSG00000100198	1700030O20Rik	0.109152	0.014899	0	0	0	0	0.236137	0.032699	0.021886	0.003127	0	0	0	0	0	0	0	0	0	0	1.01812	0.0259088	0.0286275	0.586687	up	no
17869	"="	chr10	+	116729253	116739760	ENSMUST00000218193	3	1227	ENSMUSG00000112924	RP24-284M17.5	0	0	0.123064	0.020282	0	0	0.246129	0.034083	0.246129	0.035168	0.123064	0.02012	0.123064	0.022012	0	0	0	0	0.123064	0.020371	1.0127	0.0182068	0.301399	0.808983	up	no
17879	"="	chr10	+	116949757	116959098	ENSMUST00000220066	3	639	MSTRG.4717	RP23-413G8.2	4.09143	0.558455	8.10278	1.33539	4.38192	0.682664	2.23694	0.309762	4.33036	0.618736	3.16986	0.518249	8.44061	1.50971	7.10714	1.16022	8.38994	1.66692	4.03786	0.668386	0.648602	-0.624595	0.0134193	0.540339	down	no
17882	"="	chr10	+	116950567	116959304	ENSMUST00000220251	3	676	MSTRG.4717	RP23-413G8.2	0	0	0	0	0	0	2.02626	0.280588	0.699872	0.1	1.12349	0.183682	0.837389	0.149777	1.01447	0.165609	0.405512	0.080567	0.483862	0.080094	1.00237	0.00341489	0.969348	0.994297	up	no
17884	"="	chr10	+	116950588	116963279	ENSMUST00000217853	4	1698	MSTRG.4717	RP23-413G8.2	0	0	0	0	0	0	0	0	0	0	1.55477	0.254194	0.524217	0.093763	0	0	0	0	0	0	0.974876	-0.036709	0.652909	0.932568	down	no
17891	"="	chr10	+	116964707	116967396	ENSMUST00000176050	3	457	MSTRG.4717	D630029K05Rik	0.692908	0.094578	2.66745	0.439613	0.497087	0.077442	2.48741	0.344446	0	0	4.84003	0.79131	0	0	0.537524	0.087749	0.662119	0.13155	0.274752	0.04548	1.13009	0.176434	0.442488	0.88409	up	no
17892	"="	chr10	+	116964740	116967582	ENSMUST00000176455	3	720	MSTRG.4717	D630029K05Rik	37.7701	5.15538	19.5233	3.21757	27.1446	4.22888	31.5169	4.36432	11.113	1.58786	8.61505	1.4085	6.88681	1.23179	14.5623	2.37725	14.5804	2.89684	20.7921	3.44171	1.48318	0.568697	0.186832	0.733997	up	no
17893	"="	chr10	+	116965755	116967712	ENSMUST00000176045	3	907	MSTRG.4717	D630029K05Rik	0	0	0	0	3.60333	0.561366	2.95302	0.408921	3.97671	0.568206	0	0	0	0	0	0	1.43089	0.28429	0	0	1.0759	0.105546	0.593846	0.926053	up	no
17894	"="	chr10	+	116966274	116969105	ENSMUST00000033651	3	2133	MSTRG.4717	D630029K05Rik	4.3375	0.592042	0.525251	0.086565	4.87213	0.759033	3.53465	0.489463	20.3755	2.91133	0.857438	0.140185	1.56013	0.279049	2.60218	0.424798	0.629281	0.125026	1.9539	0.323429	1.3328	0.414458	0.351708	0.829387	up	no
17897	"="	chr10	+	117043746	117045101	ENSMUST00000217799	2	1014	ENSMUSG00000112242	RP23-58B7.6	0	0	0	0	0	0	0	0	0	0	0.335306	0.05482	0	0	0	0	0	0	0	0	0.999582	-0.000603753	0.974614	0.994297	down	no
17942	"="	chr10	-	117408872	117413904	ENSMUST00000220040	2	1502	ENSMUSG00000112796	RP23-326O5.5	0	0	0	0	0.057257	0.00892	0.065912	0.009127	0.293609	0.041952	0	0	0	0	0	0	0.201065	0.039948	0	0	0.990914	-0.0131685	0.471031	0.899759	down	no
17987	"="	chr10	-	117863681	117866715	ENSMUST00000217849	4	2291	ENSMUSG00000112711	RP23-186D15.6	0.06591	0.008996	0.19773	0.032587	0	0	0.109957	0.015226	0	0	0.13182	0.021552	0	0	0	0	0	0	0.13182	0.02182	1.01144	0.0164155	0.248567	0.763044	up	no
17988	"="	chr10	+	117864670	117868075	ENSMUST00000218113	3	1502	ENSMUSG00000112458	RP23-186D15.7	0	0	0.603196	0.099411	0	0	0.199068	0.027566	0	0	0.502663	0.082182	0	0	0	0	0	0	0	0	1.02504	0.0356733	0.44688	0.886384	up	no
17989	"="	chr10	+	117925459	117948292	ENSMUST00000217950	4	1689	ENSMUSG00000112500	RP24-421I12.1	0	0	0	0	0	0	0.089402	0.01238	0.536412	0.076644	0	0	0	0	0	0	0	0	0	0	1.01449	0.0207547	0.475305	0.90215	up	no
18004	"="	chr10	-	118163985	118165162	ENSMUST00000219046	2	541	MSTRG.4739	RP24-354M22.3	2.79113	0.380972	2.51201	0.413997	3.34935	0.521798	3.62292	0.501686	6.69316	0.956341	4.4658	0.730127	4.18669	0.748842	1.11645	0.182257	2.51201	0.499089	2.79113	0.462015	0.997864	-0.00308427	0.986844	0.996833	down	no
18022	"="	chr10	+	118441419	118444140	ENSMUST00000219775	1	2722	ENSMUSG00000111913	RP23-353P23.2	0.332844	0.045431	0.110948	0.018285	0.221896	0.034569	0	0	0	0	0	0	0	0	0.332844	0.054336	0	0	0	0	1.00877	0.0125927	0.651024	0.932036	up	no
18023	"="	chr10	-	118502035	118556525	ENSMUST00000220034	5	1121	ENSMUSG00000112230	Tmevpg1	0.455407	0.06216	0.089801	0.0148	0.066012	0.010284	0.033006	0.004571	0.269402	0.038493	0.05174	0.008459	0	0	0	0	0	0	0.065541	0.010849	1.02819	0.0401118	0.0812992	0.624348	up	no
18025	"="	chr10	-	118718146	118719428	ENSMUST00000219645	2	1095	ENSMUSG00000112535	RP24-570M12.1	0	0	0	0	0	0	0	0	0	0	0	0	0	0	0	0	0	0	0.275799	0.045653	0.995163	-0.00699576	0.689331	0.934186	down	no
18026	"="	chr10	-	118803719	118805259	ENSMUST00000218911	3	986	ENSMUSG00000112198	RP24-570M12.3	0	0	0.122718	0.020225	0	0	0.520284	0.072047	0	0	0	0	0	0	0	0	0	0	0	0	1.03082	0.0437858	0.103038	0.663848	up	no
18027	"="	chr10	-	118804426	118805290	ENSMUST00000218715	2	763	ENSMUSG00000112198	RP24-570M12.3	0	0	0	0	0	0	0.119266	0.016515	0	0	0	0	0	0	0	0	0	0	0	0	1.00644	0.00925457	0.143807	0.687231	up	no
18028	"="	chr10	-	118832588	118835106	ENSMUST00000218937	1	2519	ENSMUSG00000112616	RP24-570M12.4	0	0	0.178642	0.029441	0.179833	0.028016	0.479555	0.066407	0	0	1.31878	0.21561	0.299722	0.053609	1.13894	0.185929	0.778087	0.154591	0.479555	0.079381	0.916094	-0.126433	0.0571746	0.60017	down	no
18033	"="	chr10	+	118860826	118863542	ENSMUST00000191892	1	2717	MSTRG.4742	4932442E05Rik	18.2113	2.48573	14.8079	2.44044	15.5385	2.42075	21.1119	2.92348	15.233	2.17654	16.5561	2.70681	12.827	2.29427	18.8638	3.07946	14.611	2.90292	19.1104	3.16334	0.951626	-0.071534	0.482265	0.905265	down	no
18035	"="	chr10	-	118880949	118883654	ENSMUST00000220184	1	2706	ENSMUSG00000112402	RP23-282M20.5	0.223208	0.030467	0	0	0	0	0	0	0.111604	0.015946	0	0	0.055802	0.009981	0	0	0	0	0.111604	0.018474	1.00752	0.0108066	0.438708	0.881913	up	no
18037	"="	chr10	-	118920381	118927143	ENSMUST00000219032	4	2357	ENSMUSG00000112854	RP23-282M20.6	0	0	0	0	0	0	0	0	0.128129	0.018307	0	0	0	0	0	0	0	0	0	0	1.00235	0.00339081	0.637626	0.927517	up	no
18039	"="	chr10	-	119028290	119050499	ENSMUST00000220074	4	2765	ENSMUSG00000112778	RP23-360L4.2	0	0	0	0	0	0	0	0	0	0	0	0	0	0	0	0	0	0	0.075576	0.01251	0.99865	-0.00194828	0.689331	0.934186	down	no
18042	"="	chr10	+	119111624	119122966	ENSMUST00000220151	3	811	ENSMUSG00000112609	RP23-360L4.5	0.302651	0.04131	0	0	0	0	0	0	0	0	0	0	0	0	0	0	0	0	0	0	1.01365	0.0195602	0.227111	0.742279	up	no
18050	"="	chr10	-	119409879	119411222	ENSMUST00000217825	1	1344	ENSMUSG00000111972	RP24-528H20.4	0.112351	0.015335	0.337054	0.055549	0	0	0	0	0	0	0	0	0.224702	0.040191	0	0	0	0	0	0	1.00308	0.00443536	0.864751	0.987016	up	no
18051	"="	chr10	+	119413444	119426864	ENSMUST00000185238	4	894	ENSMUSG00000100558	1700025F24Rik	0.379004	0.051732	0	0	0	0	0.168904	0.023389	0	0	0	0	0	0	0	0	0	0	0.168904	0.027959	1.02322	0.0331135	0.109268	0.674508	up	no
18052	"="	chr10	-	119429367	119454830	ENSMUST00000154566	3	485	MSTRG.4751	Grip1os3	0.212371	0.028987	0	0	0.556411	0.086684	0.47511	0.065791	1.09134	0.155934	0	0	0.212371	0.037985	0.332665	0.054306	0	0	0	0	1.03453	0.0489715	0.371162	0.842428	up	no
18054	"="	chr10	-	119438800	119455379	ENSMUST00000146294	3	957	MSTRG.4751	Grip1os3	0.598068	0.081633	0.157785	0.026004	0	0	0.003135	0.000434	0.122257	0.017468	0	0	0.001045	0.000187	0	0	0	0	0	0	1.03317	0.0470726	0.120969	0.687231	up	no
18055	"="	chr10	-	119442679	119443624	ENSMUST00000155184	2	574	MSTRG.4752	Gm16321	0	0	0.320744	0.052861	0.055749	0.008685	0	0	0.200348	0.028626	0	0	0	0	0	0	0	0	0.127178	0.021052	1.00933	0.0133951	0.531075	0.920441	up	no
18062	"="	chr10	+	119471318	119473888	ENSMUST00000219397	1	2571	MSTRG.4757	RP24-528H20.6	0	0	0	0	0	0	5.49482	0.760898	0	0	3.34656	0.547138	0	0	0	0	3.0738	0.610705	0	0	1.00021	0.000302182	0.999224	0.999677	up	no
18071	"="	chr10	+	119523838	119524458	ENSMUST00000220254	1	621	MSTRG.4766	RP24-528H20.8	0	0	0	0	0	0	0	0	0	0	3.8905	0.636068	0	0	0	0	0	0	0	0	0.996147	-0.00556913	0.974614	0.994297	down	no
18085	"="	chr10	-	119600363	119617720	ENSMUST00000218599	2	976	MSTRG.4780	RP24-74G10.2	4.29098	0.585693	2.3207	0.382467	4.45389	0.693876	2.93648	0.40663	4.85246	0.693336	0.872822	0.1427	0.618852	0.110689	0.309426	0.050513	0.928279	0.184431	2.01127	0.332925	1.29075	0.368212	0.0125404	0.533417	up	no
18099	"="	chr10	+	119654064	119656395	ENSMUST00000218068	1	2332	MSTRG.4794	RP24-74G10.4	0	0	0	0	4.20883	0.655698	3.43182	0.475223	1.00515	0.143619	1.87521	0.306584	0	0	0	0	1.68225	0.33423	2.49614	0.413186	0.992527	-0.0108217	0.965765	0.994297	down	no
18112	"="	chr10	-	119746063	119761699	ENSMUST00000153898	3	722	MSTRG.4807	Grip1os2	2.08726	0.284898	0.836565	0.137872	2.71468	0.422922	3.54294	0.49061	0.623269	0.089055	0.627424	0.102579	0.418283	0.074815	1.04571	0.170708	1.25485	0.249314	2.50554	0.414741	1.08608	0.119133	0.453155	0.890233	up	no
18123	"="	chr10	-	119825204	119852390	ENSMUST00000126965	5	1084	MSTRG.4811	Grip1os1	2.73821	0.373749	2.3014	0.379287	1.45111	0.226069	1.27973	0.177211	1.25461	0.179263	0.417897	0.068323	1.88745	0.337595	0.366928	0.0599	0.903857	0.179579	0.835793	0.138349	1.06485	0.0906508	0.407645	0.864173	up	no
18127	"="	chr10	-	119847175	119852277	ENSMUST00000135940	4	1192	MSTRG.4811	Grip1os1	0.631711	0.086225	1.01286	0.166927	0.493289	0.07685	0.720044	0.099708	0.756711	0.108121	0.633389	0.103555	0	0	0.842841	0.137591	0.380034	0.075505	1.26426	0.209273	1.02606	0.0371197	0.574509	0.920441	up	no
18149	"="	chr10	+	120168649	120170345	ENSMUST00000220425	2	597	MSTRG.4747	RP23-402N21.4	0.813707	0.111066	0.758794	0.125054	0.505863	0.078809	0.839999	0.116319	1.01172	0.144559	0.758794	0.124057	2.27136	0.406261	0.252931	0.04129	0.505863	0.100505	3.54104	0.586147	0.924843	-0.112719	0.491357	0.909843	down	no
18171	"="	chr10	+	120364158	120384336	ENSMUST00000160091	4	2629	ENSMUSG00000034764	1700006J14Rik	0	0	0.172309	0.028398	0	0	0.114873	0.015907	0.172309	0.02462	0.206923	0.03383	0.057436	0.010273	0.402054	0.065634	0.057436	0.011411	0	0	0.995226	-0.00690377	0.783379	0.963672	down	no
18172	"="	chr10	+	120364170	120380724	ENSMUST00000159621	3	552	ENSMUSG00000034764	1700006J14Rik	0	0	0	0	0	0	0	0	0.273551	0.039086	0	0	0	0	0	0	0	0	0	0	1.00498	0.00716639	0.637626	0.927517	up	no
18174	"="	chr10	+	120389523	120392793	ENSMUST00000161291	3	2250	ENSMUSG00000090191	9230105E05Rik	0.132889	0.018139	0.338866	0.055847	0	0	0.134222	0.018586	0.134222	0.019178	0	0	0	0	0	0	0.268444	0.053335	0.335556	0.055544	0.994505	-0.00794903	0.79688	0.968053	down	no
18181	"="	chr10	+	120731815	120732855	ENSMUST00000195670	2	461	ENSMUSG00000103017	Gm37505	0	0	0	0	0	0	0	0	0.327549	0.046801	0	0	0	0	0	0	0	0	0	0	1.00594	0.00854903	0.637626	0.927517	up	no
18182	"="	chr10	-	120745976	120748333	ENSMUST00000219611	1	2358	ENSMUSG00000112757	RP24-502G8.3	1.0246	0.139851	0.384224	0.063323	0.896522	0.13967	0	0	0	0	0.256149	0.041879	0	0	0	0	0	0	0	0	1.05293	0.0744138	0.242933	0.7571	up	no
18183	"="	chr10	-	120760821	120766028	ENSMUST00000219156	2	387	MSTRG.4821	RP24-502G8.4	1.3126	0.179162	0	0	0.191214	0.029789	0	0	0.780362	0.111501	0.607235	0.099279	0.736023	0.131647	0	0	0	0	0	0	1.03579	0.0507296	0.545143	0.920441	up	no
18184	"="	chr10	+	120765732	120774481	ENSMUST00000219219	3	491	MSTRG.4822	4921513I03Rik	0	0	0	0	0	0	0	0	0	0	0	0	0.307536	0.055007	1.23014	0.200817	0	0	0	0	0.957122	-0.0632251	0.384949	0.850641	down	no
18185	"="	chr10	+	120765774	120778886	ENSMUST00000056994	3	1534	MSTRG.4822	4921513I03Rik	0.885919	0.120923	1.27966	0.210897	0.393742	0.061341	1.27771	0.176931	1.57301	0.224757	2.55932	0.418431	0.590613	0.105638	2.95306	0.482078	1.67145	0.332084	0.885919	0.146646	0.921505	-0.117936	0.359675	0.83406	down	no
18189	"="	chr10	+	120800677	120801794	ENSMUST00000156090	2	266	MSTRG.4824	Gm15961	0.932331	0.127257	0	0	0	0	0	0	0	0	0	0	0	0	0	0	0	0	0	0	1.04094	0.0578828	0.227111	0.742279	up	no
18198	"="	chr10	+	120857629	120863326	ENSMUST00000127564	3	2971	MSTRG.4833	Gm15910	4.31269	0.588656	3.33692	0.549948	8.11175	1.26374	10.0475	1.39133	5.68899	0.812862	4.61831	0.75506	3.91148	0.699617	4.16139	0.679334	4.96533	0.986515	5.56176	0.920637	1.01924	0.0274909	0.88409	0.991932	up	no
18205	"="	chr10	+	120899157	120901888	ENSMUST00000145987	2	657	MSTRG.4840	Gm4473	0	0	0.464231	0.076508	0.615125	0.095831	2.91665	0.403885	0.579944	0.082864	0.446314	0.072969	0	0	0	0	0.584475	0.116124	0.523817	0.086707	1.09829	0.135265	0.283451	0.793393	up	no
18221	"="	chr10	-	120984756	121001061	ENSMUST00000219168	2	367	ENSMUSG00000112192	RP23-176M4.2	0	0	0	0	0	0	0.411444	0.056975	0	0	0.411444	0.067268	0	0	0	0	0	0	0	0	1.02142	0.0305701	0.266217	0.780313	up	no
18229	"="	chr10	+	121243002	121243843	ENSMUST00000219186	3	456	ENSMUSG00000112871	RP24-396P4.1	0	0	0	0	0	0	1.10112	0.152478	0	0	0	0	0	0	0	0	0	0	0	0	1.05715	0.08018	0.143807	0.687231	up	no
18238	"="	chr10	+	121350828	121351644	ENSMUST00000218746	1	817	MSTRG.4857	RP23-316F10.1	0.184823	0.025227	0.369645	0.06092	0.184823	0.028794	0	0	0	0	0	0	0	0	1.10894	0.18103	0	0	0	0	0.990257	-0.0141247	0.840086	0.980534	down	no
18257	"="	chr10	-	121423664	121462694	ENSMUST00000220023	2	469	MSTRG.4859	RP23-316F10.6	13.9082	1.89839	9.34067	1.53941	7.95572	1.23943	12.3558	1.71098	11.1134	1.58792	17.434	2.85033	8.73809	1.56292	6.08725	0.993723	10.9678	2.1791	14.7167	2.43606	0.972113	-0.0408043	0.859968	0.985811	down	no
18259	"="	chr10	+	121488986	121490147	ENSMUST00000218056	2	317	MSTRG.4860	RP24-280K5.1	11.4943	1.5689	12.5771	2.0728	9.76127	1.52072	11.2723	1.56094	5.09419	0.727875	8.51777	1.39259	0.438486	0.078429	3.35633	0.547909	3.39117	0.673759	3.94106	0.652362	1.7009	0.766298	0.0312902	0.593444	up	no
18262	"="	chr10	+	121505351	121505976	ENSMUST00000219800	2	411	ENSMUSG00000111926	RP24-280K5.2	0.399027	0.054465	0.926067	0.152622	0.734793	0.114474	0.367397	0.050875	0.048662	0.006953	0	0	0	0	0.170316	0.027804	0.715328	0.142122	0	0	0.993717	-0.00909298	0.868097	0.987907	down	no
18263	"="	chr10	+	121506623	121526101	ENSMUST00000220364	3	778	ENSMUSG00000112527	RP24-280K5.4	0.023136	0.003158	0.194087	0.031987	0.120823	0.018823	0.429444	0.059467	0	0	0.555953	0.090894	0	0	0	0	0	0	0.388175	0.064255	1.02113	0.0301606	0.378899	0.847097	up	no
18264	"="	chr10	+	121510398	121522991	ENSMUST00000218852	2	423	ENSMUSG00000112527	RP24-280K5.4	0.01182	0.001613	0	0	0.170213	0.026518	0	0	0	0	0	0	0	0	0.713948	0.11655	0	0	0	0	0.98252	-0.0254412	0.57779	0.920598	down	no
18292	"="	chr10	-	121829018	121832058	ENSMUST00000218664	1	3041	MSTRG.4868	RP23-345J24.2	7.40403	1.0106	4.78936	0.789318	4.747	0.739538	4.14266	0.573656	5.8949	0.842283	6.93029	1.13305	5.98226	1.07	5.40016	0.881558	3.62287	0.719795	4.77661	0.790672	0.963558	-0.0535563	0.630795	0.927517	down	no
18307	"="	chr10	+	122119700	122130558	ENSMUST00000219576	3	517	ENSMUSG00000111952	RP23-136O17.2	0	0	0	0	0.259188	0.040379	0	0	0	0	0.29207	0.047751	0	0	1.16828	0.190717	0	0	0	0	0.971298	-0.0420135	0.54782	0.920441	down	no
18310	"="	chr10	+	122386892	122435033	ENSMUST00000218971	6	2245	MSTRG.4876	RP24-105I7.4	0	0	0	0	0.201782	0.031436	0	0	0	0	0	0	0.011136	0.001992	0	0	0	0	0	0	0.999129	-0.00125767	0.906136	0.994297	down	no
18311	"="	chr10	-	122405113	122546498	ENSMUST00000218285	3	548	MSTRG.4877	RP24-105I7.3	0.193266	0.02638	0	0	0.243059	0.037866	0	0	0.556569	0.079524	0	0	0	0	0	0	0	0	0	0	1.01839	0.0262845	0.341988	0.828549	up	no
18313	"="	chr10	+	122454132	122456809	ENSMUST00000219628	1	2678	MSTRG.4879	RP24-105I7.2	4.97953	0.679676	0	0	0	0	3.96046	0.548426	0	0	4.28193	0.700064	5.57993	0.998041	4.78489	0.781117	0	0	0	0	1.06646	0.0928331	0.764696	0.95812	up	no
18314	"="	chr10	-	122565023	122569891	ENSMUST00000219429	3	2547	MSTRG.4880	RP24-222H7.2	36.0917	4.9263	27.6537	4.55752	34.4858	5.37257	40.5568	5.61612	36.4391	5.20654	29.0675	4.75233	25.984	4.64756	27.3209	4.46005	25.8031	5.12658	28.1191	4.65455	1.05599	0.0785988	0.283149	0.793093	up	no
18321	"="	chr10	-	122756438	122758410	ENSMUST00000219095	1	1973	MSTRG.4882	RP24-198I16.4	8.93158	1.21911	7.03801	1.15991	7.79777	1.21482	7.80639	1.08099	11.8221	1.68918	6.34871	1.03797	17.0867	3.05616	8.26102	1.34858	10.5139	2.08892	9.5479	1.58046	0.711869	-0.490317	0.0472396	0.60017	down	no
18323	"="	chr10	-	122777480	122778065	ENSMUST00000218987	1	586	MSTRG.4883	RP24-198I16.5	6.44198	0.879291	3.85665	0.635603	1.80375	0.281008	6.44198	0.892056	3.34983	0.478635	5.41126	0.884702	16.7491	2.99579	2.83447	0.462718	6.44198	1.2799	11.8003	1.95331	0.710554	-0.492985	0.216579	0.742279	down	no
18326	"="	chr10	-	122792055	122792483	ENSMUST00000220013	1	429	MSTRG.4884	RP24-198I16.6	5.6317	0.768693	6.29837	1.03801	5.6317	0.877367	1.75991	0.243704	7.03963	1.00585	10.2075	1.66885	15.1352	2.70712	7.74359	1.26412	13.3753	2.65741	9.48951	1.5708	0.490749	-1.02694	0.000653167	0.295154	down	yes
18363	"="	chr10	+	123196695	123199418	ENSMUST00000220083	3	625	MSTRG.4891	RP24-328C19.1	2.73256	0.372978	3.0736	0.50655	1.74024	0.271113	0.5904	0.081756	1.7952	0.256504	2.03816	0.333225	1.95751	0.350125	2.8864	0.471195	1.07973	0.214522	3.7616	0.622657	0.943455	-0.0839744	0.568846	0.920441	down	no
18369	"="	chr10	+	123437500	123440600	ENSMUST00000220160	1	3101	ENSMUSG00000112036	RP23-427I4.2	0.48694	0.066464	0	0	0	0	0	0	0	0	0.097388	0.015922	0	0	0	0	0	0	0	0	1.02166	0.0309153	0.224021	0.742279	up	no
18377	"="	chr10	-	124855213	124857492	ENSMUST00000217790	1	2280	ENSMUSG00000112542	RP24-472F16.1	0.052632	0.007184	0	0	0	0	0	0	0	0	0	0	0	0	0	0	0	0	0	0	1.0024	0.00345899	0.227111	0.742279	up	no
18386	"="	chr10	+	125308912	125310679	ENSMUST00000209665	2	550	MSTRG.4894	Gm45604	2.19636	0.29979	0.823636	0.135741	2.73818	0.426584	0.823636	0.114053	1.37273	0.19614	0.549091	0.089772	2.74546	0.491059	2.47091	0.403368	0	0	0.549091	0.090891	0.998498	-0.0021687	0.990374	0.997493	down	no
18388	"="	chr10	+	125388539	125391007	ENSMUST00000220021	1	2469	MSTRG.4895	RP23-403C13.1	2.2017	0.300519	0	0	0	0	0	0	0.917375	0.131078	0.611584	0.09999	0.489267	0.087511	0.489267	0.079871	0.550425	0.109359	0.489267	0.080988	1.01277	0.0183048	0.858194	0.9854	up	no
18410	"="	chr10	-	126714005	126719394	ENSMUST00000217923	3	675	ENSMUSG00000111961	RP23-96G7.2	0	0	0	0	0.475556	0.074087	0	0	0.292536	0.041799	0	0	0	0	0	0	0	0	0	0	1.00452	0.00650044	0.784075	0.963894	up	no
18411	"="	chr10	-	126788864	126793710	ENSMUST00000218870	4	1737	ENSMUSG00000112832	RP24-462H23.1	0	0	0.672812	0.110884	0	0	0.359979	0.049848	0.519886	0.074283	0.910064	0.148789	0.347726	0.062195	0	0	1.02975	0.204591	0	0	0.944128	-0.0829458	0.326367	0.826899	down	no
18418	"="	chr10	+	126958023	126960997	ENSMUST00000217769	3	1686	ENSMUSG00000112035	RP24-310D17.4	0.689699	0.09414	1.55707	0.256615	0.716489	0.111622	0	0	1.16429	0.166358	0.537367	0.087856	0	0	0.089561	0.014621	0.319897	0.063557	0.358244	0.0593	1.04798	0.0676069	0.397696	0.859116	up	no
18419	"="	chr10	+	126962323	126962750	ENSMUST00000217897	1	428	ENSMUSG00000112761	RP24-310D17.5	0	0	0	0	0	0	0	0	0	0	2.82243	0.461447	0	0	0	0	0	0	2.11682	0.350397	0.965021	-0.0513676	0.712632	0.941911	down	no
18474	"="	chr10	+	127070375	127074796	ENSMUST00000217956	2	1770	MSTRG.4910	RP24-310D17.9	0.938418	0.128088	0.426554	0.070299	0.2726	0.042469	0.597175	0.082694	0.509605	0.072814	0.152606	0.02495	0.332768	0.05952	0	0	0.341243	0.067798	0.254614	0.042146	1.04156	0.0587443	0.122404	0.687231	up	no
18475	"="	chr10	+	127070481	127071101	ENSMUST00000217874	2	329	MSTRG.4910	RP24-310D17.9	0	0	0	0	0.142857	0.022256	0	0	0	0	0	0	0	0	0	0	0	0	0.040527	0.006708	0.999028	-0.0014029	0.86675	0.987604	down	no
18521	"="	chr10	+	127195249	127200750	ENSMUST00000219079	4	659	MSTRG.4916	F420014N23Rik	2.19132	0.299102	7.33471	1.20881	0	0	4.08191	0.565244	3.72006	0.531534	4.5632	0.74605	1.91148	0.341892	3.88102	0.633564	7.52399	1.49487	5.66911	0.938406	0.810307	-0.30346	0.370713	0.842022	down	no
18522	"="	chr10	+	127195249	127202643	ENSMUST00000181578	3	2396	MSTRG.4916	F420014N23Rik	0	0	0	0	13.0477	2.03271	0	0	0	0	0	0	0	0	0	0	0	0	0	0	0.987667	-0.0179032	0.962775	0.994297	down	no
18549	"="	chr10	+	127288514	127289681	ENSMUST00000172591	2	286	MSTRG.4921	Gm20492	4.22378	0.57652	2.66309	0.438894	4.07557	0.634937	4.93357	0.683178	4.07835	0.582728	1.70491	0.27874	3.04881	0.545318	2.35598	0.384605	3.6958	0.734285	1.58392	0.262185	1.0203	0.0289899	0.78723	0.964934	up	no
18550	"="	chr10	-	127289696	127290724	ENSMUST00000174141	2	418	MSTRG.4922	Gm4189	0.786805	0.107394	1.01132	0.166673	0.722488	0.112557	0.035885	0.004969	0	0	0	0	1.25933	0.225247	0.69378	0.113257	0.239234	0.047531	1.80622	0.298983	0.939999	-0.0892688	0.442083	0.883856	down	no
18551	"="	chr10	-	127289696	127290788	ENSMUST00000174167	3	367	MSTRG.4922	Gm4189	0.147512	0.020134	0.125662	0.02071	0	0	0.025015	0.003464	0	0	1.10627	0.180867	0	0	0	0	0	0	0	0	1.00996	0.0142913	0.80784	0.971394	up	no
18639	"="	chr10	+	127596548	127597870	ENSMUST00000124182	2	616	MSTRG.4931	Gm16217	0	0	0.24513	0.040399	0.49026	0.076378	0.24513	0.033945	0.49026	0.07005	0.73539	0.120231	0.24513	0.043845	0.183847	0.030012	1.71591	0.340918	0	0	0.883387	-0.178882	0.0666414	0.60017	down	no
18649	"="	chr10	+	127663839	127665484	ENSMUST00000133270	2	1232	MSTRG.4937	Gm16229	14.5365	1.98415	12.1071	1.99534	13.8498	2.15768	12.193	1.68844	8.21185	1.17334	16.8221	2.75029	5.27029	0.942657	4.9026	0.800333	4.41234	0.876646	6.74107	1.11585	1.43473	0.52078	0.0903058	0.643113	up	no
18656	"="	chr10	-	127671604	127676724	ENSMUST00000155550	4	521	MSTRG.4939	Gm16230	1.25916	0.171868	1.18703	0.195631	0.357006	0.055618	0.909833	0.12599	1.78781	0.255448	0	0	1.1212	0.200541	0	0	1.61037	0.319948	0.509584	0.084351	0.972557	-0.040145	0.703625	0.938719	down	no
18726	"="	chr10	-	128081354	128082970	ENSMUST00000217728	1	1617	MSTRG.4948	RP24-547N4.7	2.16937	0.296106	1.77427	0.292412	2.89239	0.450608	0	0	0	0	0.373531	0.06107	0.651824	0.116587	0.65368	0.106711	0	0	0.933828	0.154576	1.06273	0.0877755	0.576073	0.920441	up	no
18778	"="	chr10	-	128230590	128232790	ENSMUST00000180407	2	2109	MSTRG.4952	Gm26847	0.499289	0.06815	0.071598	0.0118	1.00237	0.15616	0.287814	0.039855	0.429587	0.061381	0.286392	0.046823	0.143196	0.025612	0.286392	0.046753	0.071598	0.014225	0.071598	0.011852	1.02338	0.0333457	0.470934	0.899676	up	no
18842	"="	chr10	-	128391842	128395563	ENSMUST00000167226	2	390	MSTRG.4968	Gm17201	7.75641	1.0587	12.0026	1.9781	11.6154	1.80957	11.2282	1.55483	15.8436	2.26378	13.1641	2.15224	16.2615	2.90858	11.2729	1.84027	6.19487	1.2308	12.7692	2.11369	0.897209	-0.156484	0.52021	0.920441	down	no
18902	"="	chr10	+	128499364	128504242	ENSMUST00000180477	2	1997	MSTRG.4976	A430046D13Rik	9.30106	1.26954	5.13041	0.845526	0.064802	0.010096	7.02249	0.972443	4.52088	0.645958	2.23814	0.36592	3.22282	0.576442	4.20692	0.686765	5.34411	1.06177	4.116	0.681321	1.111	0.151854	0.610479	0.927517	up	no
18912	"="	chr10	+	128524571	128525657	ENSMUST00000185270	2	514	MSTRG.4980	Gm29585	2.10384	0.287162	4.01256	0.661297	2.107	0.328252	2.93774	0.406806	4.92422	0.703589	0.293774	0.04803	1.42023	0.254026	0.881323	0.143873	3.53665	0.702665	1.53873	0.254706	1.01292	0.018521	0.903061	0.994297	up	no
18913	"="	chr10	+	128525328	128545359	ENSMUST00000188089	3	835	MSTRG.4980	Gm29585	0.302994	0.041357	0.180838	0.029803	0.813772	0.126778	1.44671	0.200334	0.542515	0.077516	1.44671	0.236526	0.180838	0.032345	0.361677	0.059043	0	0	0.180838	0.029934	1.07831	0.108771	0.200111	0.742279	up	no
18937	"="	chr10	+	128595615	128598623	ENSMUST00000219469	2	2917	ENSMUSG00000111936	RP23-405K2.7	0	0	0.103531	0.017063	0	0	0.46589	0.064514	0.155297	0.022189	0	0	0	0	0	0	0	0	0	0	1.0304	0.0432093	0.0697796	0.603339	up	no
18943	"="	chr10	+	128645884	128649811	ENSMUST00000180875	2	2387	MSTRG.4985	Gm26876	2.13238	0.291057	2.14495	0.353503	1.3917	0.216815	1.91561	0.265266	3.3421	0.47753	1.32845	0.217191	0.569334	0.101832	0.416968	0.068069	2.21577	0.440232	0.451799	0.074786	1.06242	0.0873591	0.474065	0.901727	up	no
18944	"="	chr10	-	128651259	128669315	ENSMUST00000217817	2	338	MSTRG.4986	RP23-405K2.11	0	0	0.869436	0.143289	0	0	0.76585	0.106051	0	0	0	0	0.307692	0.055035	0.893491	0.145859	0	0	0	0	1.0243	0.0346343	0.657892	0.934186	up	no
18973	"="	chr10	-	128789429	128801393	ENSMUST00000219535	2	1736	MSTRG.4994	RP23-438J1.7	0.695853	0.09498	0	0	0.173963	0.027102	0	0	0.086982	0.012428	0	0	0.173963	0.031115	1.04378	0.170393	0.173963	0.034563	0	0	0.982694	-0.0251854	0.709508	0.940853	down	no
19037	"="	chr10	+	128971197	128978115	ENSMUST00000181142	2	644	ENSMUSG00000097691	9030616G12Rik	0	0	0	0	0.161662	0.025185	0	0	0.547494	0.078228	0.034161	0.005585	0	0	0	0	0	0	0	0	1.00948	0.0136134	0.628465	0.927517	up	no
19219	"="	chr10	+	130542347	130571793	ENSMUST00000218557	3	415	ENSMUSG00000112742	CH25-11N3.2	0.884789	0.120768	0.818945	0.134968	0.405439	0.063164	1.45542	0.20154	0.915516	0.130812	0	0	0	0	0.250602	0.04091	0.727711	0.144582	0	0	1.07973	0.110677	0.118175	0.687231	up	no
19259	"="	chr11	+	3142048	3143363	ENSMUST00000131021	3	324	MSTRG.5019	Gm11399	8.33672	1.13791	6.99217	1.15236	2.81928	0.439218	2.86807	0.397157	5.55067	0.793098	3.27204	0.534955	2.22119	0.397287	2.31556	0.378008	3.92136	0.779099	2.70505	0.447766	1.13723	0.185519	0.380773	0.848407	up	no
19271	"="	chr11	-	3193516	3194263	ENSMUST00000146218	2	651	MSTRG.5017	Gm12735	0	0	0.211628	0.034878	0	0	0	0	0	0	0.074485	0.012178	0.076117	0.013614	0	0	0	0	0	0	1.00165	0.00238107	0.874434	0.989328	up	no
19314	"="	chr11	-	3305426	3331178	ENSMUST00000155332	2	2954	MSTRG.5025	Gm12592	13.2322	1.80612	10.1844	1.67845	10.1055	1.57434	12.5782	1.74177	10.0677	1.43851	4.39182	0.718031	6.77082	1.21104	6.89878	1.1262	9.29391	1.84652	4.24137	0.702073	1.13432	0.181825	0.28725	0.796941	up	no
19315	"="	chr11	+	3308996	3320722	ENSMUST00000152576	6	873	MSTRG.5024	Gm11944	1.8e-05	2e-06	0	0	0	0	0	0	0	0	0	0	0	0	0	0	0	0	0	0	1	9.66425e-07	0.227111	0.742279	up	no
19334	"="	chr11	-	3353573	3354911	ENSMUST00000142322	2	539	MSTRG.5028	Gm11948	8.63057	1.17802	6.15349	1.01414	8.86053	1.38039	8.01781	1.11027	13.4254	1.91827	2.95494	0.483112	1.55873	0.278798	4.69672	0.766725	7.94632	1.57878	5.64108	0.933766	1.13392	0.181322	0.45176	0.889369	up	no
19346	"="	chr11	+	3452365	3457099	ENSMUST00000136038	2	407	MSTRG.5030	8430429K09Rik	0	0	2.47437	0.407792	6.4418	1.00357	0	0	0	0	0	0	0	0	0	0	0.002457	0.000488	0	0	1.04607	0.0649817	0.778722	0.962357	up	no
19347	"="	chr11	+	3452437	3456963	ENSMUST00000144844	2	505	MSTRG.5030	8430429K09Rik	7.62632	1.04095	0	0	0	0	0	0	0.60231	0.08606	0	0	0	0	0	0	1.21782	0.241958	0	0	1.16249	0.217219	0.462432	0.894768	up	no
19348	"="	chr11	+	3452472	3458338	ENSMUST00000146456	2	1675	MSTRG.5030	8430429K09Rik	0	0	0	0	0	0	0	0	0.036318	0.005189	6.12836	1.00194	6.47881	1.15881	5.94602	0.970668	0	0	6.9194	1.14537	0.669684	-0.578448	0.0400515	0.60017	down	no
19349	"="	chr11	+	3452472	3479831	ENSMUST00000142397	4	968	MSTRG.5030	8430429K09Rik	0.783644	0.106963	2.07712	0.342323	1.18098	0.183986	1.29722	0.179634	1.40535	0.200801	1.16881	0.191092	1.46762	0.262502	1.3812	0.225476	0.757645	0.150529	1.0453	0.173028	0.988907	-0.016093	0.817433	0.974318	down	no
19393	"="	chr11	+	3530948	3536856	ENSMUST00000123459	4	3941	MSTRG.5043	Gm11946	20.4225	2.78755	7.7945	1.28459	7.8031	1.21565	12.7198	1.76138	9.77899	1.39725	10.8101	1.76737	7.7016	1.37753	18.8078	3.0703	10.2824	2.04292	15.3529	2.54136	0.966328	-0.0494144	0.838136	0.980103	down	no
19401	"="	chr11	-	3639785	3647526	ENSMUST00000132077	2	6709	MSTRG.5044	Tug1	18.6581	2.54672	8.58057	1.41414	15.1641	2.36244	11.8791	1.64496	17.7113	2.53065	9.33481	1.52617	11.3184	2.02443	8.70983	1.42185	24.7134	4.91008	30.1647	4.99316	0.698797	-0.517054	0.221435	0.742279	down	no
19402	"="	chr11	-	3639794	3647530	ENSMUST00000153313	3	5112	MSTRG.5044	Tug1	22.8312	3.11631	24.5308	4.04284	21.7582	3.38972	31.5139	4.3639	26.1386	3.73477	24.5181	4.00853	23.6258	4.22578	27.3294	4.46144	68.5589	13.6213	84.323	13.958	0.507845	-0.977539	0.0804348	0.622373	down	no
19403	"="	chr11	-	3639794	3648812	ENSMUST00000144852	4	4720	MSTRG.5044	Tug1	1.13904	0.155471	1.86905	0.308032	0	0	0.731162	0.101248	0	0	0	0	0	0	0.709184	0.115772	0	0	0	0	1.11633	0.158758	0.162951	0.710294	up	no
19406	"="	chr11	-	3646840	3649042	ENSMUST00000182330	2	382	MSTRG.5044	Tug1	0	0	0	0	1.47597	0.229942	0	0	0	0	0	0	0	0	0	0	0	0	0.605372	0.100207	0.987392	-0.0183053	0.829308	0.97765	down	no
[truncated: 8,360 more rows]
