# Supplementary material for: Predict the role of lncRNA in kidney aging based on RNA sequencing
Source: BMC Genomics. 2022 Apr 2;23:254. doi: 10.1186/s12864-022-08479-8 (PMC8977006; doi:10.1186/s12864-022-08479-8)
Supplement: Supplementary file 3 — Additional file 3. [file 12864_2022_8479_MOESM3_ESM.xlsx]

## Sheet: Sheet1
Additional file 3. The differential expressed novel lncRNA transcript between young and old mice kidney.
t_id	class_code	chr	strand	start	end	t_name	num_exons	length	gene_id	gene_name	cov.C_24MK31_C_24MK	FPKM.C_24MK31_C_24MK	cov.C_24MK32_C_24MK	FPKM.C_24MK32_C_24MK	cov.C_24MK33_C_24MK	FPKM.C_24MK33_C_24MK	cov.C_24MK34_C_24MK	FPKM.C_24MK34_C_24MK	cov.C_24MK35_C_24MK	FPKM.C_24MK35_C_24MK	cov.C_3MK5_C_3MK	FPKM.C_3MK5_C_3MK	cov.C_3MK6_C_3MK	FPKM.C_3MK6_C_3MK	cov.C_3MK7_C_3MK	FPKM.C_3MK7_C_3MK	cov.C_3MK8_C_3MK	FPKM.C_3MK8_C_3MK	cov.C_3MK9_C_3MK	FPKM.C_3MK9_C_3MK	fc	log2(fc)	pval	qval	regulation	significant
45	u	chr1	-	4740131	4740356	MSTRG.4.1	1	226	MSTRG.4	.	0	0	1.33628	0.220228	0.668142	0.10409	0	0	0	0	0.668142	0.109236	2.67257	0.478022	0	0	0	0	0	0	0.928452	-0.1071	0.528465	0.920441	down	no
75	x	chr1	+	4906723	4907269	MSTRG.17.1	1	547	MSTRG.17	Gm37277	8.83364	1.20574	6.89397	1.13617	11.042	1.72025	11.8702	1.64373	6.48994	0.927305	4.14077	0.676986	4.96892	0.888753	0	0	4.41682	0.877537	0	0	1.45814	0.544126	0.10848	0.673558	up	no
111	u	chr1	-	6168477	6168887	MSTRG.11.1	1	411	MSTRG.11	.	10.4708	1.4292	10.333	1.70295	10.379	1.61695	12.0103	1.66314	10.93	1.56172	5.32725	0.870967	16.7479	2.99557	9.91971	1.61936	6.98053	1.3869	8.45012	1.39875	0.929066	-0.106148	0.65688	0.934099	down	no
112	u	chr1	-	6173265	6173923	MSTRG.30.1	1	659	MSTRG.30	.	8.30197	1.13317	11.2276	1.85039	11.2276	1.74916	8.01973	1.11054	15.1168	2.15995	2.29135	0.374619	13.7481	2.45902	11.6859	1.90768	10.5402	2.09414	0	0	0.84083	-0.250114	0.529253	0.920441	down	no
113	u	chr1	-	6174222	6176170	MSTRG.31.1	1	1949	MSTRG.31	.	0	0	0	0	5.25398	0.818521	0	0	0	0	4.51797	0.738655	10.7347	1.92004	6.26629	1.02295	4.86557	0.966695	4.1688	0.690061	0.460904	-1.11746	0.00248946	0.39153	down	yes
114	u	chr1	-	6180124	6180479	MSTRG.32.1	1	356	MSTRG.32	.	0	0	6.36236	1.04856	0	0	0	0	0	0	0	0	0	0	0	0	0	0	0	0	1.11763	0.160439	0.577398	0.920441	up	no
117	u	chr1	-	6192851	6194790	MSTRG.35.1	1	1940	MSTRG.35	.	0	0	0	0	0	0	0	0	0	0	0	0	0	0	0	0	3.73454	0.74198	0	0	0.775861	-0.36613	0.0677788	0.60017	down	no
119	u	chr1	-	6204752	6205147	MSTRG.37.1	1	396	MSTRG.37	.	0	0	0	0	0	0	0	0	0	0	0	0	0	0	11.1187	1.81509	0	0	0	0	0.845458	-0.242194	0.561088	0.920441	down	no
170	i	chr1	+	7127803	7128244	MSTRG.26.1	1	442	MSTRG.26	Pcmtd1	0	0	0	0	33.138	5.1626	26.5622	3.67822	25.5731	3.65397	0	0	0	0	23.5724	3.84812	7.17421	1.42538	0	0	1.1297	0.175944	0.856112	0.984714	up	no
182	i	chr1	-	7371028	7371351	MSTRG.41.1	1	324	MSTRG.41	Gm26901	0.466049	0.063613	0	0	0	0	0	0	0	0	0	0	0	0	0	0	9.78704	1.9445	0	0	0.623042	-0.682599	0.0821561	0.626496	down	no
215	i	chr1	+	9235467	9236407	MSTRG.55.1	1	941	MSTRG.55	Sntg1	10.1649	1.38745	3.88783	0.640741	1.36633	0.212862	7.74934	1.07309	3.26172	0.466045	6.87837	1.12456	1.94	0.346994	9.5908	1.56567	5.44263	1.08135	5.78801	0.958089	1.05718	0.080221	0.756402	0.955491	up	no
223	u	chr1	-	9508732	9509044	MSTRG.60.1	1	313	MSTRG.60	.	0	0	0	0	0	0	0	0	12.5304	1.79038	0	0	0	0	0	0	0	0	0	0	1.14219	0.191802	0.637626	0.927517	up	no
224	u	chr1	-	9519361	9519791	MSTRG.61.1	1	431	MSTRG.61	.	0	0	0	0	0	0	0	0	0	0	2.10209	0.343676	0	0	3.15313	0.514738	1.75174	0.348037	0	0	0.81365	-0.29752	0.112511	0.680259	down	no
225	u	chr1	-	9523078	9523612	MSTRG.62.1	1	535	MSTRG.62	.	0	0	0	0	0	0	0	0	0	0	0	0	0	0	0	0	10.1607	2.01874	0	0	0.603394	-0.728827	0.0677788	0.60017	down	no
226	u	chr1	-	9525512	9525976	MSTRG.63.1	1	465	MSTRG.63	.	0	0	0	0	3.23871	0.504561	0	0	0	0	0	0	0	0	5.84516	0.954203	0	0	0	0	0.892936	-0.163372	0.599439	0.927517	down	no
227	u	chr1	-	9527797	9529299	MSTRG.64.1	1	1503	MSTRG.64	.	0	0	0	0	5.11909	0.797508	6.81038	0.943071	0	0	0	0	8.9328	1.59774	0	0	4.70326	0.934447	0	0	0.740648	-0.43314	0.362387	0.836357	down	no
229	u	chr1	-	9537018	9538003	MSTRG.66.1	1	986	MSTRG.66	.	0	0	0	0	0	0	5.97262	0.827061	0	0	0	0	0	0	0	0	0	0	0	0	1.26622	0.340523	0.143807	0.687231	up	no
269	j	chr1	+	9747649	9791902	MSTRG.59.2	4	2016	MSTRG.59	1700034P13Rik	0	0	0	0	24.0148	3.74129	24.7754	3.43078	0.482377	0.068924	19.1937	3.13803	0	0	19.7395	3.22241	0	0	20.148	3.33509	1.18541	0.24539	0.794593	0.967315	up	no
282	i	chr1	+	9799446	9801937	MSTRG.77.1	1	2492	MSTRG.77	Sgk3	8.50173	1.16043	8.45367	1.39322	10.5799	1.64824	11.2606	1.55932	9.50963	1.35877	0	0	0	0	0	0	0	0	8.8423	1.46366	2.14619	1.10178	0.0160814	0.552833	up	yes
288	i	chr1	+	9838333	9842043	MSTRG.83.1	1	3711	MSTRG.83	Sgk3	0	0	8.25923	1.36118	0	0	0	0	0	0	7.84242	1.28218	8.32363	1.48879	0	0	0	0	3.5994	0.595807	0.848062	-0.237759	0.643049	0.929411	down	no
289	i	chr1	+	9842954	9845628	MSTRG.84.1	1	2675	MSTRG.84	Sgk3	0	0	0	0	12.3211	1.91952	6.20822	0.859687	0	0	9.69524	1.5851	7.73121	1.38282	2.57794	0.420841	0	0	8.77974	1.45331	0.85195	-0.231159	0.684472	0.934186	down	no
298	i	chr1	+	9891815	9893519	MSTRG.87.1	1	1705	MSTRG.87	Sgk3	0	0	8.90792	1.46809	0	0	0	0	11.1144	1.58806	9.4651	1.54748	0	0	12.0223	1.9626	11.7789	2.34024	8.96444	1.48388	0.565251	-0.823035	0.206779	0.742279	down	no
300	u	chr1	+	9903362	9904024	MSTRG.88.1	1	663	MSTRG.88	.	0	0	6.33183	1.04353	1.4499	0.225882	0	0	8.19004	1.17022	9.50528	1.55404	0	0	2.96078	0.483338	4.75566	0.944857	3.40272	0.563251	0.806493	-0.310266	0.503167	0.914975	down	no
432	i	chr1	+	12741429	12741824	MSTRG.104.1	1	396	MSTRG.104	Sulf1	1.90657	0.260235	6.48232	1.06833	15.2525	2.3762	0	0	0	0	0	0	0	0	0	0	0	0	0	0	1.1931	0.254719	0.533802	0.920441	up	no
483	u	chr1	-	13615265	13620903	MSTRG.106.1	1	5639	MSTRG.106	.	5.74003	0.783478	4.17646	0.688309	0	0	0	0	6.94237	0.991948	5.38074	0.879712	12.9954	2.32439	0	0	5.08583	1.01046	0	0	0.757872	-0.399975	0.460485	0.893627	down	no
522	i	chr1	-	15553055	15553943	MSTRG.121.1	1	889	MSTRG.121	Kcnb2	12.4196	1.6952	0	0	0	0	0	0	0	0	0	0	0	0	0	0	0	0	1.52868	0.253043	1.36013	0.443742	0.264044	0.778536	up	no
525	i	chr1	-	15567248	15610759	MSTRG.124.1	4	4002	MSTRG.124	Kcnb2	2.35204	0.32104	8.94469	1.47415	11.0241	1.71746	3.28199	0.454475	6.26312	0.894895	0.953565	0.155901	2.39856	0.429012	4.45803	0.727759	3.11688	0.619264	0.267621	0.044299	1.04381	0.0618639	0.774056	0.961284	up	no
526	i	chr1	-	15568295	15610759	MSTRG.124.2	4	2900	MSTRG.124	Kcnb2	8.20678	1.12018	0.988362	0.162889	0.397275	0.061892	3.94452	0.546219	0.510335	0.072918	0.368248	0.060206	1.8305	0.327408	3.15873	0.515651	0.135049	0.026832	3.30421	0.546945	1.28663	0.363593	0.17984	0.727045	up	no
527	i	chr1	-	15601477	15610763	MSTRG.124.3	2	6280	MSTRG.124	Kcnb2	9.34061	1.27494	7.55615	1.24531	0	0	0.031324	0.004338	11.2261	1.60403	0	0	4.14572	0.741513	6.94656	1.134	3.6584	0.726852	3.43201	0.568099	0.959165	-0.0601496	0.901104	0.994297	down	no
545	x	chr1	+	15859015	15859405	MSTRG.132.1	1	391	MSTRG.132	Sbspon	0	0	0	0	8.88235	1.38379	0	0	0	0	0	0	0	0	9.65473	1.5761	0	0	0	0	0.849419	-0.235452	0.636034	0.927517	down	no
546	i	chr1	+	15860935	15861402	MSTRG.133.1	1	468	MSTRG.133	Sbspon	0	0	0	0	0	0	0	0	0	0	0	0	3.54915	0.634809	2.25855	0.3687	11.938	2.37186	0	0	0.478796	-1.06252	0.0104462	0.514752	down	yes
562	u	chr1	-	16212469	16212674	MSTRG.135.1	1	206	MSTRG.135	.	0	0	0	0	0	0	0.73301	0.101504	0	0	0	0	0	0	10.2621	1.67526	0	0	0	0	0.885368	-0.175651	0.655756	0.933494	down	no
586	i	chr1	-	16561270	16562072	MSTRG.139.1	1	803	MSTRG.139	Ube2w	0	0	4.32503	0.712794	8.9684	1.39719	15.2266	2.10852	0	0	0	0	0	0	0	0	1.77508	0.352674	0	0	1.46184	0.547787	0.263434	0.778016	up	no
607	i	chr1	-	16651986	16655938	MSTRG.142.1	1	3953	MSTRG.142	Eloc	0	0	6.07776	1.00166	12.111	1.88678	10.9711	1.51922	0	0	0	0	0	0	2.90311	0.473923	5.94933	1.18202	0	0	1.03863	0.0546883	0.910917	0.994297	up	no
616	i	chr1	+	16672480	16672847	MSTRG.146.1	1	368	MSTRG.146	Tmem70	0	0	0	0	0	0	0	0	0	0	0	0	0	0	0	0	0	0	6.56522	1.08674	0.923206	-0.115276	0.689331	0.934186	down	no
672	u	chr1	-	19203127	19203573	MSTRG.154.1	1	447	MSTRG.154	.	12.1611	1.65991	0	0	0	0	4.72931	0.654893	1.35123	0.193068	0	0	0.675615	0.120842	1.35123	0.220584	0	0	0	0	1.62475	0.700215	0.0579045	0.60017	up	no
751	i	chr1	+	21226770	21227164	MSTRG.162.1	1	395	MSTRG.162	Tmem14a	0	0	0	0	0	0	6.54959	0.906958	0	0	0	0	0	0	0.5256	0.085802	0	0	1.42363	0.235654	1.24167	0.312282	0.20698	0.742279	up	no
803	o	chr1	+	23256279	23295772	MSTRG.170.1	2	36944	MSTRG.170	Gm27028	14.7611	2.01481	9.64413	1.58942	12.2655	1.91085	29.5222	4.0881	18.7285	2.67599	10.1406	1.65792	7.43741	1.33027	13.6515	2.22856	8.64951	1.71849	14.5088	2.40164	1.34924	0.432149	0.107415	0.672381	up	no
804	u	chr1	+	23256944	23261483	MSTRG.170.2	2	2054	MSTRG.170	.	2.59822	0.354641	2.49341	0.41093	8.95269	1.39475	3.11152	0.43087	5.16796	0.738415	3.03617	0.496392	3.03007	0.541965	4.08691	0.667174	2.82062	0.560403	2.39548	0.396524	0.920419	-0.119638	0.49331	0.910876	down	no
809	u	chr1	+	23300975	23301693	MSTRG.167.1	1	719	MSTRG.167	.	21.2976	2.90699	21.0569	3.47031	33.6571	5.24347	26.4302	3.65993	30.7611	4.39525	21.5133	3.51727	25.0034	4.47217	18.6881	3.05077	16.6984	3.31766	11.7599	1.94661	1.01556	0.0222812	0.920136	0.994297	up	no
811	u	chr1	+	23305943	23306502	MSTRG.171.1	1	560	MSTRG.171	.	15.7499	2.14977	12.2202	2.01398	19.6392	3.05961	24.905	3.44873	19.8246	2.83261	18.184	2.97295	19.0272	3.40324	16.7621	2.73635	13.0672	2.5962	8.375	1.38631	1.00252	0.00363715	0.988626	0.997156	up	no
815	u	chr1	+	23325597	23326096	MSTRG.175.1	1	500	MSTRG.175	.	0	0	0	0	0	0	0	0	12.382	1.76918	6.342	1.03687	3.926	0.702214	0	0	0	0	0	0	0.986003	-0.0203362	0.968182	0.994297	down	no
816	u	chr1	+	23326568	23327101	MSTRG.176.1	1	534	MSTRG.176	.	0	0	0	0	0	0	0	0	0	0	10.4494	1.70841	0	0	0	0	0	0	0	0	0.992218	-0.0112714	0.974614	0.994297	down	no
823	u	chr1	-	23410998	23411370	MSTRG.178.1	1	373	MSTRG.178	.	4.85791	0.663075	0	0	3.63539	0.56636	4.85791	0.672702	12.1072	1.72992	0	0	0	0	0.809651	0.132173	0.801609	0.159264	0	0	1.50564	0.590376	0.100344	0.659225	up	no
824	u	chr1	-	23425585	23425893	MSTRG.179.1	1	309	MSTRG.179	.	0	0	6.28479	1.03578	0	0	0	0	22.8414	3.26366	0	0	0.488673	0.087405	1.95469	0.319097	0	0	0	0	1.25993	0.333348	0.566558	0.920441	up	no
826	u	chr1	-	23456823	23457654	MSTRG.181.1	1	832	MSTRG.181	.	7.6226	1.04044	5.98918	0.987058	13.7933	2.14886	8.12139	1.12461	0	0	0	0	1.08894	0.194771	0.725962	0.118511	0.18149	0.036059	0.544471	0.090126	1.7107	0.774589	0.0680723	0.60017	up	no
827	u	chr1	-	23458108	23459294	MSTRG.182.1	1	1187	MSTRG.182	.	0	0	3.88121	0.63965	6.86184	1.06901	8.26874	1.14502	6.73715	0.962627	0.127211	0.020798	1.01516	0.181575	0	0	0.127211	0.025274	0.254423	0.042115	1.48387	0.569362	0.0692417	0.602566	up	no
828	u	chr1	-	23461319	23464240	MSTRG.183.1	1	2922	MSTRG.183	.	0	0	3.03148	0.499609	0	0	9.05613	1.25405	0	0	0.051677	0.008449	0.723477	0.129403	0.413415	0.067489	0	0	0.310062	0.051324	1.39499	0.480251	0.141052	0.687231	up	no
832	u	chr1	-	23491812	23493126	MSTRG.187.1	1	1315	MSTRG.187	.	7.00456	0.95608	7.61369	1.25479	10.1825	1.58634	0	0	0	0	0.229658	0.037547	0.229658	0.041077	0.918631	0.149963	0	0	0	0	1.35879	0.44232	0.276662	0.788163	up	no
834	u	chr1	-	23512518	23512769	MSTRG.189.1	1	252	MSTRG.189	.	0	0	0	0	0	0	0.599206	0.082975	0	0	1.19841	0.195932	0.599206	0.107175	1.79762	0.293455	1.19841	0.238101	1.19841	0.198373	0.855452	-0.225242	0.00523113	0.449325	down	no
835	u	chr1	-	23522133	23522578	MSTRG.190.1	1	446	MSTRG.190	.	0	0	0	0	0	0	0	0	13.204	1.88664	0	0	0	0	0	0	0	0	0	0	1.14722	0.198141	0.637626	0.927517	up	no
836	u	chr1	-	23523557	23525397	MSTRG.191.1	1	1841	MSTRG.191	.	5.55513	0.758242	10.0706	1.6597	9.05143	1.41013	0	0	0	0	0.164041	0.02682	0.164041	0.029341	1.39272	0.227357	2.13254	0.423694	0.977729	0.161843	1.11848	0.161541	0.674614	0.934186	up	no
837	u	chr1	-	23537054	23540845	MSTRG.192.1	1	3792	MSTRG.192	.	7.83975	1.07008	5.03718	0.830162	0	0	0	0	11.024	1.57515	0.238924	0.039062	1.67247	0.299142	0	0	1.15084	0.22865	0.756593	0.125239	1.32788	0.409126	0.320548	0.822882	up	no
839	i	chr1	-	23585571	23585867	MSTRG.194.1	1	297	MSTRG.194	Gm28822	0	0	0	0	0	0	0	0	12.1717	1.73914	0	0	0	0	0	0	0	0	0	0	1.13945	0.188338	0.637626	0.927517	up	no
840	u	chr1	-	23606904	23607816	MSTRG.195.1	1	913	MSTRG.195	.	0	0	5.26782	0.868172	12.5696	1.95822	0	0	0	0	0	0	0.330778	0.059164	0	0	0.826944	0.164298	0	0	1.00005	6.75363e-05	0.999844	0.999954	up	no
841	u	chr1	-	23620969	23621227	MSTRG.196.1	1	259	MSTRG.196	.	0	0	0	0	0	0	0	0	0	0	1.16602	0.190636	0	0	0	0	1.74903	0.347499	0	0	0.871323	-0.19872	0.116289	0.687231	down	no
842	u	chr1	-	23624340	23625789	MSTRG.197.1	1	1450	MSTRG.197	.	0	0	0	0	1.82503	0.284322	8.2269	1.13922	0	0	0	0	0	0	0.416552	0.068001	0.624828	0.124141	0	0	1.25964	0.333015	0.276166	0.787696	up	no
843	u	chr1	-	23628406	23628913	MSTRG.198.1	1	508	MSTRG.198	.	0	0	0	0	7.62751	1.1883	0	0	0	0	0	0	0	0	0.594488	0.097048	0	0	0	0	0.976498	-0.0343115	0.900808	0.994297	down	no
844	u	chr1	-	23631206	23631725	MSTRG.199.1	1	520	MSTRG.199	.	0	0	4.35577	0.71786	9.87308	1.53814	0	0	0	0	0.871154	0.142427	0.580769	0.103878	0.871154	0.142213	0.871154	0.173081	0	0	0.952928	-0.0695602	0.823948	0.975998	down	no
846	u	chr1	-	23643175	23643756	MSTRG.201.1	1	582	MSTRG.201	.	0	0	0	0	11.9296	1.85851	0	0	0	0	1.54639	0.252824	0	0	0	0	0	0	0	0	0.986576	-0.0194985	0.960553	0.994297	down	no
847	u	chr1	-	23644219	23645563	MSTRG.202.1	1	1345	MSTRG.202	.	12.0052	1.63864	0	0	0	0	0	0	0	0	0	0	0	0	1.79405	0.292873	1.45948	0.28997	0	0	1.18162	0.240771	0.553199	0.920441	up	no
848	u	chr1	-	23652481	23652935	MSTRG.203.1	1	455	MSTRG.203	.	0	0	0	0	0	0	0	0	0	0	0	0	0.331868	0.059359	0	0	0.663736	0.131872	2.65495	0.439472	0.894547	-0.16077	0.257501	0.772001	down	no
849	u	chr1	-	23655814	23656159	MSTRG.204.1	1	346	MSTRG.204	.	0	0	1.31769	0.217164	9.15607	1.42643	0	0	0	0	1.72832	0.282568	0	0	0	0	0	0	2.18208	0.361199	0.985224	-0.0214769	0.951271	0.994297	down	no
851	u	chr1	-	23672313	23677399	MSTRG.206.1	1	5087	MSTRG.206	.	14.1136	1.92642	8.9595	1.47659	0	0	7.16452	0.992111	8.10366	1.15788	0.653037	0.106767	0	0	2.96088	0.483354	0	0	0	0	2.23687	1.16148	0.00958677	0.505441	up	yes
854	u	chr1	-	23707000	23708224	MSTRG.209.1	1	1225	MSTRG.209	.	0	0	9.6302	1.58712	19.1012	2.9758	12.8824	1.7839	11.151	1.59329	0.986122	0.161224	0.739592	0.132285	3.45143	0.563434	0.860408	0.170946	1.97225	0.326465	1.56372	0.644986	0.173598	0.719755	up	no
855	u	chr1	-	23714855	23715194	MSTRG.210.1	1	340	MSTRG.210	.	2.66471	0.363716	0	0	0	0	12.8794	1.78348	0	0	0	0	0	0	0.444118	0.072501	0	0	0	0	1.63796	0.711901	0.0579435	0.60017	up	no
857	u	chr1	-	23716610	23718458	MSTRG.212.1	1	1849	MSTRG.212	.	13.0584	1.78239	0	0	7.89075	1.22931	0	0	0	0	0	0	0.244997	0.043821	3.24662	0.53	0.816658	0.162254	0	0	1.20288	0.266497	0.580001	0.92136	up	no
858	u	chr1	-	23730003	23731246	MSTRG.216.1	1	1244	MSTRG.216	.	0	0	5.8901	0.970728	0	0	0	0	0	0	0.485531	0.079381	0	0	0	0	0.849678	0.168815	0	0	1.03384	0.0480071	0.860419	0.985919	up	no
860	u	chr1	-	23740902	23751660	MSTRG.218.1	1	10759	MSTRG.218	.	4.34799	0.593474	9.9658	1.64243	4.42839	0.689902	2.66791	0.36944	9.25597	1.32252	1.48685	0.243089	0	0	3.89813	0.636357	1.71224	0.340189	0.756576	0.125236	1.35646	0.439842	0.149185	0.693288	up	no
886	i	chr1	-	23998614	23999006	MSTRG.214.1	1	393	MSTRG.214	Sdhaf4	3.07379	0.419554	0	0	0	0	0	0	13.4478	1.92147	0	0	0.384224	0.068723	0.768448	0.125447	0	0	2.30534	0.381603	1.2025	0.26604	0.543937	0.920441	up	no
926	i	chr1	+	24698550	24698901	MSTRG.227.1	1	352	MSTRG.227	Lmbrd1	0	0	20.1312	3.31776	37.6506	5.86561	28.7415	3.97999	24.6793	3.52626	19.7188	3.22387	0	0	28.8234	4.70533	0	0	22.6282	3.74564	1.76246	0.81759	0.427488	0.875738	up	no
952	i	chr1	-	25335164	25335445	MSTRG.246.1	1	282	MSTRG.246	Adgrb3	0	0	0	0	0	0	0	0	11.7801	1.68319	0	0	0	0	0	0	0	0	0	0	1.13641	0.184481	0.637626	0.927517	up	no
962	i	chr1	-	25694280	25694660	MSTRG.255.1	1	381	MSTRG.255	Adgrb3	0	0	12.4567	2.05295	0	0	0	0	7.92651	1.13257	0	0	1.18898	0.212663	0	0	0	0	0	0	1.24641	0.317784	0.501882	0.914079	up	no
963	i	chr1	-	25711753	25712075	MSTRG.256.1	1	323	MSTRG.256	Adgrb3	0	0	0	0	0	0	12.1362	1.68057	4.66563	0.666642	0	0	0.934985	0.167234	0	0	0	0	0.934985	0.154768	1.48566	0.571103	0.157598	0.704091	up	no
965	i	chr1	-	25728217	25728445	MSTRG.258.1	1	229	MSTRG.258	Adgrb3	0	0	0	0	0	0	11.869	1.64356	0	0	1.97817	0.323416	0	0	0	0	0	0	0	0	1.4601	0.546071	0.134191	0.687231	up	no
967	i	chr1	-	25740236	25741267	MSTRG.260.1	1	1032	MSTRG.260	Adgrb3	2.43572	0.33246	0	0	0	0	13.0911	1.81279	0	0	1.46318	0.239219	0	0	1.02422	0.167201	0	0	3.21899	0.532839	1.53417	0.617454	0.0727028	0.607621	up	no
968	i	chr1	-	25754130	25754472	MSTRG.261.1	1	343	MSTRG.261	Adgrb3	0	0	0	0	0	0	0	0	13.0321	1.86207	0	0	0	0	5.2828	0.862399	0	0	0	0	1.036	0.0510235	0.916281	0.994297	up	no
996	u	chr1	-	29613113	29613324	MSTRG.236.1	1	212	MSTRG.236	.	0	0	2.84906	0.469544	12.8564	2.0029	3.60584	0.49932	0	0	1.42453	0.2329	0	0	0	0	0.712264	0.141513	0.712264	0.117901	1.14081	0.190061	0.621718	0.927517	up	no
1091	i	chr1	-	33496996	33497500	MSTRG.284.1	1	505	MSTRG.284	Prim2	0	0	6.87723	1.13341	0	0	0	0	7.88852	1.12714	1.79406	0.293316	0	0	0	0	0	0	0	0	1.23772	0.307684	0.431418	0.878104	up	no
1092	i	chr1	-	33507968	33508294	MSTRG.285.1	1	327	MSTRG.285	Prim2	0	0	0	0	2.77064	0.431641	0	0	0	0	0	0	0	0	0	0	0	0	0	0	0.995995	-0.00579028	0.962775	0.994297	down	no
1093	i	chr1	-	33509636	33510477	MSTRG.286.1	1	842	MSTRG.286	Prim2	3.22803	0.440606	0	0	0	0	0	0	0	0	0	0	0	0	0	0	7.16627	1.4238	0	0	0.753864	-0.407624	0.257956	0.772716	down	no
1094	i	chr1	-	33547292	33547616	MSTRG.287.1	1	325	MSTRG.287	Prim2	0	0	0	0	0	0	0	0	0	0	0.464615	0.075961	0	0	0	0	8.36308	1.66158	0	0	0.638788	-0.64659	0.0689392	0.602074	down	no
1096	i	chr1	-	33590273	33590721	MSTRG.289.1	1	449	MSTRG.289	Prim2	0	0	0	0	0	0	0	0	0	0	2.01782	0.329898	2.35412	0.421064	0	0	12.1069	2.40541	0	0	0.51927	-0.945444	0.0300377	0.5889	down	no
1098	i	chr1	-	33599613	33600091	MSTRG.291.1	1	479	MSTRG.291	Prim2	0	0	9.40084	1.54932	0	0	11.6639	1.61516	1.59642	0.228102	3.42589	0.560108	2.83716	0.507462	11.6743	1.90579	2.83716	0.563689	0	0	1.06068	0.0849842	0.875833	0.989758	up	no
1099	i	chr1	-	33603394	33604062	MSTRG.292.1	1	669	MSTRG.292	Prim2	6.03986	0.824405	2.47833	0.408445	0	0	0	0	12.8655	1.83826	2.14051	0.349958	0	0	0	0	0	0	0	0	1.47299	0.558743	0.199337	0.742279	up	no
1100	i	chr1	-	33606142	33606601	MSTRG.293.1	1	460	MSTRG.293	Prim2	0	0	0	0	0	0	0	0	0	0	1.6413	0.268341	0	0	0.656522	0.107175	9.1913	1.82613	0	0	0.610537	-0.711848	0.0617801	0.60017	down	no
1102	i	chr1	-	33617690	33618284	MSTRG.295.1	1	595	MSTRG.295	Prim2	0	0	0	0	0	0	0	0	0	0	0	0	0	0	0	0	8.62857	1.71433	0	0	0.633446	-0.658707	0.0677788	0.60017	down	no
1106	i	chr1	-	33624194	33624949	MSTRG.298.1	1	756	MSTRG.298	Prim2	0	0	0	0	0	0	0	0	0	0	0	0	0	0	0	0	9.37566	1.86276	0	0	0.618211	-0.693829	0.0677788	0.60017	down	no
1107	i	chr1	-	33625245	33625895	MSTRG.299.1	1	651	MSTRG.299	Prim2	7.61946	1.04001	0	0	0	0	0	0	6.0891	0.87003	0	0	0	0	0	0	0	0	3.47926	0.575922	1.3106	0.390228	0.304059	0.811254	up	no
1108	i	chr1	-	33627505	33627829	MSTRG.300.1	1	325	MSTRG.300	Prim2	0	0	0	0	0	0	0	0	0	0	8.36308	1.3673	3.64308	0.65161	0	0	0	0	0	0	0.869998	-0.200916	0.546651	0.920441	down	no
1123	u	chr1	-	33742573	33743051	MSTRG.305.1	1	479	MSTRG.305	.	5.04384	0.688453	0	0	0	0	0	0	5.35908	0.765723	8.18998	1.339	8.50522	1.52126	11.286	1.8424	0	0	0	0	0.842636	-0.247018	0.630586	0.927517	down	no
1128	i	chr1	-	33753012	33753477	MSTRG.308.1	1	466	MSTRG.308	Bag2	0	0	0	0	0	0	10.6442	1.47396	0	0	0	0	0	0	10.6931	1.74562	13.8605	2.75382	8.71993	1.44341	0.599918	-0.737163	0.279428	0.790085	down	no
1129	i	chr1	-	33755253	33756721	MSTRG.309.1	1	1469	MSTRG.309	Bag2	0	0	2.28301	0.376256	0	0	0	0	0	0	0	0	0	0	11.3662	1.8555	0	0	0	0	0.886332	-0.174081	0.692134	0.935009	down	no
1142	i	chr1	-	33787749	33792063	MSTRG.311.1	1	4315	MSTRG.311	Zfp451	9.78308	1.33533	0	0	0	0	11.2851	1.5627	0	0	0	0	12.5689	2.24811	6.61187	1.07937	8.3416	1.65732	6.89896	1.14198	0.735757	-0.442699	0.461439	0.894173	down	no
1329	u	chr1	-	36328033	36328444	MSTRG.340.1	1	412	MSTRG.340	.	0	0	0	0	13.5607	2.11263	0	0	0	0	0	0	0	0	0	0	0	0	0	0	0.98738	-0.018323	0.962775	0.994297	down	no
1362	i	chr1	+	36480044	36481098	MSTRG.347.1	1	1055	MSTRG.347	Cnnm4	0	0	0	0	0	0	0	0	0	0	0	0	0	0	0	0	0	0	11.6891	1.93489	0.889629	-0.168725	0.689331	0.934186	down	no
1363	i	chr1	+	36500294	36503796	MSTRG.348.1	1	3503	MSTRG.348	Cnnm4	0	0	0	0	8.85926	1.38019	14.6945	2.03484	0	0	0	0	0	0	0	0	0	0	0	0	1.52968	0.613232	0.234467	0.747949	up	no
1470	i	chr1	+	37308780	37309933	MSTRG.373.1	1	1154	MSTRG.373	Inpp4a	10.1924	1.3912	8.15511	1.34402	18.3076	2.85216	0	0	16.7227	2.3894	6.92721	1.13255	0	0	4.63952	0.757385	0	0	0	0	1.59962	0.677726	0.250908	0.765458	up	no
1483	u	chr1	+	37415337	37416127	MSTRG.376.1	1	791	MSTRG.376	.	0	0	0	0	0	0	12.7901	1.77112	0	0	0	0	0	0	0	0	0	0	0	0	1.49057	0.575865	0.143807	0.687231	up	no
1514	i	chr1	-	37800716	37800951	MSTRG.367.1	1	236	MSTRG.367	Tsga10	0.639831	0.087333	0	0	0.639831	0.09968	0	0	11.3644	1.62378	0	0	0.639831	0.114442	0	0	0.639831	0.127122	0	0	1.07103	0.0989978	0.782474	0.963424	up	no
1516	i	chr1	-	37826885	37827532	MSTRG.368.1	1	648	MSTRG.368	Tsga10	0	0	0	0	0	0	0	0	0	0	0	0	3.49537	0.62519	0	0	3.49537	0.694462	5.82562	0.964313	0.642287	-0.63871	0.0406314	0.60017	down	no
1521	i	chr1	-	37847073	37849159	MSTRG.369.1	1	2087	MSTRG.369	Tsga10	0	0	3.3287	0.548592	0	0	7.95544	1.10163	7.88884	1.12718	8.1035	1.32486	0	0	6.94298	1.13342	2.83187	0.562637	3.22187	0.533315	1.07942	0.11025	0.789737	0.965574	up	no
1527	i	chr1	+	37874152	37874393	MSTRG.382.1	1	242	MSTRG.382	Lipt1	0	0	0	0	0	0	0	0	0	0	0	0	0	0	2.49587	0.407442	9.3595	1.85955	0	0	0.585172	-0.773066	0.0440356	0.60017	down	no
1533	i	chr1	-	37882774	37883161	MSTRG.384.1	1	388	MSTRG.384	Mitd1	0	0	0	0	2.13046	0.331907	0	0	2.92831	0.418407	1.3073	0.213734	0.78655	0.140684	0	0	0	0	0	0	1.00581	0.00836469	0.960442	0.994297	up	no
1534	i	chr1	-	37885832	37886549	MSTRG.385.1	1	718	MSTRG.385	Mitd1	0	0	0	0	0	0	4.62674	0.64069	13.0167	1.85987	0	0	0	0	0.420613	0.068664	0.841226	0.167135	0	0	1.28222	0.358642	0.406234	0.863354	up	no
1574	i	chr1	-	38090786	38091727	MSTRG.390.1	1	942	MSTRG.390	Rev1	16.8259	2.29663	13.6253	2.24553	13.6253	2.12269	0	0	0	0	0	0	2.28496	0.408693	0	0	0	0	6.08174	1.00671	1.49664	0.581731	0.370418	0.841773	up	no
1578	i	chr1	-	38099566	38103616	MSTRG.392.1	1	4051	MSTRG.392	Rev1	0	0	9.61688	1.58493	7.06369	1.10046	0	0	5.194	0.742137	0	0	2.3338	0.41743	0	0	7.08146	1.40695	6.41092	1.0612	0.696679	-0.521434	0.166305	0.713608	down	no
1590	i	chr1	-	38472773	38472998	MSTRG.397.1	1	226	MSTRG.397	Aff3	0	0	0	0	0	0	13.3628	1.85042	0	0	1.33628	0.218473	0	0	0	0	0	0	0	0	1.5048	0.589572	0.13427	0.687231	up	no
1614	i	chr1	+	38992241	38992616	MSTRG.401.1	1	376	MSTRG.401	Pdcl3	0	0	0	0	0	0	0	0	0	0	0	0	0	0	0	0	8.83511	1.75537	0	0	0.629114	-0.668606	0.0677788	0.60017	down	no
1638	x	chr1	+	39373814	39374259	MSTRG.408.1	1	446	MSTRG.408	Tbc1d8	0	0	0	0	1.76101	0.274349	0	0	0	0	0	0	0	0	0	0	2.70852	0.538131	0	0	0.819069	-0.287944	0.0478081	0.60017	down	no
1639	i	chr1	-	39374489	39375224	MSTRG.407.5	1	736	MSTRG.407	Tbc1d8	6.11473	0.834623	9.95652	1.6409	0	0	0	0	0	0	0	0	5.72147	1.02336	5.53125	0.902958	4.50951	0.895953	0	0	0.795214	-0.330585	0.513698	0.920328	down	no
1640	i	chr1	-	39381941	39383276	MSTRG.407.6	1	1336	MSTRG.407	Tbc1d8	12.7223	1.73652	0	0	13.8907	2.16405	0	0	0	0	4.63398	0.757623	4.10781	0.734732	8.25075	1.34691	0	0	0	0	1.03668	0.0519718	0.934093	0.994297	up	no
1641	i	chr1	-	39383751	39384388	MSTRG.409.1	1	638	MSTRG.409	Tbc1d8	15.3119	2.08998	0	0	0	0	0	0	0	0	0	0	0	0	0	0	0	0	0	0	1.45917	0.545144	0.227111	0.742279	up	no
1642	i	chr1	-	39388162	39388623	MSTRG.410.1	1	462	MSTRG.410	Tbc1d8	0	0	0	0	0	0	16.0022	2.21591	5.88312	0.840599	0	0	3.92208	0.701512	3.59524	0.586911	0	0	0	0	1.37882	0.463431	0.373467	0.843816	up	no
1644	i	chr1	-	39395641	39396285	MSTRG.411.1	1	645	MSTRG.411	Tbc1d8	0	0	0	0	8.47949	1.32103	0	0	0	0	0	0	0	0	0	0	8.1938	1.62795	0	0	0.636856	-0.65096	0.0699635	0.603948	down	no
1646	i	chr1	-	39414771	39415205	MSTRG.413.1	1	435	MSTRG.413	Tbc1d8	0	0	0	0	11.108	1.73053	0	0	0	0	1.38851	0.227011	2.08276	0.372527	0	0	0	0	0	0	0.908042	-0.139169	0.716072	0.943028	down	no
1648	i	chr1	-	39433596	39434340	MSTRG.415.1	1	745	MSTRG.415	Tbc1d8	0	0	0	0	12.9396	2.01587	0	0	0	0	2.02685	0.331375	0	0	1.62148	0.264701	0	0	0	0	0.948682	-0.0760041	0.859912	0.985801	down	no
1651	i	chr1	-	39452789	39453139	MSTRG.418.1	1	351	MSTRG.418	Tbc1d8	7.2849	0.994344	0	0	0	0	0	0	0	0	0	0	0	0	0	0	0	0	6.4359	1.06533	1.16466	0.219909	0.557634	0.920441	up	no
1652	i	chr1	-	39457379	39457848	MSTRG.419.1	1	470	MSTRG.419	Tbc1d8	0	0	0	0	9.95957	1.55161	0	0	0	0	0	0	0	0	0	0	10.2809	2.04261	0	0	0.594959	-0.749137	0.0668111	0.60017	down	no
1713	i	chr1	+	40272365	40272685	MSTRG.426.1	1	321	MSTRG.426	Il1r1	6.10592	0.833421	0	0	0	0	0	0	0	0	0	0	0.470405	0.084138	1.85358	0.302591	1.41122	0.280381	0	0	1.02614	0.0372343	0.889297	0.99356	up	no
1714	i	chr1	+	40283761	40284379	MSTRG.427.1	1	619	MSTRG.427	Il1r1	0	0	0	0	0	0	0	0	0	0	10.2456	1.67508	3.90307	0.698112	0	0	0	0	0	0	0.862815	-0.212877	0.568457	0.920441	down	no
1715	i	chr1	+	40286403	40287041	MSTRG.428.1	1	639	MSTRG.428	Il1r1	0	0	0	0	0	0	5.6698	0.785128	0	0	9.92488	1.62265	0	0	1.89045	0.30861	2.36307	0.469496	2.36463	0.391417	0.964515	-0.0521251	0.870927	0.988617	down	no
1716	i	chr1	+	40293770	40294536	MSTRG.429.1	1	767	MSTRG.429	Il1r1	0	0	0	0	0	0	9.04605	1.25266	9.14102	1.3061	2.2647	0.370262	0	0	17.8568	2.91507	4.43694	0.881534	1.6242	0.268853	0.89365	-0.162217	0.79311	0.966769	down	no
1717	i	chr1	+	40303960	40305029	MSTRG.430.1	1	1070	MSTRG.430	Il1r1	0	0	0	0	10.1383	1.57946	0	0	0	0	12.8009	2.09286	5.93925	1.06231	0	0	0	0	0	0	0.810092	-0.303842	0.61768	0.927517	down	no
1737	i	chr1	+	40534606	40535005	MSTRG.432.1	1	400	MSTRG.432	Il18rap	0	0	0	0	12.2	1.90065	0	0	0	0	0	0	0	0	0	0	0	0	0	0	0.988159	-0.0171848	0.962775	0.994297	down	no
1748	i	chr1	-	40689705	40690162	MSTRG.435.1	1	458	MSTRG.435	Slc9a2	4.61572	0.630018	2.63755	0.434687	0	0	8.24236	1.14136	0	0	0.329694	0.053903	0.659389	0.11794	2.63755	0.430572	0	0	0.659389	0.109148	1.51988	0.603956	0.0342512	0.60017	up	no
1781	i	chr1	-	42665787	42666058	MSTRG.441.1	1	272	MSTRG.441	Pantr1	0	0	7.08456	1.16758	0	0	0	0	8.34894	1.19292	0	0	0	0	0	0	0	0	0	0	1.24819	0.319841	0.401773	0.860911	up	no
1783	i	chr1	+	42685569	42686096	MSTRG.442.1	1	528	MSTRG.442	Pantr1	2.64757	0.361378	0	0	2.85985	0.445538	0	0	0	0	0.857955	0.140269	0	0	0	0	0	0	2.85985	0.47339	1.05768	0.0809036	0.718311	0.943504	up	no
1784	i	chr1	-	42688848	42689362	MSTRG.443.1	1	515	MSTRG.443	Pantr1	0	0	0	0	0	0	9.38252	1.29925	0	0	2.93204	0.479367	0	0	0	0	9.08932	1.80587	1.75922	0.291204	0.838179	-0.25467	0.616397	0.927517	down	no
1793	i	chr1	+	42726682	42727259	MSTRG.447.1	1	578	MSTRG.447	Gm20646	0	0	0	0	0	0	0	0	0	0	0	0	1.56747	0.280362	0	0	0	0	0	0	0.936817	-0.0941615	0.350216	0.828549	down	no
1795	i	chr1	+	42733507	42735068	MSTRG.449.1	1	1562	MSTRG.449	Gm20646	0	0	5.07362	0.836167	0	0	3.96159	0.548583	0	0	0	0	0	0	0	0	0	0	0	0	1.30409	0.383043	0.164198	0.711149	up	no
1827	i	chr1	+	43102125	43102777	MSTRG.456.1	1	653	MSTRG.456	AI597479	0	0	0	0	0	0	0	0	0	0	0	0	0	0	0	0	8.32466	1.65395	0	0	0.639995	-0.643867	0.0677788	0.60017	down	no
1829	u	chr1	+	43122320	43122779	MSTRG.458.1	1	460	MSTRG.458	.	0.984783	0.134417	1.6413	0.270498	0	0	3.60435	0.499114	13.1304	1.87612	0.656522	0.107337	0.626087	0.111983	0	0	0	0	2.94783	0.487953	1.35364	0.43684	0.28744	0.797082	up	no
1835	x	chr1	-	43186855	43189638	MSTRG.460.1	1	2784	MSTRG.460	Gm8210	8.29849	1.13269	0	0	4.85525	0.756403	5.80352	0.803645	4.43032	0.633018	1.82902	0.299032	0	0	2.92744	0.477895	0.922055	0.183195	4.88218	0.808147	1.39826	0.483636	0.135225	0.687231	up	no
1883	x	chr1	+	44007011	44009553	MSTRG.471.1	1	2543	MSTRG.471	Mettl21c	0	0	0	0	0	0	12.2863	1.70135	8.90326	1.27213	4.8646	0.795326	0	0	0	0	7.77861	1.54546	11.0342	1.82649	0.952028	-0.0709237	0.909274	0.994297	down	no
1885	x	chr1	+	44009891	44010272	MSTRG.473.1	1	382	MSTRG.473	Mettl21c	8.30105	1.13304	10.6728	1.75894	11.8586	1.84747	8.32461	1.15275	0	0	3.95288	0.646267	0.387435	0.069298	0	0	3.55759	0.706825	8.69633	1.4395	1.40038	0.485817	0.347306	0.828549	up	no
1945	i	chr1	+	44553506	44554586	MSTRG.481.1	1	1081	MSTRG.481	Gulp1	0	0	0	0	11.5911	1.80579	0	0	10.7502	1.53603	3.35245	0.548101	0	0	5.86124	0.956828	0	0	5.70213	0.943872	0.927288	-0.10891	0.845152	0.981727	down	no
1946	i	chr1	+	44557854	44558203	MSTRG.482.1	1	350	MSTRG.482	Gulp1	0	0	0	0	0	0	9.41714	1.30404	0	0	0.862857	0.141071	0	0	0	0	0	0	0	0	1.38519	0.470084	0.134991	0.687231	up	no
1950	i	chr1	+	44571320	44572515	MSTRG.486.1	1	1196	MSTRG.486	Gulp1	6.97241	0.951691	0	0	0	0	8.02508	1.11128	0	0	0	0	0	0	0	0	0	0	0	0	1.67636	0.745335	0.0235867	0.574588	up	no
1951	i	chr1	+	44578412	44579317	MSTRG.487.1	1	906	MSTRG.487	Gulp1	0	0	0	0	10.5	1.6358	0	0	0	0	0	0	0	0	0	0	0	0	0	0	0.989218	-0.0156397	0.962775	0.994297	down	no
1953	i	chr1	+	44587369	44591113	MSTRG.489.1	1	3745	MSTRG.489	Gulp1	0	0	0	0	0	0	0	0	6.66158	0.951829	3.10227	0.507199	0	0	0	0	0	0	0.447102	0.074009	1.07861	0.109169	0.724728	0.945958	up	no
1954	i	chr1	+	44592720	44593270	MSTRG.490.1	1	551	MSTRG.490	Gulp1	0	0	4.93285	0.812967	0	0	5.17967	0.717258	6.85326	0.979216	15.0563	2.46159	0	0	5.4755	0.893857	1.37024	0.272239	0	0	1.18419	0.243895	0.637471	0.927517	up	no
1958	i	chr1	+	44663712	44664046	MSTRG.494.1	1	335	MSTRG.494	Gulp1	0	0	0	0	0	0	0	0	10.3493	1.47874	0	0	7.66269	1.37057	0	0	0	0	9.89851	1.6385	0.805956	-0.311227	0.593266	0.925855	down	no
1959	i	chr1	+	44671036	44671353	MSTRG.495.1	1	318	MSTRG.495	Gulp1	0	0	0	0	0.949686	0.147952	0	0	15.1855	2.16976	0	0	0	0	1.42453	0.232549	0.949686	0.188684	0	0	1.03559	0.0504544	0.908355	0.994297	up	no
1961	i	chr1	+	44710241	44710776	MSTRG.496.1	1	536	MSTRG.496	Gulp1	7.04291	0.961314	7.60634	1.25358	7.31903	1.14024	0	0	0	0	0	0	0	0	0	0	1.6903	0.33583	5.35261	0.886016	1.15234	0.204563	0.63755	0.927517	up	no
1963	i	chr1	+	44733055	44733542	MSTRG.498.1	1	488	MSTRG.498	Gulp1	0	0	0	0	0	0	0	0	0	0	0	0	0	0	0	0	0	0	9.59221	1.5878	0.901875	-0.149001	0.689331	0.934186	down	no
1966	i	chr1	+	44745727	44745978	MSTRG.501.1	1	252	MSTRG.501	Gulp1	0	0	0	0	0	0	0	0	0	0	0	0	0	0	0	0	0	0	11.3016	1.87075	0.891767	-0.165262	0.689331	0.934186	down	no
1967	i	chr1	+	44750032	44750765	MSTRG.502.1	1	734	MSTRG.502	Gulp1	0	0	6.31856	1.04134	0	0	2.42999	0.336494	2.4207	0.345878	3.49728	0.571779	4.63181	0.828456	0	0	0	0	0	0	1.10497	0.144006	0.696623	0.936311	up	no
1969	i	chr1	+	44789404	44789799	MSTRG.504.1	1	396	MSTRG.504	Gulp1	6.86364	0.936844	0	0	0	0	0	0	0	0	0	0	0	0	12.5682	2.05171	5.7197	1.13639	8.00758	1.32549	0.671442	-0.574666	0.297091	0.805448	down	no
1970	i	chr1	+	44794021	44794741	MSTRG.505.1	1	721	MSTRG.505	Gulp1	0	0	0	0	0	0	10.681	1.47906	6.28294	0.897727	0.837725	0.136962	1.85992	0.332669	4.18863	0.683779	0	0	0	0	1.31941	0.39989	0.345403	0.828549	up	no
1980	i	chr1	+	45312316	45313092	MSTRG.507.1	1	777	MSTRG.507	Col3a1	0	0	0.388674	0.064056	0	0	0	0	6.99614	0.999632	15.9357	2.60536	0	0	0	0	0.388674	0.077222	0	0	1.0569	0.0798346	0.884465	0.992064	up	no
2001	i	chr1	+	45799489	45799976	MSTRG.511.1	1	488	MSTRG.511	Wdr75	0	0	0	0	0	0	0	0	0	0	0	0	0	0	0	0	8.35451	1.65988	0	0	0.639342	-0.64534	0.0677788	0.60017	down	no
2040	i	chr1	+	46190515	46190774	MSTRG.520.1	1	260	MSTRG.520	Dnah7b	15.0423	2.05318	6.38846	1.05286	15.1	2.35244	20.9077	2.8952	0	0	0	0	3.48461	0.623267	0	0	0.580769	0.115388	2.32308	0.384538	2.20593	1.14139	0.0557297	0.60017	up	no
2041	i	chr1	+	46227038	46229871	MSTRG.521.1	1	2834	MSTRG.521	Dnah7b	0	0	12.6205	2.07994	14.0314	2.18596	14.7923	2.04838	15.0138	2.14522	4.88126	0.798051	0	0	8.18172	1.33564	2.50565	0.497823	0	0	1.52122	0.605231	0.291476	0.801151	up	no
2044	i	chr1	+	46327239	46327653	MSTRG.522.1	1	415	MSTRG.522	Dnah7b	0	0	0	0	0	0	4.00241	0.554236	2.54699	0.363922	0	0	0	0	1.81928	0.296991	1.45542	0.289164	0	0	1.05611	0.078757	0.728858	0.947076	up	no
2047	u	chr1	+	46377401	46377743	MSTRG.524.1	1	343	MSTRG.524	.	0	0	0	0	3.9621	0.617259	0	0	12.3265	1.76126	0	0	0	0	0.440233	0.071867	0	0	0	0	1.12182	0.165843	0.656648	0.933974	up	no
2108	x	chr1	+	51293675	51294155	MSTRG.531.1	1	481	MSTRG.531	9330175M20Rik	22.1894	3.02872	4.79103	0.789593	0	0	0	0	15.0682	2.15299	1.56965	0.256626	0	0	0	0	0	0	0	0	2.02173	1.01559	0.106222	0.670674	up	no
2109	x	chr1	+	51297163	51297723	MSTRG.532.1	1	561	MSTRG.532	9330175M20Rik	0	0	0	0	0	0	9.15151	1.26726	11.574	1.65373	3.21925	0.526324	0	0	0	0	7.8057	1.55084	0	0	1.01564	0.0223894	0.968762	0.994297	up	no
2127	u	chr1	-	51500497	51500891	MSTRG.535.1	1	395	MSTRG.535	.	0	0	0	0	0	0	0	0	5.73418	0.819318	3.05063	0.498756	0	0	10.3013	1.68165	0	0	8.05063	1.33262	0.837243	-0.256281	0.577382	0.920441	down	no
2136	i	chr1	-	51732623	51732977	MSTRG.541.1	1	355	MSTRG.541	Gm28055	0	0	0	0	2.97747	0.463862	0	0	0	0	0	0	0	0	0	0	11.4845	2.28175	0	0	0.578311	-0.790082	0.0466215	0.60017	down	no
2137	i	chr1	-	51746400	51746797	MSTRG.542.1	1	398	MSTRG.542	Gm28055	3.79397	0.517854	3.79397	0.625272	0	0	0	0	0	0	0	0	0	0	0	0	10.2337	2.03323	0	0	0.746552	-0.421686	0.348488	0.828549	down	no
2144	i	chr1	-	51758967	51759217	MSTRG.546.1	1	251	MSTRG.546	Myo1b	4.81275	0.656911	0	0	0	0	0	0	0	0	0	0	0	0	0	0	0	0	0	0	1.18427	0.244001	0.227111	0.742279	up	no
2149	i	chr1	-	51769927	51770447	MSTRG.547.1	1	521	MSTRG.547	Myo1b	11.2745	1.5389	3.1881	0.52542	0	0	0	0	0	0	13.3947	2.18994	0	0	0	0	9.48051	1.88359	0	0	0.890668	-0.16704	0.798837	0.96867	down	no
2152	i	chr1	-	51785188	51785505	MSTRG.548.1	1	318	MSTRG.548	Myo1b	0	0	0	0	0	0	0	0	0	0	0	0	0	0	10.9214	1.78288	0	0	0	0	0.847038	-0.239501	0.561088	0.920441	down	no
2154	i	chr1	-	51798020	51799017	MSTRG.549.1	1	998	MSTRG.549	Myo1b	0	0	2.23647	0.368586	5.44689	0.848576	5.29559	0.73331	0	0	0	0	0	0	2.42881	0.396494	9.97395	1.98163	4.83567	0.800447	0.69741	-0.519921	0.242281	0.756637	down	no
2156	i	chr1	-	51802118	51803949	MSTRG.550.1	1	1832	MSTRG.550	Myo1b	0	0	0	0	0	0	0	0	9.54266	1.36349	0	0	0	0	0	0	0	0	6.71982	1.11233	1.03067	0.0435819	0.923681	0.994297	up	no
2159	i	chr1	-	51810319	51810656	MSTRG.553.1	1	338	MSTRG.553	Myo1b	0	0	1.23893	0.204184	0.870218	0.135572	0.332494	0.046042	0	0	0	0	0	0	0	0	0	0	16.5296	2.73614	0.906511	-0.141603	0.787413	0.964934	down	no
2162	i	chr1	-	51819126	51819876	MSTRG.555.1	1	751	MSTRG.555	Myo1b	0	0	0	0	0	0	0	0	0	0	0	0	0	0	0	0	8.04261	1.59791	0	0	0.646271	-0.629789	0.0677788	0.60017	down	no
2163	i	chr1	-	51820585	51820924	MSTRG.556.1	1	340	MSTRG.556	Myo1b	0	0	0	0	0	0	0	0	0	0	0	0	2.43119	0.434848	17.2853	2.82177	0	0	1.33235	0.220544	0.715722	-0.48253	0.346901	0.828549	down	no
2164	i	chr1	-	51826239	51826920	MSTRG.557.1	1	682	MSTRG.557	Myo1b	0	0	0	0	0	0	0	0	0	0	0	0	0	0	0	0	7.08504	1.40766	0	0	0.66914	-0.57962	0.0677788	0.60017	down	no
2167	i	chr1	-	51852336	51852686	MSTRG.559.1	1	351	MSTRG.559	Myo1b	0	0	0	0	0	0	0	0	3.4416	0.491747	0	0	0	0	0	0	0	0	2.32585	0.384997	1.01657	0.0237141	0.908322	0.994297	up	no
2179	i	chr1	+	52042824	52043121	MSTRG.577.1	1	298	MSTRG.577	Stat4	0	0	0	0	0	0	0	0	0	0	6.57383	1.07477	0	0	0	0	0	0	9.5604	1.58253	0.896927	-0.156938	0.662183	0.934186	down	no
2231	i	chr1	-	52483783	52484251	MSTRG.565.1	1	469	MSTRG.565	Nab1	22.0762	3.01327	15.7463	2.59509	0	0	0	0	35.0874	5.01341	18.0299	2.94775	16.3077	2.91684	0	0	9.0163	1.79137	0	0	1.05715	0.0801801	0.934228	0.994297	up	no
2255	i	chr1	-	52692194	52692660	MSTRG.571.1	1	467	MSTRG.571	Mfsd6	0	0	0	0	11.9615	1.86349	0	0	0	0	1.94004	0.317183	0	0	0	0	1.94004	0.385449	0	0	0.84959	-0.235161	0.537157	0.920441	down	no
2265	i	chr1	-	52797411	52797822	MSTRG.575.1	1	412	MSTRG.575	Inpp1	7.2233	0.985936	6.88592	1.13485	0	0	0	0	0	0	0	0	0	0	0	0	0	0	2.56553	0.424672	1.362	0.445731	0.253341	0.768286	up	no
2295	i	chr1	-	53203278	53203579	MSTRG.597.1	1	302	MSTRG.597	Pms1	0	0	0	0	0	0	0	0	16.5	2.35758	0	0	0	0	0	0	0	0	0	0	1.1699	0.226388	0.637626	0.927517	up	no
2297	i	chr1	-	53213828	53215315	MSTRG.599.1	1	1488	MSTRG.599	Pms1	0	0	0	0	11.0141	1.7159	0	0	0	0	0	0	3.23253	0.578178	1.88105	0.307075	4.16062	0.826634	0	0	0.637254	-0.65006	0.0539239	0.60017	down	no
2298	i	chr1	-	53215708	53216091	MSTRG.600.1	1	384	MSTRG.600	Pms1	0	0	7.83073	1.29056	0	0	0	0	0	0	0	0	2.35938	0.422004	0	0	0	0	0	0	1.03618	0.0512813	0.885196	0.992269	up	no
2299	i	chr1	-	53244527	53245388	MSTRG.601.1	1	862	MSTRG.601	Pms1	0.525522	0.071731	1.74515	0.287612	10.8469	1.68984	0	0	0	0	0	0	0	0	4.7297	0.772107	0.175174	0.034804	0	0	0.944487	-0.0823977	0.834954	0.979267	down	no
2300	i	chr1	-	53249665	53250127	MSTRG.602.1	1	463	MSTRG.602	Pms1	5.87041	0.801275	0	0	0	0	4.40605	0.61013	0	0	2.55723	0.418089	0	0	9.13175	1.49073	2.60907	0.518372	3.58747	0.593834	0.991325	-0.0125701	0.970482	0.994297	down	no
2301	i	chr1	-	53257748	53258037	MSTRG.603.1	1	290	MSTRG.603	Pms1	2.5931	0.353943	0	0	0	0	6.23793	0.863801	0	0	0	0	0	0	4.16552	0.680007	0	0	0	0	1.29845	0.376794	0.198043	0.742279	up	no
2302	i	chr1	-	53259118	53259627	MSTRG.604.1	1	510	MSTRG.604	Pms1	0	0	0	0	0	0	0	0	0	0	3.4902	0.570622	0	0	12.0686	1.97016	0	0	0	0	0.835175	-0.25985	0.531602	0.920441	down	no
2308	i	chr1	-	53289318	53290260	MSTRG.605.1	1	943	MSTRG.605	Pms1	0	0	0	0	0	0	0	0	0	0	1.43478	0.234577	0	0	0	0	4.32344	0.858983	0	0	0.751895	-0.411397	0.0851813	0.632385	down	no
2335	i	chr1	-	53693992	53694198	MSTRG.587.1	1	207	MSTRG.587	Dnah7a	0	0	0	0	0	0	0	0	0	0	9.88347	1.61588	0	0	0	0	0	0	0	0	0.992488	-0.0108781	0.974614	0.994297	down	no
2346	i	chr1	-	53815182	53815755	MSTRG.609.1	1	574	MSTRG.609	Hecw2	0	0	0	0	0	0	6.1982	0.858299	0	0	0	0	0	0	8.14769	1.33008	3.68293	0.731726	0	0	0.864489	-0.21008	0.629277	0.927517	down	no
2347	i	chr1	-	53817856	53818339	MSTRG.610.1	1	484	MSTRG.610	Hecw2	0	0	0	0	0	0	0	0	4.36157	0.623196	5.92149	0.96812	0	0	0	0	0	0	1.8719	0.309855	1.02853	0.0405804	0.895025	0.994297	up	no
2357	i	chr1	-	54185608	54185931	MSTRG.615.1	1	324	MSTRG.615	Hecw2	0	0	10.2438	1.68825	0	0	0	0	7.92284	1.13204	0	0	0	0	2.33025	0.380405	0	0	0	0	1.22036	0.287303	0.524319	0.920441	up	no
2374	u	chr1	-	54636972	54637501	MSTRG.627.1	1	530	MSTRG.627	.	0	0	0	0	6.83774	1.06526	0	0	0	0	0	0	1.99434	0.356713	9.11698	1.48832	0	0	10.2566	1.69777	0.708688	-0.496777	0.352719	0.829647	down	no
2387	x	chr1	-	54692364	54693419	MSTRG.630.1	1	1056	MSTRG.630	4930444A19Rik	9.15151	1.24913	6.40057	1.05486	15.4432	2.40591	13.2481	1.83454	13.4148	1.91675	10.5095	1.71822	0	0	8.5303	1.39254	4.00379	0.795475	9.97538	1.65122	1.48187	0.567417	0.18785	0.735029	up	no
2399	i	chr1	-	54886455	54889960	MSTRG.633.1	1	3506	MSTRG.633	Ankrd44	0	0	9.70451	1.59937	14.1535	2.20498	15.5705	2.15613	0	0	6.58871	1.07721	0	0	0	0	7.83742	1.55714	7.60411	1.25871	1.06361	0.0889745	0.894466	0.994297	up	no
2402	u	chr1	-	54979586	54980561	MSTRG.625.1	1	976	MSTRG.625	.	3.71312	0.506818	0	0	0	0	7.42623	1.02835	0	0	0	0	4.48668	0.802499	0	0	11.2941	2.24391	0	0	0.756248	-0.403068	0.45888	0.892807	down	no
2474	i	chr1	-	56899598	56900436	MSTRG.646.4	1	839	MSTRG.646	Satb2	0	0	0	0	0	0	0	0	0	0	0	0	0	0	0	0	9.83194	1.95342	0	0	0.609461	-0.714395	0.0677788	0.60017	down	no
2475	i	chr1	-	56901349	56902747	MSTRG.647.1	1	1399	MSTRG.647	Satb2	0	0	5.28377	0.870802	4.21062	0.655976	0	0	0	0	3.34596	0.547041	9.48678	1.69683	2.90422	0.474104	4.54709	0.903419	0	0	0.587912	-0.766327	0.0559752	0.60017	down	no
2476	i	chr1	-	56910902	56912189	MSTRG.648.1	1	1288	MSTRG.648	Satb2	5.74224	0.78378	0	0	0	0	0	0	0	0	5.27562	0.862526	8.43789	1.50922	0	0	10.1995	2.02645	6.09084	1.00822	0.529364	-0.917667	0.0642506	0.60017	down	no
2477	i	chr1	-	56916190	56916915	MSTRG.649.1	1	726	MSTRG.649	Satb2	0	0	0	0	7.48154	1.16555	0	0	0	0	1.93102	0.315708	0	0	0	0	9.49036	1.88555	0	0	0.60936	-0.714632	0.0809767	0.623647	down	no
2478	i	chr1	-	56917611	56918484	MSTRG.650.1	1	874	MSTRG.650	Satb2	0	0	8.95652	1.47609	8.46567	1.31888	0	0	0	0	0	0	0	0	9.67163	1.57886	4.03905	0.802482	7.25629	1.20113	0.685532	-0.544705	0.319955	0.822468	down	no
2480	i	chr1	-	56925073	56927946	MSTRG.652.1	1	2874	MSTRG.652	Satb2	11.1155	1.5172	6.65936	1.09751	9.1096	1.41919	7.15832	0.991252	9.29332	1.32786	3.62317	0.592363	7.85317	1.40464	7.07724	1.15534	5.55324	1.10332	6.51496	1.07842	1.01412	0.0202349	0.885474	0.992301	up	no
2481	i	chr1	-	56929506	56931770	MSTRG.653.1	1	2265	MSTRG.653	Satb2	0	0	6.16291	1.01569	4.26667	0.664708	0	0	6.39823	0.914201	0	0	5.19735	0.929611	6.21678	1.01487	0	0	3.89536	0.644799	0.85714	-0.222397	0.593878	0.926058	down	no
2482	i	chr1	-	56940401	56945601	MSTRG.654.1	1	5201	MSTRG.654	Satb2	4.87637	0.665595	0	0	0	0	0	0	0	0	0	0	0	0	0	0	8.15766	1.62077	4.35762	0.721316	0.719891	-0.474149	0.284419	0.794064	down	no
2484	i	chr1	-	56951986	56952573	MSTRG.655.1	1	588	MSTRG.655	Satb2	0	0	3.85204	0.634842	6.43862	1.00308	0	0	18.9711	2.71065	3.08163	0.503825	0	0	3.7476	0.611784	0	0	5.64966	0.935187	1.0898	0.12406	0.820727	0.975107	up	no
2513	i	chr1	-	57394225	57394494	MSTRG.664.1	1	270	MSTRG.664	Tyw5	0	0	0	0	1.70667	0.265883	0	0	0	0	0	0	0	0	3.35556	0.547783	0	0	0.979955	0.162212	0.914097	-0.129581	0.509145	0.917852	down	no
2534	i	chr1	+	57793180	57793504	MSTRG.667.1	1	325	MSTRG.667	Spats2l	1.85846	0.253669	0	0	0	0	0	0	3.70769	0.529767	0	0	0	0	3.71385	0.606273	0	0	0	0	1.05541	0.0778011	0.76058	0.957042	up	no
2535	i	chr1	+	57797999	57798492	MSTRG.668.1	1	494	MSTRG.668	Spats2l	6.7247	0.91788	4.58502	0.755642	9.17004	1.42861	0	0	5.80769	0.829822	3.66802	0.599694	0	0	2.41296	0.393907	0	0	2.13968	0.35418	1.32746	0.408668	0.260748	0.775241	up	no
2536	i	chr1	+	57806505	57806747	MSTRG.669.1	1	243	MSTRG.669	Spats2l	0	0	2.36214	0.389297	0	0	0	0	15.535	2.21969	0	0	2.4856	0.44458	0	0	0	0	0	0	1.11109	0.151971	0.7429	0.951543	up	no
2537	i	chr1	+	57808304	57808844	MSTRG.670.1	1	541	MSTRG.670	Spats2l	0	0	0	0	0	0	0	0	0	0	0	0	3.90758	0.698919	0	0	8.37338	1.66363	0	0	0.555479	-0.848196	0.018749	0.560617	down	no
2538	i	chr1	+	57823239	57823903	MSTRG.671.1	1	665	MSTRG.671	Spats2l	0	0	0	0	0	0	0	0	0	0	1.77444	0.290107	0.942857	0.168642	9.08271	1.48272	0	0	0	0	0.826421	-0.275052	0.414962	0.868364	down	no
2540	i	chr1	+	57838104	57838495	MSTRG.673.1	1	392	MSTRG.673	Spats2l	0	0	0	0	0	0	0	0	2.31122	0.330235	0	0	10.0153	1.79136	0	0	0	0	0	0	0.791262	-0.337772	0.429409	0.87691	down	no
2542	i	chr1	+	57847412	57847790	MSTRG.674.1	1	379	MSTRG.674	Spats2l	0	0	0	0	0	0	0	0	0	0	2.78892	0.455968	1.19525	0.213786	0	0	2.78892	0.554104	10.7573	1.78065	0.69295	-0.529177	0.152188	0.697719	down	no
2543	i	chr1	+	57868321	57868998	MSTRG.675.1	1	678	MSTRG.675	Spats2l	0	0	0	0	0.890855	0.138787	0	0	0	0	0	0	2.22714	0.398352	0	0	8.24041	1.63721	0	0	0.586605	-0.769538	0.0167477	0.554717	down	no
2547	u	chr1	+	57951550	57951921	MSTRG.678.1	1	372	MSTRG.678	.	0	0	0.811828	0.133795	0	0	0	0	2.8414	0.405988	4.27151	0.69836	0	0	0	0	0	0	0	0	1.06127	0.0857885	0.72212	0.945111	up	no
2578	x	chr1	-	58388914	58392907	MSTRG.682.2	2	506	MSTRG.682	Bzw1	2.58703	0.353114	0	0	0	0	0	0	0.754941	0.107868	0	0	0	0	0	0	0	0	0	0	1.12138	0.165274	0.173315	0.719325	up	no
2627	i	chr1	-	58502688	58503108	MSTRG.696.1	1	421	MSTRG.696	Orc2	0	0	2.44893	0.4036	16.3753	2.55112	0	0	0	0	3.22803	0.527759	5.73872	1.02644	0	0	0.71734	0.142522	0	0	0.808669	-0.30638	0.541347	0.920441	down	no
2649	i	chr1	-	58657049	58657519	MSTRG.688.1	1	471	MSTRG.688	Als2cr12	0	0	10.4947	1.7296	0	0	16.0297	2.21972	0	0	0	0	1.28238	0.229369	0	0	0	0	3.20594	0.530679	1.67006	0.739899	0.187955	0.735164	up	no
2779	u	chr1	+	59670872	59671965	MSTRG.718.1	1	1094	MSTRG.718	.	0	0	2.83181	0.466701	13.2477	2.06387	6.45795	0.894268	0	0	0	0	0	0	3.17459	0.518241	2.56323	0.509265	0	0	1.04197	0.0593097	0.88729	0.992937	up	no
2808	u	chr1	+	59882547	59883536	MSTRG.737.1	1	990	MSTRG.737	.	0	0	8.38283	1.38155	0	0	0	0	7.60909	1.08721	0	0	5.79596	1.03668	0	0	0	0	12.3111	2.03785	0.92436	-0.113474	0.851907	0.983419	down	no
2810	u	chr1	+	59908851	59909165	MSTRG.734.1	1	315	MSTRG.734	.	0	0	0	0	0	0	14.381	1.99141	0	0	2.87619	0.470236	1.43809	0.257221	1.91746	0.313019	0	0	0	0	1.37915	0.463784	0.247364	0.761921	up	no
2823	i	chr1	+	59999621	60000021	MSTRG.744.1	1	401	MSTRG.744	Ica1l	0	0	12.419	2.04673	21.0873	3.2852	0	0	6.02494	0.860863	10.5436	1.72381	0	0	0	0	0	0	10.1671	1.68295	1.12962	0.175842	0.815242	0.973499	up	no
2831	i	chr1	-	60078513	60079284	MSTRG.747.1	1	772	MSTRG.747	Wdr12	5.38083	0.73445	0	0	18.1904	2.8339	0	0	0	0	0	0	5.67228	1.01456	0	0	1.36917	0.272028	0	0	0.881992	-0.181162	0.72454	0.945902	down	no
2836	i	chr1	-	60088431	60088725	MSTRG.748.1	1	295	MSTRG.748	Wdr12	0	0	0	0	0	0	0	0	0	0	0	0	12.2746	2.19546	3.58305	0.584921	0.511864	0.101697	1.02373	0.169458	0.642243	-0.638809	0.156025	0.701874	down	no
2849	i	chr1	+	60136393	60137115	MSTRG.753.1	1	723	MSTRG.753	Carf	5.55212	0.75783	0	0	12.5341	1.9527	3.1421	0.435105	0	0	0.856233	0.139988	6.84786	1.22482	0.897148	0.146456	4.30019	0.854364	4.76136	0.788147	0.769826	-0.377396	0.40638	0.863443	down	no
2853	i	chr1	+	60142778	60143191	MSTRG.755.1	1	414	MSTRG.755	Carf	0	0	0	0	0	0	0	0	0	0	0	0	9.05072	1.61884	0	0	0	0	0	0	0.775501	-0.3668	0.350216	0.828549	down	no
2901	i	chr1	-	60528467	60529813	MSTRG.768.1	1	1347	MSTRG.768	Raph1	0	0	7.21232	1.18864	13.7743	2.1459	0	0	0	0	0	0	0	0	0	0	0	0	9.60653	1.59017	1.00528	0.0075977	0.989716	0.997375	up	no
2903	i	chr1	-	60553632	60553970	MSTRG.770.1	1	339	MSTRG.770	Raph1	0	0	3.11799	0.513866	0	0	0	0	0	0	0	0	0	0	0	0	0	0	0	0	1.06642	0.0927697	0.577398	0.920441	up	no
2912	i	chr1	+	60748608	60748886	MSTRG.763.1	1	279	MSTRG.763	Cd28	0	0	0	0	0	0	0	0	0	0	0	0	0.541219	0.096804	0	0	0	0	9.65591	1.59834	0.879745	-0.184842	0.616496	0.927517	down	no
2953	i	chr1	+	61895396	61898322	MSTRG.812.1	1	2927	MSTRG.812	Pard3b	19.3126	2.63605	10.5955	1.74621	15.5521	2.42287	14.906	2.06412	18.082	2.58361	9.28493	1.51802	8.6382	1.54505	12.3796	2.02092	9.28357	1.84447	13.3676	2.21274	1.15156	0.203584	0.180784	0.728496	up	no
2971	i	chr1	+	62709418	62709743	MSTRG.773.1	1	326	MSTRG.773	Nrp2	0	0	11.0675	1.824	6.47546	1.00882	0	0	0	0	0	0	0	0	0	0	0	0	0	0	1.16554	0.221	0.582516	0.922105	up	no
2974	i	chr1	+	62719560	62721430	MSTRG.776.1	1	1871	MSTRG.776	Nrp2	7.51623	1.02592	12.6558	2.08576	0	0	0	0	0	0	0	0	0	0	0	0	0	0	0	0	1.50864	0.593249	0.227947	0.742949	up	no
2976	i	chr1	+	62742699	62743110	MSTRG.778.1	1	412	MSTRG.778	Nrp2	0	0	7.32282	1.20685	0	0	6.52913	0.904124	0	0	0	0	0	0	0	0	0	0	0	0	1.45494	0.540955	0.147277	0.691297	up	no
2979	i	chr1	+	62787780	62792339	MSTRG.781.1	1	4560	MSTRG.781	Nrp2	7.23991	0.988204	0	0	8.98306	1.39948	10.95	1.51631	5.8643	0.837911	0	0	0	0	0	0	4.23772	0.841953	8.7818	1.45365	1.32821	0.40948	0.425686	0.874257	up	no
2980	i	chr1	+	62794364	62795203	MSTRG.782.1	1	840	MSTRG.782	Nrp2	13.9369	1.9023	0	0	0	0	0	0	13.2714	1.89627	0	0	0	0	0	0	3.39762	0.675041	0	0	1.29536	0.373348	0.509163	0.917852	up	no
2981	i	chr1	+	62799853	62801355	MSTRG.783.1	1	1503	MSTRG.783	Nrp2	0	0	0	0	2.50965	0.39098	13.7598	1.9054	0	0	5.52295	0.902963	0	0	0	0	1.70792	0.33933	0	0	1.31701	0.397261	0.393639	0.856314	up	no
2982	i	chr1	+	62802189	62805890	MSTRG.784.1	1	3702	MSTRG.784	Nrp2	6.4969	0.886787	5.38979	0.888274	3.95651	0.616388	12.7939	1.77164	5.77113	0.824599	7.74338	1.26599	0	0	0	0	3.79336	0.753666	5.93412	0.982273	1.56113	0.642592	0.0986928	0.656855	up	no
3062	i	chr1	+	63577020	63577289	MSTRG.789.1	1	270	MSTRG.789	Adam23	1.11852	0.152671	0	0	0	0	0	0	0	0	0	0	0	0	10.0667	1.64335	0	0	0	0	0.895764	-0.158809	0.684553	0.934186	down	no
3103	i	chr1	+	64533438	64546015	MSTRG.825.1	1	12578	MSTRG.825	Creb1	17.2163	2.34991	11.6963	1.92763	19.2199	2.99429	22.5753	3.12613	22.3379	3.19171	11.6228	1.90025	13.8733	2.48141	11.6294	1.89847	11.2927	2.24363	13.0879	2.16644	1.13099	0.177592	0.264023	0.778509	up	no
3109	i	chr1	-	64612257	64612699	MSTRG.827.1	1	443	MSTRG.827	Mettl21a	18.4063	2.51235	7.15801	1.17969	23.5192	3.66407	21.1332	2.92643	22.4966	3.21439	1.5411	0.251958	6.4763	1.15837	2.72686	0.445151	5.45372	1.08355	7.15801	1.18486	1.75272	0.809596	0.0370639	0.60017	up	no
3128	i	chr1	-	64841812	64843157	MSTRG.838.1	1	1346	MSTRG.838	Plekhm3	0	0	0	0	11.8893	1.85224	0	0	0	0	0	0	0	0	0	0	0	0	0	0	0.988345	-0.0169132	0.962775	0.994297	down	no
3129	i	chr1	-	64846385	64849395	MSTRG.839.1	1	3011	MSTRG.839	Plekhm3	0	0	9.01561	1.48583	0	0	0	0	0	0	0	0	0	0	0	0	0	0	0	0	1.15167	0.203722	0.577398	0.920441	up	no
3130	i	chr1	-	64855873	64856521	MSTRG.840.1	1	649	MSTRG.840	Plekhm3	0	0	0	0	0	0	10.2373	1.41761	1.68722	0.241075	0	0	0	0	0	0	0	0	5.60518	0.927824	1.3531	0.436266	0.272664	0.784958	up	no
3131	i	chr1	-	64857198	64858250	MSTRG.841.1	1	1053	MSTRG.841	Plekhm3	0	0	0	0	0	0	3.41121	0.472369	12.0456	1.72111	0	0	4.30199	0.769465	0	0	0	0	0	0	1.13938	0.188255	0.67842	0.934186	up	no
3134	i	chr1	-	64863869	64864411	MSTRG.842.1	1	543	MSTRG.842	Plekhm3	0	0	10.011	1.64989	0	0	0	0	0	0	0	0	0	0	4.44936	0.726343	0.556169	0.1105	4.17127	0.690469	0.958492	-0.0611617	0.894541	0.994297	down	no
3135	i	chr1	-	64874534	64874966	MSTRG.843.1	1	433	MSTRG.843	Plekhm3	0	0	0	0	0	0	0	0	0	0	0	0	0	0	0	0	0	0	5.11547	0.846763	0.935539	-0.0961311	0.689331	0.934186	down	no
3245	x	chr1	-	66717387	66717898	MSTRG.859.1	1	512	MSTRG.859	Rpe	12.957	1.76856	9.92773	1.63616	15.625	2.43423	17.666	2.44631	16.752	2.39357	2.64453	0.432362	6.48242	1.15946	4.08789	0.667335	9.14258	1.81645	10.3223	1.70864	1.28363	0.360226	0.180613	0.728406	up	no
3319	i	chr1	-	68935806	68942858	MSTRG.931.1	2	6832	MSTRG.931	Erbb4	16.1534	2.20484	15.134	2.49418	17.7957	2.77241	17.6725	2.44721	17.7733	2.53951	13.1116	2.14365	11.4943	2.0559	16.9023	2.75925	17.6453	3.50579	12.6159	2.08831	0.894113	-0.161472	0.18933	0.736625	down	no
3324	u	chr1	-	69485334	69485618	MSTRG.867.1	1	285	MSTRG.867	.	0	0	0	0	0	0	0	0	0	0	1.58947	0.259867	0	0	0	0	0	0	0	0	0.99819	-0.00261327	0.974614	0.994297	down	no
3326	u	chr1	-	69494202	69494721	MSTRG.869.1	1	520	MSTRG.869	.	0	0	0	0	12.4865	1.94529	0	0	0	0	0.580769	0.094952	0	0	0	0	0	0	0	0	0.987288	-0.0184574	0.961685	0.994297	down	no
3334	i	chr1	-	69550156	69550503	MSTRG.873.1	1	348	MSTRG.873	Ikzf2	2.54598	0.34751	4.76437	0.7852	0	0	0	0	0	0	1.73563	0.283763	2.60345	0.465659	7.36782	1.20277	0	0	0	0	0.959592	-0.0595065	0.871469	0.988792	down	no
3335	i	chr1	-	69552416	69553320	MSTRG.874.1	1	905	MSTRG.874	Ikzf2	0	0	0	0	0	0	0	0	11.4961	1.64261	0	0	3.99779	0.715055	0	0	0	0	0	0	0.983573	-0.0238964	0.955969	0.994297	down	no
3337	i	chr1	-	69565209	69565558	MSTRG.876.1	1	350	MSTRG.876	Ikzf2	0	0	0	0	0	0	0	0	0	0	0	0	0	0	0	0	0.431429	0.085717	9.44	1.5626	0.869514	-0.201719	0.58335	0.922322	down	no
3339	i	chr1	-	69572820	69573549	MSTRG.878.1	1	730	MSTRG.878	Ikzf2	0	0	7.27123	1.19835	4.13699	0.644504	0	0	10.7562	1.53688	0	0	1.85753	0.332243	6.70647	1.09481	0	0	6.20411	1.02696	0.965364	-0.0508553	0.91724	0.994297	down	no
3341	i	chr1	-	69593865	69594261	MSTRG.879.1	1	397	MSTRG.879	Ikzf2	0	0	0	0	3.80353	0.592554	0	0	0	0	3.42317	0.559664	10.1108	1.80845	7.5995	1.24059	7.60705	1.51137	0	0	0.434614	-1.20219	0.0060386	0.458644	down	yes
3343	i	chr1	-	69601021	69601361	MSTRG.881.1	1	341	MSTRG.881	Ikzf2	11.0704	1.51104	0	0	0	0	0	0	0	0	0.88563	0.144794	6.19941	1.10884	9.19941	1.50177	0	0	3.54252	0.586393	0.915217	-0.127815	0.789194	0.965392	down	no
3346	i	chr1	-	69613700	69614156	MSTRG.884.1	1	457	MSTRG.884	Ikzf2	0	0	0	0	0	0	0	0	0	0	0	0	0	0	8.21225	1.34062	0	0	0	0	0.871153	-0.199002	0.561088	0.920441	down	no
3347	i	chr1	-	69617099	69618076	MSTRG.885.1	1	978	MSTRG.885	Ikzf2	3.89381	0.531481	0	0	0	0	0	0	5.67549	0.810933	1.85276	0.302913	0	0	0	0	1.44777	0.287644	0	0	1.10741	0.147191	0.608483	0.927517	up	no
3349	i	chr1	-	69641530	69641933	MSTRG.887.1	1	404	MSTRG.887	Ikzf2	0	0	0	0	0	0	0	0	13.2946	1.89958	0	0	3.73762	0.668521	0	0	2.61634	0.519816	4.00362	0.662719	0.783562	-0.35188	0.45349	0.890399	down	no
3351	i	chr1	-	69645382	69646347	MSTRG.889.1	1	966	MSTRG.889	Ikzf2	10.6253	1.45028	8.84783	1.45818	17.9545	2.79714	18.3675	2.54345	22.176	3.16858	0	0	8.11905	1.45219	0	0	4.2205	0.838531	5.04451	0.835017	1.6885	0.755743	0.072232	0.607442	up	no
3352	i	chr1	-	69647140	69647836	MSTRG.890.1	1	697	MSTRG.890	Ikzf2	8.27547	1.12955	0	0	12.9986	2.02506	6.28264	0.869992	10.3989	1.48582	0	0	0	0	0	0	1.73314	0.344342	2.75209	0.455553	1.53392	0.617225	0.149215	0.693288	up	no
3353	i	chr1	-	69649454	69650393	MSTRG.891.1	1	940	MSTRG.891	Ikzf2	0	0	0	0	8.03191	1.2513	0	0	0	0	1.44575	0.236369	0	0	0	0	0	0	3.69468	0.61158	0.939341	-0.0902797	0.805287	0.970705	down	no
3354	i	chr1	-	69651065	69651345	MSTRG.892.1	1	281	MSTRG.892	Ikzf2	0	0	0	0	0	0	0	0	0	0	0	0	0	0	3.06153	0.499785	0	0	0	0	0.936371	-0.0948476	0.561088	0.920441	down	no
3355	i	chr1	-	69655533	69657552	MSTRG.893.1	1	2020	MSTRG.893	Ikzf2	8.72921	1.19148	6.04139	0.995661	0	0	0	0	0	0	0	0	0	0	0	0	3.28614	0.652892	0	0	1.15045	0.202204	0.625413	0.927517	up	no
3357	i	chr1	-	69663880	69666963	MSTRG.895.1	1	3084	MSTRG.895	Ikzf2	0	0	0	0	0	0	0	0	8.95622	1.2797	4.21077	0.68843	0	0	0	0	0	0	0	0	1.10811	0.148096	0.703933	0.938766	up	no
3358	i	chr1	-	69670948	69671292	MSTRG.896.1	1	345	MSTRG.896	Ikzf2	0	0	0	0	0	0	0	0	12.6667	1.80986	0	0	0	0	0	0	0	0	0	0	1.14322	0.193102	0.637626	0.927517	up	no
3359	i	chr1	-	69671925	69674570	MSTRG.897.1	1	2646	MSTRG.897	Ikzf2	0	0	0	0	8.86092	1.38045	0	0	0	0	3.25866	0.532767	5.46145	0.976849	0	0	2.08657	0.414562	0	0	0.703555	-0.507266	0.201995	0.742279	down	no
3360	i	chr1	-	69675573	69678099	MSTRG.898.1	1	2527	MSTRG.898	Ikzf2	6.55204	0.894313	6.74832	1.11217	9.12505	1.4216	9.22873	1.27795	11.6913	1.6705	4.00356	0.654553	5.31816	0.95122	4.39731	0.717846	0	0	3.4535	0.571657	1.572	0.652603	0.0289925	0.587305	up	no
3363	i	chr1	-	69686177	69686806	MSTRG.899.1	1	630	MSTRG.899	Ikzf2	0	0	0	0	12.9222	2.01316	0	0	0	0	0	0	0	0	0	0	2.87619	0.571443	3.59524	0.595119	0.763585	-0.38914	0.347682	0.828549	down	no
3436	j	chr1	+	72236465	72274914	MSTRG.903.1	6	3253	MSTRG.903	D230017M19Rik	17.0547	2.32787	25.632	4.22433	5.72874	0.892485	0.242058	0.033519	2.92708	0.418231	10.5171	1.71947	16.8226	3.00893	18.7608	3.06263	5.73412	1.13926	8.85215	1.46529	0.713545	-0.486924	0.454547	0.890874	down	no
3461	i	chr1	+	72587434	72588574	MSTRG.911.1	1	1141	MSTRG.911	Smarcal1	1.57998	0.215658	0	0	10.9842	1.71124	0	0	0	0	4.49956	0.735646	0	0	4.99211	0.814946	0	0	2.24978	0.372406	0.922066	-0.117057	0.800804	0.969317	down	no
3462	i	chr1	+	72596614	72597179	MSTRG.912.1	1	566	MSTRG.912	Smarcal1	0	0	1.37938	0.227331	0	0	0	0	0	0	0	0	2.89837	0.518409	0	0	0	0	0	0	0.92447	-0.113302	0.540529	0.920441	down	no
3463	i	chr1	+	72603879	72604701	MSTRG.913.1	1	823	MSTRG.913	Smarcal1	0	0	0	0	0	0	0	0	0	0	1.4678	0.239975	4.4034	0.787603	0	0	0	0	3.48603	0.577041	0.814995	-0.295136	0.227533	0.742425	down	no
3466	i	chr1	+	72627537	72627795	MSTRG.915.1	1	259	MSTRG.915	Smarcal1	0	0	0	0	13.4093	2.08904	9.9112	1.37246	0	0	0	0	0	0	0	0	0	0	0	0	1.38502	0.469908	0.35256	0.829565	up	no
3467	i	chr1	+	72630191	72630639	MSTRG.916.1	1	449	MSTRG.916	Smarcal1	0	0	4.37194	0.720525	0	0	0	0	10.2489	1.4644	4.03564	0.659797	7.39866	1.32334	8.40757	1.37251	0	0	0	0	0.84727	-0.239106	0.65577	0.933494	down	no
3547	i	chr1	-	74099714	74100541	MSTRG.937.1	1	828	MSTRG.937	Tns1	0	0	0	0	4.19444	0.653456	0	0	0	0	5.10628	0.83484	0	0	0	0	10.7597	2.13774	5.47101	0.905616	0.547011	-0.870359	0.0731194	0.608331	down	no
3549	i	chr1	-	74105884	74106197	MSTRG.939.1	1	314	MSTRG.939	Tns1	0	0	0	0	0	0	0	0	0	0	0	0	0	0	9.61783	1.57008	0	0	0	0	0.858038	-0.220886	0.561088	0.920441	down	no
3550	i	chr1	-	74110036	74110552	MSTRG.940.1	1	517	MSTRG.940	Tns1	16.6228	2.26891	7.88008	1.29869	14.5977	2.27419	9.05416	1.25378	18.9149	2.70262	3.21277	0.525264	3.21277	0.574643	13.4352	2.19325	10.5145	2.08903	9.04836	1.49777	1.07646	0.106292	0.755579	0.955231	up	no
3551	i	chr1	-	74113483	74114029	MSTRG.941.1	1	547	MSTRG.941	Tns1	0	0	0	0	0	0	0	0	0	0	1.10421	0.18053	0	0	4.96892	0.81116	0	0	0	0	0.906973	-0.140869	0.535081	0.920441	down	no
3553	i	chr1	-	74116514	74117054	MSTRG.943.1	1	541	MSTRG.943	Tns1	0	0	4.4658	0.735995	10.6063	1.65236	0	0	0	0	0	0	8.93161	1.59753	0	0	0	0	0	0	0.83739	-0.256028	0.594444	0.926302	down	no
3554	i	chr1	-	74117639	74118919	MSTRG.944.1	1	1281	MSTRG.944	Tns1	0	0	0	0	0	0	0	0	12.0187	1.71728	0	0	5.30211	0.948348	0	0	5.18657	1.03047	0	0	0.690397	-0.534501	0.249509	0.764318	down	no
3556	u	chr1	+	74124729	74125102	MSTRG.946.1	1	374	MSTRG.946	.	0	0	0	0	0	0	0	0	0	0	0	0	0.403743	0.072214	0	0	1.61497	0.320864	0	0	0.864452	-0.210142	0.0297719	0.587696	down	no
3639	i	chr1	-	74496435	74499106	MSTRG.964.1	1	2672	MSTRG.964	Usp37	9.27442	1.2659	0	0	0	0	10.7449	1.4879	15.7717	2.25351	2.32632	0.380336	8.20213	1.46705	12.7915	2.08818	6.52412	1.29622	0	0	0.97996	-0.0292048	0.963517	0.994297	down	no
3645	x	chr1	+	74515153	74515937	MSTRG.967.1	1	785	MSTRG.967	Usp37	0	0	0	0	0	0	29.3176	4.05977	31.9153	4.56016	0	0	0	0	0	0	12.1134	2.40669	19.8994	3.29394	1.1485	0.199755	0.849224	0.982745	up	no
3722	i	chr1	-	74746413	74746966	MSTRG.975.1	1	554	MSTRG.975	Prkag3	25.4946	3.47986	6.66077	1.09774	5.27364	0.821585	9.82294	1.36024	2.05406	0.293491	8.1769	1.33686	5.85687	1.04757	2.28577	0.373144	0	0	1.35414	0.22415	2.03557	1.02544	0.0347213	0.60017	up	yes
3742	i	chr1	-	74931315	74931746	MSTRG.978.1	1	432	MSTRG.978	Cfap65	0	0	0	0	5.24143	0.816567	0	0	14.331	2.04766	4.98966	0.815773	1.74768	0.312595	3.07639	0.50221	0.699074	0.138892	0	0	0.937735	-0.0927472	0.847119	0.982113	down	no
3747	i	chr1	+	74949950	74950432	MSTRG.980.1	1	483	MSTRG.980	Ihh	3.12629	0.42672	8.44099	1.39113	0	0	0	0	0	0	0	0	0	0	2.07246	0.338323	0	0	0	0	1.22992	0.298563	0.418662	0.870386	up	no
3750	i	chr1	-	74997060	74997379	MSTRG.983.1	1	320	MSTRG.983	Nhej1	0	0	0	0	0	0	0	0	0	0	0	0	0	0	10.3812	1.6947	1.8875	0.37501	0	0	0.73609	-0.442045	0.269225	0.782674	down	no
3751	i	chr1	-	74997816	74998423	MSTRG.984.1	1	608	MSTRG.984	Nhej1	0	0	0	0	3.47697	0.541681	0	0	3.71546	0.530877	2.73191	0.446647	0	0	10.6694	1.74175	0	0	0	0	0.890331	-0.167586	0.70792	0.940315	down	no
3752	i	chr1	-	75036872	75037216	MSTRG.985.1	1	345	MSTRG.985	Nhej1	0	0	0	0	2.62609	0.40912	0	0	3.06377	0.437761	0	0	0	0	0	0	0	0	11.2348	1.85969	0.931529	-0.102327	0.821804	0.975527	down	no
3870	u	chr1	-	75235477	75236318	MSTRG.989.1	1	842	MSTRG.989	.	3.40736	0.465084	0	0	3.22803	0.502897	4.66271	0.645671	0	0	0	0	0	0	3.22803	0.526965	0	0	0	0	1.28375	0.360369	0.197375	0.742279	up	no
4015	i	chr1	-	77383846	77384159	MSTRG.1013.1	1	314	MSTRG.1013	Epha4	2.07579	0.283333	0	0	0	0	0	0	0	0	0	0	0	0	0	0	1.92357	0.382176	12.4936	2.06807	0.8301	-0.268644	0.548806	0.920441	down	no
4016	i	chr1	-	77395504	77395792	MSTRG.1014.1	1	289	MSTRG.1014	Epha4	0	0	2.61246	0.430551	2.61246	0.406997	0	0	0	0	0	0	0	0	0	0	0	0	4.49827	0.744598	0.991293	-0.0126173	0.963814	0.994297	down	no
4019	i	chr1	-	77413496	77413784	MSTRG.1015.1	1	289	MSTRG.1015	Epha4	0	0	0	0	0	0	0	0	0	0	0	0	1.35437	0.242245	13.9827	2.28263	0	0	0	0	0.778735	-0.360796	0.442611	0.884165	down	no
4020	i	chr1	-	77419477	77419888	MSTRG.1016.1	1	412	MSTRG.1016	Epha4	0	0	0	0	5.83808	0.909519	0	0	0	0	5.13107	0.838893	0	0	0	0	0	0	2.11651	0.350345	0.956344	-0.0643987	0.855915	0.984665	down	no
4022	i	chr1	-	77436562	77437021	MSTRG.1018.1	1	460	MSTRG.1018	Epha4	0	0	0	0	0	0	6.86739	0.950966	0	0	0	0	0	0	5.9087	0.964575	0	0	0	0	1.16439	0.219577	0.536761	0.920441	up	no
4023	i	chr1	-	77463915	77464519	MSTRG.1019.1	1	605	MSTRG.1019	Epha4	0	0	0	0	14.4959	2.25832	6.20331	0.859006	0	0	0	0	0	0	0	0	0	0	0.998347	0.165256	1.23738	0.307288	0.515963	0.920441	up	no
4024	i	chr1	-	77467073	77467468	MSTRG.1020.1	1	396	MSTRG.1020	Epha4	0	0	0	0	0	0	5.33838	0.739236	0	0	0.762626	0.124684	0	0	0	0	4.95707	0.984874	0	0	0.906968	-0.140877	0.682841	0.934186	down	no
4025	i	chr1	-	77490267	77491789	MSTRG.1021.1	1	1523	MSTRG.1021	Epha4	3.76718	0.514198	0	0	15.3651	2.39374	11.244	1.55702	10.4359	1.49112	0	0	0	0	0	0	0	0	0	0	1.84267	0.881794	0.0692351	0.602566	up	no
4026	i	chr1	-	77494333	77495230	MSTRG.1022.1	1	898	MSTRG.1022	Epha4	2.93438	0.400524	0	0	14.9555	2.32992	9.19376	1.27311	0	0	4.86971	0.796162	2.13467	0.381811	0.840757	0.137251	0	0	0	0	1.36354	0.447361	0.402473	0.861231	up	no
4027	i	chr1	-	77495604	77496060	MSTRG.1023.1	1	457	MSTRG.1023	Epha4	0	0	0	0	0	0	0	0	14.5383	2.07728	7.593	1.2414	7.03939	1.25908	9.58206	1.56424	0	0	2.31291	0.382855	0.768072	-0.380686	0.50901	0.917852	down	no
4029	i	chr1	-	77503207	77503477	MSTRG.1025.1	1	271	MSTRG.1025	Epha4	0	0	4.45756	0.734637	0	0	0	0	0	0	0	0	0	0	0	0	0	0	11.1439	1.84465	0.972247	-0.0406053	0.930703	0.994297	down	no
4083	u	chr1	+	78543519	78545626	MSTRG.1040.1	1	2108	MSTRG.1040	.	7.96004	1.0865	0	0	12.9132	2.01176	13.9137	1.9267	8.80645	1.25829	0	0	2.29222	0.409992	0	0	0.716319	0.142319	0.931214	0.154144	1.80932	0.855444	0.070891	0.605078	up	no
4085	u	chr1	+	78556386	78556925	MSTRG.1028.1	1	540	MSTRG.1028	.	0	0	2.61292	0.430627	12.4781	1.94398	0	0	14.5407	2.07763	3.35556	0.548609	0	0	0	0	0	0	2.7963	0.46287	1.15529	0.208249	0.679532	0.934186	up	no
4086	u	chr1	+	78558663	78560193	MSTRG.1029.1	1	1531	MSTRG.1029	.	8.86892	1.21055	3.74788	0.617675	10.4636	1.63014	10.5042	1.45458	10.3644	1.48089	2.46375	0.402805	1.28217	0.229332	0.394513	0.064403	0	0	1.08491	0.179585	2.0413	1.02949	0.00113635	0.336599	up	yes
4104	i	chr1	+	78864535	78866995	MSTRG.1044.1	1	2461	MSTRG.1044	Gm29536	0	0	0	0	0	0	15.5733	2.15653	0	0	3.74279	0.611919	0	0	0	0	1.81561	0.360726	0	0	1.3574	0.440848	0.343112	0.828549	up	no
4108	i	chr1	+	78889322	78890296	MSTRG.1048.1	1	975	MSTRG.1048	Gm29536	0	0	0	0	6.7959	1.05874	0	0	0	0	0	0	0	0	0	0	0	0	0	0	0.991956	-0.0116524	0.962775	0.994297	down	no
4109	i	chr1	+	78891156	78892599	MSTRG.1049.1	1	1444	MSTRG.1049	Gm29536	0	0	1.16724	0.192369	0	0	0	0	0	0	10.5422	1.72358	1.56856	0.280556	0	0	0	0	0	0	0.955156	-0.0661918	0.854214	0.98412	down	no
4112	i	chr1	+	78927267	78927897	MSTRG.1052.1	1	631	MSTRG.1052	Gm29536	0	0	0	0	6.84469	1.06634	0	0	0	0	0	0	0.957211	0.171209	0	0	1.19651	0.237724	0	0	0.862972	-0.212614	0.357267	0.832495	down	no
4113	i	chr1	+	78931331	78931697	MSTRG.1053.1	1	367	MSTRG.1053	Gm29536	0	0	1.23433	0.203426	0	0	0	0	0	0	16.4578	2.69073	0	0	5.81713	0.949627	0	0	0.822888	0.136212	0.901508	-0.149588	0.733621	0.948534	down	no
4114	i	chr1	+	78932925	78933268	MSTRG.1054.1	1	344	MSTRG.1054	Gm29536	0	0	0	0	0	0	13.7442	1.90323	0	0	0	0	0	0	0	0	0	0	0	0	1.51801	0.602179	0.143807	0.687231	up	no
4117	i	chr1	+	79080157	79080917	MSTRG.1057.1	1	761	MSTRG.1057	Gm29536	3.57162	0.487504	1.58739	0.261612	0	0	0	0	0	0	2.159	0.352981	0.198423	0.03549	0	0	0	0	0.396846	0.06569	1.16247	0.217197	0.230885	0.745143	up	no
4127	u	chr1	-	79691084	79691462	MSTRG.1061.1	1	379	MSTRG.1061	.	0	0	4.38259	0.72228	0	0	0.398417	0.055171	0	0	0	0	0	0	0	0	8.76517	1.74147	0	0	0.700616	-0.513303	0.198865	0.742279	down	no
4136	i	chr1	-	79708350	79708852	MSTRG.1064.1	1	503	MSTRG.1064	Wdfy1	32.7018	4.46359	28.2724	4.65948	46.1869	7.19549	29.1193	4.03231	47.5427	6.79307	34.6799	5.66992	18.0119	3.22166	41.6103	6.79275	23.4155	4.65221	21.1014	3.49291	1.02984	0.0424235	0.885001	0.992219	up	no
4199	i	chr1	-	80599511	80600018	MSTRG.1076.1	1	508	MSTRG.1076	Dock10	13.376	1.82574	10.4035	1.71457	9.50591	1.48093	5.05315	0.699738	0	0	1.18898	0.194389	2.37795	0.425326	6.77756	1.10641	0	0	9.51181	1.57449	1.46495	0.550852	0.300142	0.807974	up	no
4204	i	chr1	-	80740224	80740852	MSTRG.1080.1	1	629	MSTRG.1080	Dock10	0	0	0	0	0	0	0	0	11.283	1.61215	5.76153	0.941968	0	0	0	0	3.60095	0.71544	0	0	0.880232	-0.184045	0.702288	0.938192	down	no
4206	i	chr1	-	80756384	80757107	MSTRG.1082.1	1	724	MSTRG.1082	Dock10	0	0	2.50276	0.412472	3.33702	0.519877	2.08563	0.288809	0	0	0	0	0.625691	0.111913	2.68094	0.437654	0	0	0	0	1.06326	0.0884885	0.687599	0.934186	up	no
4247	j	chr1	-	82719911	82725147	MSTRG.1110.2	2	694	MSTRG.1110	C430014B12Rik	0	0	0	0	0	0	0	0	0	0	0	0	72.4265	12.9544	0	0	69.5144	13.8112	0	0	0.145361	-2.78229	0.0252821	0.578118	down	yes
4277	i	chr1	+	82759152	82760016	MSTRG.1114.1	1	865	MSTRG.1114	Tm4sf20	0	0	0	0	11.8705	1.84932	0	0	7.31792	1.04561	1.22196	0.199782	0	0	2.6185	0.427461	0	0	4.08092	0.675514	0.966372	-0.0493498	0.914185	0.994297	down	no
4291	i	chr1	+	82867369	82868631	MSTRG.1084.1	1	1263	MSTRG.1084	Agfg1	6.81492	0.930196	0	0	35.4014	5.51522	0	0	0	0	0	0	0	0	0	0	0	0	22.8575	3.78359	1.02972	0.0422478	0.964409	0.994297	up	no
4332	i	chr1	-	84116335	84118633	MSTRG.1089.1	1	2299	MSTRG.1089	Pid1	2.75424	0.375937	0	0	9.81569	1.52919	6.75086	0.934829	9.87821	1.41143	0	0	4.92431	0.880775	3.93214	0.641909	0	0	0	0	1.24829	0.319956	0.47202	0.900454	up	no
4333	i	chr1	-	84129772	84130915	MSTRG.1090.1	1	1144	MSTRG.1090	Pid1	9.10752	1.24312	6.77972	1.11734	6.43269	1.00215	6.03147	0.835211	12.0114	1.71622	6.17657	1.00982	6.45979	1.15541	10.389	1.69597	6.33566	1.25877	9.4764	1.56863	0.906816	-0.141119	0.415054	0.868385	down	no
4335	i	chr1	-	84151210	84152832	MSTRG.1092.1	1	1623	MSTRG.1092	Pid1	0	0	7.878	1.29835	9.11214	1.41959	8.27049	1.14526	10.6063	1.51546	9.21072	1.50589	6.92175	1.23804	0	0	5.56562	1.10578	10.5311	1.74321	0.875912	-0.191143	0.694715	0.935486	down	no
4336	i	chr1	-	84154664	84155047	MSTRG.1093.1	1	384	MSTRG.1093	Pid1	0	0	0	0	15.7292	2.45046	16.5156	2.28701	0	0	0	0	5.09635	0.911546	0	0	7.84115	1.55788	0	0	0.862106	-0.214063	0.742775	0.951527	down	no
4341	i	chr1	-	84262986	84263644	MSTRG.1097.1	1	659	MSTRG.1097	Pid1	10.3915	1.41838	6.93171	1.14239	14.3384	2.23379	0	0	0	0	5.8716	0.959965	8.83763	1.58072	10.2625	1.67532	0	0	9.56449	1.58321	0.889099	-0.169584	0.779918	0.962808	down	no
4388	i	chr1	+	84842625	84843679	MSTRG.1119.1	1	1055	MSTRG.1119	Fbxo36	12.7526	1.74065	0	0	0	0	0	0	0	0	0	0	0	0	10.6332	1.73583	0	0	0	0	1.19058	0.251662	0.646424	0.930501	up	no
4389	i	chr1	+	84844358	84847513	MSTRG.1120.1	1	3156	MSTRG.1120	Fbxo36	0	0	0	0	0	0	7.12211	0.986238	0	0	0	0	0	0	5.38752	0.879494	0	0	5.1352	0.850028	1.1047	0.143653	0.689705	0.934299	up	no
4390	i	chr1	+	84850325	84852906	MSTRG.1121.1	1	2582	MSTRG.1121	Fbxo36	0	0	4.82954	0.79594	0	0	0	0	8.81565	1.25961	5.60961	0.91713	3.36328	0.601565	0	0	0	0	0	0	1.06922	0.0965557	0.829644	0.977704	up	no
4391	i	chr1	+	84854332	84854758	MSTRG.1122.1	1	427	MSTRG.1122	Fbxo36	12.7307	1.73766	0	0	0	0	0	0	0	0	0	0	0	0	0	0	3.18267	0.632335	0	0	1.11992	0.163401	0.715977	0.94299	up	no
4393	i	chr1	+	84857582	84857970	MSTRG.1124.1	1	389	MSTRG.1124	Fbxo36	0	0	0	0	6.98715	1.08853	0	0	0	0	10.4653	1.711	3.49357	0.624869	0	0	0	0	0	0	0.865668	-0.208114	0.675398	0.934186	down	no
4397	i	chr1	-	84898867	84899249	MSTRG.1126.1	1	383	MSTRG.1126	Fbxo36	0	0	0	0	0	0	0	0	0	0	0	0	11.4334	2.04501	0	0	0	0	0.788512	0.130522	0.735364	-0.44347	0.321704	0.823763	down	no
4408	u	chr1	+	84959628	84960249	MSTRG.1101.1	1	622	MSTRG.1101	.	0	0	12.2907	2.0256	15.5139	2.41693	13.0847	1.81191	30.1624	4.3097	2.01822	0.329965	0.687835	0.123028	4.32931	0.706746	0.121383	0.024116	3.94909	0.653692	1.81121	0.856952	0.16558	0.713247	up	no
4415	i	chr1	-	85030560	85030923	MSTRG.1136.1	1	364	MSTRG.1136	Gm7582	5.75275	0.785215	10.7857	1.77756	13.9396	2.17166	2.69643	0.373389	12.5865	1.79841	0	0	1.65934	0.296794	0	0	0.82967	0.164839	3.73352	0.618008	1.50158	0.586479	0.0742132	0.609996	up	no
4418	i	chr1	-	85039410	85040237	MSTRG.1139.1	1	828	MSTRG.1139	Gm7582	6.91856	0.944341	0	0	0	0	0	0	16.2726	2.32509	1.32991	0.217431	1.34652	0.240842	2.77198	0.452516	0.091184	0.018116	2.76922	0.458389	1.23379	0.3031	0.549462	0.920441	up	no
4441	x	chr1	+	85203449	85203710	MSTRG.1149.1	1	262	MSTRG.1149	C130026I21Rik	0	0	0	0	2.30534	0.359151	1.44084	0.199521	0	0	1.15267	0.188454	0.864504	0.154627	1.5897	0.259512	0	0	0.288168	0.0477	0.986101	-0.0201932	0.893733	0.994297	down	no
4442	x	chr1	+	85206094	85207190	MSTRG.1150.1	1	1097	MSTRG.1150	C130026I21Rik	0	0	5.62299	0.926706	4.10377	0.639329	0	0	13.9273	1.98997	0.275296	0.045009	0	0	1.00669	0.164338	0.412944	0.082044	3.44971	0.57103	1.13646	0.184549	0.657439	0.934186	up	no
4443	x	chr1	+	85208651	85209173	MSTRG.1151.1	1	523	MSTRG.1151	C130026I21Rik	0	0	11.5618	1.90547	13.5366	2.10889	12.3856	1.7151	26.644	3.80699	0	0	0.818037	0.146316	2.26163	0.369204	0.144359	0.028681	0	0	1.91042	0.933892	0.0892835	0.640993	up	no
4444	x	chr1	+	85210591	85210914	MSTRG.1152.1	1	324	MSTRG.1152	C130026I21Rik	0	0	0	0	0	0	0	0	0	0	10.4861	1.7144	0.932099	0.166718	0	0	0.932099	0.18519	6.29167	1.04146	0.815659	-0.293962	0.385617	0.850915	down	no
4453	x	chr1	-	85271179	85271491	MSTRG.1155.1	1	313	MSTRG.1155	Gm16026	0	0	0	0	11.0958	1.72863	0	0	0	0	0	0	0	0	3.13578	0.511906	0	0	0	0	0.924709	-0.112929	0.773736	0.961219	down	no
4457	i	chr1	-	85307470	85307950	MSTRG.1156.1	1	481	MSTRG.1156	Gm2619	0	0	0	0	8.15592	1.27062	19.657	2.72201	26.1347	3.73421	0	0	1.25572	0.224601	0	0	0	0	1.98822	0.329109	1.86366	0.898138	0.199542	0.742279	up	no
4469	i	chr1	+	85544811	85545028	MSTRG.1132.1	1	218	MSTRG.1132	Gm7592	11.3521	1.54949	0	0	0	0	4.84862	0.671416	0	0	1.38532	0.22649	0.230887	0.041297	0	0	0.923547	0.183491	1.34251	0.222225	1.49707	0.582146	0.0991525	0.657567	up	no
4474	i	chr1	-	85578308	85578710	MSTRG.1167.1	1	403	MSTRG.1167	Sp110	0	0	0	0	0	0	0	0	0	0	0	0	10.7411	1.92118	3.12242	0.509724	0	0	0	0	0.704748	-0.504821	0.248035	0.762738	down	no
4477	i	chr1	-	85584302	85584520	MSTRG.1169.1	1	219	MSTRG.1169	Sp110	0	0	0	0	11.0046	1.71441	0	0	0	0	0	0	0	0	0	0	2.06849	0.41097	0	0	0.844856	-0.243222	0.446813	0.886336	down	no
4575	i	chr1	+	86170877	86171257	MSTRG.1188.1	1	381	MSTRG.1188	Armc9	14.2677	1.94746	5.91339	0.974566	13.3963	2.08703	0	0	0	0	0	0	0	0	4.35958	0.711687	1.5853	0.314969	6.34121	1.04966	1.17893	0.237479	0.675286	0.934186	up	no
4578	i	chr1	+	86184363	86185473	MSTRG.1191.1	1	1111	MSTRG.1191	Armc9	13.3825	1.82664	0	0	0	0	4.12377	0.571042	0	0	0	0	0	0	1.49505	0.244062	0	0	0	0	1.63153	0.706225	0.0776658	0.616326	up	no
4579	i	chr1	+	86189839	86190239	MSTRG.1192.1	1	401	MSTRG.1192	Armc9	0	0	0	0	0	0	0	0	0	0	0	0	2.57107	0.459868	0	0	0	0	0	0	0.904912	-0.14415	0.350216	0.828549	down	no
4582	i	chr1	+	86226619	86226968	MSTRG.1193.1	1	350	MSTRG.1193	Armc9	0	0	0	0	0	0	0	0	0	0	0	0	0	0	8.59429	1.40299	0	0	0	0	0.867445	-0.205156	0.561088	0.920441	down	no
4584	i	chr1	+	86248588	86248813	MSTRG.1194.1	1	226	MSTRG.1194	Armc9	0	0	9.35398	1.5416	0	0	0	0	0	0	0	0	0	0	0	0	0	0	0	0	1.15563	0.208686	0.577398	0.920441	up	no
4612	u	chr1	+	86487764	86488684	MSTRG.1183.1	1	921	MSTRG.1183	.	0	0	10.7579	1.77297	0	0	0	0	0	0	0	0	0	0	0	0	6.82302	1.3556	0	0	0.791673	-0.337023	0.480233	0.904199	down	no
4630	i	chr1	+	86592718	86593599	MSTRG.1200.1	1	882	MSTRG.1200	Cops7b	7.52608	1.02726	0	0	0	0	11.6395	1.61178	0	0	9.40249	1.53724	8.02948	1.43617	0	0	0	0	0	0	1.44804	0.534102	0.283701	0.793622	up	no
4632	i	chr1	+	86597345	86597760	MSTRG.1201.1	1	416	MSTRG.1201	Cops7b	0	0	0	0	0	0	0	0	11.6154	1.65965	0	0	0	0	0	0	0	0	0	0	1.13511	0.182834	0.637626	0.927517	up	no
4633	i	chr1	+	86601530	86602192	MSTRG.1202.1	1	663	MSTRG.1202	Cops7b	0	0	0	0	0	0	0	0	12.5264	1.78981	0	0	0	0	0	0	0	0	0	0	1.14216	0.191764	0.637626	0.927517	up	no
4634	u	chr1	+	86634274	86634850	MSTRG.1203.1	1	577	MSTRG.1203	.	17.5234	2.39184	2.09359	0.345037	0	0	14.6551	2.02937	0	0	0	0	1.57019	0.280848	2.61698	0.427214	2.87868	0.571939	0	0	1.74931	0.806785	0.148173	0.69256	up	no
4693	u	chr1	+	87242852	87243367	MSTRG.1208.1	1	516	MSTRG.1208	.	0	0	0	0	0	0	13.4612	1.86405	0	0	0	0	0	0	4.68217	0.764349	0	0	0	0	1.3771	0.461638	0.300776	0.8084	up	no
4741	u	chr1	+	87453873	87456032	MSTRG.1240.1	1	2160	MSTRG.1240	.	0	0	0	0	5.83659	0.909287	0	0	0	0	0	0	0	0	0	0	0	0	0	0	0.992792	-0.0104362	0.962775	0.994297	down	no
4744	x	chr1	-	87474240	87475083	MSTRG.1226.1	1	844	MSTRG.1226	3110079O15Rik	0	0	0	0	0	0	0	0	0	0	0	0	0	0	10.1979	1.66477	0	0	0	0	0.853017	-0.229353	0.561088	0.920441	down	no
4758	i	chr1	+	87581155	87581816	MSTRG.1233.1	1	662	MSTRG.1233	Neu2	0	0	0	0	4.57294	0.712422	7.88783	1.09227	0	0	0	0	0	0	2.50906	0.409596	0.228097	0.045318	0.912387	0.151027	1.21151	0.276809	0.428162	0.876127	up	no
4760	i	chr1	+	87586816	87587659	MSTRG.1234.1	1	844	MSTRG.1234	Neu2	13.2393	1.80709	0	0	0	0	16.8163	2.32865	0	0	0	0	0	0	0	0	0	0	2.68365	0.444224	2.17435	1.12058	0.0283387	0.585422	up	yes
4774	i	chr1	+	87645367	87645698	MSTRG.1243.1	1	332	MSTRG.1243	Inpp5d	0	0	0	0	7.93522	1.23623	0	0	1.47953	0.211401	0	0	6.82229	1.22025	8.51781	1.3905	0	0	0	0	0.714511	-0.484972	0.326981	0.82752	down	no
4775	i	chr1	+	87647251	87647981	MSTRG.1244.1	1	731	MSTRG.1244	Inpp5d	0	0	0	0	0	0	6.40356	0.886736	0	0	0	0	0	0	0	0	0	0	0	0	1.28225	0.358682	0.143807	0.687231	up	no
4777	i	chr1	+	87660823	87661536	MSTRG.1246.1	1	714	MSTRG.1246	Inpp5d	0	0	0	0	12.4664	1.94215	0	0	0	0	0	0	0	0	0.804968	0.131408	0	0	0	0	0.968413	-0.046305	0.902766	0.994297	down	no
4779	i	chr1	+	87670174	87674237	MSTRG.1248.1	1	4064	MSTRG.1248	Inpp5d	0	0	8.31309	1.37005	12.525	1.95128	11.4014	1.57882	0	0	4.64468	0.759372	7.69622	1.37657	0	0	0	0	0	0	1.29649	0.374612	0.536738	0.920441	up	no
4783	i	chr1	+	87677052	87678083	MSTRG.1250.1	1	1032	MSTRG.1250	Inpp5d	0	0	0	0	0	0	0	0	0	0	8.48643	1.38747	9.05717	1.61999	0	0	5.26454	1.04596	0	0	0.555151	-0.849047	0.0723501	0.607509	down	no
4784	i	chr1	+	87678694	87679488	MSTRG.1251.1	1	795	MSTRG.1251	Inpp5d	0	0	0	0	0	0	12.5358	1.73591	0	0	0	0	0	0	0	0	5.69811	1.1321	0	0	1.04913	0.0691996	0.890568	0.993863	up	no
4785	i	chr1	+	87686842	87688123	MSTRG.1252.1	1	1282	MSTRG.1252	Inpp5d	0	0	0	0	0	0	0	0	0	0	4.4422	0.726267	0	0	0	0	0	0	0	0	0.995728	-0.00617622	0.974614	0.994297	down	no
4786	i	chr1	+	87703487	87703984	MSTRG.1253.1	1	498	MSTRG.1253	Inpp5d	0	0	4.24498	0.699601	8.73695	1.36114	0	0	0	0	0	0	9.09639	1.627	6.9498	1.13453	1.81928	0.361455	4.85141	0.803052	0.600175	-0.736544	0.113811	0.682897	down	no
4796	i	chr1	+	87756608	87758493	MSTRG.1255.1	1	1886	MSTRG.1255	Atg16l1	0	0	0	0	9.44433	1.47134	0	0	0	0	0	0	0	0	0	0	0	0	0	0	0.989931	-0.0146001	0.962775	0.994297	down	no
4804	u	chr1	+	87796409	87796808	MSTRG.1260.1	1	400	MSTRG.1260	.	0	0	4.53	0.746575	0	0	0	0	0	0	12.08	1.97499	0	0	1.8875	0.308128	0	0	0	0	1.03496	0.0495729	0.91026	0.994297	up	no
4879	x	chr1	-	88259130	88260049	MSTRG.1270.1	1	920	MSTRG.1270	Mroh2a	0	0	10.1293	1.66938	7.98152	1.24345	0	0	9.51522	1.35957	6.56522	1.07336	3.44674	0.616492	1.96957	0.321525	3.11848	0.619581	6.72935	1.11391	0.798432	-0.324759	0.454205	0.890727	down	no
4912	u	chr1	-	88981905	88982281	MSTRG.1285.1	1	377	MSTRG.1285	.	0	0	0	0	0	0	0	0	0	0	0	0	0	0	1.60212	0.261541	0	0	0.801061	0.132599	0.950079	-0.0738802	0.431125	0.877869	down	no
4913	u	chr1	-	88991232	88991606	MSTRG.1286.1	1	375	MSTRG.1286	.	0	0	0	0	0	0	0	0	1.89427	0.270659	0	0	13.6907	2.44875	1.61067	0.262936	0	0	0.805333	0.133307	0.706545	-0.501147	0.306412	0.813412	down	no
4914	u	chr1	-	88998591	88998944	MSTRG.1287.1	1	354	MSTRG.1287	.	0	0	0	0	0	0	0	0	6.39254	0.913387	0	0	4.26554	0.762944	0	0	0	0	1.70622	0.282429	0.911476	-0.133723	0.693449	0.935204	down	no
4915	u	chr1	-	89001120	89001771	MSTRG.1288.1	1	652	MSTRG.1288	.	0	0	10.8543	1.78886	9.0092	1.40355	3.46166	0.479355	0	0	0	0	0	0	1.82822	0.298451	0.46319	0.092027	3.13957	0.519692	1.19068	0.251783	0.572974	0.920441	up	no
4970	u	chr1	+	90222371	90222636	MSTRG.1295.1	1	266	MSTRG.1295	.	0	0	3.40602	0.561334	0	0	0	0	0	0	0	0	0	0	9.65038	1.57539	0	0	0	0	0.919108	-0.121693	0.771146	0.960296	down	no
4974	u	chr1	+	90231304	90233054	MSTRG.1299.1	1	1751	MSTRG.1299	.	0	0	0	0	2.74129	0.427068	2.93147	0.405937	0	0	0	0	0	0	0	0	8.88235	1.76475	0	0	0.714946	-0.484094	0.203727	0.742279	down	no
4979	u	chr1	-	90415527	90416302	MSTRG.1301.1	1	776	MSTRG.1301	.	1.36211	0.18592	0	0	2.52964	0.394095	0	0	0	0	0	0	2.91881	0.522066	0	0	0	0	14.1121	2.33597	0.82828	-0.271809	0.579839	0.92136	down	no
5019	i	chr1	+	91009350	91009715	MSTRG.1316.1	1	366	MSTRG.1316	Lrrfip1	0	0	0	0	12.377	1.92823	1.32909	0.184046	0	0	0	0	4.12568	0.73793	6.60109	1.07761	0	0	0	0	0.810242	-0.303575	0.540491	0.920441	down	no
5040	u	chr1	+	91133636	91133997	MSTRG.1314.1	1	362	MSTRG.1314	.	0.834254	0.113871	0	0	10.8453	1.6896	5.83978	0.808666	0	0	0	0	2.91989	0.522258	0	0	0	0	0	0	1.15738	0.210857	0.613741	0.927517	up	no
5141	i	chr1	-	91952100	91953405	MSTRG.1339.1	1	1306	MSTRG.1339	Hdac4	0	0	0	0	0	0	0	0	3.23737	0.462566	0	0	9.11868	1.63099	0	0	0	0	4.15773	0.688228	0.768668	-0.379568	0.376978	0.845906	down	no
5232	x	chr1	+	92938447	92938932	MSTRG.1354.1	1	486	MSTRG.1354	9430060I03Rik	4.03909	0.551312	0.621399	0.102411	10.8745	1.69415	0	0	0	0	2.4856	0.406377	0	0	1.8642	0.304324	2.7963	0.55557	0.3107	0.05143	0.902902	-0.147358	0.695325	0.935686	down	no
5269	i	chr1	+	93263825	93264224	MSTRG.1360.1	1	400	MSTRG.1360	Sned1	12.4575	1.70037	0	0	0	0	0	0	0	0	0	0	2.225	0.397969	0	0	0	0	0	0	1.27666	0.352376	0.396847	0.858357	up	no
5270	i	chr1	+	93269367	93269709	MSTRG.1361.1	1	343	MSTRG.1361	Sned1	0	0	3.08163	0.507874	0	0	7.47522	1.03513	10.1079	1.44425	0	0	2.6414	0.472447	0	0	0	0	0	0	1.42699	0.512971	0.218305	0.742279	up	no
5273	i	chr1	+	93278807	93279297	MSTRG.1362.1	1	491	MSTRG.1362	Sned1	0	0	0	0	13.8391	2.15601	0	0	0	0	0	0	0	0	0	0	2.15275	0.42771	0	0	0.838897	-0.253435	0.491631	0.910056	down	no
5296	i	chr1	+	93360995	93361387	MSTRG.1369.1	1	393	MSTRG.1369	Ppp1r7	1.83018	0.249808	1.54364	0.254402	1.77451	0.276452	4.5188	0.625744	2.81101	0.401646	9.21374	1.50638	2.53111	0.452721	3.06531	0.500402	0	0	1.18755	0.196576	1.16187	0.216454	0.393167	0.856139	up	no
5351	i	chr1	+	93687282	93688267	MSTRG.1376.1	1	986	MSTRG.1376	Bok	0	0	0	0	0	0	0	0	0	0	0	0	0	0	3.52231	0.575006	0	0	0	0	0.928968	-0.106299	0.561088	0.920441	down	no
5361	x	chr1	-	93741606	93742104	MSTRG.1385.1	1	499	MSTRG.1385	Gm10550	0	0	0	0	0	0	14.5251	2.01136	0	0	0	0	0	0	0	0	1.9018	0.377852	0	0	1.32997	0.411399	0.366651	0.839292	up	no
5371	i	chr1	+	93761343	93762336	MSTRG.1387.1	1	994	MSTRG.1387	Atg4b	0	0	0	0	12.2586	1.90977	0	0	15.7032	2.24373	5.77264	0.943784	5.56036	0.99454	0	0	0	0	5.00704	0.828814	0.893499	-0.162462	0.792406	0.9665	down	no
5381	i	chr1	-	93799469	93799983	MSTRG.1390.1	1	515	MSTRG.1390	Dtymk	0	0	0	0	0	0	0	0	0	0	0	0	22.4641	4.01798	0	0	12.6078	2.50492	8.79612	1.45602	0.333855	-1.58271	0.0232879	0.574588	down	yes
5397	i	chr1	+	93845349	93845942	MSTRG.1395.1	1	594	MSTRG.1395	D2hgdh	11.5146	1.57167	0	0	11.1414	1.73573	0	0	0	0	8.12534	1.32843	0	0	16.3178	2.66383	0	0	7.41453	1.22732	1.00088	0.00126839	0.998496	0.999529	up	no
5424	i	chr1	-	95606103	95606445	MSTRG.1404.1	1	343	MSTRG.1404	St8sia4	0	0	0	0	6.09912	0.950188	0	0	0	0	0	0	0	0	4.84257	0.790533	1.76093	0.349863	0	0	0.787312	-0.344992	0.275166	0.78708	down	no
5458	u	chr1	-	97603373	97603741	MSTRG.1412.1	1	369	MSTRG.1412	.	0	0	0	0	0	0	0	0	7.77507	1.11093	3.27371	0.535228	9.76152	1.74597	0	0	0	0	0.818428	0.135474	0.829334	-0.269975	0.580931	0.921528	down	no
5463	i	chr1	-	97652637	97653574	MSTRG.1414.1	1	938	MSTRG.1414	D1Ertd622e	0	0	0	0	0	0	0	0	0	0	0	0	0	0	0	0	5.95629	1.1834	0	0	0.699733	-0.515123	0.0677788	0.60017	down	no
5464	i	chr1	-	97654804	97655862	MSTRG.1415.1	1	1059	MSTRG.1415	D1Ertd622e	0	0	5.52341	0.910296	22.3861	3.48755	16.38	2.26823	17.5609	2.50917	12.5002	2.04369	9.19726	1.64504	0	0	0	0	10.8554	1.79689	1.39469	0.479944	0.522128	0.920441	up	no
5482	i	chr1	+	97786655	97787027	MSTRG.1423.1	1	373	MSTRG.1423	Gin1	0	0	0	0	0	0	0	0	0	0	0	0	0	0	6.88204	1.12347	9.71582	1.93034	0	0	0.541322	-0.88544	0.0526283	0.60017	down	no
5540	u	chr1	+	99153640	99153946	MSTRG.1416.1	1	307	MSTRG.1416	.	0	0	0	0	0	0	0	0	0	0	0	0	0	0	10.8208	1.76647	0	0	0	0	0.847851	-0.238117	0.561088	0.920441	down	no
5541	u	chr1	+	99168175	99168630	MSTRG.1417.1	1	456	MSTRG.1417	.	0	0	5.53022	0.911418	7.09516	1.10536	0	0	12.2522	1.75063	0	0	0	0	0.662281	0.108115	0	0	0	0	1.22946	0.298021	0.386634	0.851398	up	no
5542	u	chr1	+	99169364	99170529	MSTRG.1418.1	1	1166	MSTRG.1418	.	7.93396	1.08294	3.62607	0.597601	5.56689	0.867271	11.8388	1.63938	0	0	0.777015	0.127036	1.94254	0.347447	5.1801	0.845634	0.777015	0.154378	1.42453	0.235802	1.52774	0.611397	0.108291	0.673453	up	no
5543	u	chr1	+	99172965	99173265	MSTRG.1419.1	1	301	MSTRG.1419	.	0	0	0	0	0	0	0	0	11.5282	1.64719	2.00664	0.328072	0	0	4.51495	0.73705	0	0	0	0	1.03493	0.0495315	0.911804	0.994297	up	no
5587	u	chr1	-	105043406	105043725	MSTRG.1435.1	1	320	MSTRG.1435	.	14.0813	1.922	0	0	0	0	0	0	0	0	0	0	0	0	0	0	0.471875	0.093752	0	0	1.37461	0.45902	0.288081	0.797876	up	no
5589	u	chr1	-	105050918	105051742	MSTRG.1437.1	1	825	MSTRG.1437	.	11.8933	1.62337	0	0	0	0	0	0	3.66061	0.52304	0	0	0	0	0	0	0.549091	0.109094	0	0	1.39124	0.476369	0.229869	0.744541	up	no
5591	u	chr1	-	105060587	105060891	MSTRG.1439.1	1	305	MSTRG.1439	.	0	0	0	0	0	0	0	0	0	0	8.41639	1.37602	0.990164	0.177103	0	0	2.97049	0.590179	0	0	0.769557	-0.377899	0.270957	0.783612	down	no
5592	u	chr1	-	105063271	105063699	MSTRG.1440.1	1	429	MSTRG.1440	.	0	0	9.85548	1.62425	0	0	0	0	0	0	0	0	1.40793	0.251825	0	0	1.75991	0.349659	0	0	0.95427	-0.0675312	0.86129	0.986046	down	no
5593	u	chr1	-	105071933	105072290	MSTRG.1441.1	1	358	MSTRG.1441	.	0	0	0	0	0	0	0	0	10.1229	1.44639	0	0	0	0	12.6536	2.06566	0	0	0	0	0.936314	-0.094936	0.868266	0.987907	down	no
5596	u	chr1	-	105084131	105084701	MSTRG.1444.1	1	571	MSTRG.1444	.	0	0	0	0	0	0	0	0	0	0	0	0	0	0	0	0	0	0	3.96672	0.656611	0.946646	-0.0791029	0.689331	0.934186	down	no
5597	u	chr1	-	105085652	105085985	MSTRG.1445.1	1	334	MSTRG.1445	.	11.9192	1.62689	11.7545	1.93722	0	0	0	0	4.41916	0.631425	0	0	0	0	0	0	1.35629	0.269468	4.4491	0.736459	1.46952	0.555348	0.291925	0.801302	up	no
5598	u	chr1	-	105087051	105087888	MSTRG.1446.1	1	838	MSTRG.1446	.	0	0	0	0	0	0	0	0	0	0	2.70286	0.441899	0.694511	0.124222	0	0	0.540573	0.107401	0	0	0.922712	-0.116048	0.382272	0.848992	down	no
5599	u	chr1	-	105088623	105090040	MSTRG.1447.1	1	1418	MSTRG.1447	.	13.737	1.87501	7.02962	1.15853	0	0	8.09309	1.12069	5.3244	0.760768	4.04655	0.661581	2.44922	0.438074	5.75035	0.938726	1.49083	0.2962	0	0	1.67329	0.742683	0.061534	0.60017	up	no
5600	u	chr1	-	105092668	105093400	MSTRG.1448.1	1	733	MSTRG.1448	.	0	0	12.0969	1.99364	0	0	0	0	0	0	5.34789	0.874341	0	0	0	0	0	0	0	0	1.17952	0.238201	0.636508	0.927517	up	no
5601	u	chr1	-	105095503	105095825	MSTRG.1449.1	1	323	MSTRG.1449	.	0	0	10.2848	1.69501	0	0	0	0	0	0	0	0	0	0	0	0	0.467492	0.092882	0.934985	0.154768	1.10241	0.140656	0.724226	0.945764	up	no
5602	u	chr1	-	105097111	105098152	MSTRG.1450.1	1	1042	MSTRG.1450	.	0	0	0	0	2.17752	0.339238	0	0	3.3526	0.479031	0	0	0.724568	0.129598	0	0	0	0	0	0	1.01537	0.022011	0.884326	0.991979	up	no
5603	u	chr1	-	105099689	105101706	MSTRG.1451.1	1	2018	MSTRG.1451	.	0	0	7.48888	1.23422	2.98972	0.465771	0	0	0	0	0	0	0.897919	0.160604	8.14371	1.32943	0	0	0	0	0.945435	-0.0809504	0.856945	0.985062	down	no
5604	u	chr1	-	105102548	105103615	MSTRG.1452.1	1	1068	MSTRG.1452	.	0	0	0	0	0	0	0	0	9.19008	1.31311	0	0	0	0	0	0	0	0	0	0	1.11477	0.156741	0.637626	0.927517	up	no
5605	u	chr1	-	105106947	105108431	MSTRG.1453.1	1	1485	MSTRG.1453	.	0	0	0	0	6.5037	1.01322	0	0	0	0	0	0	1.11852	0.200061	0	0	2.13535	0.424254	0	0	0.804372	-0.314066	0.157113	0.703538	down	no
5606	x	chr1	-	105110678	105122905	MSTRG.1454.1	2	9462	MSTRG.1454	Gm29012	9.04225	1.23421	6.62695	1.09217	6.15144	0.958338	7.41296	1.02651	5.94018	0.848752	4.99968	0.817412	3.21768	0.575521	6.04901	0.98748	4.07825	0.81027	7.89244	1.30643	1.14356	0.193528	0.161086	0.708236	up	no
5607	x	chr1	-	105114380	105118689	MSTRG.1454.2	3	2775	MSTRG.1454	Gm29012	7.99748	1.09161	4.28895	0.706848	8.51239	1.32615	7.82559	1.08365	6.84727	0.978361	2.902	0.474455	1.80218	0.322342	4.71844	0.770269	1.82891	0.363368	2.54034	0.420502	1.41509	0.500891	0.00814627	0.48699	up	no
5609	i	chr1	+	105123272	105125111	MSTRG.1456.1	1	1840	MSTRG.1456	Gm29012	0	0	0	0	8.99694	1.40164	7.24992	1.00394	0	0	7.83261	1.28058	0	0	14.569	2.37833	0	0	0	0	1.06024	0.0843917	0.893163	0.994297	up	no
5610	u	chr1	-	105127587	105127957	MSTRG.1457.1	1	371	MSTRG.1457	.	0	0	0	0	0	0	0	0	0	0	0	0	0	0	11.2022	1.82872	2.03504	0.404323	0	0	0.723308	-0.467318	0.265842	0.779983	down	no
5624	i	chr1	-	105517004	105517486	MSTRG.1466.1	1	483	MSTRG.1466	Gm28403	8.7412	1.19312	4.37681	0.721328	1.3175	0.205255	0	0	0	0	0	0	0	0	0	0	0	0	0	0	1.41222	0.497969	0.138802	0.687231	up	no
5654	i	chr1	+	105698312	105701333	MSTRG.1471.1	1	3022	MSTRG.1471	2310035C23Rik	18.0874	2.46881	19.3974	3.19683	18.7353	2.91878	22.0156	3.04861	23.6701	3.38206	0	0	15.8438	2.83386	0	0	0	0	13.5195	2.23788	2.41156	1.26997	0.0724971	0.607513	up	no
5657	i	chr1	+	105723250	105725328	MSTRG.1473.1	1	2079	MSTRG.1473	2310035C23Rik	21.2107	2.89513	18.4161	3.03509	14.7888	2.30397	22.6368	3.13465	18.6402	2.66338	13.8663	2.26704	13.8648	2.4799	15.0274	2.45318	0	0	16.2304	2.68661	2.01602	1.01151	0.0253865	0.578118	up	yes
5664	i	chr1	+	105799493	105799882	MSTRG.1463.1	1	390	MSTRG.1463	Tnfrsf11a	0	0	1.54872	0.255239	2.71026	0.422233	0	0	10.8	1.54314	0	0	0.774359	0.138504	0	0	0	0	0	0	1.12522	0.170213	0.589873	0.924616	up	no
5669	u	chr1	-	105976991	105977248	MSTRG.1476.1	1	258	MSTRG.1476	.	0	0	0	0	0	0	0	0	0	0	0	0	0	0	0	0	9.36434	1.86051	0	0	0.618433	-0.693311	0.0677788	0.60017	down	no
5671	i	chr1	-	105980481	105980985	MSTRG.1478.1	1	505	MSTRG.1478	Gm7160	7.54445	1.02977	9.31485	1.53515	0	0	0	0	0	0	0	0	0	0	0	0	0	0	0	0	1.46428	0.550195	0.20031	0.742279	up	no
5680	i	chr1	+	105991759	105993863	MSTRG.1482.1	1	2105	MSTRG.1482	Zcchc2	0	0	11.1853	1.84341	0	0	12.6732	1.75492	4.838	0.69127	0	0	0	0	0	0	0	0	2.84023	0.470143	1.79523	0.84417	0.101702	0.661539	up	no
5681	i	chr1	+	106001144	106003373	MSTRG.1483.1	1	2230	MSTRG.1483	Zcchc2	2.35558	0.321522	8.31388	1.37018	0	0	8.75366	1.21217	14.7444	2.10673	0	0	9.74933	1.74379	10.3377	1.68759	7.44395	1.47897	0	0	0.85468	-0.226544	0.708445	0.940451	down	no
5691	u	chr1	+	106084568	106084955	MSTRG.1474.1	1	388	MSTRG.1474	.	4.6701	0.637441	3.1134	0.51311	14.3995	2.24331	6.2268	0.86226	0	0	0	0	0	0	6.2268	1.0165	0	0	0.778351	0.12884	1.39489	0.48015	0.319722	0.822174	up	no
5762	i	chr1	+	107603562	107603973	MSTRG.1500.1	1	412	MSTRG.1500	Serpinb8	0	0	0	0	0	0	0	0	0	0	0	0	9.16262	1.63885	0	0	0	0	0	0	0.773943	-0.369701	0.350216	0.828549	down	no
5823	i	chr1	+	115815820	115816186	MSTRG.1502.1	1	367	MSTRG.1502	Cntnap5a	0.822888	0.112319	0	0	0	0	0	0	1.64578	0.235154	0	0	0	0	0	0	0	0	0	0	1.06504	0.0909111	0.301006	0.808547	up	no
5824	i	chr1	+	116006475	116006712	MSTRG.1503.1	1	238	MSTRG.1503	Cntnap5a	0	0	10.7857	1.77756	1.90336	0.296526	0.634454	0.087856	0	0	0	0	0	0	0	0	0	0	0	0	1.20743	0.271934	0.478918	0.903594	up	no
5826	i	chr1	+	116325729	116326122	MSTRG.1505.1	1	394	MSTRG.1505	Cntnap5a	0	0	0	0	3.05584	0.476072	0	0	0	0	0	0	0	0	0	0	0	0	0	0	0.995654	-0.00628348	0.962775	0.994297	down	no
5916	u	chr1	-	118755777	118756366	MSTRG.1509.1	1	590	MSTRG.1509	.	0	0	0	0	0	0	0	0	17.5881	2.51305	3.58305	0.585803	6.65424	1.19019	0	0	0	0	0	0	0.953254	-0.0690673	0.907391	0.994297	down	no
5935	u	chr1	+	119423236	119423510	MSTRG.1511.1	1	275	MSTRG.1511	.	2.19636	0.29979	10.9818	1.80988	3.29454	0.51326	0	0	0	0	4.39273	0.718179	1.09818	0.196424	0	0	0	0	1.64727	0.272673	1.1801	0.238914	0.581118	0.921528	up	no
6057	u	chr1	+	121347387	121347708	MSTRG.1544.1	1	322	MSTRG.1544	.	0	0	9.70497	1.59944	0.937888	0.146114	0	0	2.34472	0.335022	0	0	0.937888	0.167753	0	0	2.81366	0.559021	0	0	0.941811	-0.08649	0.798486	0.96858	down	no
6128	i	chr1	+	125678411	125678855	MSTRG.1569.1	1	445	MSTRG.1569	Gpr39	0	0	0	0	0	0	0	0	0	0	12.8944	2.10814	3.05393	0.546234	4.41124	0.72012	1.01798	0.202252	0	0	0.743648	-0.427309	0.251459	0.766152	down	no
6130	i	chr1	+	125685082	125686024	MSTRG.1571.1	1	943	MSTRG.1571	Gpr39	0	0	0	0	0	0	0	0	0	0	0	0	0	0	0	0	0	0	9.75928	1.61545	0.900834	-0.150666	0.689331	0.934186	down	no
6131	i	chr1	+	125699125	125699424	MSTRG.1572.1	1	300	MSTRG.1572	Gpr39	0	0	11.43	1.88374	0	0	0	0	0	0	0	0	0	0	0	0	0	0	0	0	1.17849	0.23694	0.577398	0.920441	up	no
6132	i	chr1	+	125709085	125709717	MSTRG.1573.1	1	633	MSTRG.1573	Gpr39	10.5155	1.4353	5.72512	0.943538	13.8357	2.15548	14.3128	1.98197	11.4092	1.63018	0	0	7.63349	1.36535	0	0	6.67931	1.32705	5.71564	0.946109	1.29124	0.368753	0.338924	0.828549	up	no
6134	i	chr1	+	125715710	125716750	MSTRG.1575.1	1	1041	MSTRG.1575	Gpr39	0	0	0	0	0	0	0	0	0	0	8.26417	1.35113	0.860334	0.153881	0	0	9.28338	1.84443	0	0	0.593042	-0.753795	0.115699	0.686191	down	no
6135	i	chr1	+	125739017	125740022	MSTRG.1576.1	1	1006	MSTRG.1576	Gpr39	0	0	0	0	11.0865	1.72717	0	0	0	0	0	0	0	0	0	0	8.93936	1.77608	0	0	0.619967	-0.689736	0.0836811	0.629145	down	no
6137	i	chr1	+	125742575	125743030	MSTRG.1578.1	1	456	MSTRG.1578	Gpr39	0	0	0	0	0	0	0	0	14.5636	2.08089	0	0	10.5263	1.88276	0	0	0	0	0	0	0.874743	-0.193069	0.748857	0.953164	down	no
6138	i	chr1	+	125747964	125748382	MSTRG.1579.1	1	419	MSTRG.1579	Gpr39	3.60382	0.491899	1.80191	0.296967	8.28878	1.29132	0	0	5.75656	0.822517	0	0	0	0	0	0	4.32458	0.859211	0	0	0.96006	-0.0588039	0.77377	0.961234	down	no
6139	i	chr1	+	125750856	125751556	MSTRG.1580.1	1	701	MSTRG.1580	Gpr39	9.5975	1.31	0	0	0	0	0	0	0	0	0	0	8.53348	1.52632	4.73895	0.773617	0	0	0	0	0.944342	-0.0826181	0.86976	0.988298	down	no
6141	i	chr1	+	125754349	125755009	MSTRG.1582.1	1	661	MSTRG.1582	Gpr39	0	0	0	0	0	0	0	0	0	0	10.2663	1.67846	0	0	0	0	0	0	0	0	0.992304	-0.0111456	0.974614	0.994297	down	no
6142	i	chr1	+	125756071	125756526	MSTRG.1583.1	1	456	MSTRG.1583	Gpr39	0	0	6.68098	1.10107	0	0	0	0	0	0	0	0	0	0	0	0	10.5899	2.10401	0	0	0.668454	-0.581101	0.218233	0.742279	down	no
6143	i	chr1	+	125759627	125759952	MSTRG.1584.1	1	326	MSTRG.1584	Gpr39	0	0	5.55828	0.916042	0	0	0	0	0	0	0	0	0	0	0	0	0	0	0	0	1.1061	0.145477	0.577398	0.920441	up	no
6145	i	chr1	+	125768332	125768615	MSTRG.1586.1	1	284	MSTRG.1586	Gpr39	0	0	0	0	0	0	0	0	0	0	0	0	10.1021	1.80689	0	0	0	0	0	0	0.761428	-0.393221	0.350216	0.828549	down	no
6147	i	chr1	+	125787268	125787936	MSTRG.1588.1	1	669	MSTRG.1588	Gpr39	0	0	0	0	0	0	0	0	4.00937	0.572873	0	0	4.5142	0.807421	0	0	6.98505	1.38779	9.67563	1.60161	0.549103	-0.864852	0.062774	0.60017	down	no
6148	i	chr1	+	125791975	125792323	MSTRG.1589.1	1	349	MSTRG.1589	Gpr39	0	0	0	0	0	0	0	0	0	0	6.92264	1.1318	0	0	0	0	3.26897	0.649482	0	0	0.790753	-0.338701	0.305333	0.81246	down	no
6149	i	chr1	+	125793863	125794188	MSTRG.1590.1	1	326	MSTRG.1590	Gpr39	0	0	0	0	13.4816	2.10031	8.80061	1.21867	6.02147	0.860368	0	0	4.6319	0.828473	6.94785	1.13421	0	0	8.33742	1.38009	1.00333	0.00479857	0.993383	0.998149	up	no
6150	i	chr1	-	125817166	125817412	MSTRG.1591.1	1	247	MSTRG.1591	Gpr39	0	0	0	0	0	0	0	0	0	0	0	0	0	0	9.78138	1.59678	0	0	0	0	0.856601	-0.223305	0.561088	0.920441	down	no
6151	i	chr1	+	125835835	125836190	MSTRG.1592.1	1	356	MSTRG.1592	Gpr39	0	0	5.08989	0.838848	8.9073	1.38768	0	0	0	0	0	0	2.54494	0.455195	9.33146	1.52333	0	0	0	0	0.84834	-0.237286	0.626134	0.927517	down	no
6153	i	chr1	+	125842598	125843037	MSTRG.1593.1	1	440	MSTRG.1593	Gpr39	0	0	0	0	0	0	0.686364	0.095045	0	0	0	0	0	0	0	0	8.57954	1.70459	0	0	0.657454	-0.605038	0.0984285	0.656486	down	no
6169	i	chr1	-	126047311	126047652	MSTRG.1627.1	1	342	MSTRG.1627	Nckap5	0	0	1.76608	0.291062	1.54943	0.241387	0	0	0	0	0	0	0	0	0	0	3.53216	0.701773	0	0	0.813908	-0.297062	0.0924091	0.6472	down	no
6170	i	chr1	-	126049245	126049690	MSTRG.1628.1	1	446	MSTRG.1628	Nckap5	0	0	0	0	0	0	1.35426	0.187532	0	0	0	0	1.53048	0.273745	0	0	0	0	11.1592	1.84718	0.895616	-0.159048	0.689756	0.934299	down	no
6171	i	chr1	-	126056267	126056735	MSTRG.1629.1	1	469	MSTRG.1629	Nckap5	0	0	0	0	0	0	0	0	0	0	0	0	9.01492	1.61243	0	0	0	0	0	0	0.776002	-0.365867	0.350216	0.828549	down	no
6172	i	chr1	-	126066458	126067242	MSTRG.1630.1	1	785	MSTRG.1630	Nckap5	0	0	0	0	0	0	0	0	12.3108	1.75901	0	0	4.42293	0.791096	0	0	3.07771	0.611481	0	0	0.786146	-0.347131	0.429964	0.877226	down	no
6174	i	chr1	-	126072661	126072938	MSTRG.1632.1	1	278	MSTRG.1632	Nckap5	0	0	0	0	9.23381	1.43854	0	0	0	0	4.88849	0.799233	0	0	0	0	0	0	0	0	0.985529	-0.0210291	0.960074	0.994297	down	no
6175	i	chr1	-	126074308	126075060	MSTRG.1633.1	1	753	MSTRG.1633	Nckap5	0	0	0	0	6.81806	1.06219	8.42231	1.16628	10.0226	1.43206	15.0319	2.4576	6.2085	1.11047	12.2669	2.00254	0	0	7.6162	1.26071	0.937875	-0.0925327	0.863028	0.98651	down	no
6177	i	chr1	-	126080335	126080718	MSTRG.1635.1	1	384	MSTRG.1635	Nckap5	0	0	4.14018	0.682329	0	0	0	0	0	0	0	0	0	0	9.04427	1.47645	0	0	0	0	0.935736	-0.0958271	0.818631	0.974458	down	no
6179	i	chr1	-	126090580	126091865	MSTRG.1637.1	1	1286	MSTRG.1637	Nckap5	6.03463	0.823689	5.51633	0.909128	6.92302	1.07854	0	0	13.4689	1.92448	0	0	10.0568	1.79878	0	0	0	0	0	0	1.17419	0.231663	0.636071	0.927517	up	no
6180	i	chr1	-	126095065	126096581	MSTRG.1638.1	1	1517	MSTRG.1638	Nckap5	0	0	6.0501	0.997097	0	0	0	0	0	0	0	0	6.66908	1.19285	0	0	0	0	0	0	0.904746	-0.144415	0.726186	0.946311	down	no
6181	i	chr1	-	126097884	126098466	MSTRG.1639.1	1	583	MSTRG.1639	Nckap5	0	0	0	0	12.4322	1.93683	0	0	0	0	0	0	0	0	0	0	0	0	0	0	0.988022	-0.0173848	0.962775	0.994297	down	no
6183	i	chr1	-	126113613	126114016	MSTRG.1640.1	1	404	MSTRG.1640	Nckap5	0	0	0	0	10.8391	1.68863	0	0	2.79097	0.398783	0	0	3.74752	0.670291	0	0	0	0	0	0	0.902072	-0.148685	0.677867	0.934186	down	no
6184	i	chr1	-	126155969	126156684	MSTRG.1641.1	1	716	MSTRG.1641	Nckap5	0	0	0	0	3.16341	0.49283	1.68715	0.233629	0.632682	0.0904	0	0	10.5447	1.88605	0	0	0	0	0	0	0.826174	-0.275482	0.532703	0.920441	down	no
6185	i	chr1	-	126157744	126158047	MSTRG.1642.1	1	304	MSTRG.1642	Nckap5	0	0	0	0	0	0	0	0	0	0	0	0	0	0	9.89474	1.61528	5.46382	1.08556	0	0	0.611386	-0.709845	0.105016	0.668136	down	no
6187	i	chr1	-	126180379	126183140	MSTRG.1644.1	1	2762	MSTRG.1644	Nckap5	2.27104	0.309984	0	0	0	0	0	0	0	0	14.4305	2.35928	0	0	0	0	0	0	0	0	1.0843	0.116767	0.784244	0.96395	up	no
6188	i	chr1	-	126187969	126188990	MSTRG.1645.1	1	1022	MSTRG.1645	Nckap5	2.80724	0.383171	0	0	0	0	0	0	0	0	0	0	0	0	10.047	1.64013	0	0	0	0	0.95235	-0.0704356	0.860853	0.985988	down	no
6189	i	chr1	-	126190133	126191589	MSTRG.1646.1	1	1457	MSTRG.1646	Nckap5	0	0	0	0	0	0	0	0	4.96861	0.709932	0	0	0	0	0	0	3.83253	0.76145	0	0	0.827486	-0.273194	0.309977	0.815555	down	no
6191	i	chr1	-	126195958	126196636	MSTRG.1648.1	1	679	MSTRG.1648	Nckap5	0	0	0	0	0	0	0	0	0	0	0	0	0	0	12.0088	1.9604	0	0	0	0	0.838584	-0.253972	0.561088	0.920441	down	no
6192	i	chr1	-	126202638	126204730	MSTRG.1649.1	1	2093	MSTRG.1649	Nckap5	0	0	0	0	5.40707	0.842372	0	0	0	0	11.1543	1.82365	0	0	0	0	3.67941	0.731027	0	0	0.766537	-0.383573	0.433806	0.879624	down	no
6194	i	chr1	-	126213010	126217407	MSTRG.1651.1	1	4398	MSTRG.1651	Nckap5	3.25921	0.444862	0	0	2.05161	0.319623	0	0	4.39109	0.627413	8.58254	1.40318	7.1487	1.27863	6.06367	0.989873	0	0	0	0	0.858365	-0.220337	0.611931	0.927517	down	no
6195	i	chr1	-	126217660	126219059	MSTRG.1652.1	1	1400	MSTRG.1652	Nckap5	3.55214	0.484846	5.60857	0.92433	0	0	3.01286	0.417207	3.66714	0.523974	10.7586	1.75895	7.22643	1.29254	9.05429	1.47808	5.39286	1.07146	0	0	0.754125	-0.407125	0.341853	0.828549	down	no
6198	i	chr1	-	126239094	126239312	MSTRG.1654.1	1	219	MSTRG.1654	Nckap5	0	0	0	0	0	0	0	0	0	0	0	0	0	0	0	0	8.96347	1.78087	0	0	0.62647	-0.674683	0.0677788	0.60017	down	no
6199	i	chr1	-	126246948	126248380	MSTRG.1655.1	1	1433	MSTRG.1655	Nckap5	4.10956	0.56093	1.68597	0.27786	0	0	3.36776	0.466352	0	0	10.2135	1.66984	3.46895	0.620464	1.5806	0.258028	0	0	0	0	1.17899	0.237547	0.450708	0.888709	up	no
6200	i	chr1	-	126252224	126252674	MSTRG.1656.1	1	451	MSTRG.1656	Nckap5	0	0	0	0	0	0	0	0	12.8647	1.83816	0	0	0	0	0	0	0	0	0	0	1.1447	0.194976	0.637626	0.927517	up	no
6202	i	chr1	-	126271467	126271783	MSTRG.1657.1	1	317	MSTRG.1657	Nckap5	4.76341	0.650176	0	0	0	0	0	0	0	0	0	0	0	0	3.33439	0.544327	0	0	0	0	1.10216	0.140337	0.582664	0.922176	up	no
6203	i	chr1	-	126273678	126274019	MSTRG.1658.1	1	342	MSTRG.1658	Nckap5	0	0	0	0	0	0	0	0	1.76608	0.252344	0	0	0	0	9.70468	1.58426	0	0	0	0	0.882632	-0.180116	0.645935	0.930362	down	no
6204	i	chr1	-	126276856	126277209	MSTRG.1659.1	1	354	MSTRG.1659	Nckap5	0	0	0.853107	0.140598	0	0	0	0	0	0	0	0	0	0	10.2373	1.6712	0	0	0	0	0.870257	-0.200486	0.614722	0.927517	down	no
6205	i	chr1	-	126290240	126291484	MSTRG.1660.1	1	1245	MSTRG.1660	Nckap5	0	0	0	0	0	0	0	0	0	0	10.0594	1.64464	0	0	0	0	0	0	0	0	0.992403	-0.0110019	0.974614	0.994297	down	no
6209	i	chr1	-	126304139	126304535	MSTRG.1664.1	1	397	MSTRG.1664	Nckap5	0	0	0	0	3.26197	0.508184	0	0	0	0	14.0831	2.30249	0	0	0	0	5.26646	1.04634	2.92202	0.483682	0.680973	-0.55433	0.272325	0.784613	down	no
6211	i	chr1	-	126306540	126307319	MSTRG.1666.1	1	780	MSTRG.1666	Nckap5	0	0	0	0	0	0	4.83205	0.669121	0	0	0	0	0	0	10.0077	1.63372	0	0	0	0	1.04451	0.0628313	0.8807	0.990958	up	no
6213	i	chr1	-	126316804	126319338	MSTRG.1668.1	1	2535	MSTRG.1668	Nckap5	2.56134	0.349607	6.43195	1.06003	5.67771	0.884535	6.23629	0.863574	6.29862	0.899968	12.0237	1.96578	2.60828	0.466524	6.48797	1.05914	3.33333	0.662269	5.5361	0.916388	1.00253	0.00364096	0.989117	0.997243	up	no
6214	i	chr1	-	126320178	126321834	MSTRG.1669.1	1	1657	MSTRG.1669	Nckap5	6.52323	0.890382	3.18769	0.525353	1.54919	0.241349	4.43102	0.613588	2.56427	0.366392	10.1129	1.65338	4.73929	0.847681	5.91249	0.965195	0	0	5.06035	0.837638	1.17198	0.228951	0.209902	0.742279	up	no
6216	i	chr1	-	126324869	126325483	MSTRG.1671.1	1	615	MSTRG.1671	Nckap5	0	0	0	0	6.38374	0.994528	0	0	0	0	0	0	0	0	15.2358	2.48719	0	0	0	0	0.81032	-0.303437	0.593204	0.925855	down	no
6217	i	chr1	-	126327109	126327582	MSTRG.1672.1	1	474	MSTRG.1672	Nckap5	0	0	10.8312	1.78506	0	0	0	0	0	0	0	0	0	0	0	0	7.96413	1.58232	0	0	0.759611	-0.396668	0.424963	0.873828	down	no
6220	i	chr1	-	126341319	126344373	MSTRG.1675.1	1	3055	MSTRG.1675	Nckap5	0	0	0	0	2.96465	0.461865	0	0	0	0	9.2252	1.50825	0	0	0	0	2.57021	0.510652	0	0	0.818656	-0.28867	0.471424	0.899919	down	no
6223	i	chr1	-	126375109	126381352	MSTRG.1678.1	1	6244	MSTRG.1678	Nckap5	5.11056	0.697561	5.50419	0.907127	2.98334	0.464778	0	0	1.14037	0.16294	12.7763	2.08883	6.59942	1.18039	0	0	0	0	0.411115	0.068052	1.07336	0.102135	0.842231	0.980923	up	no
6225	i	chr1	-	126413012	126413348	MSTRG.1680.1	1	337	MSTRG.1680	Nckap5	0	0	0	0	15.2166	2.37061	0	0	0	0	0	0	0	0	0	0	0	0	0	0	0.986501	-0.0196079	0.962775	0.994297	down	no
6226	i	chr1	-	126414463	126414712	MSTRG.1681.1	1	250	MSTRG.1681	Nckap5	0	0	0	0	0	0	0	0	0	0	0	0	0	0	10.172	1.66054	2.376	0.472065	0	0	0.714966	-0.484053	0.22589	0.742279	down	no
6227	i	chr1	-	126417730	126418308	MSTRG.1682.1	1	579	MSTRG.1682	Nckap5	0	0	0	0	5.15026	0.802363	3.65112	0.505591	0	0	10.4162	1.70298	0	0	0	0	3.65112	0.725408	0	0	0.901629	-0.149394	0.75336	0.954449	down	no
6228	i	chr1	-	126423375	126423952	MSTRG.1683.1	1	578	MSTRG.1683	Nckap5	2.35121	0.320926	7.83737	1.29165	2.61246	0.406997	0	0	0	0	8.72837	1.42703	0	0	3.65744	0.597065	5.48616	1.08999	9.66609	1.60003	0.736575	-0.441095	0.353977	0.830421	down	no
6229	i	chr1	-	126429999	126432533	MSTRG.1684.1	1	2535	MSTRG.1684	Nckap5	0	0	0	0	0	0	0	0	3.44787	0.492643	12.6225	2.06368	0	0	0	0	0	0	1.13125	0.187256	1.02477	0.0353022	0.933334	0.994297	up	no
6230	i	chr1	-	126433613	126434022	MSTRG.1685.1	1	410	MSTRG.1685	Nckap5	0	0	0	0	3.31463	0.51639	0	0	4.41951	0.631475	0	0	6.99756	1.2516	0	0	0	0	0	0	0.855913	-0.224465	0.535337	0.920441	down	no
6233	i	chr1	-	126440908	126442860	MSTRG.1688.1	1	1953	MSTRG.1688	Nckap5	0	0	0	0	4.16334	0.64861	0	0	6.74583	0.963866	0	0	12.1526	2.17364	0	0	7.89835	1.56925	0	0	0.519646	-0.9444	0.0424757	0.60017	down	no
6234	i	chr1	-	126444745	126446065	MSTRG.1689.1	1	1321	MSTRG.1689	Nckap5	0	0	0	0	3.20061	0.498625	0	0	3.69266	0.527619	0	0	0	0	0	0	6.85844	1.36264	0	0	0.709807	-0.494501	0.0707132	0.604681	down	no
6236	i	chr1	-	126459467	126459794	MSTRG.1691.1	1	328	MSTRG.1691	Nckap5	0	0	0	0	0	0	0	0	0	0	11.0122	1.80041	3.66159	0.65492	0	0	0	0	0	0	0.868394	-0.203579	0.595028	0.926575	down	no
6238	i	chr1	-	126484483	126484906	MSTRG.1693.1	1	424	MSTRG.1693	Nckap5	0	0	0	0	0	0	0	0	0	0	0	0	14.2075	2.5412	0	0	0	0	0	0	0.716103	-0.481761	0.350216	0.828549	down	no
6239	i	chr1	-	126491009	126492085	MSTRG.1694.1	1	1077	MSTRG.1694	Nckap5	0	0	0	0	0	0	0	0	0	0	0	0	8.81151	1.57605	0	0	4.48654	0.891388	1.81987	0.301243	0.565578	-0.822202	0.0316701	0.595443	down	no
6240	i	chr1	-	126494799	126496396	MSTRG.1695.1	1	1598	MSTRG.1695	Nckap5	0	0	2.99249	0.493183	3.96683	0.617996	6.70526	0.928514	3.68461	0.526469	10.1984	1.66736	0	0	5.37297	0.877119	4.81915	0.957472	0	0	0.952974	-0.0694911	0.876336	0.989948	down	no
6241	i	chr1	-	126501349	126502408	MSTRG.1696.1	1	1060	MSTRG.1696	Nckap5	0	0	0	0	0	0	0	0	0	0	11.2538	1.83991	0	0	0	0	3.27642	0.65096	0	0	0.788654	-0.342536	0.414258	0.86775	down	no
6242	i	chr1	-	126503329	126504440	MSTRG.1697.1	1	1112	MSTRG.1697	Nckap5	0	0	6.65378	1.09659	0	0	0	0	0	0	9.35612	1.52966	9.80126	1.75308	0	0	0	0	3.93795	0.651848	0.806992	-0.309374	0.550495	0.920441	down	no
6243	i	chr1	-	126513038	126514658	MSTRG.1698.1	1	1621	MSTRG.1698	Nckap5	7.8649	1.07351	5.96175	0.982537	5.03023	0.783663	2.69895	0.373739	6.85996	0.980174	7.35595	1.20264	6.30907	1.12846	5.5731	0.90979	5.58729	1.11009	5.65885	0.936709	0.84612	-0.241066	0.146039	0.690243	down	no
6244	i	chr1	-	126517469	126518002	MSTRG.1699.1	1	534	MSTRG.1699	Nckap5	1.77809	0.242698	4.80712	0.792245	2.05795	0.32061	11.6086	1.60751	6.96442	0.995099	10.4768	1.71287	0	0	0	0	0	0	0	0	1.8536	0.890331	0.0586738	0.60017	up	no
6245	i	chr1	-	126519189	126519996	MSTRG.1700.1	1	808	MSTRG.1700	Nckap5	0	0	0	0	0	0	0	0	0	0	0	0	0	0	0	0	6.35396	1.26241	0	0	0.688452	-0.538572	0.0677788	0.60017	down	no
6246	i	chr1	-	126522448	126522975	MSTRG.1701.1	1	528	MSTRG.1701	Nckap5	0	0	0	0	0	0	0	0	0	0	0	0	0	0	0	0	9.80303	1.94767	0	0	0.610004	-0.713111	0.0677788	0.60017	down	no
6249	i	chr1	-	126548478	126548885	MSTRG.1702.1	1	408	MSTRG.1702	Nckap5	0	0	0	0	0	0	5.16667	0.715457	0	0	5.54412	0.906423	14.6324	2.61718	0	0	0	0	0	0	0.875248	-0.192236	0.722909	0.945399	down	no
6251	i	chr1	-	126564167	126564805	MSTRG.1704.1	1	639	MSTRG.1704	Nckap5	0	0	0	0	0	0	0	0	0	0	0	0	0	0	10.3787	1.69429	0	0	0	0	0.851494	-0.231931	0.561088	0.920441	down	no
6252	i	chr1	-	126565091	126565591	MSTRG.1705.1	1	501	MSTRG.1705	Nckap5	0	0	0	0	0	0	0	0	7.73254	1.10485	14.4611	2.36428	0	0	10.8503	1.77127	0	0	0	0	0.924572	-0.113142	0.847854	0.982319	down	no
6253	i	chr1	-	126576541	126577003	MSTRG.1706.1	1	463	MSTRG.1706	Nckap5	0	0	0	0	0	0	0	0	0	0	0	0	0	0	0	0	0	0	10.4946	1.73717	0.896394	-0.157795	0.689331	0.934186	down	no
6255	i	chr1	-	126582530	126583345	MSTRG.1708.1	1	816	MSTRG.1708	Nckap5	0	0	0	0	0	0	0	0	0	0	0	0	0	0	0	0	0	0	10.3627	1.71534	0.897174	-0.15654	0.689331	0.934186	down	no
6257	i	chr1	-	126595915	126596226	MSTRG.1710.1	1	312	MSTRG.1710	Nckap5	0	0	0	0	15.0032	2.33736	0	0	0	0	0	0	0	0	0	0	0	0	0	0	0.98661	-0.0194479	0.962775	0.994297	down	no
6258	i	chr1	-	126596600	126597877	MSTRG.1711.1	1	1278	MSTRG.1711	Nckap5	0	0	0	0	0	0	0	0	0	0	7.55712	1.23553	4.13537	0.739662	4.34351	0.709063	0	0	5.06182	0.837881	0.736702	-0.440847	0.0505098	0.60017	down	no
6259	i	chr1	-	126598534	126599467	MSTRG.1712.1	1	934	MSTRG.1712	Nckap5	0	0	0	0	0	0	0	0	0	0	0	0	0	0	0	0	8.89186	1.76664	0	0	0.627941	-0.6713	0.0677788	0.60017	down	no
6260	i	chr1	-	126600496	126601944	MSTRG.1713.1	1	1449	MSTRG.1713	Nckap5	0	0	0	0	4.67564	0.728422	0	0	4.81074	0.687374	9.42719	1.54128	8.33954	1.49163	0	0	8.11387	1.61207	0	0	0.534848	-0.902799	0.0796536	0.619909	down	no
6262	i	chr1	-	126622732	126623238	MSTRG.1715.1	1	507	MSTRG.1715	Nckap5	0	0	2.68047	0.44176	0	0	5.06312	0.701118	0	0	0	0	2.68047	0.479436	0	0	0	0	9.46351	1.56649	1.06076	0.0850938	0.835902	0.979526	up	no
6263	i	chr1	-	126652069	126652410	MSTRG.1716.1	1	342	MSTRG.1716	Nckap5	0	0	0	0	0	0	12.3626	1.71191	0	0	0	0	1.76608	0.315886	0	0	1.32456	0.263165	0	0	1.23539	0.304963	0.458943	0.892869	up	no
6264	i	chr1	-	126657927	126658325	MSTRG.1717.1	1	399	MSTRG.1717	Nckap5	0	0	0	0	0	0	0	0	0	0	0	0	0	0	12.4887	2.03874	0	0	6.43358	1.06495	0.771792	-0.373715	0.4216	0.871969	down	no
6267	i	chr1	-	126676615	126677159	MSTRG.1720.1	1	545	MSTRG.1720	Nckap5	0	0	0	0	0	0	0	0	3.40591	0.486648	0	0	0	0	15.5046	2.53107	0	0	0	0	0.857906	-0.221108	0.67706	0.934186	down	no
6268	i	chr1	-	126678156	126678575	MSTRG.1721.1	1	420	MSTRG.1721	Nckap5	0	0	0	0	0	0	0	0	9.32619	1.33256	0	0	5.39286	0.96458	0	0	0	0	0	0	0.933696	-0.0989753	0.814607	0.97338	down	no
6269	i	chr1	-	126682559	126682843	MSTRG.1722.1	1	285	MSTRG.1722	Nckap5	0	0	0	0	0	0	0	0	0	0	0	0	0	0	0	0	0	0	10.0667	1.66633	0.898951	-0.153686	0.689331	0.934186	down	no
6270	i	chr1	-	126733833	126734196	MSTRG.1723.1	1	364	MSTRG.1723	Nckap5	0	0	3.31868	0.546941	0	0	0.82967	0.114889	12.0302	1.71892	0	0	0	0	0.406593	0.066375	0	0	1.65934	0.27467	1.22513	0.292934	0.460818	0.893753	up	no
6271	i	chr1	-	126748733	126749093	MSTRG.1724.1	1	361	MSTRG.1724	Nckap5	0	0	0.836565	0.137872	0	0	0	0	0	0	0	0	0	0	0	0	0	0	0	0	1.02023	0.0288958	0.577398	0.920441	up	no
6272	i	chr1	-	126798509	126798908	MSTRG.1725.1	1	400	MSTRG.1725	Nckap5	0	0	0	0	0	0	0	0	0	0	3.775	0.617185	0	0	5.785	0.944382	1.1325	0.225006	0	0	0.81512	-0.294915	0.273029	0.78514	down	no
6273	i	chr1	-	126802131	126802434	MSTRG.1726.1	1	304	MSTRG.1726	Nckap5	0	0	0	0	15.8947	2.47625	0	0	0	0	0	0	0	0	1.65789	0.270646	0.496711	0.098687	0	0	0.908626	-0.138241	0.750141	0.953613	down	no
6274	i	chr1	-	126809312	126809892	MSTRG.1727.1	1	581	MSTRG.1727	Nckap5	0	0	0	0	0	0	0	0	3.74215	0.534691	2.07917	0.33993	4.41824	0.790258	9.09639	1.48496	1.55938	0.309819	0	0	0.689598	-0.536172	0.157389	0.703816	down	no
6296	i	chr1	-	127578500	127579148	MSTRG.1602.1	1	649	MSTRG.1602	Tmem163	0	0	3.48998	0.575173	13.0154	2.02768	0	0	9.75809	1.39427	0	0	0	0	1.86132	0.303855	0	0	0	0	1.13672	0.184873	0.610176	0.927517	up	no
6297	i	chr1	-	127588924	127589452	MSTRG.1603.1	1	529	MSTRG.1603	Tmem163	0	0	0	0	9.6862	1.50902	10.8015	1.49575	15.1172	2.16	4.26843	0.697858	0.850662	0.152151	4.27599	0.698041	1.42722	0.283561	0	0	1.29093	0.368411	0.498154	0.912586	up	no
6299	i	chr1	-	127600510	127601457	MSTRG.1605.1	1	948	MSTRG.1605	Tmem163	0	0	0	0	14.6962	2.28953	0	0	7.9731	1.13922	5.41561	0.885413	3.18565	0.569794	2.70781	0.44204	0	0	2.70781	0.448222	0.870695	-0.19976	0.699137	0.937033	down	no
6301	i	chr1	-	127622354	127622633	MSTRG.1607.1	1	280	MSTRG.1607	Tmem163	0	0	0	0	0	0	0	0	0	0	0	0	0	0	11.8643	1.93681	0	0	0	0	0.839674	-0.252099	0.561088	0.920441	down	no
6302	i	chr1	-	127624763	127625416	MSTRG.1608.1	1	654	MSTRG.1608	Tmem163	0	0	0	0	14.8924	2.32009	6.92661	0.959165	0	0	3.92508	0.641722	9.00459	1.61058	0	0	1.61621	0.321109	4.11009	0.680343	0.826086	-0.275635	0.631486	0.927517	down	no
6303	i	chr1	-	127636893	127637328	MSTRG.1609.1	1	436	MSTRG.1609	Tmem163	0	0	13.1537	2.16781	0	0	0	0	0	0	0	0	0	0	2.07798	0.339224	0	0	4.92728	0.815612	1.06891	0.0961437	0.852836	0.983769	up	no
6304	i	chr1	-	127640715	127642954	MSTRG.1610.1	1	2240	MSTRG.1610	Tmem163	1.77704	0.242556	1.13967	0.187826	0	0	0	0	1.98018	0.282934	0	0	0	0	0	0	0	0	0	0	1.14078	0.190016	0.107697	0.672399	up	no
6305	i	chr1	-	127644454	127644679	MSTRG.1611.1	1	226	MSTRG.1611	Tmem163	0	0	7.34956	1.21126	0	0	0	0	15.3673	2.19572	2.00442	0.327709	0	0	0	0	3.34071	0.663734	0	0	1.03934	0.0556707	0.911545	0.994297	up	no
6306	i	chr1	-	127661499	127661878	MSTRG.1612.1	1	380	MSTRG.1612	Tmem163	0	0	0	0	0	0	0	0	3.97368	0.567773	0	0	0	0	0	0	8.34474	1.65794	0	0	0.67792	-0.560813	0.12744	0.687231	down	no
6330	x	chr1	-	127728298	127735406	MSTRG.1615.20	4	3352	MSTRG.1615	Acmsd	0.066172	0.009032	0	0	0.004475	0.000697	0.054368	0.007529	0.0179	0.002558	0	0	0	0	0.936823	0.152933	2.88442	0.573078	0.020585	0.003407	0.799053	-0.323637	0.0501084	0.60017	down	no
6336	i	chr1	-	127771030	127772521	MSTRG.1620.1	1	1492	MSTRG.1620	2900009J06Rik	0	0	0	0	13.1133	2.04293	0	0	0	0	0	0	0	0	1.31568	0.214781	1.91689	0.380849	1.11126	0.183947	0.810666	-0.302821	0.420974	0.871527	down	no
6369	i	chr1	-	127972517	127972808	MSTRG.1730.1	1	292	MSTRG.1730	Zranb3	1.94903	0.266031	5.5389	0.912849	1.55263	0.241886	0	0	3.41733	0.488279	0	0	0	0	10.3425	1.68837	1.22099	0.242588	0	0	0.969436	-0.0447829	0.917158	0.994297	down	no
6377	i	chr1	-	128079494	128080083	MSTRG.1734.1	1	590	MSTRG.1734	Zranb3	1.79153	0.244532	2.55932	0.421794	0.750847	0.116975	0	0	0	0	0	0	0	0	0	0	0	0	1.02373	0.169458	1.11583	0.158123	0.306009	0.8131	up	no
6408	u	chr1	+	128240033	128240327	MSTRG.1750.1	1	295	MSTRG.1750	.	0	0	1.02373	0.168717	0	0	0	0	0	0	0	0	0	0	0	0	0	0	11.261	1.86403	0.913822	-0.130015	0.755546	0.955214	down	no
6460	i	chr1	-	130442354	130443085	MSTRG.1755.1	1	732	MSTRG.1755	Cd55	9.48907	1.2952	0	0	0	0	0	0	0	0	0	0	0	0	0	0	11.9645	2.37711	0	0	0.757141	-0.401365	0.479285	0.903753	down	no
6463	i	chr1	-	130454889	130455758	MSTRG.1756.1	1	870	MSTRG.1756	Cd55	0	0	0	0	11.2816	1.75757	0	0	4.85977	0.69438	0	0	1.04138	0.186264	0	0	0.173563	0.034484	4.33908	0.718247	0.939472	-0.0900783	0.824316	0.976129	down	no
6486	i	chr1	-	130692475	130694857	MSTRG.1761.1	1	2383	MSTRG.1761	Gm29427	0	0	0	0	0	0	0	0	0	0	0	0	0	0	33.9345	5.5397	0	0	37.5446	6.21475	0.594968	-0.749115	0.422812	0.872436	down	no
6495	i	chr1	+	130716081	130716888	MSTRG.1762.1	1	808	MSTRG.1762	Pfkfb2	11.3998	1.556	14.0161	2.30995	11.5866	1.80509	10.8181	1.49804	10.0916	1.44192	0	0	6.16708	1.10306	9.85272	1.60842	5.9802	1.18815	10.047	1.66308	1.15756	0.211086	0.545956	0.920441	up	no
6500	i	chr1	+	130735750	130736560	MSTRG.1766.1	1	811	MSTRG.1766	AA986860	0	0	0	0	0	0	0	0	0	0	10.233	1.67303	0	0	0	0	0	0	0	0	0.99232	-0.0111227	0.974614	0.994297	down	no
6501	i	chr1	+	130738306	130739413	MSTRG.1767.1	1	1108	MSTRG.1767	AA986860	0	0	0	0	0	0	0	0	0	0	7.20578	1.17809	0	0	0	0	0	0	0	0	0.993915	-0.00880626	0.974614	0.994297	down	no
6531	u	chr1	-	131045145	131045974	MSTRG.1772.1	1	830	MSTRG.1772	.	0	0	2.7253	0.449148	0	0	0	0	0	0	2.18313	0.356926	3.09277	0.553181	0	0	0	0	9.46024	1.56595	0.849163	-0.235886	0.524968	0.920441	down	no
6551	i	chr1	+	131175001	131175695	MSTRG.1776.1	1	695	MSTRG.1776	Eif2d	0	0	4.28489	0.706179	11.6748	1.81883	10.6417	1.47362	11.2978	1.61427	4.34532	0.710429	0	0	6.22014	1.01542	4.5482	0.90364	0	0	1.1482	0.199377	0.671067	0.934186	up	no
6559	i	chr1	-	131207848	131208689	MSTRG.1779.1	1	842	MSTRG.1779	Rassf5	0	0	7.49644	1.23546	1.23412	0.192264	12.1983	1.68917	0	0	0	0	0	0	4.1152	0.671793	9.14608	1.81715	0	0	0.954324	-0.0674496	0.906669	0.994297	down	no
6561	i	chr1	-	131234053	131234649	MSTRG.1781.1	1	597	MSTRG.1781	Rassf5	0	0	0	0	0	0	0	0	0	0	0	0	0	0	0	0	0	0	12.5963	2.08507	0.88482	-0.176545	0.689331	0.934186	down	no
6570	x	chr1	-	131266612	131267069	MSTRG.1786.1	1	458	MSTRG.1786	Gm28913	0	0	12.6485	2.08455	11.5131	1.79364	0	0	8.57205	1.2248	9.56114	1.56318	9.5	1.69919	5.9345	0.968787	4.28603	0.851551	8.53275	1.41242	0.612606	-0.706968	0.14957	0.693829	down	no
6571	i	chr1	-	131267987	131268595	MSTRG.1787.1	1	609	MSTRG.1787	Ikbke	11.1215	1.51802	1.53803	0.253478	2.44563	0.381007	15.3727	2.12875	0	0	0	0	0	0	11.8916	1.94127	6.93596	1.37804	0	0	1.24152	0.312103	0.629911	0.927517	up	no
6604	i	chr1	+	131691122	131691494	MSTRG.1790.1	1	373	MSTRG.1790	Rab7b	0	0	0	0	0	0	0.675603	0.093554	0	0	0	0	5.26273	0.941305	0	0	0.809651	0.160862	0	0	0.811909	-0.30061	0.255918	0.770742	down	no
6621	u	chr1	+	131852076	131852364	MSTRG.1797.1	1	289	MSTRG.1797	.	0	0	0	0	0	0	0	0	0	0	0	0	0	0	0	0	8.35986	1.66094	0	0	0.639225	-0.645603	0.0677788	0.60017	down	no
6632	u	chr1	-	131960568	131960873	MSTRG.1801.1	1	306	MSTRG.1801	.	0	0	0	0	0	0	0	0	0	0	0	0	8.88235	1.58872	0	0	0	0	9.37582	1.55198	0.702607	-0.50921	0.289832	0.79953	down	no
6635	i	chr1	+	131963509	131964619	MSTRG.1807.1	1	1111	MSTRG.1807	Slc45a3	0	0	9.08101	1.49661	0	0	0	0	0	0	0	0	3.53592	0.632443	0	0	0	0	0	0	1.01253	0.0179704	0.964915	0.994297	up	no
6636	i	chr1	+	131966276	131967779	MSTRG.1808.1	1	1504	MSTRG.1808	Slc45a3	10.1953	1.3916	4.91356	0.809788	11.6164	1.80972	5.31316	0.735743	0	0	0	0	0	0	0	0	0	0	0	0	1.80118	0.848942	0.0409159	0.60017	up	no
6639	i	chr1	+	131971289	131972354	MSTRG.1809.1	1	1066	MSTRG.1809	Slc45a3	15.015	2.04946	4.52721	0.746114	0	0	0	0	5.66604	0.809583	4.36398	0.713479	0	0	5.38274	0.878714	0	0	4.67073	0.773145	1.44484	0.530912	0.252525	0.767385	up	no
6642	i	chr1	+	131979953	131981284	MSTRG.1810.1	1	1332	MSTRG.1810	Slc45a3	7.99262	1.09094	2.03348	0.335131	6.15083	0.958244	2.09836	0.290572	0	0	0	0	4.17663	0.747043	8.12763	1.32681	0	0	0	0	1.1051	0.144177	0.748927	0.953166	up	no
6644	i	chr1	+	131990092	131990696	MSTRG.1812.1	1	605	MSTRG.1812	Gm29103	0	0	0	0	0	0	0	0	0	0	2.24628	0.367251	3.73884	0.668739	0	0	2.97521	0.591116	0	0	0.704656	-0.50501	0.0360099	0.60017	down	no
6678	i	chr1	-	132136822	132137264	MSTRG.1818.1	1	443	MSTRG.1818	Cdk18	51.3702	7.01172	29.5056	4.86273	58.1919	9.06576	52.8104	7.31295	48.0609	6.86711	7.15801	1.17028	19.7156	3.52638	40.9029	6.67727	26.9278	5.35003	46.3386	7.67042	1.25454	0.327153	0.51828	0.920441	up	no
6709	i	chr1	-	132389376	132389702	MSTRG.1823.1	1	327	MSTRG.1823	Tmcc2	0	0	0	0	14.315	2.23014	0	0	0	0	0.923547	0.150993	3.69419	0.660752	2.77064	0.452298	0	0	0	0	0.811633	-0.3011	0.517295	0.920441	down	no
6716	i	chr1	+	132440514	132441181	MSTRG.1826.1	1	668	MSTRG.1826	Dstyk	0	0	0	0	28.6602	4.46499	0	0	34.5853	4.94167	0	0	0	0	10.3982	1.69747	0	0	0	0	1.05224	0.0734571	0.930215	0.994297	up	no
6754	i	chr1	+	132668592	132694700	MSTRG.1831.2	5	1631	MSTRG.1831	Nfasc	12.6338	1.72444	7.73933	1.27549	2.42377	0.377601	7.33716	1.01602	6.67032	0.953078	1.29614	0.211909	0.833231	0.149034	3.26606	0.533173	2.33106	0.463137	4.00188	0.66243	1.62283	0.698511	0.0204522	0.563041	up	no
6785	i	chr1	+	133083012	133083399	MSTRG.1837.1	1	388	MSTRG.1837	Pik3c2b	0	0	1.16753	0.192416	0	0	13.6057	1.88405	0	0	0.778351	0.127255	3.1134	0.556871	0	0	0	0	0	0	1.38299	0.467789	0.272893	0.78506	up	no
6786	i	chr1	+	133097246	133097896	MSTRG.1838.1	1	651	MSTRG.1838	Pik3c2b	0	0	1.66157	0.273838	0	0	4.17204	0.577726	4.63902	0.662838	0	0	0	0	0	0	0	0	0	0	1.32576	0.406822	0.0875201	0.636393	up	no
6795	i	chr1	+	133197848	133198585	MSTRG.1846.1	1	738	MSTRG.1846	Plekha6	0	0	6.45393	1.06365	12.4336	1.93704	0	0	13.3008	1.90046	4.50136	0.735939	0	0	0	0	7.97968	1.58541	0	0	0.818403	-0.289117	0.508383	0.917639	down	no
6838	i	chr1	+	133314251	133314739	MSTRG.1842.1	1	489	MSTRG.1842	Gm28040	0	0	0	0	7.70549	1.20044	0	0	0	0	0	0	0	0	11.0675	1.80673	0	0	7.08793	1.17326	0.770642	-0.375868	0.498623	0.912586	down	no
6942	i	chr1	-	134231622	134232267	MSTRG.1866.1	1	646	MSTRG.1866	Adora1	8.1844	1.11712	0	0	6.33305	0.986631	5.61316	0.777286	0	0	0	0	0	0	0	0	0	0	10.8607	1.79777	1.42905	0.515052	0.326677	0.827265	up	no
6987	i	chr1	+	134497532	134498274	MSTRG.1876.1	1	743	MSTRG.1876	Rabif	0	0	0	0	10.6487	1.65897	0	0	10.2813	1.46903	0	0	5.51009	0.985549	0	0	0	0	0	0	0.927762	-0.108174	0.808831	0.971783	down	no
7021	i	chr1	-	134816332	134816729	MSTRG.1889.1	1	398	MSTRG.1889	Ppp1r12b	0	0	0	0	0	0	0	0	8.34673	1.19261	0	0	0	0	0	0	0	0	0	0	1.10707	0.146741	0.637626	0.927517	up	no
7022	i	chr1	-	134817256	134819591	MSTRG.1890.1	1	2336	MSTRG.1890	Ppp1r12b	5.23394	0.714401	0	0	0	0	0	0	0	0	0	0	0	0	0	0	12.0231	2.38876	0	0	0.685573	-0.544618	0.27934	0.789983	down	no
7029	i	chr1	-	134847583	134848294	MSTRG.1894.1	1	712	MSTRG.1894	Ppp1r12b	0	0	0	0	0	0	0	0	6.72498	0.960887	0	0	0	0	0	0	8.05899	1.60116	0	0	0.704782	-0.504751	0.206424	0.742279	down	no
7033	i	chr1	-	134868067	134868562	MSTRG.1898.1	1	496	MSTRG.1898	Ppp1r12b	0	0	1.92423	0.317126	8.21976	1.28056	2.49735	0.345821	0	0	0	0	0	0	0	0	0	0	13.0827	2.16557	1.02494	0.035543	0.948373	0.994297	up	no
7034	i	chr1	-	134888055	134890339	MSTRG.1899.1	1	2285	MSTRG.1899	Ppp1r12b	0	0	0	0	6.52779	1.01697	9.97243	1.38094	0	0	0	0	7.73042	1.38268	0	0	6.41007	1.27356	0	0	0.761119	-0.393806	0.454216	0.890727	down	no
7036	i	chr1	-	134935056	134935397	MSTRG.1900.1	1	342	MSTRG.1900	Ppp1r12b	0	0	0	0	0	0	0	0	8.83041	1.26172	0	0	0	0	0	0	0	0	0	0	1.11153	0.152541	0.637626	0.927517	up	no
7038	i	chr1	-	134951304	134951678	MSTRG.1901.1	1	375	MSTRG.1901	Ppp1r12b	3.616	0.493562	0	0	0	0	13.288	1.84006	5.63733	0.805481	0	0	4.70402	0.841373	2.416	0.394404	0	0	2.01333	0.333267	1.45251	0.53855	0.212682	0.742279	up	no
7105	i	chr1	-	135397778	135398151	MSTRG.1909.1	1	374	MSTRG.1909	Ipo9	0	0	0	0	46.2112	7.19929	0	0	42.1765	6.02631	0	0	0	0	0	0	3.22995	0.641728	0	0	1.00238	0.00342794	0.996393	0.999049	up	no
7121	i	chr1	-	135468942	135469301	MSTRG.1915.1	1	360	MSTRG.1915	Nav1	2.45328	0.334858	0	0	11.7444	1.82968	0	0	0	0	2.06185	0.337098	0	0	4.19444	0.684729	0	0	0	0	0.998223	-0.00256582	0.995382	0.998778	down	no
7125	i	chr1	-	135521570	135523056	MSTRG.1919.1	1	1487	MSTRG.1919	Nav1	3.0464	0.415815	5.99126	0.9874	0	0	0	0	4.16342	0.594883	2.33557	0.38185	5.06927	0.906702	0	0	0	0	4.26496	0.705978	1.05385	0.0756716	0.839821	0.980477	up	no
7127	i	chr1	-	135564111	135564431	MSTRG.1921.1	1	321	MSTRG.1921	Nav1	0	0	0	0	0	0	7.05607	0.977094	0	0	0	0	0	0	0	0	1.41122	0.280381	0	0	1.16641	0.22207	0.441902	0.883739	up	no
7128	i	chr1	-	135567894	135568313	MSTRG.1922.1	1	420	MSTRG.1922	Nav1	0	0	0	0	6.47143	1.00819	7.71238	1.06798	0	0	0	0	0	0	4.31667	0.704681	0	0	9.29048	1.53785	1.09315	0.128493	0.800238	0.969151	up	no
7129	i	chr1	-	135573436	135574723	MSTRG.1923.1	1	1288	MSTRG.1923	Nav1	0	0	0	0	10.0644	1.56794	0	0	0	0	0	0	2.74418	0.490831	3.15048	0.514305	3.51708	0.698776	3.65089	0.60433	0.620667	-0.688108	0.0541825	0.60017	down	no
7135	i	chr1	-	135642415	135642718	MSTRG.1927.1	1	304	MSTRG.1927	Gm38399	0	0	0	0	20.8618	3.25008	0	0	0	0	0	0	0	0	0	0	0	0	0.496711	0.08222	0.975537	-0.0357315	0.943614	0.994297	down	no
7136	i	chr1	-	135652520	135654745	MSTRG.1928.1	1	2226	MSTRG.1928	Gm38399	2.92355	0.399047	6.45732	1.06421	11.19	1.7433	4.58715	0.635208	0	0	0	0	0	0	0	0	0	0	2.71204	0.448923	1.44178	0.527848	0.178634	0.725691	up	no
7137	i	chr1	-	135663258	135663713	MSTRG.1929.1	1	456	MSTRG.1929	Gm38399	0	0	0	0	7.27869	1.13395	0	0	3.55701	0.508237	0	0	0	0	0	0	0	0	0	0	1.04578	0.0645774	0.795492	0.967647	up	no
7139	i	chr1	-	135674975	135675700	MSTRG.1931.1	1	726	MSTRG.1931	Gm38399	0	0	0	0	11.6474	1.81455	0	0	0	0	0	0	0	0	2.49587	0.407442	0	0	0	0	0.935185	-0.0966756	0.804275	0.970335	down	no
7140	i	chr1	-	135678114	135680769	MSTRG.1932.1	1	2656	MSTRG.1932	Gm38399	0	0	7.31551	1.20565	11.9115	1.85571	8.76406	1.21361	8.91642	1.27401	0	0	2.04142	0.365133	0	0	0	0	1.70557	0.282323	1.52096	0.604986	0.118801	0.687231	up	no
7230	i	chr1	-	136265928	136266385	MSTRG.1943.1	1	458	MSTRG.1943	Gm26781	0	0	0	0	0	0	0	0	0	0	0	0	0	0	0	0	8.57205	1.7031	0	0	0.634647	-0.655973	0.0677788	0.60017	down	no
7243	u	chr1	+	136448509	136448712	MSTRG.1947.1	1	204	MSTRG.1947	.	2.22059	0.303097	0.740196	0.121989	0	0	0	0	2.96078	0.423047	1.48039	0.242033	0	0	10.3627	1.69168	0	0	0	0	0.989975	-0.0145363	0.971023	0.994297	down	no
7264	i	chr1	+	136676835	136677082	MSTRG.1951.1	1	248	MSTRG.1951	Gm19705	0	0	0	0	0.856831	0.133486	3.74886	0.519126	0	0	10.3508	1.69228	1.36037	0.243318	4.15107	0.677648	0	0	4.98917	0.825857	0.949092	-0.0753796	0.755122	0.955005	down	no
7290	i	chr1	+	137899743	137900344	MSTRG.1954.1	1	602	MSTRG.1954	Gm4258	0	0	0	0	12.5083	1.94868	5.76246	0.797959	0	0	5.01163	0.819365	7.96179	1.42407	0	0	0	0	5.76412	0.954133	0.9106	-0.135111	0.812346	0.972894	down	no
7294	x	chr1	+	137920826	137921196	MSTRG.1958.1	1	371	MSTRG.1958	Gm26979	0	0	0	0	0	0	0	0	15.7425	2.24935	0.814016	0.133086	7.2911	1.30411	1.3174	0.215061	4.07008	0.808646	3.66307	0.606348	0.655229	-0.609929	0.244834	0.759115	down	no
7299	x	chr1	+	137931414	137932033	MSTRG.1962.1	1	620	MSTRG.1962	Gm26936	10.9221	1.49079	0	0	0	0	0	0	0	0	0	0	0	0	0	0	1.70484	0.338719	0	0	1.18801	0.248547	0.519295	0.920441	up	no
7302	x	chr1	+	137938505	137939099	MSTRG.1965.1	1	595	MSTRG.1965	Gm26936	12.1815	1.6627	0	0	0	0	0	0	0	0	0	0	0	0	0	0	0	0	0	0	1.38821	0.473231	0.227111	0.742279	up	no
7303	x	chr1	+	137946958	137947324	MSTRG.1966.1	1	367	MSTRG.1966	Gm26936	0	0	0	0	0	0	0	0	0	0	0	0	0	0	5.76022	0.940336	8.60763	1.71017	0	0	0.569272	-0.812809	0.0507393	0.60017	down	no
7308	x	chr1	+	137965831	137966216	MSTRG.1970.1	1	386	MSTRG.1970	Gm26936	0	0	3.12953	0.515768	0	0	10.171	1.40843	0	0	1.95596	0.319785	0	0	0	0	7.8342	1.5565	2.73834	0.453277	0.93871	-0.091249	0.852234	0.983512	down	no
7329	i	chr1	-	138147425	138147695	MSTRG.1979.1	1	271	MSTRG.1979	Ptprc	0	0	0	0	0	0	0	0	0	0	0	0	0	0	0.557196	0.09096	0	0	0	0	0.985978	-0.0203721	0.561088	0.920441	down	no
7337	i	chr1	+	138275794	138283651	MSTRG.1975.1	1	7858	MSTRG.1975	Atp6v1g3	16.742	2.28518	13.3336	2.19746	15.9681	2.48768	3.85136	0.533319	14.9821	2.14069	4.92291	0.804859	3.88315	0.69455	12.9015	2.10613	18.2204	3.62005	15.6924	2.59756	0.751061	-0.412998	0.321703	0.823763	down	no
7338	i	chr1	+	138284792	138286103	MSTRG.1976.1	1	1312	MSTRG.1976	Atp6v1g3	0	0	0	0	0	0	0	0	13.0991	1.87164	0	0	0	0	0	0	0	0	0	0	1.14645	0.197168	0.637626	0.927517	up	no
7423	i	chr1	-	139892641	139893269	MSTRG.2004.1	1	629	MSTRG.2004	Gm16332	0	0	0	0	0	0	9.23768	1.27919	0	0	7.79491	1.27441	0	0	13.5334	2.20928	4.20111	0.83468	0	0	0.860329	-0.21704	0.684353	0.934186	down	no
7426	i	chr1	-	139976911	139977192	MSTRG.2006.1	1	282	MSTRG.2006	Gm5834	1.07092	0.146174	1.07092	0.176495	3.21277	0.50052	0	0	0	0	0	0	0	0	0	0	0.535461	0.106386	0	0	1.02034	0.0290479	0.810327	0.972197	up	no
7432	i	chr1	-	140040350	140040753	MSTRG.2009.1	1	404	MSTRG.2009	Gm38019	0	0	0	0	0	0	0	0	0	0	9.71782	1.58879	0	0	6.72772	1.09828	0	0	0	0	0.880146	-0.184186	0.620535	0.927517	down	no
7433	u	chr1	-	140051149	140052547	MSTRG.2010.1	1	1399	MSTRG.2010	.	0	0	0	0	11.4721	1.78725	7.36393	1.01972	0	0	0	0	7.70678	1.37845	0	0	0	0	0	0	1.03563	0.0505055	0.925485	0.994297	up	no
7436	u	chr1	-	140080232	140081523	MSTRG.2013.1	1	1292	MSTRG.2013	.	0	0	0	0	0	0	0	0	0	0	0	0	0	0	0	0	0	0	10.5782	1.751	0.895904	-0.158585	0.689331	0.934186	down	no
7453	i	chr1	+	140262743	140263264	MSTRG.2023.1	1	522	MSTRG.2023	Kcnt2	0	0	0	0	0	0	0	0	0	0	0.289272	0.047294	0	0	2.89272	0.472227	7.80268	1.55024	0	0	0.611912	-0.708603	0.0424784	0.60017	down	no
7456	i	chr1	+	140273264	140273932	MSTRG.2026.1	1	669	MSTRG.2026	Kcnt2	0	0	0	0	0	0	0	0	0	0	0	0	4.96562	0.888163	10.5561	1.72324	0	0	0	0	0.718671	-0.476597	0.27439	0.786439	down	no
7457	i	chr1	+	140293571	140293903	MSTRG.2027.1	1	333	MSTRG.2027	Kcnt2	0	0	0	0	0	0	0	0	0	0	0	0	0	0	0	0	0	0	0.906907	0.15012	0.984922	-0.0219184	0.689331	0.934186	down	no
7458	i	chr1	+	140307909	140308310	MSTRG.2028.1	1	402	MSTRG.2028	Kcnt2	0	0	10.9751	1.80877	8.26368	1.28741	3.00497	0.416116	0	0	0	0	0	0	6.76119	1.10374	0.751244	0.149258	5.63433	0.932649	1.03183	0.0452057	0.931334	0.994297	up	no
7459	i	chr1	+	140308765	140309240	MSTRG.2029.1	1	476	MSTRG.2029	Kcnt2	0	0	0	0	0	0	0	0	0	0	0	0	0	0	11.1029	1.81252	0	0	4.7584	0.787657	0.793876	-0.333014	0.428492	0.876373	down	no
7463	i	chr1	+	140387902	140388284	MSTRG.2031.1	1	383	MSTRG.2031	Kcnt2	0	0	3.5483	0.584784	11.7885	1.83654	0	0	2.75979	0.394328	0	0	0.788512	0.141035	0	0	0	0	0	0	1.07033	0.0980513	0.734674	0.948838	up	no
7464	i	chr1	+	140388786	140389032	MSTRG.2032.1	1	247	MSTRG.2032	Kcnt2	7.71746	1.05339	0	0	0	0	0	0	5.91839	0.84564	0	0	0	0	0	0	0	0	0	0	1.37765	0.46221	0.182085	0.729387	up	no
7465	i	chr1	+	140421614	140421979	MSTRG.2033.1	1	366	MSTRG.2033	Kcnt2	0	0	4.12568	0.67994	14.4399	2.2496	7.01366	0.97122	0	0	5.77596	0.944327	0	0	0	0	0	0	0	0	1.38794	0.472948	0.37467	0.8448	up	no
7468	i	chr1	+	140457002	140457465	MSTRG.2034.1	1	464	MSTRG.2034	Kcnt2	0	0	0	0	0	0	0	0	0	0	0.325431	0.053206	1.30172	0.23283	0	0	8.78664	1.74574	0	0	0.595994	-0.74663	0.0337069	0.600063	down	no
7469	i	chr1	+	140463077	140463370	MSTRG.2035.1	1	294	MSTRG.2035	Kcnt2	12.3265	1.6825	6.16326	1.01575	0	0	0	0	0	0	0	0	0	0	1.02721	0.167689	0	0	0	0	1.51294	0.597359	0.178933	0.726037	up	no
7470	i	chr1	+	140486991	140487365	MSTRG.2036.1	1	375	MSTRG.2036	Kcnt2	0	0	0	0	0	0	12.04	1.66725	0	0	0	0	0	0	4.02667	0.65734	0	0	0	0	1.3529	0.436057	0.289827	0.79953	up	no
7471	i	chr1	+	140489526	140489815	MSTRG.2037.1	1	290	MSTRG.2037	Kcnt2	2.08276	0.284284	4.61034	0.759816	0	0	0	0	0	0	1.56207	0.255387	0.52069	0.093132	0	0	0.52069	0.103451	10.3655	1.7158	0.992641	-0.010656	0.979457	0.995194	down	no
7473	i	chr1	+	140520444	140520857	MSTRG.2038.1	1	414	MSTRG.2038	Kcnt2	0	0	0	0	7.28744	1.13532	4.74155	0.656588	0	0	0	0	0	0	4.37681	0.7145	0.729469	0.144931	0	0	1.04066	0.0575021	0.877849	0.990174	up	no
7474	i	chr1	+	140526375	140526851	MSTRG.2039.1	1	477	MSTRG.2039	Kcnt2	0	0	0	0	0	0	0	0	0	0	1.26625	0.207022	0	0	4.74843	0.775165	1.26625	0.251579	0	0	0.821051	-0.284456	0.20226	0.742279	down	no
7475	i	chr1	+	140532529	140533294	MSTRG.2040.1	1	766	MSTRG.2040	Kcnt2	0	0	2.56266	0.422344	0	0	0	0	0	0	1.13838	0.186117	0	0	0	0	1.77415	0.352489	0	0	0.918724	-0.122297	0.498577	0.912586	down	no
7476	i	chr1	+	140542991	140543196	MSTRG.2041.1	1	206	MSTRG.2041	Kcnt2	0	0	0	0	0	0	0	0	0	0	0	0	0.73301	0.131108	10.2621	1.67526	0	0	0	0	0.825185	-0.277211	0.477001	0.902914	down	no
7478	i	chr1	+	140553449	140554337	MSTRG.2043.1	1	889	MSTRG.2043	Kcnt2	9.43869	1.28832	0	0	0	0	0	0	6.92801	0.989897	0	0	0	0	5.17885	0.84543	0	0	0	0	1.30608	0.385244	0.392928	0.856061	up	no
7479	i	chr1	+	140556612	140556918	MSTRG.2044.1	1	307	MSTRG.2044	Kcnt2	0	0	0	0	0	0	4.91857	0.681101	0	0	0	0	0.491857	0.087975	0	0	1.96743	0.39089	0	0	1.03076	0.0437042	0.857559	0.985182	up	no
7480	x	chr1	+	140569850	140570262	MSTRG.2045.1	1	413	MSTRG.2045	4930590L20Rik	0	0	4.23019	0.697164	4.38741	0.683518	12.431	1.72139	0	0	0.731235	0.119552	0	0	0	0	0	0	0	0	1.59581	0.67429	0.102152	0.662394	up	no
7500	x	chr1	-	143643974	143644827	MSTRG.2019.1	1	854	MSTRG.2019	B3galt2	36.0711	4.92348	0	0	0	0	0	0	0	0	22.5995	3.69486	0	0	24.548	4.00738	0	0	13.2073	2.18619	1.21718	0.283543	0.711292	0.941453	up	no
7502	i	chr1	-	143657106	143657717	MSTRG.2020.1	1	612	MSTRG.2020	Cdc73	27.0408	3.69091	0	0	0	0	3.45911	0.479002	24.6939	3.52834	3.54001	0.578766	0	0	0	0	15.5392	3.08734	18.1144	2.99847	1.07117	0.0991918	0.916017	0.994297	up	no
7516	i	chr1	+	143740916	143741217	MSTRG.2051.1	1	302	MSTRG.2051	Glrx2	5.5	0.750716	3.90728	0.643947	0	0	0	0	0	0	3	0.490478	4	0.71545	0	0	0	0	0.5	0.082765	1.11669	0.159231	0.630105	0.927517	up	no
7530	i	chr1	+	143789217	143790226	MSTRG.2055.1	1	1010	MSTRG.2055	Uchl5	10.1535	1.38589	11.1505	1.83768	16.4921	2.56932	10.3158	1.42849	15.5277	2.21865	0	0	0	0	5.99559	0.978761	4.81221	0.956093	2.82475	0.467581	1.61369	0.69036	0.0320984	0.595637	up	no
7533	i	chr1	+	143798633	143798939	MSTRG.2056.1	1	307	MSTRG.2056	Uchl5	0	0	0	0	1.17091	0.182417	0.999087	0.138349	19.1531	2.73666	2.45928	0.402075	3.443	0.615823	4.42671	0.722646	0	0	3.443	0.569918	0.954157	-0.067701	0.899676	0.994297	down	no
7535	i	chr1	+	143803663	143804604	MSTRG.2058.1	1	942	MSTRG.2058	Uchl5	0	0	3.82696	0.630709	0	0	0	0	0	0	0	0	1.60297	0.286712	0	0	2.24416	0.445871	0	0	0.852711	-0.229871	0.306811	0.813791	down	no
7540	i	chr1	-	144003106	144003921	MSTRG.2049.1	1	816	MSTRG.2049	Rgs2	14.8606	2.02838	8.31168	1.36982	2.71669	0.423236	10.2296	1.41656	0	0	8.4382	1.37959	0.756103	0.135238	11.4657	1.87173	5.13616	1.02045	4.20753	0.696472	1.29189	0.369483	0.417663	0.869755	up	no
7608	i	chr1	-	149894571	149895082	MSTRG.2068.1	1	512	MSTRG.2068	Pla2g4a	11.7969	1.6102	0	0	11.3411	1.76684	0	0	0	0	0	0	0	0	6.7832	1.10733	0	0	0	0	1.20811	0.272752	0.632316	0.927517	up	no
7609	i	chr1	-	149899664	149899967	MSTRG.2069.1	1	304	MSTRG.2069	Pla2g4a	0	0	0	0	0	0	0	0	0	0	0	0	0	0	0	0	0.496711	0.098687	0	0	0.957879	-0.0620851	0.0677788	0.60017	down	no
7673	u	chr1	-	151014355	151014651	MSTRG.2074.1	1	297	MSTRG.2074	.	0	0	4.0202	0.662556	0	0	0	0	0	0	0	0	0.508417	0.090937	0	0	0	0	0	0	1.05743	0.0805689	0.694675	0.935476	up	no
7674	u	chr1	-	151017138	151018314	MSTRG.2075.1	1	1177	MSTRG.2075	.	0	0	0	0	11.7672	1.83322	0	0	0	0	0	0	0.384877	0.06884	0	0	0.128292	0.025489	0.769754	0.127417	0.947654	-0.0775675	0.831104	0.978107	down	no
7675	u	chr1	-	151020745	151022142	MSTRG.2076.1	1	1398	MSTRG.2076	.	0	0	0	0	0	0	0	0	0	0	3.99428	0.653035	0.75608	0.135234	0	0	2.70029	0.536495	3.34621	0.553897	0.754497	-0.406413	0.0705322	0.604299	down	no
7676	u	chr1	-	151022847	151023769	MSTRG.2077.1	1	923	MSTRG.2077	.	0	0	9.5558	1.57486	0	0	11.9426	1.65376	0	0	0	0	0	0	0	0	0.490791	0.097511	0	0	1.62634	0.70163	0.155845	0.701794	up	no
7677	u	chr1	-	151024130	151024797	MSTRG.2078.1	1	668	MSTRG.2078	.	16.9207	2.30957	0	0	14.015	2.1834	0	0	9.63594	1.37681	0	0	0.452096	0.080863	0	0	0.226048	0.044911	0	0	1.5832	0.662844	0.225002	0.742279	up	no
7678	u	chr1	-	151026892	151033371	MSTRG.2079.1	1	6480	MSTRG.2079	.	9.07539	1.23873	8.44151	1.39122	3.73551	0.581958	14.713	2.03739	7.81991	1.11733	5.00334	0.81801	0	0	3.70115	0.604201	0	0	2.06589	0.341967	2.26816	1.18152	0.000135329	0.205832	up	yes
7682	u	chr1	-	151067784	151072152	MSTRG.2083.1	1	4369	MSTRG.2083	.	12.3227	1.68198	5.55108	0.914855	0	0	0	0	6.30225	0.900486	1.8444	0.301546	0.924697	0.165394	0	0	0	0	2.67052	0.442051	1.54051	0.623408	0.148377	0.692596	up	no
7690	u	chr1	-	151169193	151169552	MSTRG.2090.1	1	360	MSTRG.2090	.	10.4861	1.43129	0	0	5.87222	0.914838	0	0	11.7444	1.67809	1.67778	0.274305	1.67778	0.300091	0	0	0	0	0	0	1.41442	0.500209	0.276843	0.788293	up	no
7691	u	chr1	-	151176835	151177149	MSTRG.2091.1	1	315	MSTRG.2091	.	0	0	0.933333	0.15382	10.0667	1.56829	14.8603	2.05779	16.7778	2.39726	1.41905	0.232004	0	0	2.39683	0.391274	0.95873	0.190481	0.95873	0.158698	1.57912	0.659122	0.228924	0.743548	up	no
7697	u	chr1	-	151320888	151321095	MSTRG.2095.1	1	208	MSTRG.2095	.	0	0	4.97596	0.820072	1.45192	0.226196	0	0	0	0	0	0	0	0	10.8894	1.77766	0	0	0	0	0.927634	-0.108372	0.817374	0.9743	down	no
7698	u	chr1	-	151327465	151328183	MSTRG.2097.1	1	719	MSTRG.2097	.	0	0	6.0904	1.00374	0	0	12.1725	1.68559	8.19054	1.17029	4.20028	0.686715	3.57024	0.638581	0	0	1.26008	0.250354	1.68011	0.278108	1.39336	0.478566	0.292349	0.801461	up	no
7715	i	chr1	-	151396119	151396706	MSTRG.2103.1	1	588	MSTRG.2103	Swt1	0	0	0	0	0	0	24.6378	3.41173	0	0	0	0	0	0	11.0374	1.80182	0	0	0	0	1.5131	0.597504	0.374799	0.844858	up	no
7716	i	chr1	-	151397969	151398915	MSTRG.2104.1	1	947	MSTRG.2104	Swt1	0	0	0	0	2.26821	0.353366	0	0	3.22471	0.460757	0	0	3.01994	0.540155	0	0	0	0	10.2005	1.68848	0.838811	-0.253582	0.554311	0.920441	down	no
7722	i	chr1	-	151426016	151426482	MSTRG.2106.1	1	467	MSTRG.2106	Swt1	6.46681	0.88268	0	0	9.3212	1.45216	0	0	12.1756	1.73969	0	0	7.11349	1.27234	0	0	3.88009	0.770898	0	0	0.864483	-0.210091	0.626103	0.927517	down	no
7733	i	chr1	+	151443734	151444172	MSTRG.2109.1	1	439	MSTRG.2109	Trmt1l	43.6765	5.96158	17.1982	2.83438	59.041	9.19805	54.6446	7.56695	60.707	8.67402	32.3326	5.28614	0	0	21.6993	3.54234	0	0	6.46242	1.06972	5.09691	2.34962	0.0120894	0.530221	up	yes
7736	i	chr1	-	151467167	151467616	MSTRG.2112.1	1	450	MSTRG.2112	Rnf2	0	0	0	0	9.70889	1.51256	0	0	0	0	0	0	0	0	0	0	0	0	0	0	0.989748	-0.014867	0.962775	0.994297	down	no
7768	i	chr1	-	151940159	151940384	MSTRG.2121.1	1	226	MSTRG.2121	1700025G04Rik	0	0	0	0	0	0	0	0	0	0	0	0	0	0	0	0	0	0	10.1416	1.67874	0.898498	-0.154413	0.689331	0.934186	down	no
7769	i	chr1	-	151965371	151966481	MSTRG.2122.1	1	1111	MSTRG.2122	1700025G04Rik	0	0	0	0	0	0	0	0	0	0	8.15482	1.33325	1.22322	0.218788	10.324	1.68536	0	0	0	0	0.803226	-0.316123	0.424292	0.873294	down	no
7771	i	chr1	-	151973539	151974169	MSTRG.2124.1	1	631	MSTRG.2124	1700025G04Rik	0	0	0	0	0	0	0	0	0	0	0	0	3.82884	0.684836	0	0	0	0	0	0	0.871302	-0.198756	0.350216	0.828549	down	no
7773	i	chr1	-	152059297	152059641	MSTRG.2126.1	1	345	MSTRG.2126	1700025G04Rik	0	0	10.351	1.70591	0	0	0	0	0	0	7.59492	1.24171	0	0	11.3797	1.8577	3.9913	0.792995	5.4035	0.89444	0.698611	-0.517438	0.340922	0.828549	down	no
7775	i	chr1	-	152088019	152088424	MSTRG.2128.1	1	406	MSTRG.2128	1700025G04Rik	0	0	5.2069	0.858132	0	0	0	0	0	0	0	0	0	0	2.50739	0.409323	3.34729	0.665042	0	0	0.824728	-0.27801	0.364746	0.838139	down	no
7783	i	chr1	-	152376633	152378630	MSTRG.2130.1	1	1998	MSTRG.2130	Tsen15	0	0	7.99199	1.31713	0	0	11.0966	1.53661	11.9449	1.70673	8.57858	1.40254	0	0	4.45896	0.72791	0	0	0	0	1.69599	0.762124	0.177459	0.724205	up	no
7784	i	chr1	-	152381503	152382143	MSTRG.2131.1	1	641	MSTRG.2131	Tsen15	0	0	0	0	0	0	0	0	0	0	0	0	0	0	0	0	9.18721	1.82532	0	0	0.621944	-0.685145	0.0677788	0.60017	down	no
7807	i	chr1	-	152635742	152636005	MSTRG.2135.1	1	264	MSTRG.2135	Rgl1	0	0	0	0	1.14394	0.178215	0	0	1.14394	0.16345	0	0	0.57197	0.102304	1.71591	0.280116	0	0	0	0	0.953134	-0.0692485	0.558896	0.920441	down	no
7809	i	chr1	-	152639597	152640308	MSTRG.2137.1	1	712	MSTRG.2137	Rgl1	6.19944	0.846185	2.75702	0.454376	1.06039	0.1652	3.39326	0.469883	11.6025	1.65781	0	0	2.33286	0.417262	2.54494	0.415454	0	0	4.0014	0.662351	1.39873	0.484115	0.181703	0.728982	up	no
7923	j	chr1	-	153897865	153900216	MSTRG.2156.4	2	454	MSTRG.2156	Teddm2	0	0	0	0	0	0	0	0	0	0	0	0	0	0	0	0	0	0	0.230176	0.038101	0.995946	-0.00585986	0.689331	0.934186	down	no
7940	x	chr1	+	154117594	154148656	MSTRG.2164.3	3	8432	MSTRG.2164	A830008E24Rik	0	0	0	0	0	0	0	0	0	0	0	0	0	0	6.99473	1.14187	0	0	1.07853	0.178529	0.868153	-0.203979	0.492015	0.910176	down	no
7942	u	chr1	+	154158744	154159972	MSTRG.2166.1	1	1229	MSTRG.2166	.	0	0	0	0	6.00814	0.936013	1.8332	0.253853	0	0	0	0	0	0	4.65907	0.760578	0	0	0.982913	0.162701	0.973441	-0.038835	0.906928	0.994297	down	no
7945	u	chr1	+	154208251	154209184	MSTRG.2169.1	1	934	MSTRG.2169	.	0	0	0	0	0	0	0	0	2.88865	0.41274	0	0	0	0	0	0	9.53533	1.89449	0	0	0.643264	-0.636516	0.0985458	0.656546	down	no
8002	u	chr1	+	155247977	155248447	MSTRG.2183.1	1	471	MSTRG.2183	.	0	0	0	0	0	0	0	0	0	0	2.24416	0.366904	10.9002	1.94964	0	0	0	0	0	0	0.749678	-0.415657	0.33731	0.828549	down	no
8004	u	chr1	+	155251475	155252432	MSTRG.2175.1	1	958	MSTRG.2175	.	12.7537	1.7408	0	0	5.79019	0.902058	6.72338	0.931024	10.1952	1.45672	0.47286	0.077309	0	0	4.88622	0.797659	5.20146	1.03343	0	0	1.32901	0.410349	0.385231	0.850682	up	no
8023	i	chr1	+	155572824	155573941	MSTRG.2187.1	1	1118	MSTRG.2187	Acbd6	0	0	0	0	0	0	0	0	0	0	0	0	10.1297	1.81182	8.50895	1.38906	0	0	6.21288	1.02842	0.611948	-0.708519	0.136709	0.687231	down	no
8025	i	chr1	+	155627399	155628506	MSTRG.2189.1	1	1108	MSTRG.2189	Acbd6	0	0	0	0	0	0	0	0	0	0	0	0	7.50165	1.34176	7.08664	1.15687	5.58755	1.11014	0	0	0.501154	-0.996673	0.0162043	0.553153	down	no
8026	i	chr1	+	155635878	155638000	MSTRG.2190.1	1	2123	MSTRG.2190	Acbd6	5.56026	0.758942	0.685257	0.112935	0	0	0	0	0	0	0	0	5.86474	1.04898	4.02856	0.657649	4.50454	0.894965	5.17018	0.855819	0.653692	-0.613317	0.0968934	0.654193	down	no
8054	i	chr1	-	155936398	155936669	MSTRG.2196.1	1	272	MSTRG.2196	Cep350	0	0	9.21324	1.5184	0	0	0	0	0	0	0	0	5.55147	0.99295	0	0	0	0	0	0	0.961855	-0.0561093	0.901444	0.994297	down	no
8057	i	chr1	-	155964770	155968196	MSTRG.2198.1	1	3427	MSTRG.2198	Cep350	8.23548	1.12409	9.02539	1.48744	7.75926	1.20882	8.07715	1.11849	13.464	1.92378	3.83017	0.626205	0	0	6.80858	1.11148	6.63279	1.31781	7.78582	1.28879	1.24409	0.315092	0.362189	0.83627	up	no
8091	i	chr1	-	156258570	156259058	MSTRG.2205.1	1	489	MSTRG.2205	Tdrd5	0	0	1.54397	0.254456	8.01227	1.24824	0	0	0	0	0	0	0	0	0	0	0	0	0	0	1.02644	0.0376447	0.885981	0.992479	up	no
8093	i	chr1	-	156266404	156266943	MSTRG.2206.1	1	540	MSTRG.2206	Tdrd5	2.33148	0.318233	0	0	18.4444	2.87348	0	0	0	0	10.0667	1.64583	0	0	6.52621	1.06538	4.47407	0.888912	0	0	0.712703	-0.488628	0.447648	0.886839	down	no
8095	i	chr1	-	156267636	156268503	MSTRG.2207.1	1	868	MSTRG.2207	Tdrd5	0	0	0	0	0	0	0	0	0	0	0	0	0	0	0	0	9.73157	1.93347	0	0	0.611352	-0.709925	0.0677788	0.60017	down	no
8096	i	chr1	-	156282232	156282516	MSTRG.2208.1	1	285	MSTRG.2208	Tdrd5	0	0	3.17895	0.523912	12.186	1.89846	0	0	0	0	3.17895	0.519735	1.05965	0.189531	0	0	0	0	15.3298	2.53754	0.875527	-0.191776	0.760014	0.956692	down	no
8099	i	chr1	-	156299061	156299416	MSTRG.2210.1	1	356	MSTRG.2210	Tdrd5	0	0	1.69663	0.279616	0.848315	0.13216	2.54494	0.352412	0	0	0	0	1.69663	0.303463	0	0	13.5225	2.68665	0	0	0.599598	-0.737933	0.107605	0.672389	down	no
8132	i	chr1	+	156588299	156589475	MSTRG.2223.1	1	1177	MSTRG.2223	Abl2	0	0	11.661	1.92181	0	0	0	0	0	0	0	0	8.94987	1.6008	0	0	0	0	0	0	0.917454	-0.124292	0.825842	0.976836	down	no
8133	i	chr1	+	156589774	156592812	MSTRG.2224.1	1	3039	MSTRG.2224	Abl2	0	0	0	0	1.78118	0.277491	0	0	0	0	0	0	9.43764	1.68804	0	0	0	0	5.10925	0.845732	0.718603	-0.476733	0.274586	0.786691	down	no
8134	i	chr1	+	156597825	156605101	MSTRG.2225.1	1	7277	MSTRG.2225	Abl2	14.7393	2.01183	0	0	16.8508	2.62521	0	0	21.5456	3.0785	3.78192	0.618316	12.1922	2.18074	11.69	1.90835	4.0448	0.803623	10.3602	1.71492	0.723474	-0.466986	0.479658	0.903961	down	no
8141	i	chr1	+	156637201	156638979	MSTRG.2228.1	1	1779	MSTRG.2228	Abl2	0	0	8.77459	1.44611	16.0287	2.49712	12.8932	1.78539	15.6936	2.24236	16.7049	2.73113	7.7701	1.38978	12.5913	2.0555	11.0343	2.1923	9.45419	1.56495	0.68636	-0.542962	0.253387	0.768286	down	no
8142	u	chr1	+	156652658	156653577	MSTRG.2229.1	1	920	MSTRG.2229	.	0	0	0	0	0	0	0	0	7.55073	1.07887	10.6293	1.73782	0	0	5.80661	0.94791	5.08478	1.01025	0	0	0.711408	-0.491251	0.341252	0.828549	down	no
8177	i	chr1	-	156865755	156867457	MSTRG.2236.1	1	1703	MSTRG.2236	Ralgps2	0	0	0	0	5.4941	0.85593	4.96535	0.68758	12.6776	1.81142	6.83075	1.11678	5.02801	0.899322	0	0	3.36935	0.669424	0	0	0.925256	-0.112075	0.819856	0.974793	down	no
8181	i	chr1	-	156925125	156925822	MSTRG.2238.1	1	698	MSTRG.2238	Ralgps2	0	0	5.1318	0.845756	0	0	0	0	6.33465	0.905116	0	0	0	0	0	0	9.08596	1.8052	0	0	0.745953	-0.422844	0.312417	0.817252	down	no
8192	x	chr1	-	157133967	157134362	MSTRG.2255.1	1	396	MSTRG.2255	Gm30694	0	0	0	0	0	0	0	0	6.48232	0.926216	0	0	0	0	0	0	5.33838	1.06063	0	0	0.782185	-0.354418	0.291553	0.801176	down	no
8223	u	chr1	+	157497263	157497649	MSTRG.2242.1	1	387	MSTRG.2242	.	0	0	2.34109	0.385827	12.0956	1.88438	0	0	0	0	0	0	1.56072	0.279155	0	0	2.73127	0.54265	0.780362	0.129173	0.788454	-0.342901	0.257296	0.771796	down	no
8228	i	chr1	+	157531402	157531809	MSTRG.2245.1	1	408	MSTRG.2245	Sec16b	13.3235	1.81858	6.64219	1.09468	5.17402	0.806065	4.20819	0.582731	4.45186	0.636096	1.60632	0.262622	2.59069	0.463376	6.29167	1.02709	0	0	0	0	1.61887	0.694983	0.0641811	0.60017	up	no
8231	i	chr1	+	157541853	157542204	MSTRG.2246.1	1	352	MSTRG.2246	Sec16b	0	0	0	0	0	0	0	0	0	0	0	0	0.857955	0.153456	0	0	1.71591	0.340918	1.28693	0.213026	0.824635	-0.278172	0.0182377	0.560396	down	no
8288	u	chr1	+	159353452	159354311	MSTRG.2253.1	1	860	MSTRG.2253	.	0	0	0	0	0	0	0	0	0	0	0	0	0	0	0	0	10.1837	2.02331	0	0	0.602977	-0.729824	0.0677788	0.60017	down	no
8316	i	chr1	-	160089461	160089721	MSTRG.2272.1	1	261	MSTRG.2272	Tnn	0	0	0	0	0	0	0	0	0	0	0	0	0	0	0	0	9.83525	1.95407	0	0	0.609399	-0.714542	0.0677788	0.60017	down	no
8320	i	chr1	+	160197838	160198107	MSTRG.2263.1	1	270	MSTRG.2263	Mrps14	0	0	0	0	0	0	4.53423	0.62788	0	0	0	0	0	0	10.6259	1.73465	0	0	0	0	1.02804	0.0398965	0.925841	0.994297	up	no
8346	x	chr1	-	160361620	160362231	MSTRG.2283.1	1	612	MSTRG.2283	Gm36975	0	0	0	0	0	0	0	0	0	0	12.8301	2.09762	0	0	9.77778	1.59619	0	0	0	0	0.849071	-0.236042	0.606212	0.927517	down	no
8347	x	chr1	-	160369630	160374888	MSTRG.2284.1	1	5259	MSTRG.2284	Gm36975	7.78349	1.0624	0	0	0	0	4.90759	0.679581	5.80283	0.829127	0	0	0	0	5.99734	0.979045	0	0	0	0	1.5114	0.595883	0.142823	0.687231	up	no
8348	x	chr1	-	160375416	160375670	MSTRG.2285.1	1	255	MSTRG.2285	Gm36975	6.3451	0.866067	0	0	2.31372	0.360457	13.0039	1.80072	0	0	0	0	0	0	2.79608	0.45645	0	0	0.592157	0.09802	1.71203	0.775706	0.0567192	0.60017	up	no
8349	x	chr1	-	160376394	160376803	MSTRG.2286.1	1	410	MSTRG.2286	Gm36975	0	0	0	0	0	0	0	0	0	0	1.47317	0.240853	0	0	12.8902	2.10429	4.00732	0.796176	0	0	0.635578	-0.65386	0.154409	0.700418	down	no
8350	x	chr1	-	160378259	160383488	MSTRG.2287.1	1	5230	MSTRG.2287	Gm36975	0	0	7.16603	1.18101	0	0	8.90478	1.23309	8.80172	1.25762	0	0	7.47916	1.33774	6.13824	1.00205	6.6088	1.31304	5.39006	0.892215	0.779959	-0.358531	0.469731	0.899126	down	no
8351	x	chr1	-	160383763	160384440	MSTRG.2288.1	1	678	MSTRG.2288	Gm36975	0	0	0	0	0	0	0	0	0	0	0	0	0	0	0	0	10.7198	2.12981	0	0	0.593507	-0.752662	0.0677788	0.60017	down	no
8354	x	chr1	-	160398270	160399389	MSTRG.2291.1	1	1120	MSTRG.2291	Gm36975	0	0	4.71875	0.777682	8.87455	1.38257	5.25893	0.728233	0	0	0	0	0	0	3.775	0.616256	0	0	0	0	1.24096	0.311455	0.428999	0.876699	up	no
8355	x	chr1	-	160400403	160401065	MSTRG.2292.1	1	663	MSTRG.2292	Gm36975	0	0	0	0	9.11011	1.41927	0	0	0	0	0	0	5.61991	1.00519	3.64404	0.594878	0	0	0	0	0.763888	-0.388566	0.360815	0.835068	down	no
8356	x	chr1	-	160407569	160410189	MSTRG.2293.1	1	2621	MSTRG.2293	Gm36975	0	0	0	0	0	0	0	0	0	0	0	0	0	0	0	0	9.56353	1.90009	0	0	0.61456	-0.702375	0.0677788	0.60017	down	no
8357	x	chr1	-	160415475	160416707	MSTRG.2294.1	1	1233	MSTRG.2294	Gm36975	0	0	6.22466	1.02587	11.1444	1.73619	9.42985	1.3058	7.59286	1.08489	11.1273	1.81924	0	0	6.73317	1.09917	7.59286	1.50856	6.48824	1.074	0.897989	-0.15523	0.753606	0.954449	down	no
8361	i	chr1	-	160459936	160460875	MSTRG.2296.1	1	940	MSTRG.2296	Rabgap1l	0	0	0	0	0	0	0	0	0	0	0	0	0	0	0	0	9.95957	1.97877	0	0	0.607083	-0.720035	0.0677788	0.60017	down	no
8362	i	chr1	-	160470404	160470805	MSTRG.2297.1	1	402	MSTRG.2297	Rabgap1l	1.87811	0.25635	0	0	0	0	0	0	0	0	0.751244	0.122823	0	0	0.751244	0.122638	7.51244	1.49258	0.751244	0.124353	0.688267	-0.538959	0.111653	0.679237	down	no
8363	i	chr1	-	160473319	160473652	MSTRG.2298.1	1	334	MSTRG.2298	Rabgap1l	0	0	1.80838	0.298034	0	0	0	0	5.40719	0.772597	6.78144	1.10872	0.452096	0.080863	1.3473	0.219943	0	0	1.35629	0.224506	1.03457	0.0490259	0.881602	0.991207	up	no
8366	i	chr1	-	160477732	160478588	MSTRG.2301.1	1	857	MSTRG.2301	Rabgap1l	9.65344	1.31764	2.6266	0.432882	6.87165	1.07054	2.64294	0.365983	8.28121	1.18325	8.10152	1.32454	3.70012	0.661812	4.3979	0.717943	5.28588	1.0502	4.2287	0.699976	0.939914	-0.0893996	0.727306	0.946772	down	no
8369	i	chr1	-	160489808	160490619	MSTRG.2304.1	1	812	MSTRG.2304	Rabgap1l	0	0	0	0	0	0	4.56977	0.632801	0	0	0	0	0	0	7.41503	1.21048	9.85591	1.95818	0	0	0.648842	-0.624061	0.224759	0.742279	down	no
8371	i	chr1	-	160496820	160502333	MSTRG.2306.1	1	5514	MSTRG.2306	Rabgap1l	0	0	0	0	2.55985	0.398801	8.82626	1.22222	9.55332	1.36501	0	0	0	0	0	0	0	0	1.14962	0.190296	1.49415	0.579321	0.155163	0.700998	up	no
8395	i	chr1	-	160750488	160754216	MSTRG.2318.1	1	3729	MSTRG.2318	Rabgap1l	0	0	0	0	0	0	0	0	8.22308	1.17494	0	0	11.0451	1.97555	8.47573	1.38363	0	0	5.33333	0.882825	0.672381	-0.572649	0.310212	0.815555	down	no
8430	j	chr1	+	161035100	161038556	MSTRG.2332.5	11	1141	MSTRG.2332	Gas5	14.1705	1.93418	20.7435	3.41866	22.2208	3.4618	16.3087	2.25835	29.8361	4.26308	0	0	32.3146	5.77988	19.8076	3.23352	13.2977	2.642	3.78012	0.625722	0.876917	-0.189488	0.735247	0.949136	down	no
8516	u	chr1	-	161807378	161807601	MSTRG.2326.1	1	224	MSTRG.2326	.	0	0	10.0134	1.65027	0	0	0.674107	0.093347	0	0	0	0	0	0	0	0	0	0	0	0	1.20453	0.268474	0.488743	0.908322	up	no
8654	i	chr1	-	163251678	163252122	MSTRG.2348.1	1	445	MSTRG.2348	Prrx1	0	0	0	0	14.591	2.27315	0	0	0	0	0	0	0	0	0	0	0	0	0	0	0.986825	-0.0191344	0.962775	0.994297	down	no
8658	i	chr1	-	163291395	163291675	MSTRG.2350.1	1	281	MSTRG.2350	Prrx1	0	0	0	0	12.3594	1.92549	0	0	0	0	0	0	1.6121	0.288344	0	0	0	0	0	0	0.924118	-0.113852	0.76267	0.957647	down	no
8734	i	chr1	+	164508913	164509558	MSTRG.2375.1	1	646	MSTRG.2375	Gm26685	0	0	0	0	0	0	0	0	0	0	0	0	0	0	0	0	5.37152	1.06722	0	0	0.717449	-0.479052	0.0677788	0.60017	down	no
8736	u	chr1	+	164519074	164519389	MSTRG.2377.1	1	316	MSTRG.2377	.	0	0	14.307	2.35788	0	0	7.93671	1.09904	4.77848	0.682765	0	0	0	0	0	0	1.91139	0.379757	0	0	1.48952	0.574847	0.251872	0.766639	up	no
8737	u	chr1	+	164541722	164542051	MSTRG.2378.1	1	330	MSTRG.2378	.	0	0	0	0	0	0	0	0	0	0	1.37273	0.224431	0	0	0	0	0	0	0	0	0.998414	-0.00229053	0.974614	0.994297	down	no
8738	u	chr1	+	164558302	164558599	MSTRG.2379.1	1	298	MSTRG.2379	.	0	0	0	0	0	0	0	0	0	0	0	0	10.1342	1.81263	0	0	0	0	0	0	0.761017	-0.394	0.350216	0.828549	down	no
8739	u	chr1	+	164568945	164574820	MSTRG.2380.1	1	5876	MSTRG.2380	.	7.87168	1.07444	10.4061	1.71499	0	0	0	0	11.2811	1.61189	0	0	0	0	0	0	5.18819	1.03079	0	0	1.22109	0.288166	0.566037	0.920441	up	no
8747	x	chr1	-	164795462	164796789	MSTRG.2391.1	1	1328	MSTRG.2391	Dpt	8.3878	1.14488	10.1355	1.67041	9.92922	1.54688	0	0	4.6619	0.666108	0	0	2.16039	0.386413	2.61521	0.426924	1.59187	0.316273	2.04669	0.338788	1.1762	0.234132	0.466497	0.897302	up	no
8753	x	chr1	-	164809054	164811234	MSTRG.2395.1	1	2181	MSTRG.2395	Dpt	0	0	0	0	6.87444	1.07097	4.91563	0.680695	0	0	0.692343	0.113193	0	0	0	0	1.24622	0.247599	1.44383	0.238997	1.07242	0.10087	0.753255	0.954419	up	no
8754	i	chr1	-	164825052	164825503	MSTRG.2396.1	1	452	MSTRG.2396	Gm32569	0	0	0	0	2.14203	0.333709	0	0	0	0	0	0	0	0	0	0	0	0	0	0	0.996784	-0.00464686	0.962775	0.994297	down	no
8755	i	chr1	-	164827183	164827759	MSTRG.2397.1	1	577	MSTRG.2397	Gm32569	0	0	12.792	2.10821	0	0	13.0572	1.8081	0	0	0	0	3.14038	0.561696	0	0	7.04506	1.39972	5.14038	0.850886	0.995371	-0.00669428	0.991526	0.997745	down	no
8756	i	chr1	-	164843148	164843472	MSTRG.2398.1	1	325	MSTRG.2398	Gm32569	0	0	0	0	11.1508	1.73719	0	0	0	0	0	0	0	0	0	0	0	0	0	0	0.9888	-0.0162488	0.962775	0.994297	down	no
8758	o	chr1	-	164857144	164899677	MSTRG.2393.5	3	6052	MSTRG.2393	Gm32569	1.69487	0.23134	3.52279	0.58058	0.297103	0.046286	0.884462	0.122476	0.097729	0.013964	0.582859	0.095293	0.080494	0.014397	0.815368	0.133106	0.868622	0.172578	1.02332	0.16939	1.07538	0.104852	0.536825	0.920441	up	no
8767	x	chr1	-	164885275	164897590	MSTRG.2393.11	2	8203	MSTRG.2393	Gm20743	17.4311	2.37924	14.3302	2.36171	15.947	2.48439	21.8253	3.02226	10.5158	1.50253	8.94005	1.46163	13.1416	2.35053	19.0921	3.11672	8.56989	1.70267	10.1919	1.68705	1.13647	0.184557	0.451735	0.889369	up	no
8768	j	chr1	-	164886646	164899677	MSTRG.2393.12	2	4338	MSTRG.2393	Gm32569	20.0617	2.7383	0	0	0.062427	0.009726	0	0	13.0361	1.86264	0	0	13.8445	2.47626	0	0	12.6424	2.51181	12.4026	2.053	0.639652	-0.644641	0.436505	0.880771	down	no
8804	i	chr1	-	165444568	165445190	MSTRG.2407.1	1	623	MSTRG.2407	Dcaf6	32.177	4.39196	13.8106	2.27608	29.1637	4.54344	17.6314	2.44151	33.6035	4.80138	12.565	2.05429	0	0	5.80738	0.948036	0	0	0	0	3.75867	1.91022	0.00536136	0.450968	up	yes
8819	i	chr1	+	165487777	165488101	MSTRG.2412.1	1	325	MSTRG.2412	Adcy10	0	0	0	0	0	0	0	0	0	0	0	0	10.6585	1.9064	0	0	0	0	0	0	0.754454	-0.406495	0.350216	0.828549	down	no
8820	i	chr1	+	165489631	165490116	MSTRG.2413.1	1	486	MSTRG.2413	Adcy10	0	0	0	0	12.4033	1.93232	0	0	10.8498	1.55025	0	0	0	0	8.69136	1.41884	5.28189	1.04941	0	0	0.696205	-0.522416	0.289922	0.799601	down	no
8821	i	chr1	+	165491330	165491632	MSTRG.2414.1	1	303	MSTRG.2414	Adcy10	0	0	0	0	0	0	0	0	0	0	0.9967	0.162953	9.967	1.78272	0	0	0	0	0	0	0.762265	-0.391635	0.339733	0.828549	down	no
8839	i	chr1	-	165593680	165599944	MSTRG.2420.1	1	6265	MSTRG.2420	Mpzl1	10.3676	1.41511	0.985505	0.162418	0	0	9.85245	1.36432	5.88614	0.841031	10.9778	1.79479	8.16435	1.4603	8.21213	1.3406	2.55483	0.507595	0.936013	0.154938	1.15907	0.212974	0.592295	0.925498	up	no
8846	u	chr1	+	165642938	165643315	MSTRG.2422.1	1	378	MSTRG.2422	.	4.79365	0.654304	0	0	12.7302	1.98324	3.59524	0.497852	12.3836	1.76941	0	0	0.798942	0.142901	0	0	0.399471	0.079367	4.79365	0.793492	1.36742	0.451452	0.326247	0.826829	up	no
8952	i	chr1	+	167013314	167013604	MSTRG.2445.1	1	291	MSTRG.2445	Fam78b	0	0	0	0	0	0	0	0	0	0	0	0	3.6323	0.649683	12.4536	2.03301	0	0	0	0	0.731858	-0.450364	0.321796	0.823821	down	no
8953	i	chr1	+	167052146	167052459	MSTRG.2446.1	1	314	MSTRG.2446	Fam78b	1.92357	0.262555	3.36624	0.554779	0	0	0	0	0	0	3.84713	0.628979	0	0	1.92357	0.314016	9.13694	1.81533	2.88535	0.477611	0.658828	-0.602026	0.133639	0.687231	down	no
8954	i	chr1	+	167059985	167060441	MSTRG.2447.1	1	457	MSTRG.2447	Fam78b	0	0	1.97593	0.325647	0	0	0	0	0	0	1.32166	0.216082	0	0	0	0	0	0	1.98249	0.328162	1.01142	0.0163804	0.917277	0.994297	up	no
8970	u	chr1	-	167305405	167308017	MSTRG.2451.1	1	2613	MSTRG.2451	.	0	0	0	0	0	0	0	0	10.7834	1.54077	1.38691	0.22675	4.31496	0.771785	0	0	6.93111	1.37708	5.9315	0.981839	0.605277	-0.724333	0.132506	0.687231	down	no
8991	i	chr1	-	168143082	168143434	MSTRG.2460.1	1	353	MSTRG.2460	Pbx1	0	0	0	0	0	0	0	0	0	0	0	0	0	0	0	0	0	0	11.932	1.9751	0.888315	-0.170857	0.689331	0.934186	down	no
8992	i	chr1	-	168143973	168144311	MSTRG.2461.1	1	339	MSTRG.2461	Pbx1	0	0	0	0	1.41898	0.221065	0	0	0	0	0	0	0	0	0	0	2.22714	0.442489	0	0	0.843871	-0.244905	0.0472383	0.60017	down	no
9009	u	chr1	-	169323806	169324112	MSTRG.2456.1	1	307	MSTRG.2456	.	3.443	0.469948	0	0	0	0	0	0	11.8046	1.68667	0.983713	0.16083	0.983713	0.175949	0	0	0	0	0	0	1.2375	0.307432	0.444577	0.885377	up	no
9034	j	chr1	+	169969421	169972393	MSTRG.2468.2	2	767	MSTRG.2468	3110045C21Rik	0	0	6.55373	1.0801	0	0	9.63533	1.33426	5.43669	0.776812	0.109942	0.017975	3.17676	0.568204	0.020563	0.003357	0	0	0	0	1.4926	0.577824	0.176458	0.723034	up	no
9104	i	chr1	-	170882648	170884852	MSTRG.2483.1	1	2205	MSTRG.2483	Dusp12	16.8903	2.30543	0.204543	0.03371	19.2829	3.00409	19.8422	2.74765	20.2663	2.89572	10.8834	1.77937	0	0	0	0	0.648055	0.128756	0.593321	0.098212	2.74575	1.4572	0.0448011	0.60017	up	yes
9107	u	chr1	+	170898490	170898766	MSTRG.2486.1	1	277	MSTRG.2486	.	0	0	14.1733	2.33585	0	0	0	0	0	0	1.09025	0.178248	0	0	0	0	0	0	2.18051	0.360939	1.16423	0.219374	0.660921	0.934186	up	no
9183	i	chr1	-	171231588	171231935	MSTRG.2502.1	1	348	MSTRG.2502	Fcer1g	0	0	0	0	0	0	0	0	0	0	0	0	2.60345	0.465659	0	0	9.11207	1.81039	0	0	0.56358	-0.827308	0.0226611	0.574588	down	no
9292	i	chr1	-	171428803	171429563	MSTRG.2523.1	1	761	MSTRG.2523	Gm26641	0	0	0	0	0	0	0	0	0	0	4.36531	0.713696	0	0	0	0	0	0	0	0	0.995785	-0.00609354	0.974614	0.994297	down	no
9293	i	chr1	-	171435972	171436619	MSTRG.2524.1	1	648	MSTRG.2524	Gm26641	0	0	0	0	0	0	0	0	4.42747	0.632612	9.78704	1.60011	0	0	4.17284	0.681202	2.32407	0.461749	0	0	0.817228	-0.29119	0.476558	0.902731	down	no
9328	i	chr1	+	171703312	171704178	MSTRG.2530.1	1	867	MSTRG.2530	Cd48	6.6831	0.912202	5.30876	0.87492	0	0	0	0	0	0	0	0	0	0	10.9723	1.79119	0.696655	0.138412	0	0	1.09289	0.128154	0.799583	0.968954	up	no
9388	u	chr1	+	172141557	172142903	MSTRG.2534.1	1	1347	MSTRG.2534	.	4.29918	0.586812	0	0	0	0	9.64363	1.33541	8.07127	1.15325	0	0	0	0	0	0	0	0	1.79361	0.296897	1.74708	0.804943	0.0388152	0.60017	up	no
9408	i	chr1	+	172199666	172199938	MSTRG.2541.1	1	273	MSTRG.2541	Pea15a	15.4652	2.11091	21.5348	3.54908	14.381	2.24042	19.9121	2.75734	16.5604	2.36621	17.1245	2.79974	13.7985	2.46804	20.4542	3.33908	12.1575	2.41546	28.652	4.74276	0.950367	-0.0734441	0.741772	0.951236	down	no
9410	x	chr1	+	172200433	172209992	MSTRG.2542.1	1	9560	MSTRG.2542	Casq1	14.7837	2.01788	3.89184	0.641402	12.8496	2.00185	9.30669	1.28875	10.8377	1.54852	4.1136	0.672544	5.225	0.934556	10.3263	1.68573	7.34069	1.45845	8.96224	1.48352	1.0318	0.0451668	0.871277	0.988761	up	no
9411	u	chr1	+	172206869	172209301	MSTRG.2543.1	3	1027	MSTRG.2543	.	0	0	0	0	0	0	0	0	0	0	0	0	0	0	0.038948	0.006358	0	0	0	0	0.998973	-0.0014831	0.561088	0.920441	down	no
9484	u	chr1	+	172636338	172636583	MSTRG.2558.1	1	246	MSTRG.2558	.	13.5041	1.84322	0	0	0	0	0	0	0	0	4.91057	0.802842	0	0	4.91057	0.801634	0.613821	0.121954	2.45528	0.406423	1.17377	0.231148	0.571222	0.920441	up	no
9561	i	chr1	-	173793712	173795131	MSTRG.2566.3	1	1420	MSTRG.2566	Ifi203-ps	0	0	0.478377	0.07884	16.5929	2.58502	0	0	8.07254	1.15343	14.5484	2.37856	0	0	0	0	7.44366	1.47891	0	0	0.720522	-0.472886	0.487943	0.907966	down	no
9705	u	chr1	-	176727500	176727810	MSTRG.2576.1	1	311	MSTRG.2576	.	0	0	0	0	0	0	0	0	0	0	0	0	0	0	0	0	10.1961	2.02578	0	0	0.602753	-0.730362	0.0677788	0.60017	down	no
9719	x	chr1	-	176754670	176754979	MSTRG.2581.1	1	310	MSTRG.2581	Gm36992	0	0	0	0	16.0742	2.50421	0	0	5.47097	0.78171	0	0	0	0	0	0	0.974194	0.193554	0	0	0.9801	-0.0289997	0.938478	0.994297	down	no
9720	i	chr1	-	176761536	176761925	MSTRG.2577.11	1	390	MSTRG.2577	Cep170	0	0	0	0	6.96923	1.08574	0	0	0	0	7.74359	1.26602	2.70256	0.483387	8.89744	1.45248	1.13535	0.225571	14.5462	2.40782	0.612338	-0.7076	0.157721	0.704264	down	no
9721	i	chr1	-	176765627	176766493	MSTRG.2582.1	1	867	MSTRG.2582	Cep170	0	0	0	0	13.0784	2.0375	8.6471	1.19741	13.0277	1.86144	5.04383	0.824629	0	0	0	0	0	0	0	0	1.53323	0.616575	0.28069	0.79086	up	no
9726	i	chr1	-	176783291	176783983	MSTRG.2584.1	1	693	MSTRG.2584	Cep170	0	0	3.11544	0.513445	0	0	0	0	11.1039	1.58656	0	0	0	0	3.48196	0.568419	3.83952	0.762839	0	0	0.865156	-0.208968	0.607255	0.927517	down	no
9727	i	chr1	-	176784786	176785165	MSTRG.2585.1	1	380	MSTRG.2585	Cep170	0	0	0	0	0	0	14.3053	1.98093	0	0	0	0	2.78158	0.49752	5.16579	0.843298	3.97368	0.789494	0	0	0.95678	-0.0637414	0.900549	0.994297	down	no
9730	i	chr1	-	176788912	176789637	MSTRG.2586.1	1	726	MSTRG.2586	Cep170	6.65151	0.907891	0	0	3.95179	0.615653	13.9215	1.92779	4.55647	0.651044	0	0	0	0	0	0	0	0	0	0	2.00704	1.00507	0.0121595	0.530654	up	yes
9739	i	chr1	+	176829035	176829572	MSTRG.2603.1	1	538	MSTRG.2603	Sdccag8	9.65679	1.31809	1.92307	0.316934	3.20728	0.499665	0	0	12.0373	1.71993	10.9461	1.78961	4.52518	0.809384	0	0	0	0	0	0	1.32942	0.410801	0.462564	0.894801	up	no
9742	i	chr1	+	176875253	176875645	MSTRG.2606.1	1	393	MSTRG.2606	Sdccag8	8.76096	1.19582	0	0	0	0	0	0	14.6005	2.08617	0	0	0	0	0	0	1.5369	0.305352	9.20102	1.52304	1.20572	0.269895	0.653789	0.932861	up	no
9748	i	chr1	+	176959572	176963909	MSTRG.2612.1	1	4338	MSTRG.2612	Sdccag8	7.90571	1.07908	0	0	10.8114	1.68432	0	0	0	0	5.66298	0.925856	0	0	0	0	6.39625	1.27081	5.91563	0.979213	0.802362	-0.317675	0.563045	0.920441	down	no
9751	i	chr1	+	176994641	176997654	MSTRG.2615.1	1	3014	MSTRG.2615	Sdccag8	14.5617	1.98758	3.4655	0.571137	0	0	0	0	2.50066	0.357303	2.45388	0.401192	0	0	7.78278	1.27051	0	0	1.60319	0.265375	1.37026	0.454451	0.335169	0.828549	up	no
9806	x	chr1	+	177994619	177995544	MSTRG.2598.1	1	926	MSTRG.2598	Gm37313	0	0	0	0	0	0	10.5702	1.46372	0	0	0	0	0	0	0	0	0	0	3.04212	0.503561	1.36181	0.445522	0.218544	0.742279	up	no
9808	i	chr1	+	178101116	178101512	MSTRG.2600.1	1	397	MSTRG.2600	Gm16432	0	0	7.2267	1.19101	0	0	15.5945	2.15945	0	0	1.52141	0.24874	1.52141	0.272123	0.760705	0.124183	0.760705	0.151137	1.14106	0.188879	1.49887	0.583873	0.222943	0.742279	up	no
9841	u	chr1	+	178338216	178339138	MSTRG.2626.1	1	923	MSTRG.2626	.	2.94475	0.40194	0	0	0	0	0	0	0	0	0	0	0	0	0	0	8.76923	1.74228	0	0	0.706026	-0.502208	0.206139	0.742279	down	no
9844	u	chr1	-	178367563	178367885	MSTRG.2628.1	1	323	MSTRG.2628	.	2.33746	0.319049	0.934985	0.154092	0	0	2.33437	0.323252	13.5573	1.93711	0	0	0	0	0	0	0	0	0	0	1.43943	0.525499	0.189134	0.736565	up	no
9848	i	chr1	+	178406533	178406923	MSTRG.2630.1	1	391	MSTRG.2630	Efcab2	0	0	3.08951	0.509173	0	0	0	0	0	0	4.63427	0.75767	0	0	7.6266	1.24502	3.08951	0.613827	0	0	0.747803	-0.419271	0.266734	0.780855	down	no
9849	i	chr1	+	178423081	178423361	MSTRG.2631.1	1	281	MSTRG.2631	Efcab2	3.2242	0.440084	0	0	0	0	0	0	0	0	0	0	0.537367	0.096115	0	0	0	0	0	0	1.10287	0.141263	0.344458	0.828549	up	no
9851	i	chr1	+	178461091	178461440	MSTRG.2632.1	1	350	MSTRG.2632	Efcab2	0	0	10.7771	1.77615	0	0	0	0	0	0	3.45143	0.564284	0	0	0	0	2.15714	0.428583	0	0	0.991772	-0.0119202	0.978898	0.995139	down	no
9852	i	chr1	+	178465816	178466175	MSTRG.2633.1	1	360	MSTRG.2633	Efcab2	0	0	0	0	10.9056	1.69899	0	0	0	0	2.93611	0.480033	0	0	3.35556	0.547783	0.419444	0.083335	0	0	0.885473	-0.175479	0.6785	0.934186	down	no
9853	i	chr1	+	178480436	178480820	MSTRG.2634.1	1	385	MSTRG.2634	Efcab2	0	0	7.27532	1.19902	0	0	0	0	0	0	2.74546	0.448862	11.7662	2.10454	0	0	0	0	0	0	0.835365	-0.259521	0.63312	0.927517	down	no
9855	u	chr1	+	178488439	178488966	MSTRG.2636.1	1	528	MSTRG.2636	.	0	0	0	0	0	0	0	0	0	0	0	0	0	0	0	0	0	0	3.87689	0.641741	0.947574	-0.0776899	0.689331	0.934186	down	no
9858	i	chr1	+	178535998	178536220	MSTRG.2642.1	1	223	MSTRG.2642	Kif26b	0	0	0	0	0	0	0	0	0	0	0	0	9.47982	1.69558	0	0	0	0	0	0	0.769607	-0.377805	0.350216	0.828549	down	no
9860	i	chr1	+	178591692	178592123	MSTRG.2644.1	1	432	MSTRG.2644	Kif26b	4.19444	0.572516	1.74768	0.28803	3.49537	0.544547	0	0	2.09722	0.299658	10.8356	1.77155	2.44676	0.437633	0	0	0	0	0	0	1.12312	0.167506	0.688395	0.934186	up	no
9861	i	chr1	+	178616702	178616999	MSTRG.2645.1	1	298	MSTRG.2645	Kif26b	0	0	0	0	0	0	3.04027	0.421003	0	0	10.1342	1.65687	0	0	0	0	0	0	0	0	1.13876	0.187462	0.582687	0.922177	up	no
9864	i	chr1	+	178727548	178728972	MSTRG.2647.1	1	1425	MSTRG.2647	Kif26b	4.02667	0.549615	0	0	0	0	0	0	0	0	0	0	4.76211	0.851762	1.69544	0.276775	7.91017	1.5716	0	0	0.614145	-0.703348	0.0782452	0.617168	down	no
9865	i	chr1	+	178736118	178736949	MSTRG.2648.1	1	832	MSTRG.2648	Kif26b	0	0	1.8149	0.299108	2.90385	0.452393	0	0	3.62981	0.518639	0	0	9.61178	1.71919	0	0	0	0	1.27043	0.210294	0.82335	-0.280423	0.487433	0.907643	down	no
9867	i	chr1	+	178763577	178763943	MSTRG.2650.1	1	367	MSTRG.2650	Kif26b	0	0	0	0	0	0	1.64578	0.2279	3.29155	0.470308	0	0	9.05177	1.61902	0	0	0	0	0	0	0.883447	-0.178784	0.666338	0.934186	down	no
9868	i	chr1	+	178767105	178767380	MSTRG.2651.1	1	276	MSTRG.2651	Kif26b	0	0	0	0	0	0	0	0	0	0	0	0	11.0797	1.98174	0	0	0	0	0	0	0.749372	-0.416246	0.350216	0.828549	down	no
9869	i	chr1	+	178779678	178780054	MSTRG.2652.1	1	377	MSTRG.2652	Kif26b	0	0	3.98408	0.656604	0	0	12.0053	1.66244	0	0	0	0	0	0	0	0	0	0	0	0	1.58688	0.666189	0.0967683	0.654161	up	no
9870	i	chr1	+	178787112	178787503	MSTRG.2653.1	1	392	MSTRG.2653	Kif26b	0	0	0	0	11.1709	1.74033	2.31122	0.320048	0	0	0	0	0	0	0	0	0	0	0	0	1.10237	0.140612	0.697216	0.936543	up	no
9872	i	chr1	+	178852760	178853308	MSTRG.2654.1	1	549	MSTRG.2654	Kif26b	0.550091	0.075084	1.10018	0.181317	0	0	1.37523	0.190435	0.550091	0.078599	0	0	2.71585	0.485763	1.10018	0.179601	8.80146	1.74868	0	0	0.627805	-0.671611	0.054228	0.60017	down	no
9879	i	chr1	-	179271860	179285325	MSTRG.2664.1	1	13466	MSTRG.2664	Smyd3	17.0772	2.33093	14.5257	2.39393	16.5955	2.58543	14.8273	2.05321	14.6579	2.09437	0	0	11.3331	2.02707	10.8589	1.77268	10.8911	2.16384	13.2085	2.1864	1.05258	0.0739309	0.846821	0.982046	up	no
9981	i	chr1	-	180328387	180328767	MSTRG.2671.1	1	381	MSTRG.2671	Gm5069	0	0	0	0	0	0	0	0	0	0	0	0	0	0	0	0	8.71916	1.73233	1.96325	0.324977	0.612523	-0.707165	0.0560777	0.60017	down	no
10014	i	chr1	+	180677424	180677780	MSTRG.2683.1	1	357	MSTRG.2683	Lin9	0	0	0	0	1.64325	0.256003	0	0	0	0	2.53782	0.414914	3.38375	0.605227	0	0	2.11485	0.420179	0	0	0.747778	-0.419318	0.0596377	0.60017	down	no
10017	i	chr1	+	180685902	180686209	MSTRG.2684.1	1	308	MSTRG.2684	Lin9	0	0	0	0	13.7273	2.13858	0	0	0	0	0	0	0	0	0	0	1.9513	0.387685	0	0	0.849928	-0.234588	0.52316	0.920441	down	no
10023	u	chr1	-	180758731	180758993	MSTRG.2690.1	1	263	MSTRG.2690	.	5.1673	0.705305	0	0	0	0	0	0	0	0	0	0	0.574144	0.102693	0	0	9.18631	1.82514	0	0	0.724754	-0.464436	0.287039	0.796826	down	no
10040	u	chr1	+	180819661	180821558	MSTRG.2695.1	1	1898	MSTRG.2695	.	11.4399	1.56148	2.38672	0.393348	6.60169	1.02848	0	0	4.50843	0.644179	0	0	0	0	0	0	0.875132	0.173872	0	0	1.41862	0.50449	0.13399	0.687231	up	no
10044	x	chr1	+	180851923	180854290	MSTRG.2697.1	1	2368	MSTRG.2697	Gm20305	0	0	0	0	3.90489	0.608347	0	0	0	0	0	0	0	0	0	0	0	0	0	0	0.994699	-0.00766839	0.962775	0.994297	down	no
10047	i	chr1	+	180864132	180864819	MSTRG.2699.1	1	688	MSTRG.2699	Sde2	0	0	6.80378	1.12131	0	0	12.2645	1.69834	0	0	4.55514	0.744732	0	0	0	0	0	0	14.6875	2.43122	1.4435	0.529567	0.348533	0.828549	up	no
10105	u	chr1	+	181212051	181217964	MSTRG.2713.1	1	5914	MSTRG.2713	.	0	0	5.40176	0.890246	4.3025	0.670291	5.44691	0.754263	0	0	0	0	0	0	0	0	0	0	4.60943	0.762998	1.28597	0.362861	0.331795	0.828549	up	no
10106	u	chr1	+	181219833	181220492	MSTRG.2714.1	1	660	MSTRG.2714	.	0	0	0	0	0	0	0	0	0	0	0	0	0	0	12.3545	2.01684	0	0	0	0	0.83602	-0.258391	0.561088	0.920441	down	no
10111	u	chr1	+	181235209	181235473	MSTRG.2707.1	1	265	MSTRG.2707	.	0	0	3.30566	0.544795	3.41887	0.532628	1.70943	0.236715	3.98868	0.569916	0.569811	0.09316	10.2038	1.82507	2.84906	0.465099	0.569811	0.11321	0	0	0.833892	-0.262068	0.506588	0.916841	down	no
10131	i	chr1	-	181812837	181813107	MSTRG.2719.1	1	271	MSTRG.2719	Dnah14	0	0	0	0	8.91513	1.38889	0	0	8.75896	1.25151	1.11439	0.182195	1.67159	0.298984	2.22878	0.363841	3.34317	0.664224	0	0	0.772425	-0.372533	0.242198	0.756556	down	no
10134	i	chr1	-	181814251	181814498	MSTRG.2721.1	1	248	MSTRG.2721	Dnah14	0	0	0	0	0	0	0	0	0	0	0	0	0	0	0	0	11.5685	2.29845	0	0	0.579435	-0.787281	0.0677788	0.60017	down	no
10167	i	chr1	-	182016390	182019331	MSTRG.2731.1	1	2942	MSTRG.2731	Enah	14.2519	1.94529	9.43508	1.55496	7.24383	1.12852	12.2194	1.69209	14.9285	2.13304	9.40007	1.53684	13.6564	2.44261	0	0	8.26411	1.64192	5.38171	0.890834	1.20612	0.270378	0.545077	0.920441	up	no
10168	u	chr1	+	182020876	182021370	MSTRG.2723.1	1	495	MSTRG.2723	.	4.27071	0.582925	0	0	0	0	8.54141	1.18278	12.5071	1.78705	0	0	4.88081	0.872993	1.8303	0.298791	0	0	0	0	1.46842	0.554267	0.258534	0.773172	up	no
10187	i	chr1	-	182324143	182325103	MSTRG.2733.6	1	961	MSTRG.2733	Fbxo28	0	0	0	0	0	0	0	0	21.0364	3.00575	0	0	0	0	0	0	0	0	0	0	1.19696	0.25938	0.637626	0.927517	up	no
10189	i	chr1	-	182336106	182341149	MSTRG.2735.1	1	5044	MSTRG.2735	Fbxo28	0	0	4.24524	0.699645	9.94508	1.54935	0	0	0	0	0	0	0	0	0	0	0	0	0	0	1.07442	0.103564	0.745583	0.952259	up	no
10260	i	chr1	+	183299809	183300294	MSTRG.2751.1	1	486	MSTRG.2751	Aida	0	0	8.91152	1.46868	0	0	0	0	18.8539	2.69391	0	0	5.42387	0.970127	0	0	0	0	2.1749	0.36001	1.1018	0.139862	0.816079	0.973762	up	no
10264	i	chr1	+	183307924	183308457	MSTRG.2752.1	1	534	MSTRG.2752	Aida	0	0	9.04869	1.49128	0	0	0	0	0	0	0	0	0	0	0	0	0	0	0	0	1.15206	0.204212	0.577398	0.920441	up	no
10265	i	chr1	+	183309866	183310407	MSTRG.2753.1	1	542	MSTRG.2753	Aida	0	0	0	0	0	0	0	0	0	0	2.94746	0.481889	9.47232	1.69424	0	0	0	0	2.50738	0.415046	0.738941	-0.436469	0.248711	0.763229	down	no
10322	i	chr1	-	184809821	184810199	MSTRG.2748.1	1	379	MSTRG.2748	Marc1	0	0	7.56992	1.24757	0	0	0	0	5.74231	0.820481	0	0	1.59367	0.285047	3.18734	0.520322	0	0	0	0	1.07146	0.0995753	0.795621	0.967667	up	no
10340	i	chr1	-	184970038	184970283	MSTRG.2761.1	1	246	MSTRG.2761	Mark1	0	0	0	0	0	0	0	0	8.5935	1.22787	0	0	0	0	2.45528	0.400817	0.613821	0.121954	2.45528	0.406423	0.960259	-0.0585049	0.868163	0.987907	down	no
10359	i	chr1	+	185288363	185288997	MSTRG.2767.1	1	635	MSTRG.2767	Iars2	0	0	0	0	8.07559	1.2581	0	0	7.60945	1.08726	2.85354	0.466534	0	0	1.90236	0.310554	0	0	0	0	1.04014	0.0567757	0.88485	0.99215	up	no
10395	u	chr1	-	186025981	186040440	MSTRG.2775.1	1	14460	MSTRG.2775	.	11.8213	1.61353	2.77815	0.457857	6.17905	0.962639	10.8508	1.50256	3.21662	0.459601	2.44101	0.399087	0	0	2.86563	0.467804	1.28147	0.254603	0	0	1.84473	0.883407	0.0112054	0.522914	up	no
10397	u	chr1	-	186050829	186052215	MSTRG.2777.1	1	1387	MSTRG.2777	.	14.881	2.03117	5.87887	0.968878	8.38284	1.30597	8.37996	1.16042	10.8205	1.54607	3.15069	0.515114	2.4434	0.437033	2.93944	0.479853	1.19755	0.23793	2.59697	0.429876	1.80554	0.85243	0.000558237	0.285178	up	no
10398	u	chr1	-	186055397	186058781	MSTRG.2778.1	1	3385	MSTRG.2778	.	12.0839	1.64938	6.32851	1.04298	7.29955	1.1372	5.94272	0.822921	0	0	2.36337	0.386394	2.30724	0.412678	0	0	1.29188	0.256671	0	0	1.59282	0.671583	0.0939582	0.649936	up	no
10399	u	chr1	-	186062959	186076357	MSTRG.2779.1	1	13399	MSTRG.2779	.	14.6854	2.00447	1.09115	0.179829	0	0	11.6448	1.61252	7.96385	1.1379	0	0	3.41555	0.610914	4.03232	0.658262	0	0	0	0	1.9361	0.953152	0.0565423	0.60017	up	no
10442	i	chr1	-	187159154	187159674	MSTRG.2794.1	1	521	MSTRG.2794	Spata17	4.34741	0.593395	0	0	6.66603	1.03851	6.95585	0.963216	15.9405	2.27763	1.15931	0.189539	5.21689	0.933106	6.3762	1.04089	2.31862	0.460665	0	0	1.10701	0.146666	0.749377	0.953331	up	no
10443	i	chr1	-	187172195	187172505	MSTRG.2795.1	1	311	MSTRG.2795	Spata17	0	0	2.91318	0.480112	0	0	0	0	0	0	0.971061	0.158761	0	0	10.6817	1.74375	0	0	0	0	0.90117	-0.15013	0.721896	0.945024	down	no
10456	i	chr1	+	187355738	187356625	MSTRG.2798.1	1	888	MSTRG.2798	Gm38155	0	0	0	0	0	0	0	0	0	0	0	0	0	0	9.67568	1.57952	0	0	0	0	0.857528	-0.221745	0.561088	0.920441	down	no
10457	i	chr1	+	187357931	187358444	MSTRG.2799.1	1	514	MSTRG.2799	Gm38155	0	0	0	0	0	0	0	0	6.53725	0.934064	0	0	0	0	10.823	1.76681	0	0	7.63813	1.26434	0.845026	-0.242933	0.643098	0.929411	down	no
10459	i	chr1	+	187373040	187373436	MSTRG.2801.1	1	397	MSTRG.2801	Gm38155	0	0	0	0	0	0	0	0	12.932	1.84777	0	0	0	0	3.80353	0.620913	0	0	0	0	1.05891	0.082585	0.856763	0.98499	up	no
10524	i	chr1	+	189746519	189747693	MSTRG.2813.1	1	1175	MSTRG.2813	Ptpn14	0	0	11.7634	1.93869	0	0	0	0	0	0	0	0	6.67575	1.19404	0	0	0	0	0	0	0.960458	-0.0582057	0.911612	0.994297	down	no
10526	i	chr1	+	189763644	189767135	MSTRG.2815.1	1	3492	MSTRG.2815	Ptpn14	1.53136	0.209021	0	0	0	0	0	0	0	0	0	0	1.46875	0.262705	4.75573	0.776357	0	0	4.40968	0.729933	0.860059	-0.217493	0.398463	0.859469	down	no
10544	i	chr1	-	190143356	190145223	MSTRG.2808.1	1	1868	MSTRG.2808	Prox1	12.7955	1.74651	0	0	7.72109	1.20287	4.43844	0.614615	0	0	0.727516	0.118944	0	0	2.82762	0.4616	4.12259	0.819079	0	0	1.19861	0.261362	0.580493	0.92137	up	no
10545	i	chr1	-	190151247	190152580	MSTRG.2809.1	1	1334	MSTRG.2809	Prox1	8.48726	1.15846	3.15742	0.520364	3.62219	0.564304	2.92879	0.405565	5.23538	0.748049	0.905547	0.14805	0	0	2.02099	0.32992	2.15068	0.427298	2.26387	0.374738	1.32149	0.402168	0.0737663	0.609322	up	no
10557	i	chr1	-	190778682	190779561	MSTRG.2822.1	1	880	MSTRG.2822	Rps6kc1	9.42727	1.28676	5.83068	0.960936	3.64836	0.568381	0	0	0	0	6.86364	1.12216	0	0	0	0	0	0	0	0	1.44851	0.534568	0.244622	0.758954	up	no
10560	i	chr1	-	190795469	190795856	MSTRG.2825.1	1	388	MSTRG.2825	Rps6kc1	0	0	0	0	0	0	0	0	0	0	0	0	7.78866	1.3931	6.62796	1.08199	2.37308	0.471485	0	0	0.590959	-0.75887	0.0541335	0.60017	down	no
10563	i	chr1	-	190807209	190807473	MSTRG.2826.1	1	265	MSTRG.2826	Rps6kc1	0	0	11.1245	1.8334	0	0	0	0	0	0	1.13962	0.18632	0	0	5.69811	0.930198	0	0	0	0	1.05495	0.07718	0.874207	0.989259	up	no
10565	i	chr1	-	190813202	190814080	MSTRG.2827.1	1	879	MSTRG.2827	Rps6kc1	0	0	0	0	11.6815	1.81986	8.02617	1.11143	0	0	0	0	0	0	0	0	2.22823	0.442707	0	0	1.12019	0.163741	0.711551	0.941482	up	no
10566	i	chr1	-	190818575	190819796	MSTRG.2828.1	1	1222	MSTRG.2828	Rps6kc1	0	0	0	0	0	0	4.19885	0.581439	0	0	0	0	0	0	0	0	0	0	0	0	1.19661	0.258954	0.143807	0.687231	up	no
10567	i	chr1	-	190823985	190824540	MSTRG.2829.1	1	556	MSTRG.2829	Rps6kc1	8.68525	1.18548	10.0486	1.65607	8.01758	1.24907	10.8579	1.50355	11.6781	1.6686	0	0	4.34532	0.777215	0	0	0	0	0	0	2.0938	1.06612	0.00254024	0.39375	up	yes
10568	i	chr1	-	190828782	190829123	MSTRG.2830.1	1	342	MSTRG.2830	Rps6kc1	0	0	0	0	0	0	0	0	11.9211	1.70332	1.32456	0.216556	0.44152	0.078971	0	0	0	0	0	0	1.11319	0.154701	0.702389	0.938196	up	no
10569	i	chr1	-	190837759	190838530	MSTRG.2831.1	1	772	MSTRG.2831	Rps6kc1	0	0	0	0	0	0	0	0	0	0	0	0	0	0	6.61226	1.07943	0	0	10.9534	1.81311	0.793665	-0.333397	0.444851	0.885483	down	no
10570	i	chr1	-	190841226	190841988	MSTRG.2832.1	1	763	MSTRG.2832	Rps6kc1	0	0	0	0	0	0	0	0	0	0	0	0	9.89515	1.76987	0	0	0	0	0	0	0.764102	-0.388163	0.350216	0.828549	down	no
10571	i	chr1	-	190842854	190843762	MSTRG.2833.1	1	909	MSTRG.2833	Rps6kc1	0	0	0	0	0	0	0	0	0	0	0	0	0	0	0	0	0	0	11.0396	1.82738	0.893242	-0.162876	0.689331	0.934186	down	no
10572	i	chr1	-	190845360	190846781	MSTRG.2834.1	1	1422	MSTRG.2834	Rps6kc1	0	0	0	0	4.15134	0.646741	0	0	0	0	0	0	0	0	3.20394	0.523032	0	0	3.61041	0.59763	0.882753	-0.179918	0.54318	0.920441	down	no
10575	i	chr1	-	190861763	190863075	MSTRG.2837.1	1	1313	MSTRG.2837	Rps6kc1	0	0	0	0	0	0	3.57696	0.495322	0	0	0	0	0	0	0	0	11.524	2.28959	0	0	0.679154	-0.55819	0.241938	0.756268	down	no
10578	i	chr1	-	190877640	190879123	MSTRG.2839.1	1	1484	MSTRG.2839	Rps6kc1	14.027	1.91459	0	0	0	0	0	0	0	0	5.2911	0.865057	0	0	4.93865	0.806218	2.95081	0.586269	0	0	1.04764	0.0671441	0.889835	0.993673	up	no
10579	i	chr1	-	190884379	190884980	MSTRG.2840.1	1	602	MSTRG.2840	Rps6kc1	12.2907	1.67761	0	0	12.2907	1.91478	17.5532	2.43068	0	0	5.50498	0.900025	0	0	7.52492	1.22842	3.2608	0.647857	3.2608	0.539759	1.47761	0.563263	0.341277	0.828549	up	no
10581	i	chr1	-	190893017	190893644	MSTRG.2841.1	1	628	MSTRG.2841	Rps6kc1	0	0	0	0	0	0	0	0	0	0	0	0	0	0	8.80732	1.43777	0	0	0	0	0.865426	-0.208518	0.561088	0.920441	down	no
10583	i	chr1	-	190928192	190928468	MSTRG.2843.1	1	277	MSTRG.2843	Angel2	13.083	1.78575	3.81589	0.628884	0	0	0	0	0	0	0	0	0	0	0.545126	0.08899	0	0	0	0	1.49927	0.584264	0.166421	0.713827	up	no
10641	u	chr1	+	191229263	191230012	MSTRG.2853.1	1	750	MSTRG.2853	.	13.1027	1.78843	0	0	0	0	0	0	0	0	0	0	0	0	0	0	0	0	0	0	1.40983	0.495525	0.227111	0.742279	up	no
10642	u	chr1	+	191230726	191231265	MSTRG.2854.1	1	540	MSTRG.2854	.	13.1741	1.79818	4.47407	0.737358	9.48889	1.47828	9.35851	1.29592	0	0	5.31296	0.868631	3.35	0.599189	11.7444	1.91724	4.7537	0.944469	5.59259	0.925741	1.07019	0.0978729	0.809851	0.972104	up	no
10648	x	chr1	-	191349056	191349832	MSTRG.2859.1	1	777	MSTRG.2859	Tmem206	8.34492	1.13903	12.6242	2.08055	13.1995	2.05636	11.0579	1.53125	0	0	6.77477	1.10763	5.23938	0.937129	11.4234	1.86484	8.73745	1.73596	7.73874	1.28099	0.886376	-0.174009	0.693115	0.935141	down	no
10660	i	chr1	-	191392246	191393688	MSTRG.2861.1	1	1443	MSTRG.2861	Ppp2r5a	41.3936	5.64998	0	0	48.2391	7.51521	58.9044	8.15681	61.8947	8.84372	39.2807	6.4221	14.9286	2.67017	51.6493	8.43158	31.4934	6.25713	43.9272	7.27126	0.918786	-0.122199	0.893575	0.994297	down	no
10663	u	chr1	-	191430858	191431074	MSTRG.2857.1	1	217	MSTRG.2857	.	0.695853	0.09498	0	0	0	0	4.87097	0.67451	0	0	1.3917	0.227534	2.78341	0.497848	0	0	0	0	11.8295	1.95813	1.00618	0.00889287	0.982048	0.995814	up	no
10681	i	chr1	+	191600110	191600612	MSTRG.2865.1	1	503	MSTRG.2865	Ints7	0	0	0	0	0	0	0	0	0	0	0	0	0	0	0	0	11.66	2.31663	0	0	0.577981	-0.790906	0.0677788	0.60017	down	no
10682	i	chr1	+	191606272	191607168	MSTRG.2866.1	1	897	MSTRG.2866	Ints7	2.5022	0.341535	8.24192	1.35832	13.2319	2.06141	4.29876	0.595273	1.47171	0.210283	4.11674	0.673057	0	0	2.33208	0.380704	0.889131	0.176653	5.38685	0.891683	1.25431	0.32689	0.443636	0.884881	up	no
10700	u	chr1	-	191871904	191872291	MSTRG.2872.1	1	388	MSTRG.2872	.	30.6727	4.18663	12.4459	2.05116	35.0155	5.45509	12.0567	1.66956	29.1881	4.1705	22.0851	3.61075	19.4588	3.48044	18.6495	3.04447	19.4485	3.86403	25.3466	4.19562	0.789675	-0.340668	0.302682	0.810143	down	no
10710	i	chr1	+	191908014	191908648	MSTRG.2877.1	1	635	MSTRG.2877	Slc30a1	0	0	0	0	0	0	0	0	11.652	1.66487	0.951181	0.155511	0	0	0	0	0	0	0	0	1.13411	0.181565	0.647091	0.930784	up	no
10715	u	chr1	-	191949113	191949994	MSTRG.2881.1	1	882	MSTRG.2881	.	12.2699	1.67476	0	0	0	0	0	0	13.0079	1.85862	0	0	2.73923	0.489945	0	0	4.61338	0.916589	0	0	1.06486	0.090668	0.869429	0.988174	up	no
10727	i	chr1	-	191998873	191999714	MSTRG.2884.1	1	842	MSTRG.2884	Traf5	0	0	0.615083	0.10137	0	0	0	0	9.47081	1.35322	1.79335	0.2932	6.45249	1.15411	6.59858	1.07719	3.04869	0.605717	0	0	0.661043	-0.597185	0.180093	0.727512	down	no
10732	i	chr1	-	192084225	192084529	MSTRG.2886.1	1	305	MSTRG.2886	Traf5	0	0	12.7541	2.10196	24.4984	3.81662	0	0	26.7344	3.8199	1.48525	0.242827	9.29508	1.66254	0	0	0	0	17.2918	2.86231	0.955636	-0.0654674	0.93675	0.994297	down	no
10746	i	chr1	-	192126053	192127567	MSTRG.2890.1	1	1515	MSTRG.2890	Rcor3	8.2363	1.1242	0	0	0	0	14.833	2.05401	0	0	8.47195	1.3851	5.47944	0.980066	8.37228	1.36675	3.99926	0.794576	0.039995	0.00662	1.09912	0.136343	0.77655	0.961897	up	no
10755	j	chr1	+	192137345	192151911	MSTRG.2892.2	3	3404	MSTRG.2892	Gm10516	17.0993	2.33394	0.3065	0.050513	0	0	0.769439	0.106548	0	0	0	0	0.284497	0.050886	0.183128	0.029895	6.41582	1.2747	0.14827	0.024543	1.0558	0.078342	0.889654	0.99362	up	no
10756	j	chr1	+	192137359	192150927	MSTRG.2892.4	3	3191	MSTRG.2892	Gm10516	2.32733	0.317666	8.11922	1.3381	2.00601	0.312517	11.721	1.62307	15.3435	2.19233	0	0	3.69653	0.661171	1.95269	0.318769	0.027652	0.005494	2.24853	0.372199	1.70457	0.76941	0.0931261	0.648027	up	no
10758	j	chr1	+	192138380	192151218	MSTRG.2892.6	4	2723	MSTRG.2892	Gm10516	0.335454	0.045787	1.01878	0.167902	0	0	0	0	2.16402	0.309202	0	0	0	0	0.036846	0.006015	0	0	0	0	1.07573	0.10531	0.322934	0.824335	up	no
10763	i	chr1	+	192383001	192383249	MSTRG.2897.1	1	249	MSTRG.2897	Kcnh1	0	0	0	0	0	0	0.606426	0.083975	0	0	0	0	0	0	10.261	1.67508	0	0	0	0	0.879833	-0.184699	0.639327	0.927973	down	no
10766	i	chr1	+	192464918	192465255	MSTRG.2899.1	1	338	MSTRG.2899	Kcnh1	0.893491	0.121956	0.798817	0.13165	0	0	0	0	0	0	0	0	0	0	0	0	0	0	0.893491	0.147899	1.04366	0.0616587	0.436199	0.880623	up	no
10770	i	chr1	-	192580135	192580476	MSTRG.2901.1	1	342	MSTRG.2901	Hhat	0	0	0	0	0	0	15.4532	2.13989	5.27485	0.753689	0	0	1.32456	0.236914	0	0	0	0	2.2076	0.365424	1.53861	0.621627	0.184238	0.731572	up	no
10803	i	chr1	-	193111444	193113660	MSTRG.2908.1	1	2217	MSTRG.2908	Diexf	3.30943	0.451717	0	0	0	0	2.22925	0.308697	0	0	3.42222	0.559508	6.1299	1.09641	1.20877	0.197327	3.33352	0.662306	0	0	0.794255	-0.332326	0.293709	0.802484	down	no
10806	i	chr1	-	193121300	193121755	MSTRG.2909.1	1	456	MSTRG.2909	Diexf	0	0	0	0	0	0	0	0	4.86404	0.69499	7.61623	1.2452	0	0	1.32456	0.21623	1.32456	0.263165	0	0	0.926305	-0.110441	0.75857	0.956149	down	no
10892	i	chr1	+	194946107	194946575	MSTRG.2931.1	1	469	MSTRG.2931	Cd34	0	0	0	0	0	0	0	0	0	0	0	0	0	0	0	0	9.98081	1.98299	0	0	0.60669	-0.720968	0.0677788	0.60017	down	no
10893	i	chr1	+	194953465	194953792	MSTRG.2932.1	1	328	MSTRG.2932	Cd34	0	0	0	0	0	0	0	0	0	0	0	0	0	0	0	0	11.5091	2.28665	0	0	0.580386	-0.784916	0.0677788	0.60017	down	no
10895	x	chr1	+	194956698	194957014	MSTRG.2934.1	1	317	MSTRG.2934	Gm16897	0	0	0	0	0	0	12.0442	1.66782	0	0	0	0	0	0	0	0	8.57413	1.70351	0	0	0.931952	-0.101672	0.854537	0.984181	down	no
10897	j	chr1	+	194976375	195029970	MSTRG.2935.1	5	7678	MSTRG.2935	A330023F24Rik	0.002137	0.000292	0.127431	0.021001	0.086018	0.013401	0.322313	0.044632	0.178084	0.025445	0.484927	0.079282	0.117318	0.020984	0.211758	0.034569	0.241281	0.047938	0.01184	0.00196	0.990356	-0.0139809	0.623962	0.927517	down	no
10898	j	chr1	+	194976381	195036975	MSTRG.2935.3	6	6703	MSTRG.2935	A330023F24Rik	0.11267	0.015379	0.094179	0.015521	0.002093	0.000326	0.20836	0.028853	0.164521	0.023507	0.076634	0.012529	0.043212	0.007729	0.075569	0.012336	0.118922	0.023628	0.093579	0.01549	1.00519	0.00747145	0.483303	0.905794	up	no
10907	j	chr1	+	195017074	195036975	MSTRG.2935.10	6	7051	MSTRG.2935	A330023F24Rik	2.00169	0.273218	5.8503	0.96417	3.48271	0.542574	2.15284	0.298115	7.85028	1.12167	9.57487	1.56542	2.81723	0.503897	1.58402	0.258586	0.492629	0.097876	1.52049	0.251687	1.17449	0.232034	0.523399	0.920441	up	no
10933	u	chr1	+	195132703	195133618	MSTRG.2941.1	1	916	MSTRG.2941	.	0	0	0	0	0	0	0	0	0	0	5.43996	0.889393	11.1703	1.99795	0	0	4.12118	0.818799	4.45087	0.736752	0.533436	-0.906612	0.0295436	0.587696	down	no
10942	i	chr1	+	195141209	195142557	MSTRG.2943.1	1	1349	MSTRG.2943	Cr2	0	0	4.17733	0.688452	10.4403	1.62651	13.6249	1.88672	0	0	0	0	0	0	0	0	1.79096	0.355828	2.01483	0.333514	1.37045	0.454646	0.349594	0.828549	up	no
10944	i	chr1	+	195149659	195150636	MSTRG.2945.1	1	978	MSTRG.2945	Cr2	0	0	0	0	0	0	11.4325	1.58312	0	0	0	0	0	0	0	0	0.617587	0.122703	0	0	1.37537	0.459824	0.21967	0.742279	up	no
10972	u	chr10	+	3557661	3559631	MSTRG.2929.1	1	1971	MSTRG.2929	.	0	0	0	0	13.7098	2.13586	0	0	0	0	0	0	3.83054	0.68514	0	0	4.40125	0.874443	0	0	0.645396	-0.631744	0.0989476	0.657382	down	no
10992	i	chr10	+	4022978	4023458	MSTRG.2954.1	1	481	MSTRG.2954	Mthfd1l	0	0	0	0	0	0	14.7547	2.04316	0	0	0	0	0	0	0	0	0.627859	0.124743	0	0	1.46533	0.551227	0.208012	0.742279	up	no
10995	i	chr10	+	4109357	4109699	MSTRG.2956.1	1	343	MSTRG.2956	Mthfd1l	0	0	3.89009	0.641113	0	0	0	0	11.4461	1.63545	0	0	0	0	0	0	0	0	1.76093	0.291487	1.19075	0.251866	0.530917	0.920441	up	no
11005	i	chr10	-	4376292	4377496	MSTRG.2960.1	1	1205	MSTRG.2960	Zbtb2	0	0	0	0	0	0	0	0	9.51784	1.35994	0	0	0	0	18.922	3.08895	0	0	0	0	0.889422	-0.16906	0.797782	0.968433	down	no
11006	i	chr10	-	4384556	4386826	MSTRG.2961.1	1	2271	MSTRG.2961	Zbtb2	5.71687	0.780317	5.91502	0.974834	6.84764	1.0668	5.31396	0.735853	4.78732	0.684028	4.8428	0.791763	2.92382	0.522962	8.54822	1.39547	0	0	14.5782	2.41312	1.20128	0.264571	0.493266	0.910844	up	no
11009	u	chr10	+	4400421	4401344	MSTRG.2963.1	1	924	MSTRG.2963	.	0	0	0	0	10.619	1.65435	0	0	0	0	1.6342	0.26718	0	0	0	0	0	0	0	0	0.987305	-0.0184316	0.960389	0.994297	down	no
11041	i	chr10	+	4612348	4612989	MSTRG.2968.1	1	642	MSTRG.2968	Esr1	1.2567	0.171532	0	0	0	0	0	0	0	0	0	0	0	0	0	0	8.70249	1.72902	0	0	0.666294	-0.585769	0.115947	0.686753	down	no
11043	i	chr10	+	4639704	4640319	MSTRG.2970.1	1	616	MSTRG.2970	Esr1	5.25406	0.717147	4.64773	0.765977	11.2662	1.75518	0	0	0	0	5.16883	0.845066	0	0	2.69643	0.440183	0	0	3.67695	0.608644	1.15296	0.205347	0.656279	0.933812	up	no
11045	i	chr10	+	4648005	4648424	MSTRG.2972.1	1	420	MSTRG.2972	Esr1	0	0	0	0	0	0	0	0	14.7405	2.10617	0	0	0	0	0	0	0	0	0	0	1.15817	0.211841	0.637626	0.927517	up	no
11046	i	chr10	+	4660824	4662237	MSTRG.2973.1	1	1414	MSTRG.2973	Esr1	13.5601	1.85087	3.06555	0.505224	0	0	5.33946	0.739385	3.20368	0.457752	0	0	0	0	3.99846	0.652735	3.09689	0.615292	1.17468	0.194445	1.43312	0.519162	0.209167	0.742279	up	no
11047	i	chr10	+	4665155	4665443	MSTRG.2974.1	1	289	MSTRG.2974	Esr1	0	0	0	0	4.17993	0.651195	12.0173	1.6641	0	0	0	0	0	0	0	0	0	0	1.04498	0.172976	1.43447	0.520519	0.205815	0.742279	up	no
11049	i	chr10	+	4691098	4691917	MSTRG.2975.1	1	820	MSTRG.2975	Esr1	17.8366	2.43459	14.3634	2.36719	0	0	0	0	0	0	5.11226	0.835818	0	0	9.75976	1.59325	0	0	0	0	1.55616	0.637991	0.358593	0.833338	up	no
11053	i	chr10	+	4865241	4867065	MSTRG.2976.1	1	1825	MSTRG.2976	Esr1	3.90098	0.53246	3.03012	0.499385	0	0	6.64166	0.919707	11.0561	1.57973	2.73041	0.446402	0	0	0	0	0	0	0	0	1.78796	0.838317	0.024925	0.577055	up	no
11055	i	chr10	+	4884230	4885635	MSTRG.2978.1	1	1406	MSTRG.2978	Esr1	14.3148	1.95388	0	0	0	0	0	0	0	0	3.11451	0.5092	3.75676	0.671943	0	0	0	0	0	0	1.25084	0.322893	0.48507	0.906527	up	no
11067	i	chr10	-	5105825	5106319	MSTRG.2989.1	1	495	MSTRG.2989	Syne1	0	0	0	0	0	0	0	0	19.5051	2.78695	0	0	0	0	0	0	0	0	14.9354	2.47225	1.038	0.0538089	0.941025	0.994297	up	no
11088	i	chr10	-	5821316	5822487	MSTRG.2984.1	1	1172	MSTRG.2984	Mtrf1l	0	0	3.51927	0.579999	0	0	0	0	0	0	0	0	0	0	0	0	0	0	0	0	1.07351	0.102335	0.577398	0.920441	up	no
11140	u	chr10	-	7054466	7055074	MSTRG.3004.1	1	609	MSTRG.3004	.	11.7209	1.59983	6.94253	1.14418	0	0	0	0	0	0	0	0	0	0	8.42036	1.3746	3.22332	0.640411	5.68966	0.941807	0.999624	-0.000542524	0.999208	0.999677	down	no
11141	u	chr10	-	7116036	7117042	MSTRG.2992.1	1	1007	MSTRG.2992	.	0	0	4.79543	0.79032	11.0904	1.72778	0	0	8.44191	1.20621	0	0	0	0	9.43396	1.54006	11.6902	2.32261	0	0	0.595331	-0.748236	0.0934835	0.648646	down	no
11146	u	chr10	+	7212305	7215038	MSTRG.2994.1	2	350	MSTRG.2994	.	9.98773	1.36326	12.2571	2.02006	6.88539	1.07268	17.94	2.48425	9.93977	1.42023	9.71429	1.58821	6.03143	1.0788	8.10639	1.32334	3.40857	0.677217	10.06	1.66523	1.45392	0.539951	0.00699812	0.475136	up	no
11150	u	chr10	-	7372549	7373259	MSTRG.2998.1	1	711	MSTRG.2998	.	0	0	0	0	14.1027	2.19707	0	0	0	0	0	0	0	0	0	0	0	0	1.2602	0.2086	0.966978	-0.0484455	0.907715	0.994297	down	no
11175	i	chr10	-	7641661	7642322	MSTRG.3008.1	1	662	MSTRG.3008	Pcmt1	1.77782	0.242661	0	0	20.2825	3.15982	0	0	0	0	0	0	0	0	0	0	0	0	0	0	1.05847	0.0819777	0.867434	0.987842	up	no
11180	i	chr10	-	7657587	7660705	MSTRG.3009.1	1	3119	MSTRG.3009	Pcmt1	0	0	0	0	16.4575	2.56393	16.6935	2.31164	0	0	0	0	4.83007	0.863919	0	0	3.53318	0.701975	0	0	1.04825	0.0679882	0.914789	0.994297	up	no
11181	i	chr10	-	7661257	7661640	MSTRG.3010.1	1	384	MSTRG.3010	Pcmt1	9.83073	1.34183	0	0	32.2448	5.02344	23.2708	3.22244	0	0	11.7969	1.9287	4.71875	0.844007	5.11198	0.834513	7.47135	1.48441	16.5156	2.73383	1.00135	0.00195174	0.997992	0.999472	up	no
11195	x	chr10	+	7746578	7747084	MSTRG.3016.1	1	507	MSTRG.3016	Gm20470	0	0	0	0	0	0	0	0	0	0	0	0	0	0	0	0	8.61341	1.71132	0	0	0.633767	-0.657975	0.0677788	0.60017	down	no
11197	x	chr10	+	7753087	7754440	MSTRG.3017.1	1	1354	MSTRG.3017	Gm20470	0	0	1.51595	0.249839	0	0	3.10722	0.430274	0	0	0	0	0	0	1.61407	0.263491	6.46603	1.28467	0	0	0.785848	-0.347678	0.303427	0.810874	down	no
11219	i	chr10	+	7853888	7854130	MSTRG.3026.1	1	243	MSTRG.3026	Zc3h12d	1.8642	0.254452	0	0	0	0	0	0	12.428	1.77575	0	0	0	0	0	0	0	0	0	0	1.23145	0.300364	0.454051	0.89069	up	no
11234	i	chr10	-	8435029	8435268	MSTRG.3030.1	1	240	MSTRG.3030	Ust	0	0	0	0	0	0	0	0	0	0	0	0	0	0	2.51667	0.410837	0	0	0	0	0.945703	-0.0805408	0.561088	0.920441	down	no
11235	i	chr10	-	8448284	8448786	MSTRG.3031.1	1	503	MSTRG.3031	Ust	0	0	2.08549	0.343702	6.00398	0.935364	0	0	0	0	10.8072	1.76689	0	0	0.600398	0.098013	3.60239	0.715724	2.40159	0.397535	0.764973	-0.386518	0.395276	0.857379	down	no
11237	i	chr10	-	8483709	8484080	MSTRG.3033.1	1	372	MSTRG.3033	Ust	0	0	0	0	0	0	0	0	0	0	10.1478	1.6591	0	0	0	0	0	0	0	0	0.992361	-0.0110635	0.974614	0.994297	down	no
11251	i	chr10	-	8829945	8837244	MSTRG.3041.1	1	7300	MSTRG.3041	Sash1	5.60596	0.765179	0	0	10.8339	1.68782	0	0	16.346	2.33557	0	0	11.2955	2.02034	12.7611	2.08321	6.56716	1.30477	0	0	0.593925	-0.751647	0.208198	0.742279	down	no
11253	i	chr10	-	8854927	8855643	MSTRG.3043.1	1	717	MSTRG.3043	Sash1	6.64498	0.906999	0	0	9.26639	1.44362	9.09667	1.25967	13.689	1.95593	0	0	0	0	0	0	0	0	0	0	1.94622	0.960674	0.0310987	0.592994	up	no
11256	i	chr10	-	8868604	8871816	MSTRG.3046.1	1	3213	MSTRG.3046	Sash1	0	0	0	0	0	0	10.7137	1.48358	18.4516	2.63643	0	0	0	0	0	0	0	0	11.9757	1.98234	1.49903	0.584033	0.403765	0.862133	up	no
11257	i	chr10	-	8872485	8876302	MSTRG.3047.1	1	3818	MSTRG.3047	Sash1	13.5608	1.85096	9.00486	1.48406	13.0906	2.0394	0	0	15.539	2.22027	0	0	7.45845	1.33404	10.6308	1.73544	0	0	9.70172	1.60592	1.15025	0.201942	0.744181	0.951913	up	no
11260	i	chr10	-	8907480	8907697	MSTRG.3036.1	1	218	MSTRG.3036	RP23-225D5.4	4.84862	0.661808	0	0	4.84862	0.755371	0	0	0	0	0	0	1.38532	0.247782	0.692661	0.113075	0	0	1.38532	0.229312	1.06776	0.0945843	0.733235	0.948398	up	no
11261	i	chr10	-	8927228	8927628	MSTRG.3037.1	1	401	MSTRG.3037	RP23-225D5.4	0	0	4.89526	0.806772	3.76559	0.586644	0	0	0	0	11.2968	1.84694	0	0	0	0	0	0	0.753117	0.124663	1.0678	0.0946447	0.843042	0.981155	up	no
11265	u	chr10	-	9117378	9117828	MSTRG.3049.1	1	451	MSTRG.3049	.	1.00443	0.137099	3.34811	0.551792	3.66519	0.571003	4.68736	0.649085	1.33925	0.191356	3.34811	0.547393	0	0	0	0	3.34811	0.665206	2.52328	0.417678	1.05147	0.0724145	0.785249	0.964375	up	no
11266	u	chr10	-	9142030	9142287	MSTRG.3050.1	1	258	MSTRG.3050	.	3.51163	0.479316	0	0	0	0	0	0	0	0	0	0	0	0	0	0	0	0	0	0	1.14014	0.189217	0.227111	0.742279	up	no
11267	u	chr10	-	9151928	9152328	MSTRG.3051.1	1	401	MSTRG.3051	.	0	0	1.50623	0.248238	0	0	0	0	0	0	0.753117	0.123129	0.753117	0.134704	0	0	0	0	2.25935	0.37399	0.966174	-0.0496446	0.728744	0.94704	down	no
11272	u	chr10	-	9473717	9474428	MSTRG.3052.1	1	712	MSTRG.3052	.	0.848315	0.11579	0	0	0	0	0	0	1.06039	0.151512	10.8076	1.76696	0	0	0.419944	0.068554	1.48455	0.294952	0	0	0.92132	-0.118225	0.749361	0.953331	down	no
11279	u	chr10	-	9588279	9588892	MSTRG.3055.1	1	614	MSTRG.3055	.	0.983713	0.134271	0	0	1.22964	0.191567	0	0	1.22964	0.175695	9.83713	1.6083	2.21335	0.395886	0	0	0	0	0.983713	0.162834	0.95049	-0.0732564	0.828457	0.977385	down	no
11282	j	chr10	-	9625737	9638172	MSTRG.3057.2	2	3384	MSTRG.3057	Samd5	0.028456	0.003884	0.020981	0.003458	0	0	0	0	0.009456	0.001351	5.49413	0.898251	0	0	0	0	0.020981	0.004169	0.009456	0.001565	0.994924	-0.00734229	0.974257	0.994297	down	no
11283	j	chr10	-	9626249	9631052	MSTRG.3057.3	2	3016	MSTRG.3057	Samd5	0.093197	0.012721	0.225686	0.037195	0.200092	0.031172	0.049122	0.006802	0.16518	0.023601	0.57687	0.094314	0.179404	0.032089	0.09839	0.016062	0.100133	0.019894	0.098068	0.016233	0.992867	-0.010327	0.730514	0.94753	down	no
11284	i	chr10	-	9652975	9653332	MSTRG.3058.1	1	358	MSTRG.3058	Samd5	0	0	1.26536	0.20854	2.53073	0.394264	0	0	2.53073	0.361599	0	0	0	0	0	0	0	0	0	0	1.06785	0.0947037	0.393561	0.856279	up	no
11285	i	chr10	-	9666160	9666534	MSTRG.3059.1	1	375	MSTRG.3059	Samd5	0	0	0	0	0	0	0	0	0	0	10.4693	1.71166	0	0	0	0	0.805333	0.160004	0	0	0.927105	-0.109195	0.762098	0.95744	down	no
11301	i	chr10	-	9790707	9791786	MSTRG.3069.1	1	1080	MSTRG.3069	Stxbp5	11.1111	1.5166	10.4824	1.72757	10.7574	1.6759	11.2204	1.55375	14.5306	2.07617	4.75093	0.776742	8.22315	1.47081	8.38611	1.36901	0	0	0	0	1.79172	0.841344	0.0660106	0.60017	up	no
11302	i	chr10	-	9802449	9802894	MSTRG.3070.1	1	446	MSTRG.3070	Stxbp5	0	0	13.8259	2.2786	0	0	0	0	9.47982	1.35451	0	0	0	0	5.89663	0.962606	0	0	11.1726	1.8494	1.07462	0.103831	0.877253	0.990093	up	no
11305	i	chr10	-	9873900	9874405	MSTRG.3072.1	1	506	MSTRG.3072	Stxbp5	0	0	7.46047	1.22954	20.0059	3.11674	18.502	2.56207	16.33	2.33329	0	0	16.8063	3.00602	5.66996	0.925602	11.9368	2.3716	0	0	0.766029	-0.384529	0.508994	0.917852	down	no
11306	i	chr10	-	9886425	9891060	MSTRG.3073.1	1	4636	MSTRG.3073	Stxbp5	10.3186	1.40843	9.17968	1.51287	12.629	1.96748	13.0966	1.81356	12.3026	1.75784	0.644717	0.105407	9.1236	1.63187	0	0	0	0	8.35289	1.38265	1.84229	0.881502	0.0773325	0.615654	up	no
11309	i	chr10	+	9905592	9906626	MSTRG.3075.1	1	1035	MSTRG.3075	RP24-80O9.4	0	0	0	0	0	0	0	0	13.8425	1.97786	0	0	0	0	0	0	0	0	2.45024	0.405588	1.11003	0.150604	0.741194	0.950914	up	no
11310	i	chr10	+	9915824	9916477	MSTRG.3076.1	1	654	MSTRG.3076	RP24-80O9.4	0	0	0	0	6.69113	1.04242	5.74771	0.795917	13.3823	1.9121	2.30887	0.377483	0.461774	0.082594	2.99235	0.488492	0.692661	0.137618	0.230887	0.038219	1.23217	0.301198	0.496041	0.911989	up	no
11311	u	chr10	+	9928578	9928828	MSTRG.3061.1	1	251	MSTRG.3061	.	0	0	0	0	0	0	12.502	1.73122	0	0	0	0	0	0	0	0	0	0	0	0	1.48213	0.567671	0.143807	0.687231	up	no
11312	u	chr10	+	9933774	9934425	MSTRG.3062.1	1	652	MSTRG.3062	.	0	0	0	0	0	0	0	0	0	0	0	0	0.92638	0.165695	1.82515	0.29795	0	0	0	0	0.920545	-0.119439	0.284205	0.794028	down	no
11313	u	chr10	+	9935895	9936208	MSTRG.3063.1	1	314	MSTRG.3063	.	0	0	11.5414	1.9021	0	0	0	0	0	0	0	0	0	0	0	0	1.92357	0.382176	0	0	1.01738	0.024853	0.953569	0.994297	up	no
11314	u	chr10	+	9943682	9943884	MSTRG.3064.1	1	203	MSTRG.3064	.	0	0	10.2956	1.69678	0	0	0	0	2.23153	0.318848	0	0	0	0	0	0	0	0	0	0	1.20888	0.273673	0.47835	0.903382	up	no
11315	u	chr10	+	9947987	9948318	MSTRG.3065.1	1	332	MSTRG.3065	.	0	0	0	0	1.36446	0.21257	0	0	0	0	0	0	0	0	0.900602	0.14702	0	0	0	0	0.975891	-0.0352082	0.691687	0.934884	down	no
11316	u	chr10	+	9949656	9950362	MSTRG.3066.1	1	707	MSTRG.3066	.	0	0	2.77652	0.457589	9.18388	1.43076	12.5629	1.73966	0	0	0	0	0.854314	0.152805	0	0	0	0	0.633663	0.10489	1.48408	0.569567	0.212794	0.742279	up	no
11317	u	chr10	+	9967870	9968133	MSTRG.3067.1	1	264	MSTRG.3067	.	0	0	0	0	0	0	3.43182	0.475223	13.1553	1.87967	0	0	0	0	1.71591	0.280116	0	0	0	0	1.28305	0.359575	0.407853	0.864204	up	no
11344	u	chr10	-	10534892	10535153	MSTRG.3087.1	1	262	MSTRG.3087	.	0	0	0	0	0	0	12.6794	1.75578	0	0	2.30534	0.376907	0	0	0	0	0	0	0	0	1.48361	0.569112	0.13478	0.687231	up	no
11374	i	chr10	+	11173268	11174994	MSTRG.3090.1	1	1727	MSTRG.3090	Shprh	14.9334	2.03832	0	0	0	0	0	0	0	0	0	0	0	0	9.00116	1.46941	9.5304	1.89351	4.54893	0.752983	0.725285	-0.463379	0.467717	0.898115	down	no
11379	i	chr10	-	11268820	11269262	MSTRG.3093.1	1	443	MSTRG.3093	4930432B10Rik	0	0	0	0	0	0	0	0	0	0	0	0	0	0	0	0	1.36343	0.270887	0	0	0.896185	-0.158132	0.0677788	0.60017	down	no
11380	i	chr10	-	11278551	11279704	MSTRG.3094.1	1	1154	MSTRG.3094	4930432B10Rik	0	0	0	0	0	0	0	0	12.169	1.73874	0	0	0	0	4.44887	0.726264	1.57019	0.311967	0	0	0.921104	-0.118564	0.789503	0.965483	down	no
11385	u	chr10	+	11306999	11307349	MSTRG.3097.1	1	351	MSTRG.3097	.	0	0	0	0	0	0	0	0	0	0	10.755	1.75836	0	0	0	0	0	0	4.30199	0.712108	0.935789	-0.0957449	0.776901	0.96202	down	no
11466	i	chr10	+	13109395	13109731	MSTRG.3107.1	1	337	MSTRG.3107	Plagl1	0	0	0	0	0	0	0	0	9.39169	1.34192	6.82493	1.11583	0	0	8.36499	1.36556	0	0	0	0	0.96533	-0.0509058	0.920405	0.994297	down	no
11498	u	chr10	+	13567776	13568257	MSTRG.3119.1	1	482	MSTRG.3119	.	0	0	0	0	11.278	1.75701	0	0	5.29559	0.756652	0	0	2.50622	0.448269	2.39004	0.390166	0.626556	0.124485	3.94398	0.652847	0.820515	-0.285398	0.464307	0.895772	down	no
11615	i	chr10	-	18016966	18017425	MSTRG.3141.1	1	460	MSTRG.3141	Abracl	0	0	6.56522	1.08199	0	0	0	0	0	0	3.61087	0.590351	3.93913	0.704563	6.16739	1.00681	6.23696	1.23916	6.23696	1.0324	0.554679	-0.850275	0.0234734	0.574588	down	no
11616	i	chr10	-	18019774	18022708	MSTRG.3142.1	1	2935	MSTRG.3142	Abracl	0	0	0	0	5.09233	0.793339	0	0	5.4385	0.777071	4.0644	0.664499	2.6753	0.47851	0	0	3.23918	0.643563	10.6102	1.75631	0.686171	-0.54336	0.214881	0.742279	down	no
11780	u	chr10	-	20394663	20395075	MSTRG.3166.1	1	413	MSTRG.3166	.	0	0	0	0	0	0	0	0	0	0	0	0	0	0	5.38699	0.879407	0	0	0	0	0.902721	-0.147647	0.561088	0.920441	down	no
11803	x	chr10	+	21047897	21048311	MSTRG.3172.1	1	415	MSTRG.3172	RP23-225H6.1	17.1012	2.33421	6.17831	1.01823	10.5518	1.64387	21.1036	2.92233	27.2892	3.89916	9.31566	1.52304	2.18313	0.39048	1.81928	0.296991	5.45783	1.08437	9.8241	1.62618	1.94499	0.95976	0.0434519	0.60017	up	no
11834	u	chr10	+	21399114	21399591	MSTRG.3174.1	1	478	MSTRG.3174	.	0	0	0	0	0	0	0	0	0	0	1.8954	0.309884	0	0	0	0	8.52301	1.69336	0	0	0.634352	-0.656644	0.079271	0.619247	down	no
11835	u	chr10	+	21403368	21403675	MSTRG.3175.1	1	308	MSTRG.3175	.	12.7468	1.73985	0	0	0	0	0	0	0	0	0	0	1.47078	0.263067	0	0	0	0	0	0	1.31773	0.398053	0.333091	0.828549	up	no
11842	u	chr10	-	21560571	21561493	MSTRG.3178.1	1	923	MSTRG.3178	.	0	0	0	0	0	0	0	0	0	0	0	0	0	0	0	0	10.143	2.01522	0	0	0.603717	-0.728057	0.0677788	0.60017	down	no
11895	x	chr10	-	22261177	22261458	MSTRG.3190.1	1	282	MSTRG.3190	Raet1e	25.3333	3.45785	10.727	1.76787	0	0	0	0	0	0	10.7092	1.75088	0	0	0	0	0	0	0	0	1.91661	0.93856	0.191856	0.739343	up	no
11898	x	chr10	-	22268976	22269205	MSTRG.3192.1	1	230	MSTRG.3192	Raet1e	0	0	0	0	0	0	0	0	0	0	0	0	0	0	10.4652	1.70841	0	0	0	0	0.850773	-0.233154	0.561088	0.920441	down	no
11902	x	chr10	-	22286054	22287099	MSTRG.3195.1	1	1046	MSTRG.3195	H60b	0	0	0	0	0	0	0	0	0	0	4.45985	0.729153	0	0	0	0	0.577438	0.114726	4.74272	0.785062	0.889677	-0.168647	0.472523	0.900821	down	no
11903	x	chr10	-	22288701	22289237	MSTRG.3196.1	1	537	MSTRG.3196	H60b	0	0	12.0912	1.99272	8.21974	1.28056	0	0	0	0	4.49907	0.735565	0	0	0	0	0	0	0	0	1.16934	0.225698	0.662625	0.934186	up	no
11922	i	chr10	-	22713598	22725860	MSTRG.3203.1	1	12263	MSTRG.3203	Tbpl1	11.4052	1.55674	9.92066	1.63499	13.2266	2.06058	13.1746	1.82436	13.0096	1.85886	11.101	1.81494	8.59887	1.53802	9.31004	1.51983	8.82898	1.75415	10.5546	1.7471	1.01802	0.0257597	0.733115	0.948377	up	no
11925	u	chr10	+	22733929	22734349	MSTRG.3206.1	1	421	MSTRG.3206	.	0	0	0	0	0	0	12.9875	1.79845	0	0	0	0	6.09026	1.08932	0	0	0	0	0	0	1.23172	0.300674	0.540944	0.920441	up	no
12037	u	chr10	+	24844780	24845311	MSTRG.3224.1	1	532	MSTRG.3224	.	0	0	4.76266	0.784918	4.53008	0.705744	3.07469	0.42577	0	0	0	0	7.6109	1.3613	0	0	0	0	0	0	0.995883	-0.00595197	0.988354	0.997142	down	no
12038	u	chr10	+	24848532	24848913	MSTRG.3225.1	1	382	MSTRG.3225	.	19.6126	2.677	7.90576	1.30292	0	0	0	0	6.23037	0.890216	0	0	0	0	0	0	0	0	3.95288	0.654319	1.80993	0.855931	0.133796	0.687231	up	no
12056	i	chr10	+	24923742	24923959	MSTRG.3230.1	1	218	MSTRG.3230	Arg1	0	0	0	0	0	0	0	0	0	0	0	0	0	0	9.69725	1.58304	0	0	0	0	0.857338	-0.222064	0.561088	0.920441	down	no
12079	i	chr10	+	25364038	25365631	MSTRG.3239.1	1	1594	MSTRG.3239	Epb41l2	5.26182	0.718206	2.86204	0.471684	10.2309	1.59387	0	0	2.31093	0.330193	0	0	0	0	0	0	0	0	0	0	1.30672	0.38595	0.18453	0.732039	up	no
12080	i	chr10	+	25367715	25369594	MSTRG.3240.1	1	1880	MSTRG.3240	Epb41l2	5.62234	0.767415	0	0	4.57819	0.71324	0	0	7.64408	1.09221	0	0	5.37979	0.962242	3.20319	0.52291	0	0	0	0	1.03472	0.0492356	0.902398	0.994297	up	no
12081	i	chr10	+	25372464	25376100	MSTRG.3241.1	1	3637	MSTRG.3241	Epb41l2	0	0	6.15419	1.01425	0.339463	0.052885	6.61702	0.916295	3.83657	0.548183	0	0	3.55199	0.635318	6.98436	1.14017	0	0	4.52604	0.749195	1.11105	0.151921	0.715315	0.942642	up	no
12083	i	chr10	+	25390025	25391746	MSTRG.3243.1	1	1722	MSTRG.3243	Epb41l2	0	0	1.63073	0.268756	0	0	0	0	0	0	5.44365	0.889997	0	0	0	0	2.16974	0.431085	0	0	0.876366	-0.190394	0.496039	0.911989	down	no
12084	i	chr10	+	25396397	25398200	MSTRG.3244.1	1	1804	MSTRG.3244	Epb41l2	6.53577	0.892092	3.79044	0.62469	7.33422	1.14261	0	0	11.4573	1.63706	0	0	0	0	5.8592	0.956495	0	0	0	0	1.34593	0.428601	0.304268	0.81134	up	no
12088	i	chr10	+	25407039	25407876	MSTRG.3246.1	1	838	MSTRG.3246	Epb41l2	0	0	0	0	0	0	0	0	0	0	0	0	0	0	3.42363	0.558896	0	0	0	0	0.930518	-0.103893	0.561088	0.920441	down	no
12143	i	chr10	-	26280973	26281203	MSTRG.3254.1	1	231	MSTRG.3254	L3mbtl3	0	0	0	0	14.381	2.24042	3.92208	0.543112	0	0	0	0	0	0	0	0	0	0	0	0	1.16969	0.22612	0.603012	0.927517	up	no
12144	i	chr10	-	26283623	26283826	MSTRG.3255.1	1	204	MSTRG.3255	L3mbtl3	0	0	0	0	0	0	0	0	0	0	0	0	0	0	0	0	0	0	10.3627	1.71534	0.897174	-0.15654	0.689331	0.934186	down	no
12145	i	chr10	-	26297508	26298482	MSTRG.3256.1	1	975	MSTRG.3256	L3mbtl3	7.53706	1.02876	0	0	0	0	6.65949	0.922176	8.82461	1.26089	0	0	0	0	0	0	1.54872	0.3077	5.28931	0.875538	1.50314	0.587984	0.181865	0.729116	up	no
12148	i	chr10	-	26306724	26306972	MSTRG.3258.1	1	249	MSTRG.3258	L3mbtl3	0	0	0	0	0	0	0	0	0	0	0	0	15.1606	2.71167	0	0	0	0	0	0	0.707266	-0.499675	0.350216	0.828549	down	no
12151	i	chr10	-	26333303	26333720	MSTRG.3260.1	1	418	MSTRG.3260	L3mbtl3	0	0	0	0	0	0	0	0	0	0	0.722488	0.118122	0	0	2.52871	0.412803	0	0	2.16746	0.35878	0.913721	-0.130175	0.351357	0.829257	down	no
12153	i	chr10	-	26342877	26343124	MSTRG.3261.1	1	248	MSTRG.3261	L3mbtl3	0	0	0	0	0	0	0	0	0	0	0	0	0	0	1.21774	0.198792	8.52419	1.69359	0	0	0.617248	-0.696077	0.0494775	0.60017	down	no
12155	i	chr10	-	26357602	26357904	MSTRG.3263.1	1	303	MSTRG.3263	L3mbtl3	17.9472	2.44968	0	0	0	0	0	0	0	0	0	0	0	0	0	0	0	0	0	0	1.51399	0.598354	0.227111	0.742279	up	no
12158	i	chr10	-	26365023	26365770	MSTRG.3266.1	1	748	MSTRG.3266	L3mbtl3	4.54011	0.619697	0	0	8.07487	1.25799	13.2647	1.83684	11.7086	1.67296	0	0	7.26738	1.29986	3.4238	0.558923	1.81685	0.360972	2.93717	0.486188	1.2364	0.306143	0.516889	0.920441	up	no
12160	i	chr10	-	26372805	26373338	MSTRG.3268.1	1	534	MSTRG.3268	L3mbtl3	11.5936	1.58246	0	0	0	0	3.11049	0.430726	0	0	1.9794	0.323618	0	0	2.82771	0.461615	2.82771	0.561812	3.9588	0.655299	1.14531	0.195738	0.596373	0.926915	up	no
12178	u	chr10	+	26921914	26922519	MSTRG.3271.1	1	606	MSTRG.3271	.	0	0	0	0	14.203	2.21269	0	0	0	0	0	0	4.63861	0.829674	0	0	0	0	0	0	0.841474	-0.24901	0.584407	0.922733	down	no
12214	i	chr10	-	28183479	28185104	MSTRG.3294.1	2	333	MSTRG.3294	Ptprk	10.3964	1.41904	4.97598	0.820074	3.17417	0.494507	4.52553	0.626675	8.16216	1.16624	1.8782	0.307072	0.906907	0.162212	7.2012	1.17557	0.906907	0.180185	4.18018	0.691944	1.4538	0.539831	0.0817966	0.625327	up	no
12255	i	chr10	-	29302023	29304147	MSTRG.3282.1	1	2125	MSTRG.3282	RP23-331E5.8	0	0	0	0	10.3087	1.606	0	0	3.64753	0.521171	4.54777	0.743527	0	0	2.62494	0.428513	2.416	0.480012	0	0	0.820504	-0.285417	0.472335	0.900709	down	no
12262	i	chr10	-	29332471	29333912	MSTRG.3285.1	1	1442	MSTRG.3285	Echdc1	0	0	1.1966	0.197208	0	0	0	0	0	0	0	0	0	0	0	0	0	0	0	0	1.0283	0.040268	0.577398	0.920441	up	no
12263	i	chr10	-	29335186	29340655	MSTRG.3286.1	1	5470	MSTRG.3286	Echdc1	0	0	4.43656	0.731175	0	0	11.7963	1.6335	6.42775	0.918419	3.63291	0.593954	0	0	0	0	1.93181	0.383813	0	0	1.48666	0.572075	0.19387	0.741154	up	no
12297	u	chr10	-	30527899	30528369	MSTRG.3296.1	1	471	MSTRG.3296	.	0	0	0	0	1.92357	0.299674	0	0	0	0	0.961783	0.157245	0	0	0	0	6.41189	1.27392	0	0	0.684062	-0.547802	0.0559576	0.60017	down	no
12301	i	chr10	-	30546666	30547278	MSTRG.3299.1	1	613	MSTRG.3299	Trmt11	0	0	9.60685	1.58327	9.60196	1.4959	12.8091	1.77375	7.63621	1.09109	0	0	0	0	0	0	0	0	0	0	1.88145	0.911846	0.0351767	0.60017	up	no
12303	i	chr10	-	30555518	30558378	MSTRG.3301.1	1	2861	MSTRG.3301	Trmt11	0	0	7.20238	1.187	11.064	1.72366	10.6851	1.47962	0	0	0	0	0	0	0	0	6.58196	1.30771	6.25131	1.03478	1.00625	0.00899432	0.986842	0.996833	up	no
12307	i	chr10	-	30586452	30587430	MSTRG.3303.1	1	979	MSTRG.3303	Trmt11	10.7596	1.46862	10.3105	1.69924	4.48127	0.698141	1.27044	0.175925	0	0	6.94428	1.13534	6.05058	1.08222	6.69098	1.09228	0	0	4.78141	0.791466	1.14051	0.18968	0.679539	0.934186	up	no
12319	i	chr10	-	30639485	30640875	MSTRG.3317.1	1	1391	MSTRG.3317	Ncoa7	0	0	0	0	6.07692	0.946729	1.68081	0.23275	0	0	0	0	3.36305	0.601523	3.71264	0.606076	0	0	11.2876	1.86843	0.785691	-0.347967	0.464407	0.895824	down	no
12373	x	chr10	-	31430374	31430839	MSTRG.3314.1	1	466	MSTRG.3314	RP23-88C11.4	0	0	0	0	0	0	0	0	0	0	0	0	5.50858	0.985279	5.27188	0.860617	0	0	0	0	0.754415	-0.40657	0.228651	0.743516	down	no
12374	i	chr10	-	31443623	31444509	MSTRG.3315.1	1	887	MSTRG.3315	Tpd52l1	0	0	0	0	0	0	0	0	7.30327	1.04351	0	0	0	0	6.29299	1.02731	3.74521	0.744101	0	0	0.758527	-0.398728	0.327515	0.828215	down	no
12410	x	chr10	-	33332641	33333867	MSTRG.3330.1	1	1227	MSTRG.3330	Trdn	0	0	4.31012	0.710337	0	0	3.09533	0.428627	0	0	0.861451	0.140841	0.492258	0.088046	0	0	3.18989	0.63377	0	0	0.975452	-0.0358568	0.899427	0.994297	down	no
12411	i	chr10	-	33336166	33337492	MSTRG.3331.1	1	1327	MSTRG.3331	Trdn	0	0	0	0	0	0	0	0	0	0	0	0	0.455162	0.081411	0	0	0	0	0	0	0.979543	-0.0298196	0.350216	0.828549	down	no
12412	i	chr10	-	33339439	33339865	MSTRG.3332.1	1	427	MSTRG.3332	Trdn	0	0	0	0	0	0	0	0	0	0	0	0	0	0	1.41452	0.230916	0	0	1.06089	0.175609	0.95002	-0.0739702	0.417306	0.869541	down	no
12413	i	chr10	-	33343722	33344422	MSTRG.3333.1	1	701	MSTRG.3333	Trdn	0	0	0	0	7.26706	1.13214	8.61626	1.19314	0	0	1.72325	0.281739	2.80029	0.500866	0	0	4.73895	0.941537	0.861626	0.142625	0.879898	-0.184592	0.661828	0.934186	down	no
12414	i	chr10	-	33363144	33363521	MSTRG.3334.1	1	378	MSTRG.3334	Trdn	0	0	0	0	0	0	0	0	0	0	0	0	0.798942	0.142901	3.59524	0.586911	0	0	0	0	0.895676	-0.158951	0.38654	0.85131	down	no
12415	i	chr10	-	33369381	33369719	MSTRG.3335.1	1	339	MSTRG.3335	Trdn	0	0	0	0	0	0	1.51243	0.209435	0	0	0	0	0	0	1.33628	0.218144	0	0	0	0	1.04338	0.0612584	0.550429	0.920441	up	no
12418	i	chr10	-	33384388	33384835	MSTRG.3338.1	1	448	MSTRG.3338	Trdn	6.06027	0.82719	6.38393	1.05211	5.04241	0.785561	6.40402	0.8868	4.71875	0.674231	0.674107	0.110212	0.674107	0.120572	0.674107	0.110046	0	0	1.34821	0.22317	1.73774	0.797213	1.86264e-05	0.122761	up	no
12421	i	chr10	-	33399914	33400460	MSTRG.3341.1	1	547	MSTRG.3341	Trdn	0	0	0	0	16.287	2.53737	0	0	8.23766	1.17702	0.276051	0.045132	0	0	1.35832	0.221741	0	0	0	0	1.0553	0.0776554	0.860621	0.985964	up	no
12424	i	chr10	-	33426182	33426627	MSTRG.3344.1	1	446	MSTRG.3344	Trdn	0	0	0	0	0	0	0	0	0	0	0	0	1.69283	0.302783	0	0	8.44395	1.67765	0	0	0.594394	-0.750508	0.0283807	0.585422	down	no
12478	i	chr10	-	34154112	34154401	MSTRG.3354.1	1	290	MSTRG.3354	Dse	0	0	0	0	0	0	0	0	0	0	0	0	0	0	10.4138	1.70002	1.56207	0.310353	0	0	0.752241	-0.410734	0.302808	0.810179	down	no
12482	i	chr10	-	34200175	34200629	MSTRG.3356.1	1	455	MSTRG.3356	Dse	1.99121	0.271788	1.65934	0.273471	11.2835	1.75787	0	0	0	0	1.99121	0.325548	0	0	0	0	0	0	2.25714	0.373624	1.07248	0.100953	0.794684	0.967341	up	no
12490	i	chr10	+	34292818	34293194	MSTRG.3361.1	1	377	MSTRG.3361	Nt5dc1	0	0	2.40318	0.396061	0	0	0	0	0	0	10.4138	1.70258	1.60212	0.286559	0	0	0.801061	0.159155	1.60212	0.265199	0.890759	-0.166892	0.630828	0.927517	down	no
12496	i	chr10	+	34302168	34302607	MSTRG.3365.1	1	440	MSTRG.3365	Nt5dc1	0	0	0	0	0	0	0	0	14.6523	2.09357	0	0	3.08864	0.552441	1.37273	0.224093	0	0	0	0	0.997363	-0.00380921	0.993584	0.99817	down	no
12517	u	chr10	-	35389197	35389645	MSTRG.3368.1	1	449	MSTRG.3368	.	0	0	0	0	0	0	0	0	8.90646	1.27259	0	0	0.336303	0.060152	0	0	1.68152	0.334085	4.70824	0.779354	0.901708	-0.149268	0.702071	0.938081	down	no
12538	i	chr10	+	36989380	36989981	MSTRG.3372.1	1	602	MSTRG.3372	Hdac2	11.3299	1.54646	1.25515	0.206858	5.44634	0.84849	9.94205	1.37673	1.80409	0.257775	1.50482	0.246027	1.72775	0.30903	0	0	0	0	15.4684	2.56049	1.63774	0.711711	0.183025	0.730379	up	no
12540	i	chr10	+	36996322	36996746	MSTRG.3373.1	1	425	MSTRG.3373	Hdac2	0	0	0	0	0	0	0	0	0	0	8.15294	1.33295	11.6918	2.09122	0	0	11.0141	2.18829	8.51294	1.40915	0.39441	-1.34223	0.010584	0.515635	down	yes
12569	i	chr10	+	39064431	39064771	MSTRG.3377.1	1	341	MSTRG.3377	Lama4	8.59913	1.17373	1.32845	0.218937	10.6276	1.65568	0	0	11.8915	1.6991	0	0	2.21408	0.396015	0	0	0.442815	0.087979	3.54252	0.586393	1.26073	0.334255	0.434759	0.879913	up	no
12597	i	chr10	+	39376640	39377029	MSTRG.3401.1	1	390	MSTRG.3401	Fyn	0	0	0	0	10.0119	1.55977	0	0	0	0	0	0	0	0	0	0	0	0	0	0	0.989542	-0.0151674	0.962775	0.994297	down	no
12600	i	chr10	+	39411009	39413941	MSTRG.3403.1	1	2933	MSTRG.3403	Fyn	0	0	8.89567	1.46607	10.51	1.63736	0	0	0	0	0	0	0	0	0	0	0	0	0	0	1.13783	0.186287	0.640176	0.9283	up	no
12602	i	chr10	+	39420500	39420983	MSTRG.3404.1	1	484	MSTRG.3404	Fyn	0	0	0	0	0	0	0	0	0	0	2.80785	0.459063	0	0	0	0	0.311983	0.061985	0	0	0.969998	-0.0439461	0.748168	0.953017	down	no
12608	i	chr10	+	39462867	39464404	MSTRG.3408.1	1	1538	MSTRG.3408	Fyn	0	0	3.87485	0.638601	0	0	0	0	0	0	0	0	0	0	0	0	10.6034	2.10669	0	0	0.642921	-0.637287	0.1382	0.687231	down	no
12609	i	chr10	+	39465016	39465811	MSTRG.3409.1	1	796	MSTRG.3409	Fyn	0	0	0	0	14.6595	2.28382	0	0	0	0	4.3593	0.712713	0	0	0	0	0	0	0	0	0.982634	-0.025274	0.959835	0.994297	down	no
12610	i	chr10	+	39497352	39497810	MSTRG.3410.1	1	459	MSTRG.3410	Fyn	0	0	0	0	0	0	0	0	0	0	0	0	0	0	0	0	0	0	3.94771	0.653464	0.946842	-0.0788049	0.689331	0.934186	down	no
12620	x	chr10	+	39562745	39563468	MSTRG.3416.1	1	724	MSTRG.3416	Gm16365	0	0	9.80249	1.61552	0	0	0	0	7.09116	1.01321	0	0	0	0	8.48757	1.38557	0	0	0	0	1.10376	0.142432	0.791532	0.966268	up	no
12623	i	chr10	-	39609731	39610455	MSTRG.3418.1	1	725	MSTRG.3418	Gm16365	0	0	0	0	0	0	0	0	0	0	2.70759	0.442671	0	0	10.6014	1.73064	5.60276	1.11316	0	0	0.601749	-0.732766	0.0941925	0.650321	down	no
12627	i	chr10	+	39619578	39620072	MSTRG.3422.1	1	495	MSTRG.3422	Traf3ip2	0	0	0	0	12.1939	1.8997	13.1172	1.81641	19.5232	2.78954	0	0	7.62626	1.36405	9.34343	1.52529	3.66061	0.727292	20.1152	3.32966	0.802224	-0.317922	0.665957	0.934186	down	no
12635	x	chr10	-	39638211	39638617	MSTRG.3424.1	1	407	MSTRG.3424	Traf3ip2	0	0	0	0	0	0	0	0	0	0	0	0	0	0	0	0	0.742015	0.147424	4.45209	0.736953	0.884392	-0.177242	0.416817	0.869541	down	no
12641	x	chr10	-	39643976	39644309	MSTRG.3427.1	1	334	MSTRG.3427	Traf3ip2	0	0	0	0	0	0	0	0	15.6557	2.23694	0	0	0	0	0	0	0	0	0	0	1.16437	0.219549	0.637626	0.927517	up	no
12644	x	chr10	-	39647244	39647913	MSTRG.3428.1	1	670	MSTRG.3428	Traf3ip2	0	0	0	0	0	0	0	0	9.34627	1.33543	0	0	4.05672	0.725594	0	0	0	0	5.30448	0.878049	0.902444	-0.148091	0.739455	0.950431	down	no
12645	x	chr10	-	39648545	39653000	MSTRG.3429.1	1	4456	MSTRG.3429	Traf3ip2	0	0	0	0	0	0	0	0	10.7556	1.5368	0	0	0	0	5.2466	0.85649	0	0	0	0	1.02046	0.0292182	0.947573	0.994297	up	no
12649	j	chr10	-	39654469	39732006	MSTRG.3423.12	3	566	MSTRG.3423	E130307A14Rik	0	0	2.64167	0.435364	0	0	0	0	0	0	0	0	0	0	0	0	0	0	0	0	1.05765	0.0808569	0.577398	0.920441	up	no
12651	i	chr10	-	39660615	39660977	MSTRG.3431.1	1	363	MSTRG.3431	E130307A14Rik	0	0	0	0	0	0	0	0	0	0	0	0	0	0	0	0	12.4793	2.4794	0	0	0.565456	-0.822513	0.0677788	0.60017	down	no
12655	i	chr10	-	39668622	39672198	MSTRG.3435.1	1	3577	MSTRG.3435	E130307A14Rik	0	0	0	0	8.77766	1.36748	8.51636	1.17931	13.9978	2.00005	0	0	0	0	0	0	0	0	4.60391	0.762085	1.45679	0.542791	0.304931	0.812202	up	no
12656	i	chr10	-	39673084	39675069	MSTRG.3436.1	1	1986	MSTRG.3436	E130307A14Rik	0	0	0	0	14.3671	2.23826	0	0	0	0	0	0	0	0	0	0	0	0	4.83786	0.800811	0.925854	-0.111144	0.82135	0.975404	down	no
12658	i	chr10	-	39687481	39687916	MSTRG.3437.1	1	436	MSTRG.3437	E130307A14Rik	0	0	0	0	0	0	0	0	10.3899	1.48455	0	0	3.4633	0.619455	0	0	4.84862	0.963328	0	0	0.727687	-0.45861	0.261289	0.775794	down	no
12659	i	chr10	-	39690745	39691191	MSTRG.3438.1	1	447	MSTRG.3438	E130307A14Rik	0	0	0	0	0	0	0	0	0	0	0	0	9.45861	1.69179	0	0	0	0	0	0	0.769894	-0.377269	0.350216	0.828549	down	no
12660	i	chr10	-	39691452	39691688	MSTRG.3439.1	1	237	MSTRG.3439	E130307A14Rik	0	0	0	0	0	0	12.1055	1.67631	0	0	6.37131	1.04166	0	0	0	0	0	0	0	0	1.46218	0.548123	0.174045	0.720121	up	no
12662	i	chr10	-	39698602	39699846	MSTRG.3441.1	1	1245	MSTRG.3441	E130307A14Rik	0	0	3.51486	0.579272	0	0	0	0	5.71056	0.815944	0	0	0	0	0	0	8.36385	1.66174	0	0	0.741205	-0.432056	0.258959	0.773724	down	no
12664	i	chr10	-	39707944	39710199	MSTRG.3443.1	1	2256	MSTRG.3443	E130307A14Rik	3.54743	0.484202	7.46542	1.23035	4.48449	0.698642	0	0	0	0	6.29167	1.02864	4.68262	0.837546	0	0	0	0	0	0	1.08817	0.121906	0.786093	0.964627	up	no
12665	i	chr10	-	39711675	39712130	MSTRG.3444.1	1	456	MSTRG.3444	E130307A14Rik	0	0	0	0	0	0	0	0	0	0	0	0	8.94079	1.59917	0	0	0	0	0	0	0.777046	-0.363928	0.350216	0.828549	down	no
12667	i	chr10	-	39720516	39721368	MSTRG.3446.1	1	853	MSTRG.3446	E130307A14Rik	0	0	0	0	0	0	0	0	0	0	0	0	0	0	0	0	9.20516	1.82889	0	0	0.621585	-0.685977	0.0677788	0.60017	down	no
12669	i	chr10	-	39724223	39724840	MSTRG.3447.1	1	618	MSTRG.3447	E130307A14Rik	0	0	12.2573	2.02008	4.93517	0.768854	0	0	0	0	0	0	8.7316	1.56176	0	0	5.76334	1.14506	0	0	0.648973	-0.62377	0.201712	0.742279	down	no
12670	i	chr10	-	39725450	39726644	MSTRG.3448.1	1	1195	MSTRG.3448	E130307A14Rik	0	0	5.55732	0.915884	0	0	0	0	9.33724	1.33414	4.54895	0.743721	3.33795	0.597034	2.77992	0.453812	7.44519	1.47921	4.41088	0.730132	0.63588	-0.653173	0.114585	0.684529	down	no
12671	i	chr10	-	39728542	39730779	MSTRG.3449.1	1	2238	MSTRG.3449	E130307A14Rik	0	0	8.97587	1.47928	7.53541	1.17395	0	0	0	0	0	0	3.90393	0.698267	6.61081	1.07919	0	0	0	0	0.881195	-0.182467	0.705506	0.939523	down	no
12685	i	chr10	-	39897651	39898878	MSTRG.3379.1	1	1228	MSTRG.3379	Mfsd4b4	0	0	0	0	0	0	0	0	9.07655	1.29689	0	0	0	0	0	0	0	0	0	0	1.11375	0.155425	0.637626	0.927517	up	no
12716	u	chr10	+	40176915	40177150	MSTRG.3394.1	1	236	MSTRG.3394	.	0	0	0	0	13.4364	2.09327	0	0	3.64407	0.520677	1.91949	0.313823	0	0	0	0	0.639831	0.127122	0	0	0.98493	-0.0219065	0.955027	0.994297	down	no
12769	i	chr10	+	40686163	40693774	MSTRG.3458.1	1	7612	MSTRG.3458	Mettl24	11.4235	1.55924	0	0	8.68537	1.3531	8.92512	1.23591	9.65187	1.37909	0	0	5.3614	0.958954	6.32094	1.03187	4.64149	0.922174	3.89792	0.645222	1.09105	0.125713	0.768763	0.959642	up	no
12773	i	chr10	+	40727163	40727622	MSTRG.3462.1	1	460	MSTRG.3462	Mettl24	8.7085	1.18866	13.2174	2.17832	0	0	0	0	0	0	0	0	0	0	0	0	0	0	0	0	1.5553	0.637195	0.216219	0.742279	up	no
12774	i	chr10	+	40731006	40731314	MSTRG.3463.1	1	309	MSTRG.3463	Mettl24	0	0	0	0	0	0	0	0	0	0	0	0	0	0	0	0	10.2621	2.03889	0.977346	0.16178	0.591843	-0.756714	0.058868	0.60017	down	no
12777	i	chr10	+	40742700	40743381	MSTRG.3466.1	1	682	MSTRG.3466	Mettl24	0	0	0	0	0	0	0	0	5.66862	0.809952	0	0	4.20674	0.752429	0	0	8.41349	1.6716	0	0	0.594155	-0.751088	0.0584558	0.60017	down	no
12778	i	chr10	+	40743761	40744324	MSTRG.3467.1	1	564	MSTRG.3467	Mettl24	0	0	0	0	0	0	0	0	0	0	0.535461	0.087544	0	0	0	0	0	0	3.4805	0.576126	0.951155	-0.0722475	0.668543	0.934186	down	no
12779	i	chr10	+	40753851	40754576	MSTRG.3468.1	1	726	MSTRG.3468	Mettl24	0	0	0	0	15.5992	2.43021	0	0	0	0	0	0	0	0	0	0	0	0	0	0	0.986307	-0.0198907	0.962775	0.994297	down	no
12780	i	chr10	+	40755799	40757318	MSTRG.3469.1	1	1520	MSTRG.3469	Mettl24	8.4758	1.1569	0	0	11.2039	1.74547	0	0	0	0	2.18553	0.357318	2.48355	0.444214	2.67434	0.436577	2.28487	0.453959	2.87895	0.476551	0.882021	-0.181114	0.6736	0.934186	down	no
12781	i	chr10	+	40763096	40763523	MSTRG.3470.1	1	428	MSTRG.3470	Mettl24	0	0	0	0	0	0	0	0	8.11449	1.15942	6.35047	1.03825	3.88084	0.694137	0	0	0	0	0	0	0.955933	-0.065018	0.880708	0.990958	down	no
12782	i	chr10	+	40774141	40774366	MSTRG.3471.1	1	226	MSTRG.3471	Mettl24	0	0	0	0	0	0	0	0	0	0	0	0	0	0	0	0	0.668142	0.132747	0.668142	0.110597	0.933898	-0.0986631	0.0915171	0.645563	down	no
12792	i	chr10	-	40886923	40887186	MSTRG.3475.1	1	264	MSTRG.3475	Wasf1	0	0	0	0	0	0	7.43561	1.02965	7.43561	1.06242	10.2955	1.68323	7.43561	1.32995	12.0114	1.96081	0	0	0	0	0.964462	-0.0522038	0.923266	0.994297	down	no
12811	i	chr10	+	41457340	41458719	MSTRG.3479.1	1	1380	MSTRG.3479	Zbtb24	7.74275	1.05684	2.79783	0.461101	8.29855	1.29284	0	0	16.2529	2.32227	7.44058	1.21648	6.23696	1.11556	0	0	4.15797	0.826108	5.79493	0.959233	0.899504	-0.152799	0.747921	0.952955	down	no
12812	i	chr10	+	41463067	41463739	MSTRG.3480.1	1	673	MSTRG.3480	Zbtb24	0	0	0	0	15.2051	2.36881	0.771164	0.106787	0	0	4.12986	0.675202	0	0	0	0	0	0	0	0	1.02235	0.0318886	0.949377	0.994297	up	no
12839	i	chr10	+	41506463	41506852	MSTRG.3484.1	1	390	MSTRG.3484	Ppil6	0	0	0	0	2.74192	0.427166	0	0	0	0	8.75645	1.43162	11.6154	2.07756	3.48461	0.568852	0	0	0	0	0.683271	-0.549471	0.270252	0.783177	down	no
12840	i	chr10	+	41507568	41513394	MSTRG.3483.5	1	5827	MSTRG.3483	Ppil6	15.2175	2.07709	15.0971	2.4881	16.0516	2.50069	21.6997	3.00488	10.8641	1.5523	11.6755	1.90886	2.48981	0.445334	15.2331	2.48676	0.467493	0.092882	8.78288	1.45383	2.16975	1.11753	0.0128799	0.536134	up	yes
12847	u	chr10	+	41535928	41536456	MSTRG.3487.1	1	529	MSTRG.3487	.	0	0	3.71077	0.611561	12.2684	1.91131	0	0	13.6843	1.95526	3.42533	0.560017	0	0	7.75236	1.26555	0	0	0	0	1.06854	0.0956448	0.861983	0.986326	up	no
12858	i	chr10	+	41560628	41561028	MSTRG.3490.1	1	401	MSTRG.3490	Ccdc162	0	0	1.63365	0.269237	0	0	0	0	0	0	0	0	0.753117	0.134704	0	0	0	0	0	0	1.0036	0.00519099	0.961022	0.994297	up	no
12859	i	chr10	+	41563266	41563932	MSTRG.3491.1	1	667	MSTRG.3491	Ccdc162	0	0	0	0	0	0	0	0	4.52774	0.646938	0.905547	0.14805	1.35832	0.242953	2.43328	0.397225	0	0	2.94303	0.487159	0.912794	-0.131638	0.591378	0.925131	down	no
12864	i	chr10	+	41585114	41585414	MSTRG.3494.1	1	301	MSTRG.3494	Ccdc162	0	0	0	0	2.00664	0.312617	0.501661	0.069468	0	0	0	0	0	0	1.50498	0.245683	2.00664	0.398681	2.00664	0.332159	0.821234	-0.284134	0.092987	0.647688	down	no
12879	i	chr10	-	41726000	41727299	MSTRG.3500.1	1	1300	MSTRG.3500	Cep57l1	0	0	0	0	0	0	0	0	0	0	3.60077	0.5887	0	0	0	0	0	0	1.41266	0.233838	0.973892	-0.0381661	0.801743	0.969571	down	no
12887	i	chr10	-	41784643	41785280	MSTRG.3504.1	1	638	MSTRG.3504	Cep57l1	0	0	0	0	0	0	0	0	13.685	1.95535	2.31661	0.37875	2.3558	0.421364	5.91693	0.965919	0	0	3.0768	0.509302	0.896423	-0.157748	0.74473	0.95206	down	no
12888	i	chr10	-	41795070	41796267	MSTRG.3505.1	1	1198	MSTRG.3505	Cep57l1	0	0	0	0	3.38304	0.527047	0	0	13.7387	1.96304	0	0	0	0	0	0	0	0	0	0	1.14567	0.196192	0.621825	0.927517	up	no
12890	i	chr10	-	41804849	41805338	MSTRG.3506.1	1	490	MSTRG.3506	Cep57l1	0	0	0	0	0	0	0	0	0	0	1.84898	0.302295	4.31429	0.771664	0	0	0.616327	0.122452	0	0	0.813892	-0.297091	0.191692	0.739232	down	no
12891	i	chr10	-	41806343	41807176	MSTRG.3507.1	1	834	MSTRG.3507	Cep57l1	1.29489	0.176744	0	0	0	0	0	0	0	0	0	0	0	0	0	0	0	0	1.26739	0.20979	1.0344	0.0487987	0.60279	0.927517	up	no
12892	i	chr10	-	41808295	41808716	MSTRG.3508.1	1	422	MSTRG.3508	Cep57l1	0	0	13.5498	2.23309	0	0	0	0	0	0	0	0	0	0	0	0	0	0	0	0	1.19957	0.262523	0.577398	0.920441	up	no
12894	i	chr10	+	41817942	41818878	MSTRG.3510.1	1	937	MSTRG.3510	Sesn1	6.67876	0.91161	5.31484	0.875921	8.35432	1.30153	0	0	0	0	0	0	0	0	0	0	0	0	0	0	1.35697	0.440387	0.21338	0.742279	up	no
12895	i	chr10	+	41820722	41823355	MSTRG.3511.1	1	2634	MSTRG.3511	Sesn1	0	0	4.5057	0.742569	0	0	0	0	0	0	6.82346	1.11559	0	0	0	0	8.88459	1.7652	0	0	0.680569	-0.555186	0.264028	0.778509	down	no
12896	i	chr10	+	41823727	41825827	MSTRG.3512.1	1	2101	MSTRG.3512	Sesn1	0	0	6.23513	1.02759	0	0	8.0608	1.11622	12.218	1.74575	0	0	0	0	6.109	0.997273	0	0	5.96097	0.986718	1.41519	0.501	0.351589	0.829364	up	no
12898	i	chr10	+	41829142	41840620	MSTRG.3514.1	1	11479	MSTRG.3514	Sesn1	0	0	0.013677	0.002254	0	0	11.7934	1.6331	0	0	0.065772	0.010753	8.22296	1.47078	6.22894	1.01685	2.21844	0.440761	0	0	0.869164	-0.202299	0.70212	0.938081	down	no
12899	i	chr10	+	41848708	41849327	MSTRG.3515.1	1	620	MSTRG.3515	Sesn1	0	0	3.16613	0.521799	11.8677	1.84888	0	0	0	0	2.43548	0.398184	0	0	0	0	6.46129	1.28373	5.11452	0.846605	0.674727	-0.567625	0.204957	0.742279	down	no
12900	i	chr10	+	41851293	41854809	MSTRG.3516.1	1	3517	MSTRG.3516	Sesn1	8.11345	1.10744	0	0	0	0	9.53529	1.32041	0	0	8.50554	1.3906	0	0	7.33438	1.19731	0	0	0	0	1.56019	0.641719	0.10615	0.670674	up	no
12903	i	chr10	+	41862624	41863313	MSTRG.3519.1	1	690	MSTRG.3519	Sesn1	0	0	8.0971	1.33446	0	0	0	0	0	0	0	0	8.95797	1.60224	0	0	0	0	0	0	0.885944	-0.174713	0.728655	0.946993	down	no
12904	i	chr10	+	41865477	41867302	MSTRG.3520.1	1	1826	MSTRG.3520	Sesn1	0	0	0	0	0	0	0	0	0	0	0	0	9.34283	1.67108	0	0	0	0	0	0	0.771466	-0.374326	0.350216	0.828549	down	no
12905	i	chr10	+	41870387	41871030	MSTRG.3521.1	1	644	MSTRG.3521	Sesn1	0	0	0	0	13.9379	2.17139	0	0	0	0	0	0	0	0	2.57919	0.421045	12.427	2.46901	1.40683	0.232873	0.516128	-0.954199	0.048758	0.60017	down	no
12907	i	chr10	+	41876296	41876663	MSTRG.3523.1	1	368	MSTRG.3523	Sesn1	0	0	0	0	0	0	0	0	0	0	0	0	0	0	10.6603	1.74026	0	0	0	0	0.849161	-0.23589	0.561088	0.920441	down	no
12908	i	chr10	+	41879232	41879581	MSTRG.3524.1	1	350	MSTRG.3524	Sesn1	0	0	0	0	0	0	6.04	0.836392	4.74571	0.678083	11.54	1.88671	9.91429	1.77329	4.31429	0.704293	12.08	2.40006	0	0	0.53867	-0.892528	0.118679	0.687231	down	no
12951	i	chr10	+	42680197	42681030	MSTRG.3533.1	1	834	MSTRG.3533	Ostm1	0	0	0	0	0	0	6.0703	0.840588	9.04916	1.29297	0	0	3.38849	0.606073	0	0	8.86091	1.76049	0	0	0.784286	-0.350549	0.48416	0.906013	down	no
12952	i	chr10	+	42694186	42694604	MSTRG.3534.1	1	419	MSTRG.3534	Ostm1	14.3021	1.95215	0	0	0	0	7.20764	0.998081	0	0	0	0	0	0	0	0	14.7757	2.93564	0	0	1.00722	0.0103799	0.988257	0.99712	up	no
12962	i	chr10	+	42787703	42787987	MSTRG.3538.1	1	285	MSTRG.3538	Sec63	21.3084	2.90847	0	0	0	0	0	0	36.5181	5.21782	0	0	0	0	0	0	0	0	36.1333	5.98114	1.61971	0.695732	0.52856	0.920441	up	no
12966	u	chr10	+	42834935	42835914	MSTRG.3540.1	1	980	MSTRG.3540	.	0	0	8.62551	1.42154	0	0	0	0	0	0	0	0	0	0	4.31429	0.704293	10.4776	2.08169	0	0	0.628794	-0.669341	0.198653	0.742279	down	no
13006	j	chr10	+	43518585	43524049	MSTRG.3553.2	2	1997	MSTRG.3553	RP23-288B18.2	0	0	0	0	19.1413	2.98204	0.173749	0.02406	0.082023	0.01172	0	0	0	0	0	0	0	0	0	0	0.995375	-0.00668744	0.988785	0.997168	down	no
13044	i	chr10	-	43889219	43889637	MSTRG.3559.1	1	419	MSTRG.3559	Qrsl1	0	0	4.17588	0.688213	0	0	0	0	0	0	4.26579	0.697427	0	0	0	0	10.0907	2.00483	2.2146	0.366582	0.631323	-0.663551	0.151046	0.696784	down	no
13045	i	chr10	-	43890412	43891149	MSTRG.3560.1	1	738	MSTRG.3560	Qrsl1	0	0	0	0	0	0	0	0	0	0	0	0	0	0	2.25068	0.367416	0	0	0	0	0.95051	-0.0732257	0.561088	0.920441	down	no
13046	i	chr10	-	43891723	43892397	MSTRG.3561.1	1	675	MSTRG.3561	Qrsl1	0	0	0	0	13.0074	2.02644	0	0	0	0	0	0	0	0	0	0	0	0	0	0	0.98769	-0.0178698	0.962775	0.994297	down	no
13060	u	chr10	-	44266545	44267149	MSTRG.3565.1	1	605	MSTRG.3565	.	0	0	0	0	0	0	0	0	0	0	0.74876	0.122417	0	0	0	0	0	0	0	0	0.999095	-0.00130642	0.974614	0.994297	down	no
13061	u	chr10	-	44267832	44268243	MSTRG.3566.1	1	412	MSTRG.3566	.	0	0	0	0	0	0	0	0	0	0	0	0	0	0	0	0	1.46602	0.29127	0	0	0.889688	-0.168628	0.0677788	0.60017	down	no
13077	i	chr10	+	44605771	44606167	MSTRG.3572.1	1	397	MSTRG.3572	RP24-167A12.1	0	0	0	0	0.760705	0.118511	0	0	0	0	0	0	0	0	0	0	1.52141	0.302275	0	0	0.885133	-0.176034	0.0454031	0.60017	down	no
13078	i	chr10	+	44609505	44609812	MSTRG.3573.1	1	308	MSTRG.3573	RP24-167A12.1	0	0	0	0	0	0	0	0	0	0	0	0	9.80519	1.75378	1.96104	0.320133	0	0	0	0	0.731569	-0.450934	0.267768	0.78128	down	no
13079	i	chr10	+	44611730	44612307	MSTRG.3574.1	1	578	MSTRG.3574	RP24-167A12.1	0	0	5.33391	0.879064	0	0	0	0	0	0	3.65744	0.597965	4.07613	0.729066	0	0	0.522491	0.103809	0	0	0.908799	-0.137967	0.691233	0.934811	down	no
13080	i	chr10	+	44620815	44621196	MSTRG.3575.1	1	382	MSTRG.3575	RP24-167A12.1	0	0	1.58115	0.260585	0.395288	0.061582	0	0	2.37173	0.33888	0	0	0	0	0	0	1.58115	0.314144	3.81675	0.631786	0.900278	-0.151558	0.504996	0.915837	down	no
13095	u	chr10	-	45066500	45066934	MSTRG.3578.1	1	435	MSTRG.3578	.	11.7747	1.60718	5.2069	0.858132	6.24828	0.973424	0	0	0	0	1.38851	0.227011	0	0	3.79081	0.618836	2.77701	0.551738	0	0	1.13746	0.185811	0.665658	0.934186	up	no
13098	i	chr10	+	45095859	45096292	MSTRG.3581.1	1	434	MSTRG.3581	Prep	0	0	5.91475	0.97479	6.95852	1.08407	7.65438	1.05994	9.71429	1.38801	13.0945	2.14085	0	0	8.0023	1.30635	0.347926	0.069126	3.47926	0.575922	1.30814	0.387518	0.458282	0.892802	up	no
13099	i	chr10	+	45112389	45113446	MSTRG.3582.1	1	1058	MSTRG.3582	Prep	5.138	0.701305	0	0	8.27788	1.28962	6.13705	0.849831	0	0	0	0	0	0	1.71267	0.279587	2.85444	0.567122	3.13989	0.519745	1.12607	0.171301	0.658529	0.934186	up	no
13100	i	chr10	+	45126112	45126495	MSTRG.3583.1	1	384	MSTRG.3583	Prep	0.883502	0.120593	6.12907	1.01011	3.31552	0.516527	0	0	1.81197	0.258901	1.5066	0.246318	15.7292	2.81336	1.45179	0.237	0	0	0.735149	0.121689	0.79405	-0.332698	0.533728	0.920441	down	no
13119	i	chr10	+	45609641	45610307	MSTRG.3590.1	1	667	MSTRG.3590	Hace1	0	0	0	0	0	0	0	0	0	0	7.47077	1.22142	0	0	0	0	0	0	0	0	0.993761	-0.00902906	0.974614	0.994297	down	no
13120	i	chr10	+	45616218	45616974	MSTRG.3591.1	1	757	MSTRG.3591	Hace1	0	0	10.1691	1.67593	0	0	0	0	9.96962	1.42449	0	0	0	0	7.0819	1.1561	0	0	0	0	1.15345	0.205953	0.707662	0.940237	up	no
13121	i	chr10	+	45621352	45622262	MSTRG.3592.1	1	911	MSTRG.3592	Hace1	0	0	7.81585	1.28811	0	0	0.28359	0.03927	0	0	0	0	0	0	0	0	0	0	0	0	1.15424	0.206942	0.53121	0.920441	up	no
13122	i	chr10	+	45623450	45623942	MSTRG.3593.1	1	493	MSTRG.3593	Hace1	0	0	0	0	2.94732	0.459165	0	0	0	0	0	0	0	0	0	0	12.1176	2.40754	0	0	0.56847	-0.814844	0.0469444	0.60017	down	no
13124	i	chr10	+	45638800	45639355	MSTRG.3595.1	1	556	MSTRG.3595	Hace1	0	0	0	0	0	0	1.08633	0.15043	0	0	0	0	0	0	7.60432	1.24138	0	0	0	0	0.926788	-0.109689	0.73479	0.948875	down	no
13125	i	chr10	+	45639928	45641218	MSTRG.3596.1	1	1291	MSTRG.3596	Hace1	11.0968	1.51465	8.23863	1.35778	0	0	0	0	0	0	0	0	6.22231	1.11294	0	0	0	0	5.61425	0.929326	1.18877	0.249474	0.651192	0.932118	up	no
13126	i	chr10	+	45654562	45655078	MSTRG.3597.1	1	517	MSTRG.3597	Hace1	0	0	0	0	10.8066	1.68357	0	0	0	0	0	0	0	0	0	0	0	0	0	0	0.989019	-0.0159295	0.962775	0.994297	down	no
13128	i	chr10	+	45669009	45669779	MSTRG.3599.1	1	771	MSTRG.3599	Hace1	0	0	0	0	3.13359	0.488185	0	0	0	0	0	0	0	0	0	0	2.93774	0.583673	0	0	0.806812	-0.309695	0.0692283	0.602566	down	no
13134	i	chr10	+	45683665	45684066	MSTRG.3601.1	1	402	MSTRG.3601	Hace1	0	0	4.50746	0.74286	6.76119	1.05333	4.13184	0.572159	9.01492	1.28808	6.00995	0.982583	0	0	2.25373	0.367914	10.893	2.16424	0	0	0.802225	-0.317922	0.478502	0.903453	down	no
13222	u	chr10	+	51005082	51005369	MSTRG.3622.1	1	288	MSTRG.3622	.	0	0	0	0	0	0	0	0	0	0	0	0	0	0	0	0	8.91319	1.77088	0	0	0.627501	-0.67231	0.0677788	0.60017	down	no
13307	u	chr10	-	52416486	52416905	MSTRG.3633.1	1	420	MSTRG.3633	.	0	0	0	0	0	0	0	0	0	0	0	0	10.7857	1.92916	0	0	0	0	0	0	0.752902	-0.409467	0.350216	0.828549	down	no
13324	i	chr10	+	52723516	52723808	MSTRG.3637.1	1	293	MSTRG.3637	Slc35f1	0	0	0	0	0	0	12.884	1.78411	0	0	1.03072	0.168515	0	0	0	0	0	0	1.54608	0.255921	1.45502	0.541037	0.152434	0.69813	up	no
13358	i	chr10	-	53545648	53546155	MSTRG.3651.1	1	508	MSTRG.3651	Mcm9	0	0	0	0	0	0	0	0	0	0	9.27362	1.51617	7.94488	1.42104	0	0	0	0	0	0	0.786044	-0.347318	0.426971	0.875342	down	no
13362	i	chr10	-	53553007	53554637	MSTRG.3654.1	1	1631	MSTRG.3654	Mcm9	0	0	0	0	1.53908	0.239774	0	0	0	0	2.46539	0.403074	8.0981	1.44845	0	0	0	0	0	0	0.785418	-0.348467	0.346274	0.828549	down	no
13363	i	chr10	-	53556593	53557021	MSTRG.3655.1	1	429	MSTRG.3655	Mcm9	0	0	0	0	0	0	0	0	0	0	10.2075	1.66885	2.11189	0.377737	0	0	0	0	0	0	0.911811	-0.133193	0.701718	0.937942	down	no
13364	i	chr10	-	53557600	53558762	MSTRG.3656.1	1	1163	MSTRG.3656	Mcm9	0	0	0	0	0	0	12.1737	1.68576	0	0	0	0	0	0	0	0	4.89487	0.972515	0	0	1.07928	0.110069	0.81834	0.974427	up	no
13365	i	chr10	-	53560619	53561990	MSTRG.3657.1	1	1372	MSTRG.3657	Mcm9	1.76093	0.240357	0	0	0	0	0	0	0	0	0	0	8.55831	1.53076	0	0	0	0	1.57302	0.260382	0.820203	-0.285947	0.448167	0.887264	down	no
13366	i	chr10	-	53565137	53565942	MSTRG.3658.1	1	806	MSTRG.3658	Mcm9	0	0	4.39702	0.724659	0	0	0	0	0	0	0	0	0	0	1.87345	0.305834	0	0	0	0	1.0421	0.059492	0.806079	0.970921	up	no
13370	i	chr10	-	53579035	53580011	MSTRG.3662.1	1	977	MSTRG.3662	Mcm9	0	0	0	0	8.1914	1.27615	6.989	0.967806	0	0	4.01842	0.656983	10.0399	1.79576	0	0	0	0	0	0	0.980614	-0.028242	0.959141	0.994297	down	no
13371	i	chr10	-	53582465	53583905	MSTRG.3663.1	1	1441	MSTRG.3663	Mcm9	0	0	0	0	0	0	0	0	0	0	6.91603	1.13072	0	0	0	0	10.4788	2.08194	0	0	0.59417	-0.751052	0.130562	0.687231	down	no
13372	i	chr10	-	53585498	53590448	MSTRG.3664.1	1	4951	MSTRG.3664	Mcm9	0	0	4.30514	0.709516	5.73831	0.893975	9.74914	1.35002	12.1862	1.74121	6.07756	0.993637	0	0	5.71627	0.933162	4.2645	0.847274	0	0	1.15988	0.213977	0.649093	0.931602	up	no
13373	i	chr10	-	53591016	53591602	MSTRG.3665.1	1	587	MSTRG.3665	Mcm9	0	0	0	0	0	0	0	0	0	0	0	0	0	0	0	0	9.51789	1.89102	0	0	0.61544	-0.700309	0.0677788	0.60017	down	no
13381	x	chr10	-	53598270	53606229	MSTRG.3669.1	1	7960	MSTRG.3669	Asf1a	12.3558	1.68649	7.53995	1.24263	10.294	1.60371	14.1202	1.95531	13.5	1.92893	9.37864	1.53334	10.2853	1.83965	6.67626	1.08988	7.01307	1.39336	7.26043	1.20182	1.12962	0.175833	0.251744	0.766572	up	no
13383	x	chr10	-	53606535	53607810	MSTRG.3670.1	1	1276	MSTRG.3670	Asf1a	22.7163	3.10064	6.84718	1.12846	15.6693	2.44113	20.4585	2.833	12.4114	1.77339	0	0	7.42241	1.32759	9.90909	1.61763	9.58307	1.90397	6.1536	1.0186	1.33826	0.420356	0.338154	0.828549	up	no
13387	x	chr10	+	53611396	53613404	MSTRG.3671.1	1	2009	MSTRG.3671	Mcm9	0	0	0	0	12.9662	2.02001	0	0	16.0095	2.28748	8.19263	1.33944	6.61424	1.18304	1.81483	0.296265	8.26779	1.64265	0	0	0.572667	-0.804233	0.159337	0.705787	down	no
13401	i	chr10	-	53641226	53642819	MSTRG.3674.1	1	1594	MSTRG.3674	Fam184a	5.39486	0.736365	8.96618	1.47769	0	0	15.2635	2.11362	0	0	6.44489	1.05369	12.8657	2.3012	8.6788	1.41678	0	0	4.30786	0.713079	1.28104	0.357313	0.466087	0.897045	up	no
13402	i	chr10	-	53643331	53644000	MSTRG.3675.1	1	670	MSTRG.3675	Fam184a	0	0	8.77612	1.44636	0	0	0	0	0	0	0	0	12.6075	2.255	7.66269	1.25091	7.87463	1.56454	6.0806	1.00652	0.444495	-1.16976	0.0369753	0.60017	down	yes
13403	i	chr10	-	53661304	53661723	MSTRG.3676.1	1	420	MSTRG.3676	Fam184a	0	0	0	0	0	0	10.7857	1.49356	12.2167	1.74556	6.21667	1.01638	1.79762	0.321527	3.59524	0.586911	0	0	6.11191	1.0117	1.29528	0.373261	0.427819	0.875943	up	no
13404	i	chr10	-	53685696	53686281	MSTRG.3677.1	1	586	MSTRG.3677	Fam184a	0	0	0	0	0	0	0	0	0	0	0	0	0	0	0	0	5.92662	1.17751	0	0	0.700599	-0.51334	0.0677788	0.60017	down	no
13405	i	chr10	-	53690832	53693384	MSTRG.3678.1	1	2553	MSTRG.3678	Fam184a	6.40806	0.874661	6.70746	1.10543	0	0	2.42725	0.336114	6.30474	0.900842	0	0	2.92099	0.522456	0	0	1.71321	0.340381	0	0	1.32006	0.400599	0.244577	0.758944	up	no
13406	i	chr10	-	53695571	53696527	MSTRG.3679.1	1	957	MSTRG.3679	Fam184a	0	0	0	0	0	0	6.76953	0.937414	0	0	0	0	0	0	0	0	0	0	0	0	1.29563	0.373657	0.143807	0.687231	up	no
13408	i	chr10	-	53715459	53715937	MSTRG.3680.1	1	479	MSTRG.3680	Fam184a	0	0	0	0	0	0	0	0	0	0	0	0	0	0	0	0	0	0	11.3299	1.87543	0.891609	-0.165517	0.689331	0.934186	down	no
13409	i	chr10	-	53716276	53716652	MSTRG.3681.1	1	377	MSTRG.3681	Fam184a	0	0	0	0	0	0	0	0	0	0	0	0	0	0	0	0	2.40318	0.477466	0	0	0.836544	-0.257487	0.0677788	0.60017	down	no
13412	i	chr10	-	53730641	53731256	MSTRG.3684.1	1	616	MSTRG.3684	Fam184a	6.04848	0.825581	4.41234	0.727183	0	0	0	0	12.9919	1.85632	0	0	6.61364	1.18293	0	0	0	0	0	0	1.24129	0.31184	0.539909	0.920441	up	no
13437	x	chr10	-	56108843	56109921	MSTRG.3695.1	1	1079	MSTRG.3695	Msl3l2	0	0	8.16842	1.34621	9.41233	1.46636	12.5774	1.74166	9.63883	1.37723	8.11399	1.32658	0	0	6.8202	1.11338	0	0	9.25995	1.5328	1.49238	0.577611	0.293471	0.80233	up	no
13467	i	chr10	+	57486851	57490213	MSTRG.3698.1	1	3363	MSTRG.3698	Hsf2	8.97294	1.22475	0	0	0	0	12.9869	1.79837	8.21499	1.17379	2.78382	0.455135	0	0	0	0	0	0	0	0	2.15648	1.10868	0.0122689	0.531675	up	yes
13503	u	chr10	-	58249233	58249596	MSTRG.3703.1	1	364	MSTRG.3703	.	0	0	0	0	0	0	0	0	0	0	9.95604	1.62774	0.82967	0.148397	0	0	0	0	0.82967	0.137335	0.94356	-0.0838138	0.792231	0.966481	down	no
13504	u	chr10	-	58250477	58250917	MSTRG.3704.1	1	441	MSTRG.3704	.	0	0	2.39683	0.395013	6.68027	1.04072	0	0	12.3265	1.76126	1.02721	0.167942	0	0	0.342404	0.055896	2.05442	0.408174	0	0	1.00872	0.0125246	0.968314	0.994297	up	no
13505	u	chr10	-	58252403	58252818	MSTRG.3705.1	1	416	MSTRG.3705	.	0	0	7.23077	1.19168	0	0	0	0	15.2452	2.17828	0	0	0	0	0	0	0	0	2.54087	0.420589	1.26283	0.336662	0.509487	0.918037	up	no
13523	i	chr10	+	58375340	58376444	MSTRG.3711.1	1	1105	MSTRG.3711	Lims1	15.4389	2.10732	10.2398	1.68759	15.4389	2.40524	11.8706	1.64379	14.7584	2.10873	12.9475	2.11682	14.2977	2.55733	10.4308	1.70279	8.16832	1.62289	11.7466	1.94441	0.983628	-0.0238155	0.868731	0.988046	down	no
13537	i	chr10	+	58505626	58506120	MSTRG.3716.1	1	495	MSTRG.3716	Ccdc138	13.1172	1.79041	0	0	16.5838	2.58361	0	0	6.33737	0.905505	3.33939	0.545967	3.66061	0.654745	0	0	0	0	7.64242	1.26505	1.20651	0.270838	0.657246	0.934186	up	no
13539	i	chr10	+	58553221	58553766	MSTRG.3718.1	1	546	MSTRG.3718	Ccdc138	0	0	0	0	0	0	0	0	0	0	0	0	9.94505	1.7788	0	0	0	0	0	0	0.763453	-0.389389	0.350216	0.828549	down	no
13541	i	chr10	+	58557654	58558161	MSTRG.3720.1	1	508	MSTRG.3720	Ccdc138	0	0	0	0	0	0	0	0	15.3622	2.195	3.26968	0.53457	0	0	0	0	10.6831	2.12252	0	0	0.688316	-0.538856	0.367186	0.839611	down	no
13543	i	chr10	+	58560400	58560944	MSTRG.3722.1	1	545	MSTRG.3722	Ccdc138	0	0	0	0	0	0	0	0	0	0	0	0	0	0	0	0	0.554128	0.110095	0	0	0.953365	-0.0688993	0.0677788	0.60017	down	no
13562	i	chr10	-	59212316	59212836	MSTRG.3725.1	1	521	MSTRG.3725	Sept10	0	0	5.79655	0.95531	5.53285	0.861967	0	0	0	0	3.91445	0.639985	2.60845	0.466553	0	0	0	0	0	0	0.992059	-0.0115021	0.975463	0.994431	down	no
13563	i	chr10	-	59220133	59220713	MSTRG.3726.1	1	581	MSTRG.3726	Sept10	0	0	0	0	0	0	0	0	0	0	0	0	3.89845	0.697287	0	0	0	0	3.554	0.588292	0.826987	-0.274064	0.280998	0.791085	down	no
13570	u	chr10	+	59386752	59386983	MSTRG.3728.1	1	232	MSTRG.3728	.	0	0	0	0	4.46552	0.695687	0	0	0	0	4.53017	0.74065	4.20574	0.75225	0	0	1.9709	0.391581	0	0	0.733833	-0.446476	0.172213	0.718487	down	no
13628	i	chr10	-	60201303	60201827	MSTRG.3749.1	1	525	MSTRG.3749	Chst3	0	0	0	0	0	0	3.06659	0.424648	0	0	0	0	0	0	0	0	0	0	0	0	1.14867	0.199963	0.143807	0.687231	up	no
13633	u	chr10	-	60252534	60254310	MSTRG.3754.1	1	1777	MSTRG.3754	.	6.45582	0.881181	0	0	12.816	1.99661	0	0	5.75464	0.822242	0	0	0.424873	0.075994	4.52786	0.739157	1.69949	0.337657	0	0	1.03561	0.0504753	0.901386	0.994297	up	no
13634	u	chr10	-	60259055	60260143	MSTRG.3755.1	1	1089	MSTRG.3755	.	1.8977	0.259024	7.11662	1.17287	0	0	12.6125	1.74652	0	0	0	0	2.07714	0.371521	6.21855	1.01516	0.831956	0.165294	0	0	1.38559	0.470503	0.33074	0.828549	up	no
13717	i	chr10	-	61325256	61325669	MSTRG.3769.1	1	414	MSTRG.3769	Pald1	0	0	7.65942	1.26232	0	0	9.48309	1.31318	0	0	0	0	0	0	0	0	0	0	10.5773	1.75086	1.41214	0.497879	0.365998	0.838913	up	no
13777	i	chr10	-	61864248	61864896	MSTRG.3791.1	1	649	MSTRG.3791	Col13a1	0	0	0	0	0	0	0	0	1.39599	0.199464	0.232666	0.038039	0	0	0.465331	0.075964	8.1433	1.61792	0	0	0.651388	-0.618411	0.069164	0.602566	down	no
13778	i	chr10	-	61958233	61958535	MSTRG.3792.1	1	303	MSTRG.3792	Col13a1	0	0	0	0	0	0	2.9901	0.414056	0	0	0	0	9.44885	1.69004	0.49835	0.081354	0	0	0	0	0.870806	-0.199577	0.631191	0.927517	down	no
13803	i	chr10	-	62217735	62218438	MSTRG.3797.1	1	704	MSTRG.3797	Tspan15	0	0	0	0	0	0	0	0	0	0	0	0	0	0	0	0	11.5824	2.3012	0	0	0.579214	-0.78783	0.0677788	0.60017	down	no
13804	i	chr10	-	62222701	62223104	MSTRG.3798.1	1	404	MSTRG.3798	Tspan15	0	0	0	0	0	0	0	0	0	0	0	0	0	0	1.86881	0.305077	0	0	0	0	0.957732	-0.0623068	0.561088	0.920441	down	no
13805	i	chr10	-	62226315	62227123	MSTRG.3799.1	1	809	MSTRG.3799	Tspan15	7.27318	0.992744	7.09271	1.16893	16.6897	2.60011	0	0	0	0	0	0	0	0	6.02472	0.983516	11.199	2.22503	9.6848	1.60312	0.661174	-0.596898	0.318413	0.821255	down	no
13901	i	chr10	-	62773081	62776043	MSTRG.3819.1	2	2725	MSTRG.3819	Ccar1	9.71245	1.32569	6.89402	1.13618	14.124	2.20038	10.0726	1.3948	11.9033	1.70078	10.6144	1.73538	12.7838	2.28655	5.82805	0.951409	7.33125	1.45658	8.42339	1.39432	0.924738	-0.112884	0.591276	0.925107	down	no
14028	i	chr10	+	63614243	63614617	MSTRG.3844.1	1	375	MSTRG.3844	Ctnna3	0	0	1.208	0.199087	2.416	0.376391	0.805333	0.111519	0	0	0	0	1.99733	0.357248	0	0	0.805333	0.160004	0	0	0.920767	-0.119091	0.385831	0.851026	down	no
14033	x	chr10	+	63950133	63950416	MSTRG.3847.1	1	284	MSTRG.3847	Lrrtm3	0	0	0	0	0	0	0.53169	0.073626	0	0	0	0	0	0	0	0	0	0	0	0	1.02821	0.0401377	0.143807	0.687231	up	no
14077	i	chr10	+	67097067	67127005	MSTRG.3855.1	1	29939	MSTRG.3855	Jmjd1c	18.5379	2.53031	14.2015	2.34051	19.1978	2.99084	1.35492	0.187624	18.9416	2.70645	18.2905	2.99036	1.23011	0.220021	15.4133	2.51618	8.12542	1.61436	3.41605	0.565458	1.07862	0.109193	0.861992	0.986326	up	no
14091	i	chr10	+	67199694	67206144	MSTRG.3857.1	1	6451	MSTRG.3857	Jmjd1c	15.5653	2.12457	13.6566	2.25071	13.3717	2.08319	19.0898	2.64346	17.9857	2.56986	25.5491	4.17709	16.8273	3.00977	21.1721	3.45627	0	0	16.3417	2.70503	1.58206	0.661806	0.165311	0.712661	up	no
14145	u	chr10	-	68408100	68408352	MSTRG.3861.1	1	253	MSTRG.3861	.	0	0	0	0	0	0	0	0	12.5336	1.79084	0	0	0	0	0	0	3.58103	0.711481	0	0	0.893386	-0.162645	0.698454	0.936865	down	no
14146	u	chr10	-	68409787	68410131	MSTRG.3862.1	1	345	MSTRG.3862	.	7.0029	0.955853	0	0	18.8029	2.92932	6.98551	0.967322	13.1304	1.87612	5.68116	0.928828	0.437681	0.078285	2.62609	0.4287	0	0	0	0	1.69608	0.762208	0.175206	0.721385	up	no
14148	u	chr10	-	68417384	68422899	MSTRG.3864.1	1	5516	MSTRG.3864	.	0	0	8.60678	1.41846	0	0	0	0	13.3265	1.90413	3.35914	0.549195	3.15031	0.563472	4.38373	0.715629	3.93872	0.782548	0	0	0.820169	-0.286007	0.565608	0.920441	down	no
14170	i	chr10	+	69163049	69169245	MSTRG.3870.1	1	6197	MSTRG.3870	Rhobtb1	15.5075	2.11668	5.68614	0.937114	6.57012	1.02356	15.4539	2.13999	18.7712	2.68209	52.1433	8.52505	55.7228	9.96671	18.1194	2.95793	38.3268	7.61479	35.289	5.84138	0.377397	-1.40584	0.0124517	0.5329	down	yes
14198	i	chr10	+	69399793	69400337	MSTRG.3900.1	1	545	MSTRG.3900	Ank3	0	0	0	0	0	0	0	0	7.14342	1.02067	0	0	12.1468	2.1726	0	0	0	0	10.7138	1.77345	0.722833	-0.468265	0.446616	0.886333	down	no
14204	i	chr10	+	69480723	69481394	MSTRG.3905.1	1	672	MSTRG.3905	Ank3	11.8973	1.62391	0	0	4.71875	0.735138	0	0	0	0	0	0	0	0	0	0	0	0	0	0	1.37292	0.457247	0.266579	0.78077	up	no
14205	i	chr10	+	69494178	69533424	MSTRG.3906.1	1	39247	MSTRG.3906	Ank3	12.0453	1.64411	2.05633	0.338897	11.0811	1.72634	13.0061	1.80103	12.7816	1.82628	11.5498	1.8883	15.6322	2.79601	12.1825	1.98875	16.6471	3.30745	12.1173	2.00576	0.651949	-0.617168	0.0846779	0.631159	down	no
14280	u	chr10	-	70196497	70196773	MSTRG.3872.1	1	277	MSTRG.3872	.	0	0	1.70397	0.280826	10.9025	1.69851	0	0	14.1625	2.02358	0	0	2.18051	0.390011	0	0	0	0	4.90614	0.812112	1.01926	0.0275268	0.954035	0.994297	up	no
14298	x	chr10	+	70412745	70414576	MSTRG.3880.1	2	284	MSTRG.3880	RP23-310N21.3	0	0	1.53768	0.25342	0	0	1.9076	0.264157	1.27174	0.181711	6.6831	1.09264	0.53169	0.095099	0	0	0	0	0.625007	0.103457	1.11403	0.155783	0.542695	0.920441	up	no
14299	i	chr10	+	70413814	70414328	MSTRG.3881.1	1	515	MSTRG.3881	RP23-310N21.3	0	0	2.63301	0.433938	0	0	7.03689	0.974437	2.63883	0.377046	0	0	0.586408	0.104886	0	0	0	0	3.22524	0.533874	1.33769	0.419745	0.163845	0.710918	up	no
14300	u	chr10	+	70417130	70417580	MSTRG.3882.1	1	451	MSTRG.3882	.	0	0	0	0	0	0	0	0	0	0	7.70066	1.259	0	0	0	0	0	0	5.35477	0.886373	0.927439	-0.108676	0.715034	0.942559	down	no
14301	u	chr10	+	70421436	70423563	MSTRG.3883.1	1	2128	MSTRG.3883	.	0	0	2.12641	0.350447	0	0	6.38628	0.884343	4.88769	0.698369	2.76598	0.452217	0.212876	0.038076	3.17008	0.517505	0.283835	0.056393	0	0	1.29409	0.371935	0.222293	0.742279	up	no
14302	u	chr10	+	70427433	70428043	MSTRG.3884.1	1	611	MSTRG.3884	.	6.42553	0.877046	0	0	11.8036	1.83889	0	0	0	0	0	0	1.48281	0.26522	0	0	0.247136	0.049101	0	0	1.12209	0.166192	0.687736	0.934186	up	no
14305	u	chr10	+	70436380	70438717	MSTRG.3887.1	1	2338	MSTRG.3887	.	4.97177	0.678616	3.85345	0.635075	0	0	2.72027	0.376691	4.71471	0.673654	3.92558	0.641803	0.193755	0.034655	0	0	1.22455	0.243295	6.29812	1.04253	1.2861	0.363007	0.24289	0.75703	up	no
14313	i	chr10	+	70454121	70454527	MSTRG.3889.1	1	407	MSTRG.3889	Fam13c	0	0	0	0	0	0	1.48403	0.205502	10.3735	1.48219	0	0	0	0	4.08108	0.666223	0	0	0	0	1.11423	0.156048	0.702519	0.938263	up	no
14314	i	chr10	+	70461518	70461825	MSTRG.3890.1	1	308	MSTRG.3890	Fam13c	2.4513	0.334587	0	0	0	0	0	0	0	0	1.96104	0.320616	0.49026	0.087689	10.7857	1.76073	0.49026	0.097405	0	0	0.873784	-0.194652	0.60879	0.927517	down	no
14315	i	chr10	+	70479219	70479536	MSTRG.3891.1	1	318	MSTRG.3891	Fam13c	0	0	0	0	0	0	0	0	0	0	0	0	11.3962	2.03836	0	0	0.474843	0.094342	0.949686	0.157201	0.704288	-0.505763	0.248743	0.763229	down	no
14318	i	chr10	+	70529749	70530517	MSTRG.3894.1	1	769	MSTRG.3894	Fam13c	7.06892	0.964865	4.90897	0.809032	10.7997	1.6825	2.74903	0.380673	0	0	0	0	0	0	1.96359	0.320549	0	0	0	0	1.47453	0.560255	0.135632	0.687231	up	no
14319	i	chr10	-	70547766	70548072	MSTRG.3895.1	1	307	MSTRG.3895	Fam13c	2.95114	0.402813	0	0	0	0	12.2964	1.70275	0	0	0	0	0	0	0	0	0	0	1.96743	0.325668	1.6034	0.68113	0.0612119	0.60017	up	no
14320	i	chr10	+	70549950	70550406	MSTRG.3896.1	1	457	MSTRG.3896	Fam13c	12.5558	1.71379	0	0	0	0	8.17287	1.13174	0	0	1.32166	0.216082	0	0	0	0	0	0	4.67176	0.773315	1.76307	0.818092	0.0426344	0.60017	up	no
14321	i	chr10	-	70554760	70555018	MSTRG.3897.1	1	259	MSTRG.3897	Fam13c	0	0	9.71429	1.60098	0	0	10.0075	1.38579	0	0	0	0	0	0	0	0	0	0	0	0	1.63029	0.705127	0.134153	0.687231	up	no
14335	j	chr10	-	70601049	70656004	MSTRG.3898.13	7	3948	MSTRG.3898	Phyhipl	10.7526	1.46767	24.9122	4.10569	37.5993	5.85762	10.549	1.46079	28.9362	4.1345	7.96055	1.30149	28.0293	5.0134	16.8868	2.75672	8.24003	1.63714	14.925	2.47053	0.839361	-0.252637	0.558394	0.920441	down	no
14340	j	chr10	-	70607598	70655957	MSTRG.3898.18	4	424	MSTRG.3898	Phyhipl	0.748694	0.102192	0	0	0	0	0.887522	0.1229	0.172394	0.024632	0.076843	0.012563	0	0	0.305608	0.049889	0	0	0	0	1.07588	0.105522	0.0259059	0.579001	up	no
14344	o	chr10	-	70651506	70655957	MSTRG.3898.23	2	3130	MSTRG.3898	Phyhipl	0	0	0	0	10.3343	1.60998	0	0	0	0	0	0	4.07918	0.729612	0	0	6.82394	1.35578	15.264	2.52665	0.504529	-0.98699	0.0950746	0.651506	down	no
14514	i	chr10	+	75281140	75282536	MSTRG.3930.1	1	1397	MSTRG.3930	Specc1l	17.977	2.45376	18.9907	3.12979	35.0014	5.4529	0	0	32.1439	4.59282	18.9084	3.09138	0	0	14.1947	2.31724	15.0243	2.98504	0	0	0.99953	-0.0006781	0.999345	0.99973	down	no
14537	x	chr10	-	75495840	75496515	MSTRG.3937.1	1	676	MSTRG.3937	RP23-427M23.5	0	0	0	0	0	0	12.1701	1.68526	0	0	3.79734	0.620837	0	0	0	0	1.78698	0.355039	0	0	1.2765	0.352193	0.389801	0.853561	up	no
14703	u	chr10	-	76141754	76142127	MSTRG.3960.1	1	374	MSTRG.3960	.	13.3235	1.81858	7.23529	1.19243	0	0	0	0	0	0	0	0	0	0	6.05615	0.988646	0	0	0.807487	0.133663	1.41012	0.495816	0.344846	0.828549	up	no
14705	x	chr10	-	76150225	76151045	MSTRG.3962.1	1	821	MSTRG.3962	Slc5a4a	0	0	0	0	10.6675	1.6619	0	0	5.70158	0.814661	0	0	0	0	1.47138	0.240197	0	0	1.6553	0.274001	1.00504	0.00725682	0.984113	0.996131	up	no
14709	o	chr10	-	76176969	76201520	MSTRG.3965.2	2	4761	MSTRG.3965	RP23-358M4.7	0	0	0	0	0	0	10.3461	1.43268	0	0	0	0	0	0	0	0	0	0	0	0	1.41644	0.502272	0.143807	0.687231	up	no
14720	i	chr10	-	76212431	76212741	MSTRG.3968.1	1	311	MSTRG.3968	Prmt2	0	0	0.971061	0.160037	0	0	0	0	1.94212	0.277497	0	0	0.971061	0.173686	0	0	0	0	0	0	1.01253	0.0179696	0.875874	0.989758	up	no
14739	i	chr10	-	76367944	76368571	MSTRG.3976.1	1	628	MSTRG.3976	Pcnt	13.5319	1.84703	4.87327	0.803147	24.7099	3.84957	7.63636	1.05745	32.6097	4.65939	12.033	1.96731	11.1328	1.99124	18.4952	3.01928	6.30813	1.2533	0	0	1.03697	0.0523803	0.932918	0.994297	up	no
14743	i	chr10	-	76405275	76405908	MSTRG.3978.1	1	634	MSTRG.3978	Pcnt	17.6836	2.4137	0	0	0	0	10.2866	1.42445	17.7578	2.53729	0	0	0	0	13.2823	2.1683	5.61045	1.11469	0	0	1.4803	0.565894	0.452644	0.889993	up	no
14765	i	chr10	-	76558758	76560304	MSTRG.3981.1	1	1547	MSTRG.3981	4930483K19Rik	0	0	0	0	0	0	0	0	0	0	0	0	0	0	0	0	0	0	2.34066	0.387449	0.965055	-0.0513172	0.689331	0.934186	down	no
14769	j	chr10	-	76564049	76570470	MSTRG.3983.1	2	5690	MSTRG.3983	Gm15343	58.295	7.95692	19.2914	3.17935	30.0823	4.68655	35.9509	4.97832	16.5097	2.35896	18.3796	3.00494	12.9805	2.32173	24.0118	3.91985	6.50048	1.29152	14.4445	2.39099	2.00524	1.00378	0.016298	0.553215	up	yes
14771	j	chr10	-	76564294	76570453	MSTRG.3983.3	4	5320	MSTRG.3983	Gm15343	0	0	2.34247	0.386056	0	0	7.83378	1.08479	0	0	0.028383	0.00464	0.043049	0.0077	0	0	0.216332	0.042981	0.022971	0.003802	1.37248	0.456784	0.121253	0.687231	up	no
14772	j	chr10	-	76564609	76569800	MSTRG.3983.4	4	4585	MSTRG.3983	Gm15343	6.37315	0.869896	0	0	19.3699	3.01766	0	0	18.2309	2.60489	0	0	0	0	2.40978	0.393389	0	0	0	0	1.35852	0.442037	0.431473	0.878119	up	no
14807	j	chr10	-	76964653	77021380	MSTRG.4010.1	8	4239	MSTRG.4010	RP23-56K17.4	26.573	3.62705	14.7394	2.42916	27.9232	4.35018	31.4863	4.36008	31.179	4.45496	18.741	3.06403	23.5457	4.21144	16.1031	2.62878	14.4922	2.87931	20.138	3.33344	1.13607	0.184053	0.403179	0.861825	up	no
14810	j	chr10	-	77003164	77029575	MSTRG.4010.3	6	3199	MSTRG.4010	RP23-56K17.6	1.13354	0.154722	0	0	0	0	0	0	0.751797	0.107419	0.341211	0.055786	0.400525	0.071639	2.02771	0.331016	0.824307	0.163774	0	0	0.929578	-0.105352	0.379667	0.847737	down	no
14811	j	chr10	-	77003175	77031071	MSTRG.4010.5	6	5335	MSTRG.4010	RP23-56K17.6	0	0	0.501983	0.08273	1.35326	0.210826	0.332346	0.046022	1.12551	0.160816	0.284478	0.04651	2.22644	0.398227	1.51957	0.248065	1.5723	0.312385	1.85736	0.307448	0.793647	-0.333431	0.00326954	0.417472	down	no
14815	j	chr10	-	77003185	77013249	MSTRG.4010.9	3	4235	MSTRG.4010	RP23-56K17.6	12.9119	1.7624	10.3273	1.70201	18.7565	2.92209	18.1343	2.51116	21.0256	3.00421	9.95916	1.62825	16.3949	2.93243	13.4324	2.19279	10.0224	1.99126	9.39463	1.55509	0.99044	-0.0138581	0.94604	0.994297	down	no
14844	i	chr10	-	77118276	77118809	MSTRG.4015.1	1	534	MSTRG.4015	Col18a1	0	0	0	0	13.0468	2.03257	0	0	0	0	0	0	0	0	0	0	0	0	5.9382	0.982949	0.916887	-0.125184	0.800561	0.969255	down	no
14845	i	chr10	-	77120818	77121537	MSTRG.4016.1	1	720	MSTRG.4016	Col18a1	9.07945	1.23929	0	0	13.3306	2.07678	0	0	0	0	0	0	0	0	0	0	0	0	11.1056	1.8383	1.15503	0.20793	0.744813	0.952088	up	no
14848	x	chr10	-	77132572	77137126	MSTRG.4019.1	1	4555	MSTRG.4019	RP24-369D19.1	11.9482	1.63085	0	0	9.31175	1.45069	6.55961	0.908345	5.90548	0.843795	11.778	1.92562	0	0	6.15587	1.00493	5.00681	0.994756	2.09089	0.346104	1.19368	0.255413	0.607146	0.927517	up	no
14850	x	chr10	-	77137899	77139487	MSTRG.4021.1	1	1589	MSTRG.4021	RP24-369D19.1	0	0	0	0	0	0	0	0	0	0	11.8785	1.94206	0	0	0	0	0	0	0	0	0.991574	-0.0122075	0.974614	0.994297	down	no
14851	i	chr10	-	77142036	77148801	MSTRG.4022.1	1	6766	MSTRG.4022	Col18a1	10.591	1.44561	4.59252	0.756878	9.82752	1.53104	8.23057	1.13973	8.05808	1.15137	12.2998	2.01093	8.58853	1.53617	7.53517	1.23009	8.188	1.6268	8.54153	1.41388	0.862311	-0.213719	0.213982	0.742279	down	no
14853	u	chr10	-	77249138	77249585	MSTRG.3987.1	1	448	MSTRG.3987	.	0	0	0	0	0	0	0	0	0	0	0	0	0	0	0	0	9.4375	1.87505	0	0	0.617001	-0.696654	0.0677788	0.60017	down	no
14880	i	chr10	-	77408808	77411018	MSTRG.3993.1	1	2211	MSTRG.3993	Adarb1	0	0	6.0057	0.989779	0	0	10.7133	1.48352	5.83652	0.833941	0	0	0	0	4.68566	0.764919	4.77928	0.949552	7.63184	1.2633	1.05694	0.0799002	0.874701	0.989402	up	no
14881	i	chr10	-	77415172	77415682	MSTRG.3994.1	1	511	MSTRG.3994	Adarb1	0	0	0	0	10.5401	1.64205	11.7067	1.62109	5.92844	0.847076	0	0	3.25049	0.58139	0	0	0	0	0	0	1.38397	0.468814	0.329366	0.828549	up	no
14882	i	chr10	-	77416125	77416657	MSTRG.3995.1	1	533	MSTRG.3995	Adarb1	0	0	5.38274	0.887112	0	0	0	0	6.79925	0.9715	0	0	0	0	0	0	0	0	0	0	1.20493	0.268947	0.403087	0.861768	up	no
14962	u	chr10	+	77904303	77904670	MSTRG.4023.1	1	368	MSTRG.4023	.	0	0	1.41216	0.232733	0	0	0	0	15.1821	2.16926	0	0	0	0	0	0	0	0	0	0	1.19948	0.26241	0.554875	0.920441	up	no
15017	i	chr10	+	78070359	78070745	MSTRG.4028.1	1	387	MSTRG.4028	Icosl	0	0	0.780362	0.128609	0	0	0	0	0	0	0	0	4.29199	0.767676	0	0	0	0	3.90181	0.645865	0.830436	-0.268059	0.331657	0.828549	down	no
15022	u	chr10	-	78158104	78158524	MSTRG.4030.1	1	421	MSTRG.4030	.	0	0	0	0	0	0	0	0	0	0	1.79335	0.2932	0	0	0	0	0	0	0	0	0.997986	-0.00290868	0.974614	0.994297	down	no
15158	i	chr10	-	79069007	79073161	MSTRG.4052.1	1	4155	MSTRG.4052	2610008E11Rik	9.1651	1.25098	0	0	8.34657	1.30032	0	0	9.76101	1.39469	7.32154	1.19702	0	0	0	0	6.78821	1.34869	0	0	0.979199	-0.0303261	0.95552	0.994297	down	no
15161	i	chr10	-	79093892	79094408	MSTRG.4054.1	1	517	MSTRG.4054	2610008E11Rik	11.8082	1.61174	4.36349	0.719133	0	0	2.51411	0.348143	10.6863	1.52689	10.9323	1.78735	0	0	4.61237	0.752954	0	0	0	0	1.72214	0.784206	0.125088	0.687231	up	no
15169	u	chr10	-	79510544	79511205	MSTRG.4056.1	1	662	MSTRG.4056	.	0	0	0	0	0	0	7.52719	1.04233	0	0	0	0	0	0	0	0	0	0	0	0	1.32267	0.403454	0.143807	0.687231	up	no
15171	u	chr10	-	79518975	79519422	MSTRG.4058.1	1	448	MSTRG.4058	.	0	0	11.1228	1.83311	0	0	0	0	0	0	0	0	0	0	0	0	0	0	0	0	1.17526	0.232977	0.577398	0.920441	up	no
15193	u	chr10	+	79562398	79562735	MSTRG.4061.1	1	338	MSTRG.4061	.	0	0	1.78698	0.294507	11.6154	1.80957	4.46746	0.618633	0	0	0	0	0	0	1.78698	0.291719	0	0	0.884615	0.14643	1.17434	0.231853	0.548826	0.920441	up	no
15252	u	chr10	+	79767863	79768886	MSTRG.4072.1	1	1024	MSTRG.4072	.	3.23047	0.440939	6.19336	1.02071	7.65137	1.19201	7.07812	0.980147	10.4268	1.48981	1.47461	0.241088	2.61328	0.467418	3.52832	0.575986	5.30859	1.05472	2.50684	0.414956	1.06678	0.0932626	0.556462	0.920441	up	no
15253	u	chr10	+	79770099	79770568	MSTRG.4073.1	1	470	MSTRG.4073	.	0	0	0	0	1.60638	0.25026	5.14043	0.711823	14.4574	2.06573	0.96383	0.157579	0	0	3.21277	0.524473	0	0	0	0	1.32793	0.409179	0.377795	0.846356	up	no
15351	i	chr10	+	79927730	79928115	MSTRG.4094.1	1	386	MSTRG.4094	Arid3a	9.3886	1.28149	0	0	0	0	0	0	0	0	0	0	0	0	7.82383	1.27721	0	0	7.04145	1.16557	1.06062	0.0849048	0.856605	0.984954	up	no
15662	i	chr10	+	80755529	80760516	MSTRG.4140.1	1	4988	MSTRG.4140	Dot1l	4.12289	0.56275	4.75461	0.783592	11.1147	1.73157	0	0	6.08534	0.869494	0	0	0	0	0	0	7.14433	1.41944	17.5325	2.90215	0.784423	-0.350296	0.55	0.920441	down	no
15717	i	chr10	+	80864155	80864552	MSTRG.4150.1	1	398	MSTRG.4150	Sppl2b	3.39801	0.463808	8.93719	1.47291	18.9698	2.95533	11.1809	1.54828	8.3191	1.18866	4.26633	0.697514	2.83516	0.507105	3.68342	0.601306	1.0494	0.208495	4.42713	0.732823	1.47006	0.555876	0.132318	0.687231	up	no
15728	i	chr10	-	80906504	80906821	MSTRG.4154.1	1	318	MSTRG.4154	Lmnb2	2.83962	0.387591	0	0	0	0	0	0	0.919003	0.13131	3.79874	0.621067	9.96226	1.78188	0	0	0	0	0	0	0.862185	-0.21393	0.614823	0.927517	down	no
15730	i	chr10	-	80911753	80912797	MSTRG.4155.1	1	1045	MSTRG.4155	Lmnb2	0	0	0	0	0	0	0	0	12.7807	1.82615	9.95407	1.62742	0	0	0	0	0	0	0	0	1.13544	0.183255	0.742762	0.951527	up	no
15731	i	chr10	-	80915668	80916055	MSTRG.4156.1	1	388	MSTRG.4156	Lmnb2	0	0	0	0	16.3015	2.53963	0	0	0	0	0	0	0	0	0	0	0	0	0	0	0.985961	-0.0203975	0.962775	0.994297	down	no
15840	x	chr10	-	81261478	81261741	MSTRG.4174.1	1	264	MSTRG.4174	Matk	0	0	0	0	4.00379	0.623753	2.28788	0.316815	0	0	0	0	0	0	1.14394	0.186744	0	0	0	0	1.07744	0.107607	0.602714	0.927517	up	no
16041	i	chr10	+	81705537	81706032	MSTRG.4202.1	1	496	MSTRG.4202	Zfp433	0	0	0	0	0	0	0	0	0	0	2.13807	0.349559	0	0	0	0	6.72782	1.33669	0	0	0.676765	-0.563274	0.0864915	0.635327	down	no
16046	i	chr10	+	81725982	81726499	MSTRG.4205.1	1	518	MSTRG.4205	Zfp433	0	0	0	0	0	0	0	0	0	0	0.547188	0.089461	0	0	0.609293	0.099465	1.2566	0.249662	0	0	0.888731	-0.170181	0.0478396	0.60017	down	no
16064	u	chr10	+	81997171	81998042	MSTRG.4207.1	1	872	MSTRG.4207	.	0	0	0	0	0	0	11.9694	1.65747	5.93368	0.847824	0	0	0	0	0	0	1.73165	0.344046	0	0	1.38695	0.471916	0.279657	0.790251	up	no
16079	i	chr10	+	82140698	82141220	MSTRG.4214.1	1	523	MSTRG.4214	AU041133	4.33078	0.591126	0	0	0	0	0	0	15.501	2.21483	8.95029	1.46331	0	0	9.00574	1.47016	0	0	0	0	1.16545	0.220887	0.718441	0.943597	up	no
16080	i	chr10	+	82144839	82145443	MSTRG.4215.1	1	605	MSTRG.4215	AU041133	0	0	0	0	7.71927	1.20259	0	0	0	0	12.2298	1.99948	0	0	0	0	0	0	2.49587	0.41314	0.946477	-0.0793608	0.879839	0.990731	down	no
16091	i	chr10	-	82230027	82230403	MSTRG.4223.1	1	377	MSTRG.4223	Zfp938	0	0	0	0	12.3846	1.92941	0	0	0	0	0	0	0	0	0	0	0	0	0	0	0.98805	-0.017344	0.962775	0.994297	down	no
16100	i	chr10	+	82354576	82354943	MSTRG.4226.1	1	368	MSTRG.4226	Gm4924	0	0	0	0	17.2255	2.68358	0.151093	0.020923	1.65451	0.236402	0	0	0	0	0.619969	0.101208	0	0	0	0	1.00539	0.00776182	0.985554	0.996512	up	no
16101	i	chr10	+	82360744	82361084	MSTRG.4227.1	1	341	MSTRG.4227	Gm4924	0	0	0	0	0	0	0	0	0	0	0	0	5.7566	1.02964	0	0	0	0	0	0	0.829495	-0.269694	0.350216	0.828549	down	no
16104	i	chr10	+	82365029	82365473	MSTRG.4230.1	1	445	MSTRG.4230	Gm4924	0	0	1.69663	0.279616	0	0	0	0	0	0	10.1798	1.66432	2.71461	0.485541	0	0	0	0	0	0	0.928699	-0.106717	0.773098	0.960894	down	no
16107	i	chr10	+	82405238	82405578	MSTRG.4232.1	1	341	MSTRG.4232	Gm4924	0	0	0	0	0	0	8.83866	1.22394	0	0	12.8416	2.09951	0	0	0	0	3.54252	0.703831	0	0	1.06235	0.0872636	0.862747	0.98651	up	no
16108	i	chr10	+	82408506	82409073	MSTRG.4233.1	1	568	MSTRG.4233	Gm4924	0	0	0	0	0	0	0	0	0	0	0	0	0.53169	0.095099	2.90317	0.473933	0	0	0	0	0.916756	-0.125391	0.414127	0.867636	down	no
16227	u	chr10	+	83943684	83944026	MSTRG.4251.1	1	343	MSTRG.4251	.	0	0	1.75219	0.288772	0	0	4.40233	0.609615	0	0	0	0	0	0	0	0	0	0	0	0	1.25326	0.325687	0.0969705	0.654193	up	no
16236	i	chr10	-	84378638	84379321	MSTRG.4255.1	1	684	MSTRG.4255	Nuak1	0	0	0	0	0	0	0	0	5.96053	0.85166	3.53216	0.577483	0	0	0	0	0	0	10.5146	1.74048	0.967284	-0.0479892	0.915057	0.994297	down	no
16238	i	chr10	-	84400737	84404052	MSTRG.4257.1	1	3316	MSTRG.4257	Nuak1	3.23222	0.441178	0	0	0	0	0	0	0	0	3.72507	0.609023	4.28384	0.766219	0	0	0	0	5.79782	0.959711	0.900659	-0.150947	0.595089	0.926601	down	no
16239	i	chr10	-	84410768	84411086	MSTRG.4258.1	1	319	MSTRG.4258	Nuak1	0	0	10.5947	1.74608	0	0	0	0	0	0	0	0	0	0	0	0	0	0	8.65831	1.43321	1.0619	0.0866494	0.871698	0.98886	up	no
16240	i	chr10	-	84421709	84422089	MSTRG.4259.1	1	381	MSTRG.4259	Nuak1	0	0	0	0	0	0	0	0	0	0	0	0	0	0	10.4121	1.69974	0	0	0	0	0.851216	-0.232404	0.561088	0.920441	down	no
16296	i	chr10	+	85402587	85402882	MSTRG.4276.1	1	296	MSTRG.4276	Btbd11	0	0	0	0	0	0	0	0	1.54528	0.220795	0	0	0	0	14.2838	2.33178	0	0	0	0	0.844203	-0.244338	0.618405	0.927517	down	no
16298	i	chr10	+	85437930	85438290	MSTRG.4278.1	1	361	MSTRG.4278	Btbd11	4.18283	0.57093	11.2936	1.86127	0	0	0	0	0	0	3.34626	0.547089	7.94737	1.42149	1.25485	0.20485	0	0	0	0	1.04822	0.0679477	0.897656	0.994297	up	no
16299	i	chr10	+	85442266	85442685	MSTRG.4279.1	1	420	MSTRG.4279	Btbd11	0	0	0	0	0	0	0	0	0	0	9.70714	1.58705	0	0	0	0	0	0	0	0	0.992574	-0.0107528	0.974614	0.994297	down	no
16300	i	chr10	+	85460376	85460765	MSTRG.4280.1	1	390	MSTRG.4280	Btbd11	0	0	10.059	1.65779	0	0	0	0	0	0	0	0	0	0	0	0	0	0	0	0	1.16367	0.218686	0.577398	0.920441	up	no
16301	i	chr10	+	85491094	85491887	MSTRG.4281.1	1	794	MSTRG.4281	Btbd11	0	0	0	0	0	0	4.16121	0.576226	0.750579	0.107245	1.33123	0.217647	0	0	0	0	1.33123	0.26449	0	0	1.08606	0.119099	0.553109	0.920441	up	no
16303	i	chr10	+	85502748	85503198	MSTRG.4283.1	1	451	MSTRG.4283	Btbd11	0	0	4.01774	0.66215	0	0	0	0	6.36142	0.908941	1.33925	0.218957	2.34368	0.419197	5.29934	0.865099	0	0	12.1131	2.00508	0.858928	-0.21939	0.644231	0.929752	down	no
16304	i	chr10	+	85520252	85520567	MSTRG.4284.1	1	316	MSTRG.4284	Btbd11	0	0	0	0	1.43354	0.223333	10.0348	1.38958	2.86709	0.409659	0	0	2.38924	0.427346	0	0	0	0	4.68987	0.776314	1.25483	0.32749	0.401207	0.860791	up	no
16305	i	chr10	+	85573185	85573443	MSTRG.4285.1	1	259	MSTRG.4285	Btbd11	0	0	0	0	0	0	0	0	0	0	0	0	0	0	3.99818	0.65269	6.41313	1.27416	11.166	1.84831	0.565035	-0.823588	0.0776688	0.616326	down	no
16306	i	chr10	+	85584528	85584739	MSTRG.4286.1	1	212	MSTRG.4286	Btbd11	0	0	0.712264	0.117386	0	0	0	0	0	0	0	0	0	0	9.9717	1.62785	0	0	0	0	0.869793	-0.201257	0.60663	0.927517	down	no
16311	i	chr10	+	85633334	85633672	MSTRG.4288.1	1	339	MSTRG.4288	Btbd11	0	0	0	0	11.5811	1.80423	8.54768	1.18364	0	0	7.60271	1.24299	0	0	6.45697	1.05408	0	0	0	0	1.18676	0.247032	0.669721	0.934186	up	no
16334	i	chr10	+	85854307	85854702	MSTRG.4296.1	1	396	MSTRG.4296	Pwp1	0	0	0	0	0	0	0	0	0	0	0	0	0	0	0	0	0	0	0.75505	0.124983	0.987289	-0.0184554	0.689331	0.934186	down	no
16381	u	chr10	+	86501886	86503193	MSTRG.4314.1	1	1308	MSTRG.4314	.	0	0	0	0	8.76911	1.36615	0	0	0	0	0	0	0	0	0	0	0	0	0	0	0.990413	-0.0138982	0.962775	0.994297	down	no
16382	u	chr10	+	86505660	86511277	MSTRG.4315.1	1	5618	MSTRG.4315	.	6.3633	0.868551	0	0	0	0	7.70168	1.06649	8.35049	1.19314	1.67159	0.273293	0	0	3.49285	0.570197	0	0	0	0	1.68256	0.750656	0.0506401	0.60017	up	no
16386	x	chr10	+	86526663	86527784	MSTRG.4319.1	1	1122	MSTRG.4319	RP23-438F16.2	0	0	0	0	10.422	1.62365	3.87478	0.536562	0	0	0	0	0	0	0	0	0	0	2.55704	0.423266	1.12647	0.171813	0.667093	0.934186	up	no
16388	x	chr10	+	86535183	86535955	MSTRG.4321.1	1	773	MSTRG.4321	RP23-438F16.2	0	0	0	0	3.31695	0.51675	6.44631	0.892657	11.4929	1.64214	0.390686	0.063874	0	0	0	0	0	0	0	0	1.44857	0.534629	0.182539	0.729659	up	no
16391	u	chr10	+	86541727	86542264	MSTRG.4324.1	1	538	MSTRG.4324	.	11.724	1.60025	5.05204	0.832611	9.82342	1.5304	0	0	12.7649	1.82389	1.12268	0.18355	0	0	0	0	0.561338	0.111527	0.701673	0.116148	1.61044	0.687456	0.0879335	0.637588	up	no
16392	u	chr10	+	86542843	86543640	MSTRG.4325.1	1	798	MSTRG.4325	.	14.7556	2.01405	0	0	0	0	9.09065	1.25883	10.1197	1.44593	1.70301	0.278429	0.567669	0.101535	1.51378	0.24712	3.97368	0.789494	0	0	1.60826	0.685497	0.190115	0.737282	up	no
16396	u	chr10	+	86558506	86558942	MSTRG.4329.1	1	437	MSTRG.4329	.	0	0	5.5286	0.911151	0	0	0	0	0	0	0	0	0	0	5.18307	0.846118	3.45538	0.686517	2.41876	0.400377	0.759901	-0.396116	0.277557	0.788838	down	no
16433	i	chr10	+	86706586	86706832	MSTRG.4331.1	1	247	MSTRG.4331	Ttc41	0	0	0	0	4.8664	0.75814	0	0	0	0	0	0	12.8381	2.29625	0	0	7.75304	1.54038	9.05923	1.49957	0.428647	-1.22214	0.0242168	0.57476	down	yes
16434	i	chr10	+	86707395	86707779	MSTRG.4332.1	1	385	MSTRG.4332	Ttc41	0	0	0	0	7.45195	1.16094	12.5506	1.73796	1.54446	0.220677	0	0	7.84416	1.40302	11.7584	1.91953	0	0	0	0	1.00636	0.00914758	0.988501	0.997156	up	no
16437	i	chr10	+	86726926	86727427	MSTRG.4334.1	1	502	MSTRG.4334	Ttc41	0	0	0	0	0	0	0	0	12.0319	1.71915	3.60956	0.590137	4.51195	0.807019	6.61753	1.08029	6.31673	1.25501	2.10558	0.348536	0.574991	-0.798389	0.0821739	0.626496	down	no
16439	i	chr10	+	86734478	86735066	MSTRG.4336.1	1	589	MSTRG.4336	Ttc41	0	0	2.05093	0.338008	0.512733	0.079879	0	0	0	0	0	0	0.7691	0.137563	1.5382	0.251106	8.71647	1.73179	0	0	0.615331	-0.700565	0.0371119	0.60017	down	no
16445	i	chr10	+	86813238	86814028	MSTRG.4338.1	1	791	MSTRG.4338	Nt5dc3	0	0	4.77244	0.78653	11.4539	1.78441	0	0	0	0	0	0	0	0	0	0	3.05436	0.606843	0	0	0.870812	-0.199566	0.514834	0.920441	down	no
16447	i	chr10	+	86824523	86824885	MSTRG.4340.1	1	363	MSTRG.4340	Nt5dc3	0	0	0	0	0	0	0	0	0	0	0	0	0	0	0	0	0	0	11.2231	1.85776	0.892206	-0.164551	0.689331	0.934186	down	no
16449	i	chr10	+	86829996	86830486	MSTRG.4341.1	1	491	MSTRG.4341	Nt5dc3	15.9104	2.17167	6.08996	1.00367	0	0	0	0	0	0	0	0	0	0	2.46028	0.401633	0	0	0	0	1.5521	0.634225	0.209857	0.742279	up	no
16478	u	chr10	+	87588077	87588845	MSTRG.4350.1	1	769	MSTRG.4350	.	10.407	1.4205	0	0	0	0	0	0	0	0	0	0	0	0	0	0	0	0	0	0	1.34457	0.427147	0.227111	0.742279	up	no
16505	i	chr10	+	88164287	88164535	MSTRG.4358.1	1	249	MSTRG.4358	Nup37	0	0	10.3092	1.69903	0	0	0	0	0	0	0	0	0	0	0	0	0	0	0	0	1.16646	0.222131	0.577398	0.920441	up	no
16530	i	chr10	+	88404199	88404580	MSTRG.4366.1	1	382	MSTRG.4366	Gnptab	0	0	14.1518	2.33232	0	0	0	0	0	0	3.55759	0.581641	1.6016	0.286467	0	0	0	0	0	0	1.1236	0.168126	0.744883	0.952111	up	no
16537	i	chr10	-	88447729	88448190	MSTRG.4368.1	1	462	MSTRG.4368	Gm16235	0	0	0	0	0	0	0	0	11.7749	1.68244	0.65368	0.106872	0	0	0.65368	0.106711	0	0	0	0	1.11694	0.159553	0.68769	0.934186	up	no
16595	i	chr10	-	89055446	89055673	MSTRG.4380.1	1	228	MSTRG.4380	Ano4	0	0	0	0	0	0	14.5702	2.01761	0	0	0	0	0	0	0	0	4.63596	0.921077	0	0	1.14339	0.193323	0.70634	0.939721	up	no
16599	i	chr10	-	89267437	89268600	MSTRG.4381.1	1	1164	MSTRG.4381	Ano4	0	0	9.85911	1.62485	0	0	0	0	0	0	0	0	0	0	0.5189	0.084709	1.0378	0.206191	0	0	1.05205	0.0732023	0.848671	0.98255	up	no
16629	i	chr10	-	89524289	89525316	MSTRG.4385.1	1	1028	MSTRG.4385	Nr1h4	5.24416	0.715796	5.87549	0.96832	7.81517	1.21753	8.76946	1.21436	0	0	14.7675	2.41438	3.08463	0.551724	4.25973	0.695386	0	0	7.83463	1.29686	1.33194	0.413532	0.315548	0.819512	up	no
16712	i	chr10	-	91001979	91002312	MSTRG.4393.1	1	334	MSTRG.4393	Apaf1	0	0	0	0	11.1737	1.74075	0	0	6.70958	0.958687	0	0	0	0	0	0	0.904192	0.179645	5.37425	0.889598	0.933469	-0.0993257	0.818713	0.9745	down	no
16713	i	chr10	-	91004943	91005696	MSTRG.4394.1	1	754	MSTRG.4394	Apaf1	0	0	4.40584	0.726111	13.0491	2.03293	9.00398	1.24683	6.46154	0.923246	0	0	0	0	0	0	2.79841	0.55599	3.72414	0.616456	1.24567	0.316925	0.410269	0.865759	up	no
16716	i	chr10	-	91058688	91059321	MSTRG.4397.1	1	634	MSTRG.4397	Apaf1	12.8565	1.75483	0	0	9.15931	1.42694	7.48582	1.0366	10.4748	1.49667	3.81073	0.623026	4.23028	0.756639	7.14511	1.16642	1.90536	0.378559	4.41325	0.730524	1.2741	0.349479	0.379836	0.847774	up	no
16717	i	chr10	-	91062415	91062687	MSTRG.4398.1	1	273	MSTRG.4398	Apaf1	12.7216	1.73642	1.52406	0.251176	0	0	0	0	0	0	0.621442	0.101601	0	0	0	0	1.65934	0.329679	3.31868	0.54934	1.21326	0.278889	0.505826	0.916268	up	no
16720	i	chr10	-	91068303	91068879	MSTRG.4399.1	1	577	MSTRG.4399	Apaf1	11.5351	1.57447	0	0	10.7244	1.67077	0	0	11.5147	1.64526	6.77123	1.10705	3.66378	0.655312	0	0	0.785095	0.155983	0	0	1.25427	0.326844	0.559989	0.920441	up	no
16722	i	chr10	-	91072026	91072685	MSTRG.4401.1	1	660	MSTRG.4401	Apaf1	0	0	0	0	0	0	0	0	0	0	7.53636	1.23214	0	0	0	0	0	0	0	0	0.993724	-0.00908355	0.974614	0.994297	down	no
16723	i	chr10	-	91076396	91076799	MSTRG.4402.1	1	404	MSTRG.4402	Apaf1	0	0	0	0	0	0	0	0	0	0	0	0	0	0	0	0	8.9703	1.78222	0	0	0.62633	-0.675005	0.0677788	0.60017	down	no
16830	i	chr10	+	93164998	93167975	MSTRG.4417.1	1	2978	MSTRG.4417	Cdk17	12.9641	1.76952	8.30759	1.36915	18.1739	2.83133	14.5745	2.01822	12.2045	1.74382	9.51914	1.55631	7.30557	1.30669	0	0	0	0	8.61115	1.4254	2.01168	1.0084	0.0476826	0.60017	up	yes
16835	i	chr10	+	93243494	93243854	MSTRG.4418.1	1	361	MSTRG.4418	Cdk17	0	0	0	0	0	0	0	0	0	0	0	0	0	0	0	0	14.2216	2.82556	0	0	0.541458	-0.885078	0.0677788	0.60017	down	no
16840	i	chr10	+	93270837	93271188	MSTRG.4421.1	1	352	MSTRG.4421	Elk3	2.57386	0.351317	0	0	0	0	0.857955	0.118806	0	0	0	0	0	0	0	0	9.4375	1.87505	0	0	0.71314	-0.487742	0.23631	0.749938	down	no
16841	i	chr10	-	93281924	93282609	MSTRG.4422.1	1	686	MSTRG.4422	Elk3	23.2925	3.17928	0	0	0	0	31.8878	4.41567	27.2143	3.88847	9.48304	1.55041	0	0	0	0	0	0	0	0	3.81453	1.93151	0.0184925	0.560396	up	yes
16860	i	chr10	-	93527887	93528277	MSTRG.4425.1	1	391	MSTRG.4425	Amdhd1	1.55398	0.212109	2.70332	0.445526	1.70126	0.265041	0	0	0	0	1.5243	0.249212	0	0	0.386189	0.063044	8.46547	1.68193	0	0	0.709063	-0.496015	0.156842	0.703258	down	no
16909	i	chr10	-	93975550	93980257	MSTRG.4439.1	1	4708	MSTRG.4439	Vezt	14.1674	1.93376	8.45597	1.3936	0	0	13.4312	1.85989	0	0	11.3517	1.85593	5.10726	0.913498	6.91015	1.12806	7.38329	1.46692	6.46847	1.07072	1.11997	0.163454	0.690779	0.934685	up	no
16911	i	chr10	-	93984510	93984953	MSTRG.4440.1	1	444	MSTRG.4440	Vezt	10.3102	1.40727	4.24712	0.699954	22.9893	3.58153	4.48243	0.620707	0	0	10.4977	1.7163	0	0	3.88081	0.633529	11.223	2.22979	0	0	0.927817	-0.108088	0.871572	0.988843	down	no
16912	i	chr10	-	93985715	93987084	MSTRG.4441.1	1	1370	MSTRG.4441	Vezt	11.3526	1.54955	0	0	10.4365	1.62591	0	0	0	0	0.98364	0.160818	5.50657	0.984918	0	0	0	0	0	0	1.12801	0.173777	0.742972	0.951568	up	no
16916	i	chr10	-	93999086	94000263	MSTRG.4442.1	1	1178	MSTRG.4442	Vezt	8.96575	1.22377	0	0	2.69166	0.419336	9.5024	1.31585	0	0	0	0	2.232	0.39922	0	0	6.53735	1.29885	0	0	1.13124	0.177904	0.717268	0.943241	up	no
16919	i	chr10	-	94013184	94013480	MSTRG.4443.1	1	297	MSTRG.4443	Vezt	0	0	0	0	3.55892	0.554448	0	0	0	0	0	0	2.54209	0.454684	0	0	0	0	0.508417	0.084158	0.893429	-0.162576	0.434206	0.879787	down	no
16924	i	chr10	+	94057740	94058024	MSTRG.4447.1	1	285	MSTRG.4447	Fgd6	0	0	1.05965	0.174637	0	0	0	0	0	0	0	0	0	0	12.7158	2.07581	0.529825	0.105266	4.2386	0.701614	0.770444	-0.376238	0.398451	0.859469	down	no
16927	i	chr10	+	94082772	94083236	MSTRG.4449.1	1	465	MSTRG.4449	Fgd6	0	0	0	0	0	0	0	0	0	0	0	0	0	0	3.89677	0.636135	0	0	2.59785	0.430021	0.888065	-0.171263	0.418409	0.870131	down	no
16928	i	chr10	+	94087902	94088192	MSTRG.4450.1	1	291	MSTRG.4450	Fgd6	4.1512	0.566614	0	0	0	0	0	0	9.50859	1.35862	2.5945	0.424182	0	0	3.1134	0.508252	0	0	2.0756	0.343574	1.17353	0.230858	0.541437	0.920441	up	no
16929	i	chr10	+	94090834	94091795	MSTRG.4451.1	1	962	MSTRG.4451	Fgd6	8.79002	1.19978	6.29222	1.037	0	0	0	0	11.4501	1.63603	5.46885	0.894117	0	0	0	0	0	0	0	0	1.64041	0.714059	0.157836	0.704396	up	no
16934	i	chr10	+	94114295	94114819	MSTRG.4456.1	1	525	MSTRG.4456	Fgd6	0	0	0	0	12.9429	2.01638	0	0	12.6552	1.80822	5.17714	0.846425	7.11429	1.27248	5.75238	0.939057	2.58857	0.514299	0	0	0.672124	-0.573201	0.282274	0.792226	down	no
16935	i	chr10	+	94120738	94122073	MSTRG.4457.1	1	1336	MSTRG.4457	Fgd6	5.30042	0.723475	6.09158	1.00393	8.5557	1.3329	5.58492	0.773375	3.0073	0.429692	0	0	6.66841	1.19273	0	0	0	0	0	0	1.41051	0.496219	0.173638	0.719766	up	no
16936	i	chr10	+	94124195	94124705	MSTRG.4458.1	1	511	MSTRG.4458	Fgd6	4.04697	0.552386	0	0	12.3992	1.93168	6.20548	0.859307	0	0	10.638	1.73923	0	0	2.95499	0.482392	2.36399	0.46968	0	0	1.13922	0.188046	0.730771	0.947649	up	no
16937	i	chr10	+	94129627	94130173	MSTRG.4459.1	1	547	MSTRG.4459	Fgd6	0	0	7.1755	1.18257	15.1773	2.36449	0	0	0	0	4.95795	0.810589	0	0	0	0	0	0	8	1.32424	1.01126	0.0161531	0.979002	0.995141	up	no
16938	i	chr10	+	94131216	94131475	MSTRG.4460.1	1	260	MSTRG.4460	Fgd6	0	0	0	0	0	0	12.7654	1.76769	0	0	0	0	0	0	1.31963	0.215424	0	0	0	0	1.44344	0.529513	0.178414	0.725662	up	no
16957	i	chr10	+	94326481	94328584	MSTRG.4468.1	1	2104	MSTRG.4468	Tmcc3	11.3351	1.54717	7.63593	1.25845	8.10361	1.26247	9.46578	1.31078	9.91587	1.41681	4.73289	0.773793	6.31416	1.12937	6.31559	1.031	5.45437	1.08368	10.2571	1.69786	1.1165	0.158981	0.286491	0.796132	up	no
16958	i	chr10	+	94331803	94333612	MSTRG.4469.1	1	1810	MSTRG.4469	Tmcc3	8.75801	1.19541	6.89945	1.13708	0	0	7.53192	1.04299	0	0	6.08508	0.994867	11.2354	2.00958	8.20884	1.34007	11.7608	2.33664	0	0	0.723017	-0.467898	0.417125	0.869541	down	no
16959	i	chr10	+	94338303	94340646	MSTRG.4470.1	1	2344	MSTRG.4470	Tmcc3	5.89202	0.804224	0	0	0	0	0	0	10.7863	1.54119	0	0	0	0	0	0	8.69667	1.72786	0	0	0.869037	-0.202511	0.691533	0.934819	down	no
16963	i	chr10	+	94400558	94401964	MSTRG.4473.1	1	1407	MSTRG.4473	Tmcc3	0	0	9.29993	1.53269	0	0	0	0	0	0	0	0	0	0	0	0	0	0	0	0	1.15501	0.2079	0.577398	0.920441	up	no
16964	i	chr10	+	94403302	94403734	MSTRG.4474.1	1	433	MSTRG.4474	Tmcc3	0	0	0	0	0	0	15.1547	2.09856	0	0	0	0	0	0	0	0	0	0	0	0	1.55721	0.638966	0.143807	0.687231	up	no
16968	i	chr10	+	94416110	94416441	MSTRG.4478.1	1	332	MSTRG.4478	Tmcc3	0	0	0	0	0	0	0	0	0	0	0	0	11.3554	2.03106	0	0	0	0	0	0	0.746133	-0.422496	0.350216	0.828549	down	no
16969	i	chr10	+	94422781	94426356	MSTRG.4479.1	1	3576	MSTRG.4479	Tmcc3	0	0	5.23434	0.862655	0	0	0	0	6.84091	0.977452	0	0	11.3065	2.02231	0	0	0	0	0	0	0.898256	-0.154802	0.769583	0.95982	down	no
16980	i	chr10	+	94592881	94593127	MSTRG.4484.1	1	247	MSTRG.4484	Tmcc3os	0	0	0	0	0	0	0	0	0	0	1.83401	0.299847	0.611336	0.109345	1.07692	0.175804	8.5587	1.70045	0	0	0.600516	-0.735726	0.036751	0.60017	down	no
16984	i	chr10	-	94678905	94679989	MSTRG.4486.1	1	1085	MSTRG.4486	Cep83os	0	0	4.7106	0.776338	0	0	5.14931	0.713053	2.62677	0.375322	0	0	0	0	0.278341	0.045438	0	0	0	0	1.39651	0.481828	0.0798731	0.621026	up	no
16990	i	chr10	+	94714725	94715195	MSTRG.4490.1	1	471	MSTRG.4490	Cep83	0	0	2.88535	0.475525	7.05308	1.09881	0	0	0	0	11.2208	1.83452	5.45011	0.974819	0	0	0	0	3.138	0.519433	0.834198	-0.261538	0.60386	0.927517	down	no
16991	i	chr10	+	94731923	94732273	MSTRG.4491.1	1	351	MSTRG.4491	Cep83	0	0	0	0	0	0	0	0	0	0	10.3248	1.68803	0	0	0	0	0	0	0	0	0.992276	-0.011186	0.974614	0.994297	down	no
16992	i	chr10	+	94738057	94738620	MSTRG.4492.1	1	564	MSTRG.4492	Cep83	3.12155	0.426072	1.17081	0.192957	8.94854	1.3941	2.10096	0.290931	3.27817	0.468396	0	0	2.2207	0.397199	10.977	1.79195	1.84008	0.365588	3.14957	0.521347	0.854989	-0.226022	0.566926	0.920441	down	no
16994	i	chr10	+	94745574	94745936	MSTRG.4493.1	1	363	MSTRG.4493	Cep83	0	0	0	0	0	0	0	0	0	0	0	0	9.44628	1.68958	0	0	0	0	0	0	0.77006	-0.376957	0.350216	0.828549	down	no
16996	x	chr10	+	94782034	94782332	MSTRG.4495.1	1	299	MSTRG.4495	RP23-137B10.3	0	0	10	1.64807	0	0	0	0	0	0	0	0	5.80769	1.03878	0	0	2.52508	0.501685	0	0	0.800098	-0.321752	0.481895	0.905091	down	no
17032	i	chr10	-	95402017	95403978	MSTRG.4504.1	1	1962	MSTRG.4504	Socs2	4.6947	0.640798	4.15596	0.684931	0	0	1.15443	0.159861	0	0	0	0	1.07747	0.192719	2.6106	0.426172	7.92711	1.57496	0	0	0.793133	-0.334366	0.40109	0.860783	down	no
17070	u	chr10	+	95681293	95686403	MSTRG.4509.1	1	5111	MSTRG.4509	.	0	0	0	0	0	0	0	0	5.01487	0.716541	0	0	0	0	0	0	0	0	2.18627	0.361892	1.03712	0.0525856	0.832485	0.978367	up	no
17079	j	chr10	+	95778315	95799102	MSTRG.4512.2	4	7947	MSTRG.4512	4732465J04Rik	4.1312	0.563883	4.88082	0.804391	0.34748	0.054134	7.52044	1.0414	7.99266	1.14202	4.89271	0.799923	11.1071	1.98663	7.64184	1.24751	8.49785	1.68836	5.49912	0.910268	0.719981	-0.473969	0.167317	0.714264	down	no
17084	u	chr10	+	95799280	95799714	MSTRG.4514.1	1	435	MSTRG.4514	.	0	0	0	0	0	0	0	0	0	0	0	0	0	0	0	0	6.77889	1.34684	10.7609	1.78125	0.60582	-0.723039	0.136857	0.687231	down	no
17085	u	chr10	+	95801849	95802317	MSTRG.4515.1	1	469	MSTRG.4515	.	0	0	0	0	0	0	0	0	0	0	0	0	5.47335	0.978976	0	0	1.5894	0.315783	0	0	0.736575	-0.441097	0.103407	0.664696	down	no
17091	x	chr10	-	95826096	95826474	MSTRG.4519.1	1	379	MSTRG.4519	RP23-234F23.4	4.781	0.652578	7.1715	1.18191	0	0	0	0	0	0	2.3905	0.39083	1.19525	0.213786	2.3905	0.390241	0.796834	0.158316	0	0	1.1217	0.165685	0.632696	0.927517	up	no
17094	x	chr10	-	95837869	95840236	MSTRG.4522.1	1	2368	MSTRG.4522	RP23-234F23.4	7.51297	1.02547	0	0	0	0	0	0	10.193	1.45641	0	0	4.24198	0.75873	0	0	3.57095	0.709478	2.65709	0.439828	0.92216	-0.11691	0.798433	0.96858	down	no
17125	u	chr10	+	96646796	96647261	MSTRG.4527.1	1	466	MSTRG.4527	.	0	0	0	0	1.94421	0.302889	0	0	0	0	0	0	0	0	0	0	8.74893	1.73824	0	0	0.629046	-0.668763	0.0484539	0.60017	down	no
17126	u	chr10	+	96647744	96648010	MSTRG.4528.1	1	267	MSTRG.4528	.	0	0	0	0	0	0	0	0	0	0	0	0	1.13109	0.202309	0	0	0	0	10.0899	1.67018	0.856124	-0.224108	0.553386	0.920441	down	no
17127	u	chr10	+	96649311	96649734	MSTRG.4529.1	1	424	MSTRG.4529	.	14.9575	2.04161	7.11321	1.1723	3.91745	0.610303	4.27358	0.591787	1.75236	0.250383	2.49292	0.407575	0	0	9.60613	1.56817	9.9717	1.98118	13.4953	2.23387	0.919373	-0.121278	0.825944	0.976856	down	no
17179	u	chr10	+	99031595	99032147	MSTRG.4534.1	1	553	MSTRG.4534	.	6.8264	0.931762	0	0	0	0	0	0	1.87756	0.268272	0	0	9.01085	1.6117	4.09584	0.668632	0	0	0	0	0.918283	-0.12299	0.790963	0.966127	down	no
17199	j	chr10	+	99233117	99239138	MSTRG.4541.3	3	4555	MSTRG.4541	RP23-193A14.4	19.9285	2.72011	19.9475	3.28748	16.5922	2.58492	30.491	4.22226	20.7385	2.96318	13.3961	2.19017	15.231	2.72426	7.58173	1.23769	10.3417	2.0547	0.185507	0.030707	1.61017	0.687217	0.176489	0.723089	up	no
17201	j	chr10	+	99239553	99244373	MSTRG.4541.4	2	1974	MSTRG.4541	RP23-193A14.4	4.3857	0.598622	3.55563	0.585991	4.33061	0.67467	0	0	5.94078	0.848839	2.09386	0.342331	2.95897	0.529248	1.36936	0.223543	2.35126	0.467151	1.46093	0.241827	0.957429	-0.0627629	0.729223	0.947246	down	no
17203	u	chr10	-	99254600	99261757	MSTRG.4543.1	1	7158	MSTRG.4543	.	0	0	6.89508	1.13636	0	0	8.49106	1.1758	0	0	2.67826	0.437876	0	0	2.13495	0.348524	5.68701	1.1299	0	0	1.02542	0.0362122	0.938305	0.994297	up	no
17235	i	chr10	+	100022636	100023459	MSTRG.4548.1	1	824	MSTRG.4548	Kitl	0	0	0	0	20.3362	3.16819	0	0	19.4211	2.77495	0	0	9.79204	1.75143	9.47209	1.54629	0	0	8.42961	1.39535	0.699325	-0.515965	0.498696	0.912607	down	no
17236	i	chr10	+	100027073	100027436	MSTRG.4549.1	1	364	MSTRG.4549	Kitl	0	0	0	0	24.3242	3.78948	16.0686	2.2251	0	0	0	0	0	0	0	0	0	0	0	0	1.55434	0.636304	0.359881	0.834182	up	no
17237	i	chr10	+	100035996	100036450	MSTRG.4550.1	1	455	MSTRG.4550	Kitl	0	0	0	0	18.2527	2.84361	0	0	20.9077	2.98736	0	0	0	0	0	0	0	0	13.2747	2.19736	1.0386	0.0546454	0.943419	0.994297	up	no
17242	i	chr10	+	100069364	100070366	MSTRG.4555.1	1	1003	MSTRG.4555	Kitl	0	0	11.5394	1.90177	12.6027	1.96339	0	0	0	0	9.36184	1.53059	0	0	5.57029	0.909331	6.83338	1.35766	7.52742	1.24601	0.644556	-0.633622	0.301266	0.808875	down	no
17243	i	chr10	+	100078090	100078624	MSTRG.4556.1	1	535	MSTRG.4556	Kitl	0	0	0	0	0	0	0	0	0	0	0	0	0	0	7.61308	1.24281	0	0	8.70467	1.44088	0.796168	-0.328855	0.425368	0.874148	down	no
17284	i	chr10	+	100525802	100526179	MSTRG.4565.1	1	378	MSTRG.4565	Cep290	0	0	0	0	0	0	0	0	0	0	0	0	0	0	0	0	11.5847	2.30165	0	0	0.579178	-0.787921	0.0677788	0.60017	down	no
17285	i	chr10	+	100527617	100528008	MSTRG.4566.1	1	392	MSTRG.4566	Cep290	0	0	0	0	0	0	0	0	0	0	0	0	0	0	9.6301	1.57208	0	0	0	0	0.85793	-0.221069	0.561088	0.920441	down	no
17290	i	chr10	+	100550359	100550739	MSTRG.4567.1	1	381	MSTRG.4567	Cep290	0	0	0	0	0	0	0	0	0	0	0	0	0	0	8.71916	1.42337	2.37795	0.472453	0	0	0.725789	-0.462377	0.20481	0.742279	down	no
17331	i	chr10	+	102160437	102161278	MSTRG.4575.1	1	842	MSTRG.4575	Mgat4c	0	0	0	0	5.86342	0.913467	0	0	9.97506	1.42527	0	0	0	0	0	0	0	0	0	0	1.11351	0.15512	0.643974	0.929689	up	no
17333	i	chr10	+	102177245	102177564	MSTRG.4577.1	1	320	MSTRG.4577	Mgat4c	0	0	0	0	0	0	0	0	0	0	2.35938	0.385741	0	0	0	0	0	0	0.94375	0.156219	0.981842	-0.0264378	0.804841	0.970548	down	no
17334	i	chr10	+	102200195	102200657	MSTRG.4578.1	1	463	MSTRG.4578	Mgat4c	2.28294	0.311607	0	0	0	0	3.10583	0.430082	1.30454	0.186396	0	0	1.63067	0.291666	0	0	0.652268	0.129593	10.7624	1.7815	1.01884	0.0269257	0.944491	0.994297	up	no
17345	i	chr10	+	102517548	102517920	MSTRG.4581.1	1	373	MSTRG.4581	Rassf9	12.7721	1.74332	8.08847	1.33303	0	0	1.6193	0.224234	24.933	3.56251	2.83378	0.463303	2.02413	0.362041	3.23861	0.528692	8.90617	1.76948	2.83378	0.469075	1.08793	0.121586	0.838787	0.980332	up	no
17346	i	chr10	+	102523091	102523859	MSTRG.4582.1	1	769	MSTRG.4582	Rassf9	0	0	0	0	10.407	1.62132	5.30169	0.734154	18.2614	2.60925	8.83615	1.44465	0	0	0	0	7.06892	1.40446	0	0	0.963616	-0.0534699	0.932354	0.994297	down	no
17355	i	chr10	-	103007288	103007662	MSTRG.4584.1	1	375	MSTRG.4584	Alx1	8.85867	1.20915	0	0	11.2747	1.75649	0	0	0	0	1.61067	0.263332	1.59467	0.285226	3.22133	0.525872	0	0	0.805333	0.133307	1.10949	0.149893	0.748635	0.953164	up	no
17362	i	chr10	-	103014019	103014297	MSTRG.4585.1	1	279	MSTRG.4585	Alx1	0	0	0	0	0	0	13.5018	1.86967	0	0	2.16487	0.353941	0	0	0	0	2.70609	0.537648	0	0	1.2383	0.308356	0.488208	0.908108	up	no
17367	i	chr10	-	103065586	103066162	MSTRG.4587.1	1	577	MSTRG.4587	Lrriq1	0	0	0	0	0	0	0	0	0	0	0	0	2.85095	0.509928	0	0	1.83189	0.363961	2.61698	0.433189	0.748383	-0.418152	0.034354	0.60017	down	no
17368	i	chr10	-	103112744	103113161	MSTRG.4588.1	1	418	MSTRG.4588	Lrriq1	1.08373	0.147923	0.722488	0.119071	12.6411	1.96938	13.0048	1.80084	0	0	0	0	1.08373	0.193839	0.361244	0.058972	0	0	1.08373	0.17939	1.46347	0.549392	0.279293	0.789934	up	no
17370	i	chr10	-	103125235	103125913	MSTRG.4590.1	1	679	MSTRG.4590	Lrriq1	0	0	0	0	0	0	6.44035	0.891831	0	0	3.1134	0.509019	0	0	5.55965	0.907594	0	0	0	0	1.15222	0.20442	0.506597	0.916841	up	no
17431	i	chr10	-	105225640	105225880	MSTRG.4598.1	1	241	MSTRG.4598	Tmtc2	1.87967	0.256563	0	0	14.4108	2.24507	0	0	0	0	0	0	2.50622	0.448269	1.87967	0.30685	0	0	7.51867	1.24456	0.847288	-0.239076	0.650333	0.931794	down	no
17432	i	chr10	-	105235035	105235318	MSTRG.4599.1	1	284	MSTRG.4599	Tmtc2	0	0	0	0	0	0	0	0	0	0	9.57042	1.56469	0	0	0	0	0	0	0	0	0.992642	-0.0106546	0.974614	0.994297	down	no
17444	i	chr10	-	105564965	105565330	MSTRG.4608.1	1	366	MSTRG.4608	Tmtc2	4.53825	0.619444	0	0	0	0	12.377	1.71392	0	0	0	0	0	0	6.60109	1.07761	0	0	0	0	1.5432	0.625921	0.160476	0.707449	up	no
17445	i	chr10	-	105570391	105570854	MSTRG.4609.1	1	464	MSTRG.4609	Tmtc2	4.5179	0.616665	0	0	0	0	2.17047	0.300556	0	0	0	0	0	0	4.2306	0.690632	3.25431	0.646568	0	0	0.95181	-0.0712552	0.822337	0.975687	down	no
17453	i	chr10	-	105819214	105820266	MSTRG.4615.1	1	1053	MSTRG.4615	Mettl25	0	0	0	0	0	0	12.037	1.66684	11.7531	1.67932	0	0	0	0	7.88699	1.28753	3.585	0.712269	0	0	1.14076	0.189989	0.749215	0.953291	up	no
17455	i	chr10	-	105836488	105836943	MSTRG.4616.1	1	456	MSTRG.4616	Mettl25	0	0	0	0	0	0	1.57141	0.217602	0	0	0	0	0	0	0	0	13.5768	2.69744	0	0	0.594039	-0.75137	0.124461	0.687231	down	no
17530	i	chr10	+	108419642	108420047	MSTRG.4643.1	1	406	MSTRG.4643	RP23-305G22.3	0	0	0.743842	0.12259	0	0	0	0	0	0	0	0	0	0	0	0	0	0	0	0	1.01809	0.0258708	0.577398	0.920441	up	no
17534	i	chr10	+	108449676	108450301	MSTRG.4645.1	1	626	MSTRG.4645	RP23-305G22.3	0	0	0	0	0	0	0	0	0	0	0	0	0	0	11.3371	1.85074	6.51278	1.29396	1.91054	0.316252	0.560229	-0.83591	0.0714165	0.6061	down	no
17535	u	chr10	+	108456913	108457490	MSTRG.4635.1	1	578	MSTRG.4635	.	0	0	0	0	0	0	0	0	0	0	1.82872	0.298983	0	0	0	0	0	0	0	0	0.997951	-0.00295916	0.974614	0.994297	down	no
17536	u	chr10	+	108464518	108465397	MSTRG.4636.1	1	880	MSTRG.4636	.	3.85104	0.525643	4.28977	0.706984	0	0	12.1727	1.68562	0	0	0	0	1.19773	0.214228	3.43182	0.560233	1.37273	0.272734	0.686364	0.113614	1.44183	0.527903	0.174339	0.720542	up	no
17537	u	chr10	+	108467755	108468420	MSTRG.4637.1	1	666	MSTRG.4637	.	0	0	0	0	0	0	0	0	14.2838	2.04092	1.36036	0.222409	2.71622	0.485829	5.21471	0.851285	1.13363	0.225231	1.36036	0.22518	0.837867	-0.255208	0.589418	0.924461	down	no
17538	u	chr10	+	108472634	108473130	MSTRG.4638.1	1	497	MSTRG.4638	.	0	0	6.67606	1.10026	11.8169	1.84096	0	0	0	0	0	0	3.9175	0.700695	0	0	0	0	1.20724	0.199835	0.944937	-0.0817098	0.846045	0.981854	down	no
17550	u	chr10	+	109159767	109159967	MSTRG.4646.1	1	201	MSTRG.4646	.	0	0	0	0	0	0	0	0	12.0199	1.71744	0	0	0	0	0	0	0	0	0	0	1.13828	0.186852	0.637626	0.927517	up	no
17561	i	chr10	-	109977523	109977827	MSTRG.4648.1	1	305	MSTRG.4648	Nav3	0	0	0	0	0.990164	0.154258	0	0	0	0	0.495082	0.080942	0	0	0	0	0	0	0	0	0.997788	-0.00319546	0.959871	0.994297	down	no
17697	i	chr10	+	112333247	112333520	MSTRG.4675.1	1	274	MSTRG.4675	Kcnc2	0	0	0	0	0	0	0	0	0	0	0	0	0	0	7.71533	1.2595	0.551095	0.109492	0	0	0.835499	-0.259289	0.425332	0.874126	down	no
17698	i	chr10	+	112334805	112335533	MSTRG.4676.1	1	729	MSTRG.4676	Kcnc2	6.41687	0.875863	0	0	0	0	0	0	0	0	0	0	0	0	0	0	0	0	6.19479	1.02542	1.14343	0.193372	0.584847	0.922912	up	no
17699	i	chr10	+	112341631	112342997	MSTRG.4677.1	1	1367	MSTRG.4677	Kcnc2	11.9188	1.62684	9.37454	1.54499	11.3775	1.77251	13.5867	1.88142	15.237	2.17712	5.58522	0.913144	0	0	9.48427	1.54828	5.74177	1.14078	3.28006	0.542947	1.59867	0.676873	0.0714974	0.606213	up	no
17700	i	chr10	+	112350398	112357635	MSTRG.4678.1	1	7238	MSTRG.4678	Kcnc2	9.34595	1.27567	0	0	7.82971	1.2198	6.13153	0.849066	6.32772	0.904125	3.40578	0.55682	0	0	5.00691	0.817361	0	0	2.1546	0.356651	1.57957	0.659528	0.0950005	0.651506	up	no
17701	i	chr10	+	112366611	112366952	MSTRG.4679.1	1	342	MSTRG.4679	Kcnc2	0	0	0	0	0	0	0	0	0	0	13.2456	2.16556	0	0	0	0	0	0	0	0	0.991005	-0.0130358	0.974614	0.994297	down	no
17702	i	chr10	+	112368554	112369529	MSTRG.4680.1	1	976	MSTRG.4680	Kcnc2	0	0	0	0	0	0	0	0	0.698531	0.099808	0	0	2.16598	0.387413	6.96209	1.13654	0.464139	0.092215	0	0	0.788501	-0.342815	0.25917	0.774048	down	no
17703	i	chr10	+	112373743	112374565	MSTRG.4681.1	1	823	MSTRG.4681	Kcnc2	0	0	6.05468	0.997852	10.9915	1.71237	0	0	0	0	0	0	0	0	0	0	0	0	0	0	1.10094	0.138729	0.699549	0.937106	up	no
17704	i	chr10	+	112383703	112385629	MSTRG.4682.1	1	1927	MSTRG.4682	Kcnc2	0	0	0	0	9.59834	1.49533	0	0	2.11572	0.302302	6.88895	1.12629	2.74261	0.490549	5.64193	0.921026	2.73949	0.544284	1.93773	0.320751	0.655638	-0.60903	0.128479	0.687231	down	no
17705	i	chr10	+	112386217	112386779	MSTRG.4683.1	1	563	MSTRG.4683	Kcnc2	0	0	0	0	7.0346	1.09593	0	0	0	0	0	0	0	0	0	0	0	0	2.01066	0.332824	0.961285	-0.0569639	0.845574	0.981761	down	no
17706	i	chr10	+	112387104	112387722	MSTRG.4684.1	1	619	MSTRG.4684	Kcnc2	0	0	0	0	0	0	0	0	0	0	0	0	0	0	0	0	3.41519	0.678531	0	0	0.789136	-0.341654	0.0677788	0.60017	down	no
17707	i	chr10	+	112388217	112388677	MSTRG.4685.1	1	461	MSTRG.4685	Kcnc2	7.86117	1.073	0	0	0	0	0	0	0	0	0	0	0	0	0	0	0	0	0	0	1.27656	0.352261	0.227111	0.742279	up	no
17709	i	chr10	+	112395709	112396045	MSTRG.4687.1	1	337	MSTRG.4687	Kcnc2	12.5163	1.7084	0	0	8.40653	1.30966	0	0	0	0	5.82493	0.952333	4.03264	0.721288	7.16914	1.17034	1.34421	0.267069	0	0	0.943433	-0.0840084	0.874979	0.989497	down	no
17710	i	chr10	+	112397765	112398850	MSTRG.4688.1	1	1086	MSTRG.4688	Kcnc2	8.15108	1.11257	0	0	0	0	0	0	0	0	0	0	0	0	0	0	0	0	0	0	1.28467	0.361398	0.227111	0.742279	up	no
17711	i	chr10	+	112399168	112399536	MSTRG.4689.1	1	369	MSTRG.4689	Kcnc2	0	0	0	0	10.1924	1.58788	0	0	0	0	0	0	0	0	0	0	0	0	0	0	0.989421	-0.0153437	0.962775	0.994297	down	no
17712	i	chr10	+	112409654	112410692	MSTRG.4690.1	1	1039	MSTRG.4690	Kcnc2	0	0	0	0	0	0	0	0	9.59192	1.37052	4.35226	0.711563	0	0	0	0	1.59865	0.317621	3.17421	0.525425	0.937646	-0.0928845	0.819963	0.974805	down	no
17714	i	chr10	+	112420614	112420887	MSTRG.4692.1	1	274	MSTRG.4692	Kcnc2	0	0	4.40876	0.726593	1.10219	0.171711	1.65328	0.22894	1.10219	0.157485	0	0	3	0.536587	0	0	0.551095	0.109492	1.65328	0.273668	0.995383	-0.00667588	0.977474	0.994948	down	no
17715	i	chr10	+	112440685	112440960	MSTRG.4693.1	1	276	MSTRG.4693	Kcnc2	0	0	0	0	0	0	0	0	0	0	0	0	3.28261	0.587135	0	0	0	0	6.01812	0.996177	0.821129	-0.284319	0.342259	0.828549	down	no
17716	i	chr10	+	112451873	112452365	MSTRG.4694.1	1	493	MSTRG.4694	Kcnc2	0	0	0	0	0	0	0	0	9.82556	1.40391	0	0	3.36917	0.602618	0	0	0	0	0	0	0.989138	-0.0157568	0.967593	0.994297	down	no
17719	i	chr10	+	112458946	112459299	MSTRG.4695.1	1	354	MSTRG.4695	Kcnc2	8.65559	1.18144	0	0	5.77183	0.899198	1.08139	0.149746	13.1642	1.88094	0	0	0	0	11.9718	1.95435	0	0	0	0	1.31009	0.389665	0.512335	0.91958	up	no
17724	u	chr10	-	112922706	112922979	MSTRG.4669.1	1	274	MSTRG.4669	.	0	0	8.35037	1.3762	0	0	0	0	0	0	0.551095	0.0901	2.75548	0.492851	0	0	0	0	2.20438	0.36489	0.99395	-0.00875548	0.981738	0.995713	down	no
17778	i	chr10	-	115376741	115379158	MSTRG.4703.1	1	2418	MSTRG.4703	Thap2	7.61869	1.03991	0	0	14.6175	2.27726	0	0	11.6931	1.67075	0	0	6.99421	1.251	2.90626	0.474437	2.87262	0.570734	3.62928	0.600753	0.833557	-0.262647	0.571293	0.920441	down	no
17779	j	chr10	-	115380371	115384735	MSTRG.4702.3	2	4047	MSTRG.4702	Thap2	14.0558	1.91854	0	0	0	0	0	0	0	0	10.4667	1.71123	0	0	6.24546	1.01955	4.20697	0.835844	5.23033	0.865775	0.897084	-0.156686	0.742733	0.951527	down	no
17792	u	chr10	+	115436487	115437196	MSTRG.4701.1	1	710	MSTRG.4701	.	0	0	2.12676	0.350504	15.0803	2.34937	0	0	0	0	0	0	1.91409	0.342358	4.82958	0.788412	3.81549	0.758065	0	0	0.672363	-0.572687	0.147938	0.692202	down	no
17924	u	chr10	-	117326611	117326876	MSTRG.4725.1	1	266	MSTRG.4725	.	0.567669	0.077483	0	0	0	0	0	0	0	0	0	0	2.27068	0.406139	0	0	9.65038	1.91734	0	0	0.574313	-0.80009	0.0339406	0.60013	down	no
17938	i	chr10	-	117357162	117358851	MSTRG.4727.1	1	1690	MSTRG.4727	Cpsf6	0	0	17.4053	2.86851	0	0	22.4882	3.11406	27.6793	3.95491	0	0	16.5533	2.96076	14.984	2.44609	12.3195	2.44765	19.8935	3.29297	0.728089	-0.457814	0.609058	0.927517	down	no
17976	i	chr10	-	117760928	117761229	MSTRG.4733.1	1	302	MSTRG.4733	Nup107	0	0	11.495	1.89446	4.09541	0.638027	4.41758	0.611727	17.4554	2.49408	0	0	9.16959	1.6401	11	1.79571	0	0	6.84638	1.13328	1.00286	0.00412471	0.994803	0.998549	up	no
18000	i	chr10	+	118150459	118150699	MSTRG.4737.1	1	241	MSTRG.4737	Mdm1	6.70936	0.915787	8.90531	1.46765	8.0414	1.25278	11.3557	1.57249	0	0	3.55402	0.581056	1.30393	0.233224	0	0	0	0	9.49378	1.5715	1.74582	0.803906	0.106026	0.670479	up	no
18003	x	chr10	+	118163796	118164113	MSTRG.4738.1	1	318	MSTRG.4738	RP24-354M22.3	0	0	0	0	11.3962	1.77543	0	0	0	0	0.474843	0.077633	0	0	0	0	0	0	0	0	0.988068	-0.0173185	0.961807	0.994297	down	no
18059	i	chr10	+	119456429	119456971	MSTRG.4754.1	1	543	MSTRG.4754	Grip1	0	0	0	0	0	0	0	0	0	0	0	0	6.05893	1.08371	11.3425	1.85163	0	0	5.28361	0.874594	0.649139	-0.6234	0.162159	0.709153	down	no
18064	i	chr10	+	119482798	119488469	MSTRG.4759.1	1	5672	MSTRG.4759	Grip1	5.32611	0.726982	5.32729	0.877974	5.34363	0.832488	10.2784	1.42331	9.48505	1.35526	0	0	2.34062	0.418649	0	0	0	0	2.14119	0.354431	1.83357	0.874654	0.00345429	0.419654	up	no
18065	i	chr10	+	119491298	119492997	MSTRG.4760.1	1	1700	MSTRG.4760	Grip1	11.2523	1.53588	6.01147	0.99073	0	0	10.9153	1.5115	8.68647	1.24115	1.95412	0.319484	4.31706	0.77216	4.67588	0.763322	3.19765	0.635311	0	0	1.51203	0.596483	0.157819	0.704396	up	no
18066	i	chr10	+	119496001	119500155	MSTRG.4761.1	1	4155	MSTRG.4761	Grip1	0	0	5.18597	0.854683	7.56727	1.17891	0	0	0	0	3.41613	0.558512	4.37016	0.781657	0	0	4.12887	0.820327	2.42645	0.40165	0.684204	-0.547501	0.11975	0.687231	down	no
18067	i	chr10	+	119501898	119503073	MSTRG.4762.1	1	1176	MSTRG.4762	Grip1	13.3214	1.81829	0	0	4.55941	0.710314	0	0	4.49405	0.642125	0	0	0	0	0	0	1.79762	0.357152	0	0	1.30429	0.383263	0.350616	0.82876	up	no
18069	i	chr10	+	119517222	119521733	MSTRG.4764.1	1	4512	MSTRG.4764	Grip1	8.45109	1.15352	6.69426	1.10326	10.6217	1.65476	2.29694	0.31807	10.2955	1.47105	3.14583	0.514321	4.48271	0.801789	0	0	2.24091	0.445226	4.93124	0.816268	1.21495	0.280898	0.358046	0.832964	up	no
18072	i	chr10	+	119527335	119528138	MSTRG.4767.1	1	804	MSTRG.4767	Grip1	0	0	0	0	1.64001	0.255499	0	0	0	0	3.00497	0.491292	0	0	0	0	3.94403	0.783602	0	0	0.763183	-0.389899	0.130756	0.687231	down	no
18074	i	chr10	+	119533153	119536972	MSTRG.4769.1	1	3820	MSTRG.4769	Grip1	0	0	8.23927	1.35789	8.01859	1.24922	0	0	0	0	1.54005	0.251787	0	0	0	0	2.21811	0.440696	5.32775	0.881901	0.892753	-0.163667	0.706252	0.939721	down	no
18075	i	chr10	+	119537612	119538413	MSTRG.4770.1	1	802	MSTRG.4770	Grip1	0	0	0	0	0	0	0	0	0	0	1.09726	0.179394	0	0	2.25561	0.368221	9.22569	1.83296	0	0	0.589614	-0.762157	0.044219	0.60017	down	no
18076	i	chr10	+	119540103	119540700	MSTRG.4771.1	1	598	MSTRG.4771	Grip1	0	0	0	0	0	0	0	0	0	0	0	0	2.02007	0.361314	0	0	0	0	0	0	0.921771	-0.11752	0.350216	0.828549	down	no
18078	i	chr10	+	119545351	119545874	MSTRG.4773.1	1	524	MSTRG.4773	Grip1	0	0	0	0	0	0	0	0	0	0	1.15267	0.188454	0	0	0	0	3.16985	0.629787	0	0	0.798759	-0.324167	0.0865182	0.635327	down	no
18079	i	chr10	+	119550858	119556913	MSTRG.4774.1	1	6056	MSTRG.4774	Grip1	9.47193	1.29286	5.5353	0.912255	0	0	8.66479	1.19986	0	0	3.15878	0.516438	0	0	3.15968	0.515807	3.16612	0.629046	3.5052	0.580216	1.41008	0.495776	0.17886	0.72598	up	no
18080	i	chr10	+	119564570	119565721	MSTRG.4775.1	1	1152	MSTRG.4775	Grip1	0	0	5.53906	0.912875	17.388	2.70889	0	0	16.7674	2.39578	0	0	0	0	3.79427	0.619402	0	0	5.87587	0.972631	1.09672	0.133191	0.813683	0.973119	up	no
18081	i	chr10	+	119569460	119578433	MSTRG.4776.1	1	8974	MSTRG.4776	Grip1	9.15896	1.25014	2.44082	0.402264	7.884	1.22826	0	0	6.91553	0.988115	2.6296	0.429921	0	0	1.61325	0.263357	0	0	3.73739	0.618649	1.36492	0.448813	0.246394	0.760848	up	no
18082	i	chr10	+	119591035	119591908	MSTRG.4777.1	1	874	MSTRG.4777	Grip1	0	0	0	0	0	0	0	0	1.44442	0.206384	3.45194	0.564368	0	0	0	0	0	0	0	0	1.02102	0.0300072	0.868496	0.988009	up	no
18084	x	chr10	+	119599592	119600474	MSTRG.4779.1	1	883	MSTRG.4779	RP24-74G10.2	9.74745	1.33047	0	0	11.8584	1.84744	14.1687	1.96202	10.0861	1.44113	4.78822	0.78284	0	0	5.13024	0.837494	4.44168	0.882475	4.95923	0.8209	1.42616	0.512132	0.286953	0.796781	up	no
18087	x	chr10	+	119609185	119611278	MSTRG.4782.1	1	2094	MSTRG.4782	RP24-74G10.2	6.8057	0.928936	0	0	7.99721	1.24589	0	0	4.73066	0.675932	2.77915	0.454371	3.66858	0.656171	4.68577	0.764936	3.24499	0.644716	0	0	0.836993	-0.256712	0.474224	0.901843	down	no
18088	i	chr10	+	119619133	119619511	MSTRG.4783.1	1	379	MSTRG.4783	Grip1	0	0	0	0	0	0	0	0	0	0	1.51979	0.248474	0	0	0	0	12.7388	2.53095	0	0	0.56069	-0.834725	0.0729123	0.60778	down	no
18090	i	chr10	+	119627603	119630093	MSTRG.4785.1	1	2491	MSTRG.4785	Grip1	0	0	5.32075	0.876895	0	0	0	0	10.4115	1.48763	0	0	0	0	0	0	2.54596	0.505834	2.60658	0.431467	0.989623	-0.0150493	0.970077	0.994297	down	no
18091	i	chr10	+	119632944	119633549	MSTRG.4786.1	1	606	MSTRG.4786	Grip1	0	0	0	0	0	0	0	0	16.3564	2.33706	1.49505	0.24443	0	0	0	0	0	0	0	0	1.16697	0.222769	0.649981	0.931649	up	no
18092	i	chr10	+	119634102	119634833	MSTRG.4787.1	1	732	MSTRG.4787	Grip1	0	0	0	0	12.8443	2.00102	0	0	0	0	0	0	0	0	0	0	0	0	0	0	0.987783	-0.0177337	0.962775	0.994297	down	no
18093	i	chr10	+	119637471	119638561	MSTRG.4788.1	1	1091	MSTRG.4788	Grip1	0	0	0	0	0	0	0	0	0	0	0.692026	0.113141	0	0	0	0	0	0	0	0	0.99916	-0.00121255	0.974614	0.994297	down	no
18095	i	chr10	+	119641384	119642071	MSTRG.4790.1	1	688	MSTRG.4790	Grip1	6.29151	0.858753	0	0	0	0	9.87645	1.36765	0	0	0	0	0	0	0	0	0	0	0	0	1.72489	0.786508	0.0247147	0.57652	up	no
18097	i	chr10	+	119649415	119650218	MSTRG.4792.1	1	804	MSTRG.4792	Grip1	13.8831	1.89496	0	0	0	0	0	0	0	0	0	0	0	0	1.31468	0.214617	2.62935	0.522402	0	0	1.14147	0.190892	0.676061	0.934186	up	no
18100	i	chr10	+	119660178	119660964	MSTRG.4795.1	1	787	MSTRG.4795	Grip1	0	0	0	0	9.3518	1.45692	0	0	0	0	0	0	3.45362	0.617723	3.06607	0.500526	0	0	0	0	0.816352	-0.292737	0.442119	0.883861	down	no
18101	i	chr10	+	119674464	119674738	MSTRG.4796.1	1	275	MSTRG.4796	Grip1	0	0	0	0	2.19636	0.342173	12.08	1.67278	0	0	0	0	0	0	0	0	0	0	0	0	1.4648	0.550703	0.158167	0.70471	up	no
18102	i	chr10	+	119681770	119682435	MSTRG.4797.1	1	666	MSTRG.4797	Grip1	6.1006	0.832695	0	0	6.57508	1.02434	9.51051	1.31697	7.02853	1.00426	1.58709	0.259477	2.7027	0.483412	0	0	0	0	0	0	1.6623	0.73318	0.0545492	0.60017	up	no
18103	i	chr10	+	119687744	119689745	MSTRG.4798.1	1	2002	MSTRG.4798	Grip1	0	0	0	0	7.71129	1.20135	0	0	0	0	1.65934	0.27129	0	0	2.94156	0.480199	0	0	3.74226	0.619455	0.881011	-0.182768	0.621714	0.927517	down	no
18106	i	chr10	+	119700984	119701428	MSTRG.4801.1	1	445	MSTRG.4801	Grip1	0	0	0	0	0	0	0	0	0	0	5.41573	0.885433	0	0	10.1798	1.66181	2.03595	0.404505	2.37528	0.39318	0.701099	-0.512309	0.134933	0.687231	down	no
18109	i	chr10	+	119729064	119729633	MSTRG.4804.1	1	570	MSTRG.4804	Grip1	0	0	0	0	0	0	0	0	0	0	4.2386	0.69298	0	0	0	0	0	0	0	0	0.99588	-0.00595595	0.974614	0.994297	down	no
18110	i	chr10	+	119735402	119735791	MSTRG.4805.1	1	390	MSTRG.4805	Grip1	0	0	10.4385	1.72033	0	0	0	0	0	0	0	0	0	0	1.9359	0.316029	0.774359	0.15385	0	0	1.04625	0.065226	0.873345	0.989127	up	no
18111	i	chr10	+	119742606	119742996	MSTRG.4806.1	1	391	MSTRG.4806	Grip1	0	0	0	0	0	0	0	0	0	0	0	0	0	0	0	0	0	0	4.24808	0.703184	0.943799	-0.0834478	0.689331	0.934186	down	no
18114	i	chr10	+	119762719	119763147	MSTRG.4809.1	1	429	MSTRG.4809	Grip1	0	0	0	0	11.2634	1.75473	0	0	0	0	0.351981	0.057546	0	0	2.11189	0.344759	3.16783	0.629387	0	0	0.753483	-0.408353	0.244788	0.759044	down	no
18125	x	chr10	+	119837782	119838120	MSTRG.4813.1	1	339	MSTRG.4813	Grip1os1	0	0	0	0	13.3363	2.07767	0	0	0	0	0	0	0	0	0.890855	0.145429	0	0	0	0	0.965994	-0.0499138	0.899541	0.994297	down	no
18126	x	chr10	+	119842440	119842676	MSTRG.4814.1	1	237	MSTRG.4814	Grip1os1	0	0	0	0	0	0	0	0	0	0	0	0	0	0	0	0	8.2827	1.64561	5.09705	0.843713	0.59971	-0.737664	0.0711115	0.6055	down	no
18130	i	chr10	+	119979288	119979775	MSTRG.4815.1	1	488	MSTRG.4815	Grip1	0	0	0	0	12.377	1.92823	0	0	9.59221	1.37057	0	0	0	0	3.71312	0.606154	0	0	0	0	1.02321	0.0331077	0.940933	0.994297	up	no
18140	i	chr10	-	120092862	120093512	MSTRG.4819.1	1	651	MSTRG.4819	Helb	2.26723	0.309463	1.48909	0.245412	0.167341	0.02607	0	0	0	0	11.3656	1.85819	6.86665	1.22819	1.9731	0.322102	0	0	2.80813	0.464829	0.833164	-0.263328	0.44225	0.883869	down	no
18141	i	chr10	-	120108063	120108334	MSTRG.4820.1	1	272	MSTRG.4820	Helb	0	0	0	0	0	0	4.99632	0.691869	0	0	0	0	0	0	0	0	0	0	0	0	1.22866	0.29709	0.143807	0.687231	up	no
18147	i	chr10	-	120161539	120161841	MSTRG.4746.1	1	303	MSTRG.4746	Irak3	11.9604	1.63252	3.9868	0.657051	3.9868	0.621107	5.48185	0.759102	0	0	0	0	0	0	0	0	0	0	0	0	1.85577	0.892022	0.0147451	0.54677	up	no
18190	i	chr10	-	120803081	120803825	MSTRG.4825.1	1	745	MSTRG.4825	Msrb3	0	0	3.6443	0.600604	12.3141	1.91842	0	0	11.5047	1.64383	4.61342	0.754261	0	0	6.68859	1.09189	2.63087	0.522703	0	0	0.878563	-0.186782	0.694635	0.935473	down	no
18191	i	chr10	-	120809362	120810270	MSTRG.4826.1	1	909	MSTRG.4826	Msrb3	0	0	0	0	0	0	19.0245	2.63442	0	0	0	0	0	0	0	0	0	0	0	0	1.65759	0.72909	0.143807	0.687231	up	no
18192	i	chr10	-	120812605	120813256	MSTRG.4827.1	1	652	MSTRG.4827	Msrb3	0	0	0	0	0	0	0	0	0	0	0	0	5.9687	1.06758	0	0	8.79141	1.74668	0	0	0.520052	-0.943273	0.0192882	0.560873	down	no
18195	i	chr10	-	120839853	120842957	MSTRG.4830.1	1	3105	MSTRG.4830	Msrb3	4.41218	0.602236	0	0	14.4641	2.25337	0	0	0	0	0	0	0	0	3.79066	0.618813	0	0	0	0	1.06883	0.0960312	0.839722	0.98046	up	no
18196	i	chr10	-	120845422	120846350	MSTRG.4831.1	1	929	MSTRG.4831	Msrb3	0	0	3.73843	0.616118	0	0	0	0	0	0	0	0	0	0	0	0	9.2648	1.84074	0	0	0.668342	-0.581342	0.145501	0.68924	down	no
18197	x	chr10	-	120857401	120860746	MSTRG.4832.1	1	3346	MSTRG.4832	Gm15910	1.61327	0.220202	4.37687	0.721337	11.1354	1.73479	8.23491	1.14033	3.87866	0.554196	5.93485	0.970305	6.24866	1.11765	0	0	5.36581	1.06608	8.43574	1.39637	0.873333	-0.195397	0.626364	0.927517	down	no
18199	x	chr10	-	120863181	120863503	MSTRG.4834.1	1	323	MSTRG.4834	Gm15910	3.27245	0.446669	3.27245	0.539321	15.8947	2.47625	0	0	0	0	5.14241	0.840748	1.86997	0.334467	4.67492	0.763165	2.80495	0.55729	0	0	0.819655	-0.286911	0.53671	0.920441	down	no
18200	i	chr10	-	120864292	120867838	MSTRG.4835.1	1	3547	MSTRG.4835	Msrb3	5.69552	0.777403	5.73922	0.945861	0	0	16.5484	2.29154	0	0	7.81083	1.27701	6.12489	1.09551	0	0	4.84889	0.96338	10.8545	1.79675	1.15074	0.202559	0.679547	0.934186	up	no
18201	i	chr10	-	120887778	120888565	MSTRG.4836.1	1	788	MSTRG.4836	Msrb3	0	0	4.31689	0.711453	11.7294	1.82733	5.55711	0.769523	0	0	0	0	2.15577	0.385587	10.1561	1.65795	0	0	9.57741	1.58535	0.948703	-0.0759708	0.89666	0.994297	down	no
18202	i	chr10	-	120889534	120890285	MSTRG.4837.1	1	752	MSTRG.4837	Msrb3	0	0	8.21941	1.35461	0	0	0	0	4.60372	0.657795	3.01197	0.492435	3.60106	0.644095	0	0	0	0	7.83112	1.29628	0.973896	-0.0381603	0.935282	0.994297	down	no
18203	i	chr10	-	120894481	120895036	MSTRG.4838.1	1	556	MSTRG.4838	Msrb3	0	0	0	0	1.49244	0.232509	0	0	0	0	0	0	5.42626	0.970554	0	0	8.14748	1.61875	0	0	0.537051	-0.89687	0.0117965	0.52761	down	no
18204	i	chr10	-	120895641	120896235	MSTRG.4839.1	1	595	MSTRG.4839	Msrb3	0	0	0	0	0	0	0	0	0	0	0	0	0	0	0.926838	0.151303	0	0	0	0	0.977406	-0.0329701	0.561088	0.920441	down	no
18212	i	chr10	-	120941738	120946283	MSTRG.4845.1	1	4546	MSTRG.4845	Lemd3	6.26573	0.855234	9.9956	1.64734	8.15668	1.27074	10.985	1.52116	11.5233	1.64649	8.23053	1.34563	10.5465	1.88637	7.46216	1.21817	6.21874	1.23554	7.40865	1.22635	0.966951	-0.0484848	0.768908	0.959674	down	no
18214	i	chr10	-	120953875	120954191	MSTRG.4847.1	1	317	MSTRG.4847	Lemd3	0	0	0	0	16.1956	2.52312	2.16295	0.299516	0	0	0	0	0	0	8.09779	1.32194	0	0	0	0	0.953017	-0.0694264	0.902394	0.994297	down	no
18215	i	chr10	-	120958860	120964341	MSTRG.4848.1	1	5482	MSTRG.4848	Lemd3	9.67366	1.32039	5.60015	0.922942	0	0	0	0	0	0	7.03209	1.14969	10.6614	1.90693	0	0	0	0	0	0	1.10022	0.137798	0.808856	0.971783	up	no
18216	i	chr10	-	120965029	120966308	MSTRG.4849.1	1	1280	MSTRG.4849	Lemd3	0	0	0	0	0	0	0	0	0	0	0	0	0	0	0	0	0	0	4.08979	0.676981	0.94539	-0.0810181	0.689331	0.934186	down	no
18219	i	chr10	-	120974543	120975116	MSTRG.4852.1	1	574	MSTRG.4852	Lemd3	11.6934	1.59607	0	0	20.4373	3.18394	0	0	0	0	7.62892	1.24727	0	0	4.20906	0.687115	4.73519	0.940791	6.30836	1.04422	0.844909	-0.243132	0.713679	0.942232	down	no
18220	i	chr10	-	120976258	120976963	MSTRG.4853.1	1	706	MSTRG.4853	Lemd3	0	0	0	0	0	0	0	0	0	0	1.87244	0.306131	0	0	0	0	0	0	13.1827	2.18213	0.880002	-0.184421	0.664415	0.934186	down	no
18261	u	chr10	+	121493328	121493560	MSTRG.4862.1	1	233	MSTRG.4862	.	0	0	0	0	0	0	0	0	0	0	0	0	9.07296	1.62281	0	0	0	0	0	0	0.77519	-0.367378	0.350216	0.828549	down	no
18294	i	chr10	-	122035863	122036486	MSTRG.4869.1	1	624	MSTRG.4869	Srgap1	11.3734	1.5524	5.80769	0.957147	10.1506	1.58138	4.11378	0.569658	0	0	9.42468	1.54087	7.74359	1.38504	5.08173	0.829576	2.66186	0.52886	6.29327	1.04172	0.977696	-0.0325416	0.933242	0.994297	down	no
18305	i	chr10	-	122095135	122095934	MSTRG.4875.1	1	800	MSTRG.4875	Tmem5	4.68425	0.639371	1.4256	0.234948	6.65832	1.0373	7.0651	0.978344	4.05912	0.579981	0	0	1.1325	0.202562	4.98101	0.813133	2.90334	0.576838	9.68378	1.60295	1.06119	0.0856842	0.820305	0.974952	up	no
18394	i	chr10	+	125968910	125970102	MSTRG.4897.1	1	1193	MSTRG.4897	Lrig3	0	0	0	0	0	0	0	0	4.17687	0.596804	0	0	0	0	0	0	0	0	0	0	1.06251	0.0874744	0.637626	0.927517	up	no
18395	i	chr10	+	125973781	125979045	MSTRG.4896.5	1	5265	MSTRG.4896	Lrig3	13.9565	1.90498	7.74623	1.27663	15.2087	2.36938	15.2948	2.11795	17.8624	2.55224	5.99423	0.980014	7.11768	1.27309	2.28593	0.373171	8.15771	1.62078	9.52931	1.57739	1.30175	0.380448	0.186545	0.733495	up	no
18396	i	chr10	+	125983196	125983636	MSTRG.4898.1	1	441	MSTRG.4898	Lrig3	0	0	0	0	0	0	0	0	0	0	0	0	0	0	0	0	0	0	11.2993	1.87037	0.891779	-0.165241	0.689331	0.934186	down	no
18407	u	chr10	-	126603536	126604212	MSTRG.4901.1	1	677	MSTRG.4901	.	0	0	0.892171	0.147036	1.33826	0.208488	2.67651	0.370632	0	0	19.6278	3.209	0	0	0	0	2.00739	0.398829	1.33826	0.221521	0.957096	-0.063264	0.900715	0.994297	down	no
18688	i	chr10	+	127835961	127840444	MSTRG.4942.1	1	4484	MSTRG.4942	Rdh16	0	0	0	0	0	0	0	0	23.696	3.38577	0	0	0	0	0	0	15.3347	3.04672	0	0	0.639124	-0.645832	0.360393	0.83466	down	no
18722	u	chr10	-	128057009	128057410	MSTRG.4946.1	1	402	MSTRG.4946	.	0	0	0	0	0	0	0	0	11.6269	1.66128	0	0	0	0	0	0	0	0	0.751244	0.124353	1.12084	0.164581	0.674715	0.934186	up	no
18822	u	chr10	-	128336354	128336776	MSTRG.4963.1	1	423	MSTRG.4963	.	0	0	0	0	0	0	0	0	0	0	0	0	0	0	0	0	0	0	10.3381	1.71126	0.897321	-0.156304	0.689331	0.934186	down	no
18918	j	chr10	-	128548048	128549264	MSTRG.4972.1	2	989	MSTRG.4972	Rpl41	11.1011	1.51523	85.2173	14.0444	0.04831	0.007526	85.5774	11.8504	66.4256	9.49112	41.8236	6.83785	45.7157	8.17681	85.5691	13.9689	0.143949	0.0286	4.19967	0.695171	2.51695	1.33168	0.329329	0.828549	up	no
18971	i	chr10	+	128756739	128758439	MSTRG.4993.1	1	1701	MSTRG.4993	Pym1	0	0	0	0	0	0	21.0088	2.90921	19.575	2.79693	5.73663	0.937897	7.66506	1.37099	0	0	0	0	11.5217	1.90718	1.42998	0.515999	0.485922	0.906848	up	no
18981	i	chr10	-	128804464	128805318	MSTRG.4997.1	1	855	MSTRG.4997	Dnajc14	0	0	0	0	13.0532	2.03357	0	0	0	0	0	0	0	0	0	0	0	0	0	0	0.987664	-0.0179078	0.962775	0.994297	down	no
19340	u	chr11	-	3412758	3413243	MSTRG.5015.1	1	486	MSTRG.5015	.	12.1173	1.65393	0	0	14.2922	2.22659	0	0	0	0	0	0	0	0	2.4856	0.405765	0	0	0	0	1.29508	0.373036	0.494876	0.911595	up	no
19352	i	chr11	-	3458302	3458797	MSTRG.5032.1	1	496	MSTRG.5032	8430429K09Rik	0	0	9.74194	1.60554	0	0	0	0	0	0	0.304435	0.049773	0.304435	0.054452	1.52218	0.24849	0	0	0	0	1.1031	0.141559	0.717859	0.943427	up	no
19353	i	chr11	-	3462136	3462645	MSTRG.5033.1	1	510	MSTRG.5033	8430429K09Rik	0	0	10.9549	1.80544	0	0	7.68628	1.06436	13.0275	1.86141	0	0	0	0	0	0	0	0	0	0	1.78608	0.836798	0.108469	0.673558	up	no
19354	i	chr11	-	3465165	3465925	MSTRG.5034.1	1	761	MSTRG.5034	8430429K09Rik	0	0	3.36925	0.555275	0	0	5.35348	0.741326	8.92904	1.27581	5.55585	0.908341	1.58739	0.283924	0	0	2.77792	0.55192	1.38896	0.229915	1.10267	0.140999	0.716447	0.943135	up	no
19355	i	chr11	-	3467002	3468166	MSTRG.5035.1	1	1165	MSTRG.5035	8430429K09Rik	0	0	0	0	0	0	0	0	0	0	0	0	1.80258	0.322413	0	0	0	0	2.8515	0.472008	0.890655	-0.167062	0.330149	0.828549	down	no
19358	i	chr11	+	3474888	3475218	MSTRG.5038.1	1	331	MSTRG.5038	8430429K09Rik	0	0	4.56193	0.751837	0	0	0	0	0	0	0	0	0	0	10.4562	1.70694	1.36858	0.27191	0	0	0.831474	-0.266258	0.552855	0.920441	down	no
19390	j	chr11	+	3530157	3536432	MSTRG.5043.2	3	3208	MSTRG.5043	Gm11946	0	0	0	0	0	0	0.413505	0.05726	0	0	0	0	0	0	0	0	0	0	0	0	1.02205	0.0314589	0.143807	0.687231	up	no
19392	j	chr11	+	3530157	3536437	MSTRG.5043.1	3	3257	MSTRG.5043	Gm11946	0.074839	0.010215	12.953	2.13474	14.5646	2.26904	7.62012	1.0552	20.1465	2.87859	0	0	11.4593	2.04964	0	0	0	0	0	0	1.39179	0.476937	0.421058	0.871527	up	no
19417	u	chr11	+	3693590	3694277	MSTRG.5047.1	1	688	MSTRG.5047	.	5.68605	0.776111	2.38227	0.392614	10.9695	1.70894	0	0	0	0	0	0	3.07267	0.549586	0	0	3.95058	0.784904	2.41424	0.399629	0.831526	-0.266167	0.449575	0.887995	down	no
19433	i	chr11	-	3908370	3908687	MSTRG.5055.1	1	318	MSTRG.5055	Slc35e4	0	0	0	0	0	0	0	0	0	0	0	0	2.37421	0.424658	0	0	0.474843	0.094342	0	0	0.873985	-0.194319	0.164552	0.71156	down	no
19494	i	chr11	+	4161359	4162174	MSTRG.5068.1	1	816	MSTRG.5068	Sf3a1	7.85552	1.07223	0	0	6.85353	1.06772	3.09564	0.42867	0	0	0	0	0	0	3.21063	0.524124	12.2022	2.42434	3.68402	0.609814	0.735449	-0.443303	0.392441	0.855633	down	no
19523	u	chr11	-	4473046	4473369	MSTRG.5063.1	1	324	MSTRG.5063	.	0	0	0	0	0	0	0	0	0	0	0	0	1.39815	0.250076	11.6512	1.90203	0	0	0	0	0.79314	-0.334353	0.427417	0.8757	down	no
19524	u	chr11	-	4475825	4476613	MSTRG.5072.1	1	789	MSTRG.5072	.	0	0	3.7471	0.617548	0	0	0	0	0	0	5.35868	0.876106	0	0	9.93156	1.62129	0	0	0	0	0.916984	-0.125032	0.770843	0.960264	down	no
19542	x	chr11	-	4564534	4589346	MSTRG.5075.1	1	24813	MSTRG.5075	Gm11960	21.0835	2.87777	14.8412	2.44592	17.1403	2.67029	0	0	21.342	3.04941	17.5409	2.86781	18.1885	3.25325	18.0124	2.94047	15.6255	3.10449	14.9583	2.47605	0.557707	-0.84242	0.103911	0.666067	down	no
19651	i	chr11	-	5109700	5110157	MSTRG.5091.1	1	458	MSTRG.5091	Emid1	0	0	1.51637	0.249907	0	0	5.34181	0.739711	0.8	0.114307	0	0	0	0	4.94541	0.807323	0	0	9.89083	1.63723	1.06623	0.0925186	0.820971	0.975214	up	no
19653	i	chr11	-	5113226	5114241	MSTRG.5093.1	1	1016	MSTRG.5093	Emid1	0	0	9.91634	1.63428	8.14957	1.26963	3.36113	0.465434	0	0	5.82185	0.95183	8.62008	1.54181	7.4311	1.2131	0	0	5.49902	0.910251	0.852086	-0.230929	0.655787	0.933494	down	no
19654	i	chr11	-	5124424	5124990	MSTRG.5094.1	1	567	MSTRG.5094	Emid1	0	0	0	0	0	0	0	0	0	0	2.39683	0.391864	0	0	0	0	0	0	0	0	0.997411	-0.00374043	0.974614	0.994297	down	no
19655	i	chr11	-	5127696	5128054	MSTRG.5095.1	1	359	MSTRG.5095	Emid1	0	0	0	0	0	0	0	0	0	0	0	0	9.67409	1.73033	0	0	0	0	0	0	0.767009	-0.382685	0.350216	0.828549	down	no
19657	i	chr11	-	5132351	5133223	MSTRG.5096.1	1	873	MSTRG.5096	Emid1	0	0	0	0	0	0	4.98282	0.689998	11.9347	1.70527	0	0	0	0	0	0	0	0	0	0	1.39714	0.482478	0.250385	0.76512	up	no
19699	i	chr11	-	5737986	5740991	MSTRG.5106.1	1	3006	MSTRG.5106	Urgcp	13.6098	1.85765	14.3423	2.36371	16.7525	2.60988	19.999	2.76937	16.7492	2.39318	12.7465	2.08396	11.9824	2.1432	14.7678	2.41079	5.06188	1.0057	16.2359	2.68752	1.2625	0.33628	0.132472	0.687231	up	no
19710	i	chr11	+	5788691	5791449	MSTRG.5109.1	1	2759	MSTRG.5109	Dbnl	14.2613	1.94658	0	0	15.4117	2.40101	0.680095	0.094177	0	0	10.2334	1.67309	1.55289	0.277754	3.42507	0.559132	9.35375	1.85841	3.90137	0.645794	0.744293	-0.426058	0.501692	0.914065	down	no
19712	x	chr11	+	5801757	5802484	MSTRG.5111.1	1	728	MSTRG.5111	Pgam2	0	0	0	0	11.408	1.77726	0	0	0	0	0	0	0	0	0	0	0	0	0	0	0.98864	-0.0164833	0.962775	0.994297	down	no
19717	i	chr11	-	5830451	5831146	MSTRG.5113.1	1	696	MSTRG.5113	Polm	0	0	0	0	11.6925	1.82159	0	0	0	0	0	0	0	0	0	0	0	0	0	0	0.988465	-0.0167389	0.962775	0.994297	down	no
19813	i	chr11	+	6476073	6476697	MSTRG.5136.1	1	625	MSTRG.5136	Gm11973	0	0	4.7312	0.779734	0	0	7.4768	1.03535	0	0	0	0	9.6224	1.72109	4.7808	0.78045	3.3728	0.67011	5.672	0.938885	0.743296	-0.427991	0.35924	0.833861	down	no
19814	i	chr11	+	6482253	6482754	MSTRG.5137.1	1	502	MSTRG.5137	Gm11973	0	0	0	0	0	0	0	0	0	0	0	0	0	0	11.1295	1.81685	5.41434	1.07573	0	0	0.605373	-0.724103	0.116663	0.687231	down	no
19831	i	chr11	+	6547118	6549387	MSTRG.5140.1	1	2270	MSTRG.5140	Ccm2	14.5938	1.99197	7.76035	1.27896	16.9758	2.64467	15.4035	2.13301	15.33	2.1904	10.0414	1.6417	7.84934	1.40395	11.5383	1.88359	0	0	9.87797	1.6351	1.75346	0.810208	0.0512289	0.60017	up	no
19860	u	chr11	+	6626177	6629628	MSTRG.5147.1	1	3452	MSTRG.5147	.	0	0	0	0	10.8763	1.69443	11.3395	1.57024	0	0	0	0	3.66222	0.655034	3.70655	0.605081	3.93598	0.782003	3.36269	0.556625	0.849221	-0.235788	0.63686	0.927517	down	no
19895	u	chr11	-	8427691	8428099	MSTRG.5155.1	1	409	MSTRG.5155	.	0	0	0	0	0	0	0	0	0	0	0	0	1.47677	0.264139	2.58435	0.421887	9.59902	1.90714	0	0	0.54501	-0.875646	0.0172366	0.557785	down	no
19927	x	chr11	+	9010779	9016794	MSTRG.5160.1	2	5873	MSTRG.5160	Sun3	18.22	2.48692	14.3033	2.35727	8.77456	1.367	23.0768	3.19557	18.0261	2.57562	12.1701	1.98972	13.3348	2.38509	16.7902	2.74095	11.6659	2.31779	11.994	1.98537	1.11784	0.16071	0.403243	0.861844	up	no
19930	x	chr11	+	9017057	9018264	MSTRG.5162.1	1	1208	MSTRG.5162	Sun3	0	0	7.875	1.29785	0	0	0	0	0	0	3.12252	0.510509	0	0	6.43543	1.05056	0	0	0	0	1.00935	0.0134217	0.975541	0.994431	up	no
19932	i	chr11	+	9027075	9027571	MSTRG.5164.1	1	497	MSTRG.5164	Sun3	0	0	5.42857	0.894665	0	0	0	0	0	0	0	0	0.607646	0.108685	3.64588	0.595177	0.303823	0.060364	0	0	0.969771	-0.044284	0.885578	0.992331	down	no
19945	u	chr11	-	9157567	9157779	MSTRG.5166.1	1	213	MSTRG.5166	.	0	0	0	0	0	0	0	0	0	0	0	0	0	0	0	0	8.50704	1.69019	0	0	0.636039	-0.652813	0.0677788	0.60017	down	no
19963	u	chr11	-	11274392	11274722	MSTRG.5169.1	1	331	MSTRG.5169	.	0	0	0	0	0	0	5.47432	0.758059	0	0	0.912387	0.149169	0.456193	0.081596	0	0	0	0	0	0	1.22037	0.287315	0.174801	0.72089	up	no
19966	i	chr11	-	11404695	11404924	MSTRG.5172.1	1	230	MSTRG.5172	Zpbp	0	0	0	0	5.25217	0.818241	0	0	14.4435	2.06373	0	0	0	0	0	0	0	0	0	0	1.1484	0.199622	0.627036	0.927517	up	no
19982	i	chr11	+	11690341	11691268	MSTRG.5178.1	1	928	MSTRG.5178	Ikzf1	0	0	3.24784	0.535267	2.14912	0.334812	6.99677	0.968881	15.1078	2.15865	1.78987	0.292631	0	0	0	0	0.325431	0.064657	1.62715	0.269343	1.52348	0.607374	0.162228	0.709266	up	no
19984	i	chr11	+	11697726	11698062	MSTRG.5180.1	1	337	MSTRG.5180	Ikzf1	0	0	0	0	0	0	10.7062	1.48255	0	0	0	0	0.896142	0.160286	0	0	0.896142	0.178046	2.24036	0.370846	1.23078	0.299573	0.409253	0.864818	up	no
19987	i	chr11	+	11723908	11724353	MSTRG.5182.1	1	446	MSTRG.5182	Ikzf1	0	0	0	0	8.46413	1.31863	0	0	0	0	0	0	2.03139	0.363339	1.35426	0.221078	0	0	0.67713	0.112085	0.873546	-0.195044	0.538929	0.920441	down	no
20039	i	chr11	-	12431800	12434737	MSTRG.5191.1	1	2938	MSTRG.5191	Cobl	0	0	0	0	0	0	0	0	0	0	8.11489	1.32673	0	0	8.46596	1.38204	0	0	0	0	0.862945	-0.21266	0.576098	0.920441	down	no
20097	i	chr11	-	17005886	17006441	MSTRG.5199.1	1	556	MSTRG.5199	Plek	2.71583	0.370694	14.6655	2.41697	2.71583	0.423101	2.71583	0.376076	5.97662	0.853959	0	0	4.88849	0.874367	13.0252	2.12632	3.80216	0.755415	0	0	0.895035	-0.159984	0.757168	0.955696	down	no
20119	i	chr11	-	17944641	17945033	MSTRG.5206.2	1	393	MSTRG.5206	Etaa1	0	0	0	0	11.1425	1.7359	7.68448	1.06411	0	0	0	0	0.768448	0.137446	3.84224	0.627233	8.0687	1.60309	1.5369	0.254402	0.738967	-0.436418	0.373728	0.844066	down	no
20148	i	chr11	-	18890054	18891997	MSTRG.5213.1	1	1944	MSTRG.5213	Meis1	11.5952	1.58267	2.59465	0.427616	8.84722	1.37832	0	0	0	0	0	0	0	0	4.94867	0.807853	0	0	0	0	1.30639	0.385585	0.422397	0.872086	up	no
20150	i	chr11	-	18960359	18962217	MSTRG.5215.1	1	1859	MSTRG.5215	Meis1	12.4707	1.70217	12.3884	2.04169	7.54761	1.17585	10.6891	1.48018	13.7848	1.96962	4.54115	0.742445	0	0	7.63959	1.24714	0	0	0	0	2.35798	1.23755	0.00636261	0.465687	up	yes
20176	u	chr11	+	20114055	20114709	MSTRG.5219.1	1	655	MSTRG.5219	.	7.3771	1.00693	0	0	12.2183	1.9035	0	0	0	0	3.68855	0.603051	0	0	2.99237	0.488494	0	0	5.75878	0.953249	1.08378	0.116074	0.823142	0.975859	up	no
20189	x	chr11	+	20229179	20233777	MSTRG.5223.1	1	4599	MSTRG.5223	Cep68	12.3829	1.69019	8.5786	1.41381	14.5382	2.26491	0	0	11.1198	1.58883	11.4842	1.87759	9.63579	1.72348	10.9424	1.78631	15.15	3.01002	13.9065	2.30194	0.534857	-0.902774	0.0274994	0.582715	down	no
20197	u	chr11	-	20443032	20443287	MSTRG.5226.1	1	256	MSTRG.5226	.	0	0	0	0	1.17969	0.183785	0	0	0	0	0	0	0	0	0	0	8.25781	1.64067	0	0	0.640256	-0.64328	0.0529259	0.60017	down	no
20199	u	chr11	+	20453082	20454002	MSTRG.5227.1	2	759	MSTRG.5227	.	0.100132	0.013667	4.47153	0.736938	5.14751	0.801935	0.077734	0.010764	6.2877	0.898408	2.29524	0.375255	5.57049	0.996351	0.316206	0.05162	0.034256	0.006806	8.13834	1.34714	0.888526	-0.170515	0.695447	0.935702	down	no
20202	i	chr11	+	20543989	20545783	MSTRG.5229.1	1	1795	MSTRG.5229	Sertad2	0	0	7.73928	1.27548	5.39053	0.839795	7.15415	0.990675	9.00111	1.28611	0	0	0	0	6.21281	1.01422	7.8234	1.55436	5.11254	0.846277	0.894433	-0.160955	0.708175	0.940374	down	no
20204	i	chr11	+	20553475	20554504	MSTRG.5231.1	1	1030	MSTRG.5231	Sertad2	0	0	6.74369	1.11141	13.4874	2.10121	0	0	0	0	0	0	2.49223	0.445767	0	0	2.49223	0.495158	0	0	0.83691	-0.256856	0.465432	0.89655	down	no
20205	i	chr11	+	20565906	20566734	MSTRG.5232.1	1	829	MSTRG.5232	Sertad2	0	0	4.6538	0.766978	11.6526	1.81537	4.18577	0.579626	8.193	1.17064	2.91436	0.476476	0.905911	0.162033	1.27503	0.208144	4.55368	0.904728	4.15802	0.688276	0.93357	-0.0991698	0.749556	0.953372	down	no
20207	i	chr11	+	20578396	20579226	MSTRG.5234.1	1	831	MSTRG.5234	Sertad2	0	0	0	0	11.4477	1.78344	0	0	12.1925	1.74211	3.27076	0.534745	0	0	3.45247	0.563604	0	0	0	0	1.04433	0.0625768	0.90257	0.994297	up	no
20208	i	chr11	+	20584136	20584562	MSTRG.5235.1	1	427	MSTRG.5235	Sertad2	0	0	0	0	0	0	0	0	0	0	0	0	2.80094	0.500982	1.06089	0.173187	2.46838	0.49042	0	0	0.729332	-0.455353	0.0112867	0.522918	down	no
20209	i	chr11	+	20585645	20586800	MSTRG.5236.1	1	1156	MSTRG.5236	Sertad2	12.923	1.76391	0	0	0	0	0	0	4.78152	0.683199	0	0	0	0	2.74308	0.447799	0	0	0	0	1.41616	0.501988	0.254656	0.769797	up	no
20210	i	chr11	+	20588202	20588518	MSTRG.5237.1	1	317	MSTRG.5237	Sertad2	0	0	0	0	0	0	0	0	0	0	0	0	17.1483	3.06718	0	0	0	0	0	0	0.690386	-0.534524	0.350216	0.828549	down	no
20211	i	chr11	+	20590131	20590547	MSTRG.5238.1	1	417	MSTRG.5238	Sertad2	0	0	1.81055	0.298391	11.9496	1.86164	3.6211	0.501434	0	0	1.80336	0.294836	0	0	0.724221	0.118227	0	0	0	0	1.18263	0.242004	0.537859	0.920441	up	no
20213	i	chr11	+	20603927	20604520	MSTRG.5240.1	1	594	MSTRG.5240	Sertad2	0	0	11.404	1.87946	5.49158	0.855538	0	0	0	0	1.52525	0.249368	0	0	0	0	5.08418	1.01013	1.01683	0.168316	0.8346	-0.260842	0.535373	0.920441	down	no
20214	i	chr11	+	20612444	20613660	MSTRG.5241.1	1	1217	MSTRG.5241	Sertad2	0	0	7.5645	1.24668	10.788	1.68067	0	0	0	0	0	0	4.5908	0.821121	3.06738	0.500739	3.47412	0.69024	2.22679	0.3686	0.681308	-0.553621	0.133707	0.687231	down	no
20216	i	chr11	+	20628286	20628838	MSTRG.5243.1	1	553	MSTRG.5243	Sertad2	2.26087	0.308595	10.8481	1.78784	0	0	0	0	0	0	6.5208	1.0661	2.16817	0.387805	0	0	0	0	0	0	1.1698	0.226264	0.63877	0.927759	up	no
20231	x	chr11	+	20740694	20743159	MSTRG.5246.1	1	2466	MSTRG.5246	Aftph	2.87794	0.392821	0	0	0	0	4.7648	0.659808	0	0	11.8479	1.93705	4.81014	0.860354	8.14484	1.32962	0	0	4.2721	0.70716	0.943419	-0.0840289	0.673886	0.934186	down	no
20306	i	chr11	+	21825721	21826062	MSTRG.5270.1	1	342	MSTRG.5270	Wdpcp	0	0	0	0	0	0	0	0	0	0	0.883041	0.144371	0	0	0	0	0	0	0	0	0.998943	-0.00152556	0.974614	0.994297	down	no
20307	i	chr11	+	21834113	21834441	MSTRG.5271.1	1	329	MSTRG.5271	Wdpcp	0	0	0	0	0.917933	0.143006	0	0	0	0	0	0	0	0	1.83587	0.299699	9.6383	1.91494	0	0	0.586725	-0.769242	0.0375784	0.60017	down	no
20308	i	chr11	+	21862925	21863451	MSTRG.5272.1	1	527	MSTRG.5272	Wdpcp	0	0	0	0	0	0	0	0	0	0	2.29222	0.374761	0	0	0	0	8.87097	1.76249	0	0	0.626806	-0.67391	0.0827029	0.627963	down	no
20309	i	chr11	+	21866288	21866533	MSTRG.5273.1	1	246	MSTRG.5273	Wdpcp	0	0	0	0	0	0	0	0	0	0	0	0	12.2764	2.19579	0	0	0	0	0	0	0.735777	-0.442659	0.350216	0.828549	down	no
20310	i	chr11	+	21872677	21873170	MSTRG.5274.1	1	494	MSTRG.5274	Wdpcp	16.5061	2.25298	5.49595	0.90577	4.27935	0.666684	0	0	0	0	3.30162	0.539791	0	0	0	0	0	0	0	0	1.62578	0.701132	0.160611	0.707638	up	no
20312	i	chr11	+	21885158	21885418	MSTRG.5276.1	1	261	MSTRG.5276	Wdpcp	12.728	1.73729	0	0	0	0	1.57537	0.21815	0.746787	0.106703	0	0	0.583229	0.104318	0	0	2.31418	0.459782	0.15566	0.025766	1.25326	0.325685	0.427394	0.8757	up	no
20330	i	chr11	-	22339653	22340130	MSTRG.5278.1	1	478	MSTRG.5278	Ehbp1	0	0	7.47163	1.23137	14.1847	2.20985	12.964	1.7952	9.8987	1.41436	3.71287	0.607027	5.87734	1.05123	6.65746	1.08681	5.78333	1.14904	6.33837	1.04919	0.893736	-0.162079	0.665414	0.934186	down	no
20341	u	chr11	-	22755279	22755628	MSTRG.5280.1	1	350	MSTRG.5280	.	0	0	0	0	0	0	0	0	0.862857	0.123288	0	0	0.851429	0.152289	0	0	4.31429	0.857165	0	0	0.736805	-0.440644	0.0371697	0.60017	down	no
20345	i	chr11	-	22783237	22783723	MSTRG.5283.1	1	487	MSTRG.5283	Gm12057	0	0	0	0	0	0	4.65092	0.644039	0	0	0	0	0	0	0	0	0	0	2.17043	0.359271	1.1751	0.232786	0.271403	0.783891	up	no
20347	i	chr11	-	22799545	22800193	MSTRG.5285.1	1	649	MSTRG.5285	Gm12057	0	0	0	0	8.58706	1.33779	0	0	10.7042	1.52945	0	0	1.39599	0.249691	0	0	0.465331	0.092452	2.55932	0.423644	0.973425	-0.0388588	0.920768	0.994297	down	no
20349	i	chr11	-	22811936	22812854	MSTRG.5287.1	1	919	MSTRG.5287	Gm12057	0	0	5.4222	0.893615	0	0	0	0	0	0	0	0	1.31447	0.23511	0	0	3.72434	0.739955	0	0	0.810581	-0.302972	0.306946	0.813863	down	no
20351	i	chr11	-	22816630	22819290	MSTRG.5289.1	1	2661	MSTRG.5289	Gm12057	0	0	8.9985	1.48301	9.04697	1.40944	0	0	0	0	8.02969	1.3128	2.55355	0.456734	8.78317	1.43382	5.95603	1.18335	8.79331	1.45555	0.563479	-0.827566	0.0978872	0.65566	down	no
20352	i	chr11	-	22820305	22825244	MSTRG.5290.1	1	4940	MSTRG.5290	Gm12057	12.8012	1.74729	4.95506	0.816627	5.70567	0.888891	10.6587	1.47597	7.90668	1.12973	0	0	0	0	8.28117	1.35187	0	0	0	0	2.09224	1.06505	0.017268	0.557785	up	yes
20359	x	chr11	-	22840079	22841758	MSTRG.5293.1	1	1680	MSTRG.5293	Gm20456	0	0	0	0	0	0	0	0	0	0	0	0	17.2286	3.08154	0	0	0	0	0	0	0.689744	-0.535867	0.350216	0.828549	down	no
20363	j	chr11	+	22860493	22861365	MSTRG.5296.2	2	613	MSTRG.5296	9130230N09Rik	0.723072	0.098695	0.199021	0.0328	0.442782	0.068981	0.181704	0.025162	0.807122	0.115324	0.066884	0.010935	10.2039	1.8251	0.138262	0.022571	0	0	0.184747	0.030581	0.801245	-0.319686	0.44005	0.882676	down	no
20370	i	chr11	-	22901655	22902014	MSTRG.5298.1	1	360	MSTRG.5298	Commd1	1.22105	0.166666	0	0	0	0	0	0	12.5833	1.79795	0	0	0	0	0	0	0	0	0	0	1.20313	0.266796	0.508326	0.917629	up	no
20371	i	chr11	-	22916356	22916789	MSTRG.5299.1	1	434	MSTRG.5299	Commd1	0	0	0	0	0	0	0	0	14.265	2.03823	0	0	4.41705	0.790044	6.6106	1.07916	1.73963	0.345631	5.56682	0.921474	0.715198	-0.483586	0.357953	0.83296	down	no
20373	i	chr11	-	22920679	22921273	MSTRG.5301.1	1	595	MSTRG.5301	Commd1	0	0	0	0	0	0	0	0	8.23133	1.17612	5.07563	0.829829	6.26612	1.12077	6.08067	0.992649	0	0	0	0	0.807049	-0.309272	0.505081	0.915837	down	no
20374	i	chr11	-	22921565	22922024	MSTRG.5302.1	1	460	MSTRG.5302	Commd1	0	0	12.8152	2.11203	0	0	0	0	0	0	0	0	0	0	0	0	0	0	0	0	1.1925	0.253985	0.577398	0.920441	up	no
20378	i	chr11	-	22942423	22943413	MSTRG.5306.1	1	991	MSTRG.5306	Commd1	0	0	0	0	0	0	2.23507	0.309503	0	0	6.09485	0.996464	0	0	0	0	4.111	0.816776	0	0	0.841283	-0.249337	0.462953	0.89495	down	no
20379	i	chr11	-	22946810	22947406	MSTRG.5307.1	1	597	MSTRG.5307	Commd1	0	0	0	0	11.6583	1.81625	0	0	0	0	1.77052	0.289467	0	0	0	0	0	0	2.27638	0.376809	0.952839	-0.0696951	0.867154	0.987717	down	no
20380	i	chr11	-	22949793	22951777	MSTRG.5308.1	1	1985	MSTRG.5308	Commd1	7.88967	1.07689	7.72343	1.27287	0	0	0	0	0	0	0	0	0	0	6.50882	1.06254	4.48816	0.891711	5.13401	0.849831	0.901581	-0.149471	0.765451	0.958178	down	no
20381	i	chr11	-	22952645	22953442	MSTRG.5309.1	1	798	MSTRG.5309	Commd1	0	0	0	0	0	0	0	0	0	0	0	0	0	0	0	0	8.13659	1.61658	0	0	0.644158	-0.634514	0.0677788	0.60017	down	no
20384	i	chr11	+	22972000	22973199	MSTRG.5311.1	1	1200	MSTRG.5311	Gm28048	0	0	0	0	0	0	38.095	5.27522	0	0	0	0	30.4292	5.44264	0	0	0	0	0	0	1.25517	0.327883	0.748964	0.953183	up	no
20386	i	chr11	+	22977308	22978362	MSTRG.5313.1	1	1055	MSTRG.5313	Gm28048	0	0	0	0	0	0	0	0	0	0	0	0	0	0	8.18294	1.33584	0	0	7.12525	1.17944	0.800731	-0.320611	0.418142	0.869939	down	no
20387	i	chr11	+	22978944	22979458	MSTRG.5314.1	1	515	MSTRG.5314	Gm28048	0	0	0	0	0	0	0	0	0	0	0	0	0	0	0	0	6.15728	1.22333	12.3087	2.03746	0.615066	-0.701187	0.163552	0.710581	down	no
20400	i	chr11	+	23008947	23009595	MSTRG.5316.1	1	649	MSTRG.5316	Fam161a	0	0	0	0	0	0	0	0	0	0	0	0	3.72111	0.665567	0	0	0	0	11.8952	1.96901	0.776518	-0.364909	0.404686	0.862682	down	no
20402	i	chr11	+	23013810	23014282	MSTRG.5317.1	1	473	MSTRG.5317	Fam161a	6.73031	0.918646	0	0	0	0	0	0	0	0	0	0	0.638478	0.1142	2.87315	0.469032	1.27696	0.253706	7.34249	1.2154	0.939436	-0.0901337	0.805547	0.970743	down	no
20458	u	chr11	-	23553480	23554141	MSTRG.5319.1	1	662	MSTRG.5319	.	0	0	0	0	10.6556	1.66004	0	0	3.41692	0.488221	0	0	1.12538	0.201288	0	0	1.59668	0.317229	1.36858	0.226541	0.855532	-0.225107	0.436236	0.880623	down	no
20459	u	chr11	-	23555404	23555810	MSTRG.5326.1	1	407	MSTRG.5326	.	11.0614	1.50982	0	0	0	0	6.67813	0.924758	7.42015	1.06021	0	0	0	0	0.742015	0.121131	1.11302	0.221136	0	0	1.73047	0.791167	0.0599955	0.60017	up	no
20462	i	chr11	-	23569788	23572868	MSTRG.5329.1	1	3081	MSTRG.5329	0610010F05Rik	0	0	9.72606	1.60292	12.1986	1.90044	11.7569	1.62804	12.0402	1.72035	4.57871	0.748586	4.63713	0.829409	3.7728	0.615897	4.99513	0.992436	4.21292	0.697363	1.03054	0.0434033	0.904528	0.994297	up	no
20483	i	chr11	+	23669113	23669497	MSTRG.5334.1	1	385	MSTRG.5334	Pus10	0	0	0	0	0	0	0	0	0	0	0	0	0	0	0	0	10.1974	2.02603	0	0	0.60273	-0.730417	0.0677788	0.60017	down	no
20484	i	chr11	+	23674133	23679545	MSTRG.5335.1	1	5413	MSTRG.5335	Pus10	1.61292	0.220154	7.65343	1.26134	10.8574	1.69148	9.85239	1.36431	9.06503	1.29524	6.51321	1.06486	0	0	4.8777	0.796269	4.26695	0.84776	3.87604	0.6416	1.21102	0.276218	0.46376	0.895515	up	no
20485	i	chr11	+	23679987	23682409	MSTRG.5336.1	1	2423	MSTRG.5336	Pus10	0	0	11.2125	1.8479	12.8956	2.00901	0	0	12.0168	1.717	0	0	0	0	7.21131	1.17722	0	0	0	0	1.16564	0.22112	0.671882	0.934186	up	no
20486	i	chr11	+	23684189	23684604	MSTRG.5337.1	1	416	MSTRG.5337	Pus10	0	0	1.4749	0.243073	15.9712	2.48816	0	0	10.512	1.50199	0	0	2.56478	0.458742	5.80769	0.948086	2.17788	0.432704	0	0	0.791596	-0.337164	0.41273	0.867142	down	no
20488	i	chr11	+	23688967	23689325	MSTRG.5339.1	1	359	MSTRG.5339	Pus10	0	0	11.9053	1.96207	0	0	0	0	13.8802	1.98325	0	0	0	0	0	0	0	0	0	0	1.36342	0.447231	0.401609	0.860854	up	no
20489	i	chr11	+	23690365	23690798	MSTRG.5340.1	1	434	MSTRG.5340	Pus10	0	0	0	0	0	0	0	0	22.576	3.22574	5.21889	0.853251	0	0	0	0	4.17511	0.829515	0	0	0.909989	-0.136079	0.830512	0.977968	down	no
20496	i	chr11	-	23749240	23749698	MSTRG.5345.1	1	459	MSTRG.5345	Rel	0	0	0	0	0	0	0	0	0	0	0	0	2.63181	0.470732	2.96124	0.483413	0	0	10.1983	1.68812	0.760904	-0.394215	0.2856	0.795094	down	no
20497	i	chr11	-	23751562	23751894	MSTRG.5346.1	1	333	MSTRG.5346	Rel	0	0	0	0	0	0	0	0	0	0	0	0	0	0	15.952	2.6041	0	0	0	0	0.812245	-0.300012	0.561088	0.920441	down	no
20498	i	chr11	-	23755398	23755909	MSTRG.5347.1	1	512	MSTRG.5347	Rel	0	0	0	0	0	0	0	0	0	0	0	0	0	0	0	0	8.55273	1.69926	0	0	0.63506	-0.655035	0.0677788	0.60017	down	no
20543	i	chr11	-	25920576	25920878	MSTRG.5350.1	1	303	MSTRG.5350	5730522E02Rik	0	0	5.48185	0.903445	0	0	0	0	0	0	0	0	0.9967	0.178272	2.49175	0.40677	2.46205	0.489161	0	0	0.834478	-0.261054	0.367234	0.839679	down	no
20544	i	chr11	-	26077694	26077932	MSTRG.5351.1	1	239	MSTRG.5351	5730522E02Rik	1.8954	0.25871	0.631799	0.104125	0	0	0	0	0	0	1.23849	0.202485	0	0	0	0	0	0	0	0	1.09525	0.131256	0.219356	0.742279	up	no
20546	i	chr11	-	26162800	26163079	MSTRG.5352.1	1	280	MSTRG.5352	5730522E02Rik	0	0	2.69643	0.44439	0	0	0	0	0	0	4.31429	0.705355	0	0	0	0	0	0	0	0	1.05425	0.076221	0.757131	0.955696	up	no
20547	i	chr11	-	26191304	26191715	MSTRG.5353.1	1	412	MSTRG.5353	5730522E02Rik	3.66505	0.500257	0	0	13.1942	2.05553	3.66505	0.50752	5.86408	0.837879	0	0	0	0	4.76456	0.777799	0	0	2.93204	0.48534	1.25441	0.327006	0.455351	0.891159	up	no
20554	i	chr11	+	26401488	26401876	MSTRG.5357.1	1	389	MSTRG.5357	Fancl	0	0	0	0	0	0	0	0	0	0	0	0	1.94087	0.347149	0	0	0	0	0	0	0.924321	-0.113534	0.350216	0.828549	down	no
20555	i	chr11	+	26408217	26409138	MSTRG.5358.1	1	922	MSTRG.5358	Fancl	0	0	0	0	8.62907	1.34433	0	0	0	0	0	0	2.29284	0.410103	2.76356	0.451141	2.62039	0.520621	1.96529	0.325314	0.68187	-0.552432	0.0713059	0.605981	down	no
20558	i	chr11	+	26413030	26414750	MSTRG.5361.1	1	1721	MSTRG.5361	Fancl	0	0	10.5503	1.73875	12.5421	1.95395	12.3777	1.71401	12.9985	1.85727	0	0	3.08061	0.551006	9.84482	1.60713	0	0	0	0	1.49153	0.576792	0.307687	0.81438	up	no
20559	i	chr11	+	26422532	26422891	MSTRG.5362.1	1	360	MSTRG.5362	Fancl	16.7103	2.28086	0.867329	0.142942	18.1947	2.83457	2.48705	0.344396	8.19857	1.17144	1.58828	0.259672	0	0	12.5833	2.05419	2.93611	0.583348	1.74711	0.289198	1.22062	0.287608	0.631495	0.927517	up	no
20560	i	chr11	+	26423579	26424035	MSTRG.5363.1	1	457	MSTRG.5363	Fancl	0	0	0	0	0	0	0	0	0	0	0	0	0	0	10.5733	1.72606	4.95624	0.984708	0	0	0.621206	-0.686857	0.121465	0.687231	down	no
20561	i	chr11	+	26425403	26426504	MSTRG.5364.1	1	1102	MSTRG.5364	Fancl	0	0	0	0	13.2486	2.06402	0	0	8.87659	1.26832	6.28857	1.02814	0	0	0	0	0	0	0	0	1.09203	0.127018	0.814167	0.973297	up	no
20563	i	chr11	+	26440421	26440825	MSTRG.5366.1	1	405	MSTRG.5366	Fancl	0	0	0	0	0	0	0	0	0	0	9.69383	1.58487	0	0	0	0	0	0	0	0	0.992581	-0.0107433	0.974614	0.994297	down	no
20565	i	chr11	+	26447905	26448593	MSTRG.5368.1	1	689	MSTRG.5368	Fancl	0	0	0	0	0	0	0	0	15.0697	2.1532	0	0	0	0	4.82148	0.78709	5.91727	1.17565	0	0	0.740213	-0.433987	0.41071	0.865955	down	no
20566	i	chr11	+	26454576	26455348	MSTRG.5369.1	1	773	MSTRG.5369	Fancl	0	0	0	0	11.1345	1.73466	0	0	0	0	0	0	0	0	0	0	8.00906	1.59125	0	0	0.639791	-0.644328	0.0943915	0.650447	down	no
20567	i	chr11	+	26456847	26457125	MSTRG.5370.1	1	279	MSTRG.5370	Fancl	0	0	0	0	0	0	0	0	0	0	0	0	9.20072	1.64566	0	0	0	0	0	0	0.773416	-0.370683	0.350216	0.828549	down	no
20572	i	chr11	-	26516914	26519935	MSTRG.5373.1	1	3022	MSTRG.5373	Vrk2	0	0	7.77796	1.28186	9.27928	1.44563	7.84381	1.08618	10.1066	1.44406	4.64692	0.759738	4.17968	0.747588	3.33488	0.544408	0	0	0	0	1.34895	0.431834	0.324672	0.825784	up	no
20573	i	chr11	-	26527445	26528871	MSTRG.5374.1	1	1427	MSTRG.5374	Vrk2	9.7309	1.32821	10.8753	1.79232	0	0	0	0	9.73511	1.39098	3.38402	0.553263	0	0	9.39523	1.53374	4.33847	0.86197	5.71198	0.945503	1.04545	0.0641243	0.906481	0.994297	up	no
20578	i	chr11	-	26573833	26575639	MSTRG.5375.1	1	1807	MSTRG.5375	Vrk2	11.2521	1.53585	5.18096	0.853858	12.0017	1.86975	6.64823	0.920617	10.7646	1.53809	0	0	5.34643	0.956276	6.84892	1.11806	0	0	0	0	1.60466	0.682266	0.105628	0.669673	up	no
20580	i	chr11	-	26585993	26587653	MSTRG.5376.1	1	1661	MSTRG.5376	Vrk2	0	0	4.41711	0.72797	0	0	0	0	0	0	0	0	4.8717	0.871364	6.4401	1.05132	4.09091	0.812784	0	0	0.625491	-0.676939	0.0792548	0.619247	down	no
20603	i	chr11	-	28401224	28401478	MSTRG.5379.1	1	255	MSTRG.5379	Ccdc85a	0.592157	0.080826	0	0	0	0	0	0	0	0	0	0	0	0	0	0	9.47451	1.8824	0	0	0.632536	-0.660781	0.086865	0.635968	down	no
20605	i	chr11	-	28528833	28529150	MSTRG.5381.1	1	318	MSTRG.5381	Ccdc85a	0	0	1.89937	0.313029	15.6415	2.4368	4.74843	0.657541	9.38365	1.34077	2.37421	0.388167	0	0	0	0	0	0	0	0	1.39645	0.481766	0.274315	0.78632	up	no
20607	i	chr11	-	28543580	28544019	MSTRG.5383.1	1	440	MSTRG.5383	Ccdc85a	0	0	0	0	0	0	0	0	0	0	0	0	7.99773	1.43049	0	0	8.57954	1.70459	0	0	0.50184	-0.9947	0.0227529	0.574588	down	no
20608	i	chr11	-	28561855	28562435	MSTRG.5384.1	1	581	MSTRG.5384	Ccdc85a	0	0	0	0	0	0	0	0	0	0	0	0	0	0	4.15318	0.677993	8.31153	1.65134	0	0	0.588723	-0.76434	0.0454304	0.60017	down	no
20609	i	chr11	-	28568121	28568875	MSTRG.5385.1	1	755	MSTRG.5385	Ccdc85a	1	0.136494	0	0	0	0	0	0	0	0	0	0	0	0	0	0	8.98013	1.78418	4	0.662119	0.618453	-0.693265	0.0902349	0.643006	down	no
20629	j	chr11	-	29170546	29173555	MSTRG.5389.1	2	2566	MSTRG.5389	A630052C17Rik	9.64483	1.31646	0	0	0	0	12.0238	1.665	13.1319	1.87632	6.88504	1.12565	11.5853	2.07218	0.125097	0.020422	7.68044	1.52595	2.04808	0.339019	1.04196	0.0592933	0.923699	0.994297	up	no
20647	x	chr11	+	29229666	29230479	MSTRG.5393.1	1	814	MSTRG.5393	Cfap36	0	0	0	0	1.20424	0.187609	0	0	4.26413	0.609273	1.48403	0.242628	3.71007	0.663593	0	0	0	0	0	0	0.926444	-0.110225	0.680907	0.934186	down	no
20649	i	chr11	+	29231563	29232139	MSTRG.5394.1	1	577	MSTRG.5394	Cfap36	0	0	0	0	0	0	10.74	1.48723	0.996369	0.142365	0	0	0	0	0	0	0	0	0	0	1.45365	0.539678	0.121964	0.687231	up	no
20658	i	chr11	+	29407422	29407655	MSTRG.5397.1	1	234	MSTRG.5397	Ccdc88a	0	0	0	0	0	0	0	0	0	0	10.9701	1.79353	0	0	0	0	0	0	0	0	0.991977	-0.0116215	0.974614	0.994297	down	no
20660	i	chr11	+	29427808	29428256	MSTRG.5399.1	1	449	MSTRG.5399	Ccdc88a	0	0	0	0	0	0	0	0	0	0	0	0	0	0	0	0	10.0891	2.00451	0.336303	0.055668	0.601152	-0.734198	0.0637358	0.60017	down	no
20661	i	chr11	+	29434296	29434621	MSTRG.5400.1	1	326	MSTRG.5400	Ccdc88a	0	0	0	0	0	0	0.92638	0.128281	0	0	0	0	9.2546	1.6553	0	0	2.77914	0.552162	0	0	0.66255	-0.593899	0.131683	0.687231	down	no
20664	i	chr11	+	29464377	29464902	MSTRG.5401.1	1	526	MSTRG.5401	Ccdc88a	4.51368	0.616089	3.93536	0.648574	10.9087	1.69948	1.10504	0.153021	10.0418	1.43481	0	0	0.574144	0.102693	0	0	0	0	3.44487	0.570228	1.38183	0.466578	0.168957	0.715529	up	no
20667	i	chr11	+	29487076	29487340	MSTRG.5402.1	1	265	MSTRG.5402	Ccdc88a	2.27924	0.311103	0.569811	0.093909	0	0	0	0	2.27924	0.325666	0	0	1.13962	0.203836	1.13962	0.18604	0	0	0	0	1.06663	0.093054	0.546328	0.920441	up	no
20669	i	chr11	+	29495798	29496206	MSTRG.5403.1	1	409	MSTRG.5403	Ccdc88a	7.75306	1.05825	7.98533	1.31604	10.7139	1.66913	0	0	0	0	4.79951	0.784685	1.47677	0.264139	0	0	3.69193	0.733515	1.47677	0.24445	1.01947	0.0278165	0.950363	0.994297	up	no
20722	i	chr11	-	29830307	29831087	MSTRG.5416.1	1	781	MSTRG.5416	Eml6	7.24295	0.988618	0	0	2.94954	0.459512	7.44552	1.03102	11.6005	1.65752	0	0	3.09347	0.553306	3.53465	0.577021	5.50071	1.09289	7.9475	1.31555	1.0111	0.0159202	0.971213	0.994297	up	no
20726	i	chr11	-	29931834	29932392	MSTRG.5420.1	1	559	MSTRG.5420	Eml6	0	0	0	0	2.83295	0.441348	0	0	0	0	9.17889	1.50068	0	0	10.2469	1.67277	0	0	0	0	0.843043	-0.246322	0.603806	0.927517	down	no
20728	i	chr11	-	29952714	29954533	MSTRG.5422.1	1	1820	MSTRG.5422	Eml6	0	0	0	0	0	0	0	0	12.8225	1.83213	0	0	0	0	0	0	0	0	7.94839	1.3157	1.04463	0.0629874	0.906107	0.994297	up	no
20730	i	chr11	-	29960101	29960491	MSTRG.5424.1	1	391	MSTRG.5424	Eml6	0	0	0	0	0	0	0	0	9.64706	1.3784	9.63171	1.57472	0	0	0	0	0	0	0	0	1.11053	0.151245	0.762621	0.957638	up	no
20731	i	chr11	-	29967881	29968662	MSTRG.5425.1	1	782	MSTRG.5425	Eml6	12.3098	1.68021	8.03197	1.32372	0	0	0	0	12.4604	1.78038	0	0	0	0	7.48977	1.22268	0	0	0	0	1.59026	0.66926	0.25882	0.773574	up	no
20732	i	chr11	-	29969229	29969805	MSTRG.5426.1	1	577	MSTRG.5426	Eml6	0.954177	0.130239	0.927112	0.152794	16.357	2.54827	0	0	0	0	0	0	5.40015	0.965883	0	0	0	0	0.836334	0.138438	0.866145	-0.207319	0.665788	0.934186	down	no
20734	x	chr11	-	29979730	29982554	MSTRG.5428.1	1	2825	MSTRG.5428	Gm12095	8.13593	1.11051	7.78478	1.28298	8.42124	1.31195	7.36496	1.01987	8.21557	1.17387	3.42089	0.55929	7.13876	1.27686	0	0	8.48814	1.68643	5.8662	0.97103	0.998394	-0.00231859	0.99372	0.998242	down	no
20736	x	chr11	-	29983100	29988162	MSTRG.5430.1	1	5063	MSTRG.5430	Gm12095	8.52341	1.16339	0	0	8.60241	1.34018	0	0	7.96504	1.13807	0	0	0	0	4.65191	0.759409	8.67865	1.72428	0	0	0.816695	-0.292131	0.518483	0.920441	down	no
20755	i	chr11	+	30268281	30270230	MSTRG.5438.1	1	1950	MSTRG.5438	Gm8098	14.6944	2.00569	11.2851	1.85987	19.5056	3.0388	18.8087	2.60455	17.1077	2.4444	9.79641	1.60164	5.1759	0.925774	10.1385	1.65507	8.04872	1.59912	9.28103	1.53629	1.35189	0.434976	0.034648	0.60017	up	no
20756	i	chr11	+	30271466	30272136	MSTRG.5439.1	1	671	MSTRG.5439	Gm8098	0	0	0	0	0	0	0	0	0	0	0	0	0	0	0	0	0	0	9.6766	1.60177	0.901348	-0.149844	0.689331	0.934186	down	no
20757	u	chr11	-	30293955	30295212	MSTRG.5440.1	1	1258	MSTRG.5440	.	0	0	0	0	8.74917	1.36304	0	0	0	0	0	0	0.240064	0.042938	0	0	0	0	0	0	0.979492	-0.0298949	0.919667	0.994297	down	no
20758	u	chr11	-	30308420	30309635	MSTRG.5441.1	1	1216	MSTRG.5441	.	0	0	0	0	0	0	0	0	4.09786	0.585516	0	0	0	0	0	0	0.972039	0.193125	0.990954	0.164032	0.963171	-0.0541355	0.778104	0.962213	down	no
20760	u	chr11	-	30326604	30327929	MSTRG.5443.1	1	1326	MSTRG.5443	.	5.24041	0.715284	5.12217	0.844168	0	0	0	0	8.96682	1.28121	1.36652	0.223415	0	0	0	0	0.908748	0.180551	0	0	1.35663	0.440027	0.230173	0.744693	up	no
20761	u	chr11	-	30337054	30337353	MSTRG.5434.1	1	300	MSTRG.5434	.	0	0	1.41	0.232377	12.08	1.88195	0	0	0	0	0	0	0	0	0	0	0	0	1.00667	0.166633	1.00383	0.00551254	0.987749	0.996943	up	no
20771	i	chr11	-	30604786	30607531	MSTRG.5444.5	2	2664	MSTRG.5444	Acyp2	0	0	0	0	0	0	0	0	0	0	0	0	0.484609	0.086678	0	0	0	0	0	0	0.978287	-0.0316708	0.350216	0.828549	down	no
20819	u	chr11	+	31109989	31110350	MSTRG.5448.1	1	362	MSTRG.5448	.	2.08563	0.284676	0	0	0	0	0	0	0	0	13.7652	2.25051	0	0	0	0	0	0	0	0	1.07752	0.107713	0.79497	0.967415	up	no
20831	u	chr11	-	31747564	31747996	MSTRG.5451.1	1	433	MSTRG.5451	.	0	0	0	0	20.5681	3.20433	0	0	0	0	0	0	0	0	0	0	0	0	2.44111	0.404076	0.948449	-0.0763585	0.885504	0.992306	down	no
20832	u	chr11	-	31753335	31753765	MSTRG.5452.1	1	431	MSTRG.5452	.	0	0	0	0	0	0	0	0	0	0	0	0	0	0	0	0	0.700696	0.139215	1.40139	0.231972	0.921035	-0.118673	0.192834	0.740537	down	no
20833	u	chr11	-	31763374	31764464	MSTRG.5453.1	1	1091	MSTRG.5453	.	0	0	0	0	0	0	0	0	7.05866	1.00856	8.12191	1.32787	1.93767	0.346577	4.97342	0.811894	2.49129	0.494972	0	0	0.759478	-0.39692	0.334362	0.828549	down	no
20885	x	chr11	-	32229535	32229984	MSTRG.5474.1	1	450	MSTRG.5474	Mpg	4.02667	0.549615	0	0	0	0	13.0867	1.81218	9.73111	1.39041	4.69778	0.768053	6.37556	1.14035	1.67778	0.273892	4.02	0.798696	0	0	1.16346	0.218423	0.66214	0.934186	up	no
20920	i	chr11	+	32563398	32563676	MSTRG.5479.1	1	279	MSTRG.5479	Stk10	0	0	0	0	0	0	0	0	0	0	0	0	9.20072	1.64566	0	0	1.08244	0.215059	2.70609	0.447939	0.679626	-0.557186	0.144521	0.687683	down	no
20921	i	chr11	+	32582645	32582961	MSTRG.5480.1	1	317	MSTRG.5480	Stk10	15.2334	2.07927	0	0	0	0	0	0	0	0	1.90536	0.311513	0	0	0	0	0	0	0	0	1.45437	0.540399	0.223878	0.742279	up	no
20923	i	chr11	+	32596170	32596566	MSTRG.5481.1	1	397	MSTRG.5481	Stk10	0	0	5.74503	0.946819	10.6499	1.65915	5.00549	0.693139	0	0	2.54628	0.416298	4.90055	0.876525	1.90176	0.310456	1.70787	0.33932	0	0	0.953317	-0.0689719	0.863035	0.98651	down	no
20982	o	chr11	+	34136895	34146460	MSTRG.5486.1	4	7522	MSTRG.5486	Gm12121	7.14351	0.975046	4.93513	0.813343	2.05564	0.320249	5.28049	0.731219	4.97552	0.710919	3.52039	0.575558	8.61339	1.54061	2.08424	0.340245	3.93726	0.782258	8.35247	1.38258	0.947249	-0.0781839	0.776241	0.961851	down	no
20985	o	chr11	+	34136908	34146483	MSTRG.5486.5	4	7703	MSTRG.5486	Gm12121	0	0	0.441325	0.072733	0	0	1.17285	0.16241	6.3094	0.901509	2.79465	0.456905	7.86559	1.40686	0	0	0	0	1.46076	0.2418	0.900013	-0.151983	0.707832	0.940273	down	no
20991	o	chr11	+	34136969	34145854	MSTRG.5486.9	4	6056	MSTRG.5486	Gm12121	7.38839	1.00847	4.45771	0.734661	0	0	3.8443	0.532341	4.45402	0.636405	1.23677	0.202203	1.77966	0.318314	0.645201	0.105327	2.97082	0.590244	2.49067	0.412279	1.23326	0.302481	0.269366	0.782712	up	no
20994	o	chr11	+	34136972	34145854	MSTRG.5486.12	4	7796	MSTRG.5486	Gm12121	0	0	1.28592	0.211928	7.88626	1.22861	1.48297	0.205356	7.35842	1.0514	9.18417	1.50155	7.09637	1.26927	0	0	0	0	1.05267	0.174249	0.947459	-0.0778651	0.87911	0.990556	down	no
21008	x	chr11	-	34390440	34390793	MSTRG.5490.1	1	354	MSTRG.5490	Fam196b	7.01412	0.957385	6.3983	1.05448	6.3983	0.996797	3.41243	0.472538	5.97175	0.853264	4.67797	0.764814	0	0	0	0	0.426554	0.084748	0	0	1.67984	0.748324	0.0171245	0.557338	up	no
21011	i	chr11	-	34423618	34423909	MSTRG.5493.1	1	292	MSTRG.5493	Dock2	0	0	0	0	0	0	0	0	0	0	0	0	2.06849	0.369976	9.82534	1.60395	1.55137	0.308227	0	0	0.69683	-0.521122	0.162123	0.709093	down	no
21014	i	chr11	-	34496499	34496819	MSTRG.5494.1	1	321	MSTRG.5494	Dock2	0.922118	0.125863	0	0	2.35202	0.366424	0	0	0	0	1.87227	0.306103	0	0	0	0	1.76947	0.351559	0	0	0.90156	-0.149505	0.393649	0.856322	down	no
21063	i	chr11	-	36493193	36493471	MSTRG.5509.1	1	279	MSTRG.5509	Tenm2	0	0	0	0	0	0	0	0	0	0	0	0	0	0	0	0	9.20072	1.82801	0	0	0.621673	-0.685771	0.0677788	0.60017	down	no
21064	i	chr11	-	36508713	36509053	MSTRG.5510.1	1	341	MSTRG.5510	Tenm2	0	0	0	0	10.6276	1.65568	0	0	0	0	1.32845	0.217191	0	0	0	0	1.77126	0.351915	0	0	0.860419	-0.216889	0.526782	0.920441	down	no
21065	i	chr11	-	36513868	36514296	MSTRG.5511.1	1	429	MSTRG.5511	Tenm2	0	0	0	0	11.2634	1.75473	0	0	0	0	5.6317	0.920742	0.703963	0.125913	0	0	0	0	0	0	0.953351	-0.0689202	0.883067	0.991587	down	no
21066	i	chr11	-	36551264	36551867	MSTRG.5512.1	1	604	MSTRG.5512	Tenm2	4.97848	0.679532	9.75	1.60687	0	0	0	0	12.6838	1.8123	5.5	0.89921	3	0.536587	3.25	0.530552	1.75	0.347691	1	0.16553	1.12258	0.166813	0.725799	0.946278	up	no
21067	i	chr11	-	36582172	36582960	MSTRG.5513.1	1	789	MSTRG.5513	Tenm2	0	0	0	0	0	0	13.6755	1.89373	0	0	0	0	3.54584	0.634217	0	0	0	0	0	0	1.33163	0.413192	0.360846	0.835068	up	no
21069	i	chr11	-	36610237	36610756	MSTRG.5515.1	1	520	MSTRG.5515	Tenm2	0	0	0	0	0	0	0	0	13.0673	1.8671	0.580769	0.094952	0	0	0	0	0	0	0	0	1.1454	0.195846	0.642516	0.929197	up	no
21070	i	chr11	-	36627128	36627406	MSTRG.5516.1	1	279	MSTRG.5516	Tenm2	0	0	0	0	0	0	0	0	0	0	0	0	0	0	10.6165	1.73311	0	0	0	0	0.849521	-0.235278	0.561088	0.920441	down	no
21071	i	chr11	-	36640476	36641041	MSTRG.5517.1	1	566	MSTRG.5517	Tenm2	3.48826	0.476126	0	0	12.3587	1.92536	0	0	0	0	0	0	0	0	0	0	0	0	0	0	1.12572	0.170852	0.658635	0.934186	up	no
21073	i	chr11	-	36663388	36663710	MSTRG.5519.1	1	323	MSTRG.5519	Tenm2	0	0	0	0	5.39938	0.841174	9.34985	1.29472	0	0	2.80495	0.45859	9.81734	1.75595	1.40248	0.22895	0.467492	0.092882	6.85139	1.13411	0.897072	-0.156704	0.750398	0.953656	down	no
21075	i	chr11	-	36752932	36753298	MSTRG.5521.1	1	367	MSTRG.5521	Tenm2	0	0	9.87466	1.62741	0	0	0	0	0	0	0	0	0	0	0	0	0	0	0	0	1.1616	0.216114	0.577398	0.920441	up	no
21144	u	chr11	+	42950574	42950988	MSTRG.5531.1	1	415	MSTRG.5531	.	0	0	0	0	0	0	0	0	0	0	0	0	3.95904	0.708123	2.91084	0.475185	2.18313	0.433746	0	0	0.691291	-0.532635	0.0227895	0.574588	down	no
21146	u	chr11	+	43062641	43063479	MSTRG.5532.1	1	839	MSTRG.5532	.	6.64839	0.907465	0	0	11.1585	1.73839	7.73897	1.07166	9.14541	1.30673	0	0	1.97974	0.354101	3.95948	0.646371	0	0	7.19905	1.19166	1.42247	0.508397	0.285006	0.794475	up	no
21147	u	chr11	+	43067012	43067537	MSTRG.5533.1	1	526	MSTRG.5533	.	0	0	11.1958	1.84515	6.60266	1.02863	6.88973	0.95406	0	0	0	0	4.59316	0.821543	6.88973	1.12473	1.43536	0.285178	2.58365	0.427671	0.982726	-0.0251384	0.958339	0.994297	down	no
21149	u	chr11	+	43104886	43105395	MSTRG.5535.1	1	510	MSTRG.5535	.	13.9039	1.8978	1.77647	0.292774	0	0	0	0	0	0	1.47451	0.241072	0	0	0	0	3.84902	0.764726	0	0	1.14427	0.194434	0.678649	0.934186	up	no
21151	u	chr11	+	43124777	43125270	MSTRG.5537.1	1	494	MSTRG.5537	.	0	0	4.87854	0.804017	13.3482	2.07952	0	0	0	0	0	0	0	0	0	0	0	0	0	0	1.08211	0.113849	0.763326	0.957818	up	no
21155	i	chr11	+	43170530	43171278	MSTRG.5539.1	1	749	MSTRG.5539	Atp10b	0	0	1.61282	0.265803	0	0	0	0	0	0	0	0	0	0	0	0	8.66889	1.72234	1.61282	0.266969	0.639492	-0.645001	0.0774486	0.61574	down	no
21160	u	chr11	-	43383199	43383488	MSTRG.5544.1	1	290	MSTRG.5544	.	0	0	0	0	0	0	16.1414	2.23519	0	0	0	0	0	0	0	0	1.56207	0.310353	1.56207	0.258569	1.36509	0.449	0.340409	0.828549	up	no
21216	u	chr11	+	44417955	44425984	MSTRG.5552.1	2	1141	MSTRG.5552	.	1.58808	0.216763	1.19106	0.196295	0	0	1.58282	0.219182	0.92638	0.132364	6.73883	1.10175	0	0	3.44084	0.561706	0.13234	0.026293	19.7502	3.26925	0.941356	-0.0871875	0.84276	0.981094	down	no
21246	x	chr11	+	44656019	44662276	MSTRG.5560.1	1	6258	MSTRG.5560	Gm12158	0	0	12.8225	2.11323	17.4974	2.72594	20.255	2.80483	18.6093	2.65896	0	0	15.1419	2.70832	0	0	10.4425	2.07472	17.6723	2.92528	0.856016	-0.22429	0.752263	0.954109	down	no
21249	i	chr11	+	44793013	44793421	MSTRG.5563.1	1	409	MSTRG.5563	Ebf1	0	0	0	0	0	0	0	0	0	0	13.9267	2.27691	0	0	0	0	0	0	0	0	0.990736	-0.0134269	0.974614	0.994297	down	no
21251	i	chr11	+	44807390	44808449	MSTRG.5565.1	1	1060	MSTRG.5565	Ebf1	0	0	0	0	8.68962	1.35376	7.26509	1.00604	11.5387	1.64868	5.84057	0.95489	8.97453	1.60521	5.38113	0.878452	7.53679	1.49741	6.69528	1.10827	0.624598	-0.679001	0.123223	0.687231	down	no
21254	i	chr11	+	44822232	44823773	MSTRG.5568.1	1	1542	MSTRG.5568	Ebf1	3.81907	0.521279	0	0	0	0	0	0	0	0	2.83982	0.46429	0	0	0	0	2.83204	0.562671	0	0	0.935588	-0.0960547	0.716309	0.943084	down	no
21255	i	chr11	+	44824527	44825772	MSTRG.5569.1	1	1246	MSTRG.5569	Ebf1	0	0	0	0	0	0	0	0	9.14856	1.30718	0	0	0	0	0	0	0	0	0	0	1.1144	0.156261	0.637626	0.927517	up	no
21256	i	chr11	+	44826223	44827096	MSTRG.5570.1	1	874	MSTRG.5570	Ebf1	0	0	0	0	0	0	0	0	0	0	0	0	0	0	4.49199	0.733303	0	0	0	0	0.914649	-0.12871	0.561088	0.920441	down	no
21258	i	chr11	+	44830733	44831260	MSTRG.5572.1	1	528	MSTRG.5572	Ebf1	0	0	0	0	0	0	7.63826	1.05771	0	0	17.2216	2.81561	9.37689	1.67717	7.6372	1.24675	2.05993	0.409268	0	0	0.758706	-0.398386	0.42576	0.87431	down	no
21262	i	chr11	+	44840136	44840657	MSTRG.5576.1	1	522	MSTRG.5576	Ebf1	0	0	4.04981	0.667436	0	0	0	0	0	0	0	0	13.2529	2.37044	0	0	0	0	0	0	0.785375	-0.348546	0.507645	0.917207	down	no
21263	i	chr11	+	44842186	44842476	MSTRG.5577.1	1	291	MSTRG.5577	Ebf1	0	0	0	0	0	0	0	0	0	0	0	0	0	0	0	0	8.30241	1.64953	0	0	0.640483	-0.642767	0.0677788	0.60017	down	no
21265	i	chr11	+	44845077	44845585	MSTRG.5579.1	1	509	MSTRG.5579	Ebf1	0	0	0	0	0	0	0	0	0	0	0	0	0	0	11.8271	1.93074	0	0	0	0	0.839955	-0.251615	0.561088	0.920441	down	no
21266	i	chr11	+	44871083	44871389	MSTRG.5580.1	1	307	MSTRG.5580	Ebf1	0	0	0	0	0	0	0	0	0	0	0	0	10.8208	1.93544	0	0	0	0	0	0	0.752476	-0.410283	0.350216	0.828549	down	no
21267	i	chr11	+	44890060	44890431	MSTRG.5581.1	1	372	MSTRG.5581	Ebf1	0	0	0	0	0	0	0	0	0	0	0	0	0	0	13.8011	2.25298	0	0	0	0	0.825863	-0.276026	0.561088	0.920441	down	no
21268	i	chr11	+	44895715	44897082	MSTRG.5582.1	1	1368	MSTRG.5582	Ebf1	11.5373	1.57477	0	0	0	0	7.33845	1.0162	0	0	0	0	6.9481	1.24275	0	0	0	0	7.44444	1.23228	1.33756	0.419603	0.41444	0.867839	up	no
21269	i	chr11	+	44903653	44903979	MSTRG.5583.1	1	327	MSTRG.5583	Ebf1	0	0	0	0	0	0	0	0	0	0	0	0	0	0	0	0	9.23547	1.83491	0	0	0.620981	-0.68738	0.0677788	0.60017	down	no
21272	i	chr11	+	44927940	44928792	MSTRG.5585.1	1	853	MSTRG.5585	Ebf1	0	0	0	0	0	0	0	0	0	0	0	0	0	0	0	0	3.00938	0.597905	0	0	0.807099	-0.309182	0.0677788	0.60017	down	no
21274	i	chr11	+	44937118	44937420	MSTRG.5587.1	1	303	MSTRG.5587	Ebf1	0	0	0	0	8.66769	1.35035	0	0	0	0	0	0	0	0	0	0	0	0	0	0	0.990487	-0.01379	0.962775	0.994297	down	no
21276	i	chr11	+	44949635	44950023	MSTRG.5589.1	1	389	MSTRG.5589	Ebf1	0	0	1.28605	0.211949	0	0	0	0	0	0	0	0	0	0	5.43445	0.887155	0	0	0	0	0.929416	-0.105604	0.691339	0.934811	down	no
21311	i	chr11	+	46115149	46115562	MSTRG.5592.1	1	414	MSTRG.5592	Adam19	5.10628	0.696976	0	0	8.24879	1.28509	5.10628	0.707095	0	0	2.55314	0.41742	2.86473	0.512393	0	0	0	0	0	0	1.30387	0.382799	0.324388	0.825442	up	no
21314	i	chr11	+	46132923	46133186	MSTRG.5594.1	1	264	MSTRG.5594	Adam19	4.00379	0.546493	0	0	0	0	8.57954	1.18806	1.71591	0.245175	6.86364	1.12216	0	0	0	0	0	0	0	0	1.60831	0.685543	0.0361878	0.60017	up	no
21334	i	chr11	-	46359827	46360095	MSTRG.5601.1	1	269	MSTRG.5601	Itk	1.353	0.184676	0	0	0	0	0	0	2.24535	0.320824	0	0	0	0	11.1747	1.82424	0	0	0	0	0.927195	-0.109055	0.799369	0.968851	down	no
21336	i	chr11	-	46369774	46370076	MSTRG.5602.1	1	303	MSTRG.5602	Itk	0	0	0	0	0	0	0	0	0	0	0	0	0.9967	0.178272	0	0	0	0	0	0	0.957602	-0.0625027	0.350216	0.828549	down	no
21337	i	chr11	-	46387996	46388724	MSTRG.5603.1	1	729	MSTRG.5603	Itk	0	0	0	0	0	0	0	0	3.93553	0.562321	0	0	0	0	0	0	0.414266	0.082307	7.04252	1.16575	0.939599	-0.0898821	0.797915	0.968501	down	no
21348	i	chr11	+	46437378	46439065	MSTRG.5605.1	1	1688	MSTRG.5605	Med7	0	0	0	0	0	0	0.849594	0.117648	0	0	0	0	9.42121	1.6851	0	0	0	0	0	0	0.804699	-0.313479	0.437611	0.881364	down	no
21354	i	chr11	+	46459863	46461540	MSTRG.5609.1	1	1678	MSTRG.5609	Havcr2	0	0	0	0	0	0	0	0	5.21931	0.745752	3.94875	0.645592	0	0	6.356	1.0376	0	0	9.68355	1.60292	0.859778	-0.217963	0.599807	0.927517	down	no
21379	i	chr11	-	46975791	46976128	MSTRG.5614.1	1	338	MSTRG.5614	Sgcd	0	0	0	0	0	0	0	0	0	0	1.34024	0.219119	0	0	12.5089	2.04203	2.68047	0.532558	0	0	0.685764	-0.544216	0.213076	0.742279	down	no
21392	u	chr11	-	48793166	48793840	MSTRG.5617.1	1	675	MSTRG.5617	.	25.9407	3.54075	6.03407	0.994456	21.3452	3.32538	13.8607	1.91937	20.9807	2.9978	3.35556	0.548609	4.01481	0.7181	6.04	0.98601	1.34222	0.266674	5.7037	0.944133	2.13532	1.09445	0.013554	0.540757	up	yes
21393	u	chr11	-	48793902	48795240	MSTRG.5618.1	2	756	MSTRG.5618	.	0	0	0	0	0	0	13.5622	1.87803	0	0	0	0	0	0	0	0	0	0	0	0	1.51283	0.597252	0.143807	0.687231	up	no
21394	u	chr11	-	48793905	48799401	MSTRG.5618.2	2	1411	MSTRG.5618	.	13.2169	1.80402	0.012403	0.002044	0.014883	0.002319	3	0.415427	5.31656	0.759648	1.97094	0.322235	5.1904	0.928368	4.79847	0.783335	3.09673	0.615261	0.995231	0.16474	1.0509	0.0716308	0.864572	0.986956	up	no
21426	j	chr11	-	48843640	48871786	MSTRG.5623.1	3	3692	MSTRG.5623	Irgm1	0	0	27.3693	4.51065	3.07959	0.479772	4.427	0.613032	57.9485	8.27988	0	0	0	0	0	0	0	0	0	0	2.08787	1.06203	0.223764	0.742279	up	no
21428	j	chr11	-	48843648	48855599	MSTRG.5623.4	3	3394	MSTRG.5623	Gm16170	0.397758	0.054292	0.578374	0.09532	0.482327	0.075142	0.310247	0.042962	0.463215	0.066186	0.489393	0.080012	28.0018	5.00846	0.743066	0.121303	0.832962	0.165493	0.198572	0.03287	0.60021	-0.736461	0.289652	0.79942	down	no
21470	x	chr11	+	49088407	49090520	MSTRG.5634.1	1	2114	MSTRG.5634	Gm12188	7.33018	1.00053	8.54636	1.4085	0	0	4.1377	0.57297	14.8269	2.11851	6.82687	1.11614	2.21429	0.396053	5.06954	0.827585	5.78571	1.14951	5.65799	0.936566	1.08308	0.115139	0.780395	0.962892	up	no
21484	i	chr11	-	49181025	49181764	MSTRG.5626.1	1	740	MSTRG.5626	Btnl9	0	0	5.74865	0.947416	0	0	8.43084	1.16746	0	0	0	0	0	0	10.6821	1.74382	0	0	0	0	1.27453	0.349968	0.504233	0.915719	up	no
21499	u	chr11	+	49222232	49223101	MSTRG.5637.1	1	870	MSTRG.5637	.	1.35896	0.18549	0	0	0	0	0	0	0	0	0	0	0	0	0	0	0	0	5.7046	0.944281	0.984885	-0.0219733	0.933241	0.994297	down	no
21567	u	chr11	-	49667314	49667613	MSTRG.5647.1	1	300	MSTRG.5647	.	0	0	0	0	0	0	0	0	7.04667	1.00685	0	0	0	0	0	0	4.53	0.900024	1.00667	0.166633	0.802528	-0.317376	0.339857	0.828549	down	no
21586	i	chr11	+	49808703	49809003	MSTRG.5652.1	1	301	MSTRG.5652	Gfpt2	0	0	0	0	4.06332	0.633028	0	0	0	0	3.64387	0.595746	0	0	0	0	8.52824	1.6944	5.49206	0.9091	0.587077	-0.768379	0.0748589	0.610995	down	no
21624	x	chr11	-	50197664	50198712	MSTRG.5660.1	1	1049	MSTRG.5660	Mrnip	0	0	4.46235	0.735425	2.30315	0.358809	0	0	2.16301	0.309058	9.64442	1.57679	0	0	0	0	0	0	0	0	1.11575	0.158007	0.71173	0.941538	up	no
21634	i	chr11	-	50222738	50224631	MSTRG.5663.1	1	1894	MSTRG.5663	Mgat4b	0	0	7.31626	1.20577	13.4646	2.09767	8.08817	1.12001	0	0	3.98047	0.650777	6.13569	1.09745	17.2899	2.82251	2.27956	0.452906	7.6283	1.26271	0.761662	-0.392777	0.492155	0.910253	down	no
21644	i	chr11	+	50247010	50248204	MSTRG.5667.1	1	1195	MSTRG.5667	Gm26542	15.3029	2.08876	8.43264	1.38976	0	0	7.15397	0.99065	7.20251	1.02912	3.66444	0.599109	8.15983	1.45949	2.45523	0.400808	5.05439	1.00421	4.16485	0.689407	1.22537	0.293213	0.480781	0.904535	up	no
21649	j	chr11	+	50284221	50289042	MSTRG.5666.2	2	1158	MSTRG.5666	Gm26542	0	0	0	0	0	0	0	0	0	0	0	0	0	0	0	0	0	0	10.8817	1.80125	0.894144	-0.161421	0.689331	0.934186	down	no
21655	u	chr11	+	50329362	50329901	MSTRG.5670.1	1	540	MSTRG.5670	.	1.57967	0.215616	3.35556	0.553018	0	0	0	0	14.5407	2.07763	2.77037	0.452935	0	0	0	0	0	0	0	0	1.31834	0.39872	0.38254	0.849248	up	no
21731	i	chr11	-	50906719	50907635	MSTRG.5681.1	1	917	MSTRG.5681	Zfp2	6.92779	0.945601	9.8735	1.62722	4.33435	0.675253	11.1799	1.54815	7.36601	1.05248	0	0	0	0	3.12868	0.510747	0	0	6.42203	1.06304	1.9755	0.982215	0.013366	0.539133	up	no
21732	i	chr11	-	50907937	50908648	MSTRG.5682.1	1	712	MSTRG.5682	Zfp2	12.9368	1.76579	10.1798	1.6777	0	0	0	0	0	0	0	0	1.30359	0.233163	0	0	0	0	0	0	1.54981	0.632091	0.223797	0.742279	up	no
21735	i	chr11	-	50926707	50927620	MSTRG.5679.1	1	914	MSTRG.5679	Zfp354b	13.1794	1.79891	7.86433	1.29609	9.65832	1.50468	0	0	17.1116	2.44496	3.63457	0.594226	4.95624	0.886484	2.80853	0.458484	5.28665	1.05036	0	0	1.06482	0.090606	0.821427	0.975406	up	no
21763	i	chr11	+	51065970	51066320	MSTRG.5685.1	1	351	MSTRG.5685	Zfp354a	0	0	0	0	0	0	0	0	0	0	0	0	0	0	4.35612	0.711123	10.3248	2.05133	0	0	0.550339	-0.861607	0.0442767	0.60017	down	no
21812	x	chr11	-	51593157	51593750	MSTRG.5691.1	1	594	MSTRG.5691	Phykpl	23.133	3.15751	34.7222	5.72246	32.1633	5.01075	28.6145	3.9624	22.2391	3.17759	30.2407	4.94414	21.2828	3.8067	17.032	2.78042	16.0152	3.1819	21.3535	3.53464	1.10796	0.147906	0.551058	0.920441	up	no
21833	i	chr11	-	51686933	51687260	MSTRG.5699.1	1	328	MSTRG.5699	0610009B22Rik	0	0	0	0	19.7835	3.08209	14.2713	1.97623	0	0	9.66768	1.5806	5.52439	0.988106	8.74695	1.42791	0	0	7.93872	1.3141	0.987544	-0.0180829	0.979164	0.995149	down	no
21887	x	chr11	+	52033916	52034221	MSTRG.5713.1	1	306	MSTRG.5713	Gm26551	0	0	0	0	0	0	0	0	12.8301	1.8332	0	0	0	0	0	0	0	0	0	0	1.14445	0.194649	0.637626	0.927517	up	no
21889	x	chr11	+	52056120	52056521	MSTRG.5715.1	1	402	MSTRG.5715	Gm26551	0	0	0	0	0	0	12.7214	1.7616	0	0	0	0	0	0	0	0	0	0	0	0	1.48856	0.573921	0.143807	0.687231	up	no
21897	i	chr11	+	52128182	52129846	MSTRG.5719.1	1	1665	MSTRG.5719	Gm26551	0	0	0	0	0	0	0	0	4.43879	0.634229	0	0	0	0	0	0	0	0	0	0	1.0657	0.0918046	0.637626	0.927517	up	no
21993	x	chr11	+	53602054	53604399	MSTRG.5739.1	1	2346	MSTRG.5739	Il4	13.9488	1.90393	14.0985	2.32352	13.1419	2.04739	16.9753	2.35066	15.6995	2.2432	12.214	1.9969	15.2349	2.72495	16.72	2.72948	15.7008	3.11944	14.5801	2.41345	0.824252	-0.278843	0.0217364	0.570868	down	no
22008	x	chr11	-	53733423	53733708	MSTRG.5744.1	1	286	MSTRG.5744	Gm12213	3.6958	0.504455	10.5594	1.74027	0	0	0	0	0	0	1.58392	0.258959	0.527972	0.094434	0	0	0.527972	0.104898	2.63986	0.436975	1.2002	0.263279	0.52789	0.920441	up	no
22028	i	chr11	-	53786713	53787015	MSTRG.5750.1	1	303	MSTRG.5750	Gm12216	0	0	10.4059	1.71497	0	0	0	0	0	0	0	0	0	0	0	0	0	0	0	0	1.16752	0.223448	0.577398	0.920441	up	no
22030	i	chr11	-	53801658	53802018	MSTRG.5752.1	1	361	MSTRG.5752	Gm12216	0	0	0	0	0	0	0	0	0	0	0	0	0.836565	0.14963	3.34626	0.546266	0	0	0	0	0.89806	-0.155116	0.372415	0.843257	down	no
22032	i	chr11	-	53805778	53806007	MSTRG.5753.1	1	230	MSTRG.5753	Gm12216	0	0	0	0	0	0	0	0	0	0	0	0	0	0	0	0	0	0	9.84783	1.63011	0.900288	-0.151542	0.689331	0.934186	down	no
22136	u	chr11	-	54712911	54713255	MSTRG.5762.1	1	345	MSTRG.5762	.	0	0	0	0	0	0	0	0	0	0	0	0	0	0	0.742029	0.121134	0	0	0	0	0.981625	-0.0267564	0.561088	0.920441	down	no
22153	i	chr11	-	54857177	54858977	MSTRG.5769.1	1	1801	MSTRG.5769	Lyrm7	0	0	5.61022	0.924602	11.4692	1.78679	0	0	0	0	5.43198	0.88809	0	0	3.42865	0.559716	2.68129	0.53272	2.01055	0.332806	0.807762	-0.307998	0.492263	0.910305	down	no
22169	i	chr11	+	54911424	54915777	MSTRG.5778.1	1	4354	MSTRG.5778	Tnip1	15.9437	2.17622	27.297	4.49872	15.9263	2.48117	21.8376	3.02398	16.3746	2.33966	21.8133	3.56631	27.1532	4.85669	0	0	29.2784	5.81705	19.7841	3.27486	0.839257	-0.252815	0.716023	0.942996	down	no
22205	x	chr11	+	55253723	55258262	MSTRG.5783.1	2	429	MSTRG.5783	Fat2	34.3811	4.69281	45.676	7.52771	29.317	4.56732	43.8089	6.06646	37.62	5.37528	28.8112	4.71042	16.8205	3.00856	32.317	5.27564	15.8392	3.14694	6.33566	1.04874	1.64036	0.714016	0.122038	0.687231	up	no
22274	u	chr11	+	57975809	57976076	MSTRG.5803.1	1	268	MSTRG.5803	.	0	0	0.563433	0.092858	0	0	0	0	2.81716	0.402526	0	0	2.81716	0.503885	0	0	0	0	0	0	0.951071	-0.0723754	0.722077	0.945083	down	no
22277	u	chr11	+	58002377	58002972	MSTRG.5806.1	1	596	MSTRG.5806	.	0	0	9.35906	1.54244	17.1611	2.67354	0	0	24.3758	3.4829	0	0	0	0	0	0	0	0	0	0	1.38336	0.468177	0.358959	0.833671	up	no
22313	u	chr11	+	58225019	58226422	MSTRG.5817.1	1	1404	MSTRG.5817	.	0	0	10.312	1.69948	0	0	2.68447	0.371734	0	0	0	0	2.46724	0.441296	3.0114	0.4916	0	0	6.11182	1.01169	1.04129	0.0583725	0.899582	0.994297	up	no
22314	u	chr11	+	58228534	58228827	MSTRG.5818.1	1	294	MSTRG.5818	.	2.05442	0.280416	4.09864	0.675483	3.56463	0.555336	3.06122	0.423905	11.8027	1.68641	0	0	0	0	5.62925	0.918956	0	0	0	0	1.37519	0.459632	0.227244	0.742288	up	no
22335	i	chr11	+	58335464	58335709	MSTRG.5823.1	1	246	MSTRG.5823	Sh3bp5l	8.5935	1.17296	14.6626	2.4165	7.94309	1.23746	7.36585	1.01999	17.061	2.43773	9.78455	1.5997	3.65447	0.653648	6.12602	1.00005	4.24797	0.843989	9.78862	1.62031	1.27072	0.345646	0.263566	0.778139	up	no
22422	i	chr11	+	58873240	58873628	MSTRG.5829.1	1	389	MSTRG.5829	2810021J22Rik	4.26992	0.582818	0	0	11.2494	1.75255	0	0	0	0	0	0	0	0	6.2108	1.01389	0.388175	0.077123	5.04627	0.835308	0.931463	-0.10243	0.837562	0.979993	down	no
22423	i	chr11	+	58875693	58876221	MSTRG.5830.1	1	529	MSTRG.5830	2810021J22Rik	0	0	0	0	0	0	0	0	0	0	0	0	0	0	10.4934	1.71301	0	0	0	0	0.850539	-0.233551	0.561088	0.920441	down	no
22426	i	chr11	-	58897256	58897874	MSTRG.5833.1	1	619	MSTRG.5833	Zfp39	0	0	0	0	0	0	0	0	0	0	0	0	0	0	0	0	9.4895	1.88538	0	0	0.61599	-0.699021	0.0677788	0.60017	down	no
22493	u	chr11	-	59399461	59399777	MSTRG.5853.1	1	317	MSTRG.5853	.	0	0	0	0	0	0	0	0	3.81073	0.544489	0	0	0	0	0	0	0	0	9.51735	1.5754	0.954621	-0.0670001	0.87098	0.988632	down	no
22511	i	chr11	-	59466682	59466964	MSTRG.5857.1	1	283	MSTRG.5857	Zfp867	13.8728	1.89355	0	0	0	0	11.146	1.54345	0	0	0	0	0	0	0	0	0	0	0	0	2.05742	1.04083	0.0260617	0.579001	up	yes
22530	x	chr11	+	59510195	59510570	MSTRG.5860.1	1	376	MSTRG.5860	Zkscan17	0	0	0	0	0	0	0.192198	0.026615	0	0	0.803191	0.131316	0	0	1.60638	0.262237	0	0	0.351064	0.058112	0.966001	-0.0499037	0.531196	0.920441	down	no
22586	i	chr11	+	59861678	59862364	MSTRG.5871.1	1	687	MSTRG.5871	Nt5m	8.84571	1.20738	0	0	0	0	0	0	17.8035	2.54382	6.37409	1.04212	0	0	4.10862	0.670719	0	0	0	0	1.40533	0.49091	0.41314	0.867207	up	no
22589	u	chr11	-	59937425	59937694	MSTRG.5865.1	1	270	MSTRG.5865	.	0	0	0	0	0	0	0	0	0.559259	0.079909	0	0	0	0	0	0	0	0	0	0	1.01001	0.014369	0.637626	0.927517	up	no
22608	j	chr11	+	60105052	60144379	MSTRG.5879.3	3	4194	MSTRG.5879	Rai1	16.5397	2.25756	0	0	18.0744	2.81583	20.2875	2.80932	16.4429	2.34942	0.595522	0.097364	0	0	0	0	0	0	0	0	2.88702	1.52958	0.0167195	0.554717	up	yes
22719	i	chr11	-	60746613	60747051	MSTRG.5899.1	1	439	MSTRG.5899	Top3a	0	0	0	0	12.3827	1.92911	0	0	0	0	0	0	4.81549	0.86131	0	0	5.15945	1.02508	2.40774	0.398553	0.585571	-0.772085	0.0518479	0.60017	down	no
22722	i	chr11	-	60754451	60755197	MSTRG.5901.1	1	747	MSTRG.5901	Top3a	9.08568	1.24014	0	0	10.8849	1.69576	0	0	0	0	0	0	0	0	0	0	6.06426	1.20485	0	0	0.902597	-0.147845	0.750075	0.953613	down	no
22725	i	chr11	-	60766416	60766746	MSTRG.5903.1	1	331	MSTRG.5903	Top3a	13.6435	1.86225	0	0	4.56193	0.710707	11.861	1.64246	14.5982	2.08584	0	0	0.912387	0.163192	1.82477	0.297888	8.66767	1.7221	0	0	1.39465	0.479905	0.395526	0.857562	up	no
22734	x	chr11	+	60789176	60791071	MSTRG.5906.1	1	1896	MSTRG.5906	Shmt1	0	0	10.395	1.71317	11.1028	1.72972	9.55538	1.32319	10.1893	1.45589	10.0153	1.63743	14.4061	2.57671	9.34652	1.52579	11.5385	2.29248	12.5733	2.08126	0.564675	-0.824508	0.0406365	0.60017	down	no
22752	j	chr11	+	60879133	60885480	MSTRG.5911.2	2	261	MSTRG.5911	Gm26534	12.5811	1.71724	0.852834	0.140553	0	0	6.12315	0.847907	19.4516	2.77931	6.30268	1.03044	0.25585	0.045762	0.717524	0.117133	0	0	0	0	2.08047	1.05691	0.06497	0.60017	up	no
22784	i	chr11	-	61238568	61238909	MSTRG.5918.1	1	342	MSTRG.5918	Aldh3a2	0	0	0	0	0	0	0	0	13.2456	1.89258	0	0	0	0	0	0	0	0	0	0	1.14753	0.198526	0.637626	0.927517	up	no
22785	i	chr11	-	61242045	61243022	MSTRG.5919.1	1	978	MSTRG.5919	Aldh3a2	0	0	0	0	9.53609	1.48564	5.58577	0.773493	12.1973	1.7428	0	0	5.71268	1.02178	5.59918	0.914048	6.48466	1.28838	3.55112	0.587817	0.687252	-0.54109	0.207628	0.742279	down	no
22840	i	chr11	-	61511099	61511362	MSTRG.5926.1	1	264	MSTRG.5926	B9d1	0	0	10.0758	1.66055	0	0	0	0	0	0	0	0	1.71591	0.306912	0	0	2.28788	0.454557	0	0	0.913679	-0.130241	0.742745	0.951527	down	no
22863	u	chr11	+	61620714	61620966	MSTRG.5932.1	1	253	MSTRG.5932	.	0	0	2.38735	0.393452	11.1107	1.73094	0	0	0	0	0	0	0	0	0	0	0	0	0	0	1.04103	0.0580152	0.858608	0.985457	up	no
22865	i	chr11	+	61660454	61660664	MSTRG.5934.1	1	211	MSTRG.5934	Grap	1.93848	0.264591	0	0	0	0	0	0	0	0	0	0	0	0	0	0	1.45245	0.288574	1.98024	0.327789	0.934168	-0.0982454	0.54814	0.920441	down	no
22866	i	chr11	+	61663448	61663844	MSTRG.5935.1	1	397	MSTRG.5935	Grap	0	0	0	0	0	0	0	0	0	0	0	0	1.84223	0.329505	3.68262	0.601175	0	0	0	0	0.859359	-0.218667	0.280437	0.790639	down	no
22894	u	chr11	-	61772010	61772453	MSTRG.5938.1	1	444	MSTRG.5938	.	6.5694	0.896682	0	0	0	0	0	0	2.57658	0.36815	0	0	0	0	0	0	3.4009	0.675693	0	0	1.01914	0.0273583	0.932145	0.994297	up	no
22935	i	chr11	-	62276834	62280613	MSTRG.5978.1	1	3780	MSTRG.5978	Zswim7	0	0	9.99048	1.6465	10.536	1.64141	3.97368	0.550257	14.2249	2.0325	0	0	4.75132	0.849833	0	0	6.95079	1.38099	3.05207	0.505209	0.862389	-0.213589	0.49541	0.911682	down	no
23025	i	chr11	-	62427278	62428258	MSTRG.5983.1	1	981	MSTRG.5983	Ncor1	0	0	17.5647	2.89479	20.3343	3.1679	0	0	0	0	37.6065	6.14839	31.2426	5.58813	20.3588	3.32351	29.2712	5.81561	0	0	0.238484	-2.06804	0.0429911	0.60017	down	yes
23026	i	chr11	-	62431245	62433556	MSTRG.5984.1	1	2312	MSTRG.5984	Ncor1	22.4087	3.05865	19.2824	3.17788	23.2046	3.61506	29.4053	4.07191	32.2288	4.60496	0	0	20.3313	3.63651	16.4892	2.69181	0	0	19.202	3.1785	2.13982	1.09749	0.151359	0.697324	up	no
23038	i	chr11	-	62550234	62550831	MSTRG.5947.1	1	598	MSTRG.5947	Gm12279	0	0	8.58528	1.41491	4.43098	0.690307	0	0	0	0	0	0	0	0	0	0	0	0	0	0	1.1398	0.188776	0.574968	0.920441	up	no
23061	j	chr11	+	62602888	62605028	MSTRG.5949.2	4	860	MSTRG.5949	2410006H16Rik	3.89749	0.531983	0.537759	0.088626	2.02232	0.315059	5.01041	0.693819	0	0	3.29244	0.53829	0.166303	0.029745	4.35705	0.711273	1.63623	0.325087	2.37035	0.392363	1.10124	0.13913	0.525719	0.920441	up	no
23107	i	chr11	+	62829351	62830313	MSTRG.5958.1	1	963	MSTRG.5958	Trim16	1.56026	0.212966	0	0	6.68038	1.04074	3.87057	0.535979	1.59254	0.227547	4.27243	0.698511	2.23778	0.400254	3.03574	0.495575	10.3396	2.05427	0	0	0.65865	-0.602416	0.134954	0.687231	down	no
23134	i	chr11	+	63139230	63139931	MSTRG.5962.1	1	702	MSTRG.5962	Pmp22	0	0	0	0	0	0	0	0	0	0	6.86895	1.12302	0	0	8.38889	1.36946	0	0	0	0	0.864307	-0.210384	0.563127	0.920441	down	no
23135	i	chr11	+	63146714	63147014	MSTRG.5963.1	1	301	MSTRG.5963	Pmp22	0	0	12.4817	2.05707	0	0	0	0	4.01329	0.573432	0	0	2.50831	0.448642	0	0	0	0	0	0	1.14354	0.193509	0.669823	0.934186	up	no
23138	u	chr11	+	63173326	63173792	MSTRG.5966.1	1	467	MSTRG.5966	.	0	0	0	0	5.82013	0.906723	0	0	1.28694	0.183882	0	0	3.2334	0.578335	0	0	9.36403	1.86045	0	0	0.55631	-0.846038	0.00710899	0.475136	down	no
23197	i	chr11	+	65818204	65820021	MSTRG.5995.1	1	1818	MSTRG.5995	Zkscan6	8.16829	1.11492	0	0	11.2959	1.7598	0	0	0	0	9.59846	1.56928	3.9868	0.713089	0	0	0	0	0	0	1.09413	0.129787	0.824037	0.97602	up	no
23198	i	chr11	+	65823131	65823885	MSTRG.5996.1	1	755	MSTRG.5996	Zkscan6	0	0	0.827898	0.136443	3.48216	0.542489	1.01224	0.140171	1.13931	0.162788	4.96512	0.811761	0	0	0.775431	0.126587	0	0	2.20202	0.3645	1.02855	0.0406066	0.875636	0.989733	up	no
23199	i	chr11	+	65825140	65825872	MSTRG.5997.1	1	733	MSTRG.5997	Zkscan6	0	0	0	0	0	0	13.3629	1.85043	0	0	4.94407	0.808319	1.64802	0.294769	0	0	2.67803	0.532074	0	0	1.15289	0.205254	0.646884	0.930686	up	no
23229	i	chr11	+	67053140	67053575	MSTRG.6004.1	1	436	MSTRG.6004	Sco1	13.3185	1.81789	11.4016	1.87906	0	0	0	0	25.1858	3.59863	0	0	9.27752	1.6594	15.9312	2.60071	0	0	8.95871	1.48293	1.1546	0.207392	0.798644	0.968616	up	no
23262	i	chr11	+	67470784	67471851	MSTRG.6006.1	1	1068	MSTRG.6006	Gas7	12.2743	1.67537	4.52434	0.745642	0	0	6.75165	0.934938	0	0	0	0	0	0	0	0	0	0	0	0	1.96305	0.973099	0.0151374	0.547073	up	no
23263	i	chr11	+	67488862	67489351	MSTRG.6007.1	1	490	MSTRG.6007	Gas7	0	0	0	0	0	0	0	0	0	0	0	0	12.3265	2.20475	4.62245	0.754599	0	0	0	0	0.67115	-0.575293	0.236153	0.749817	down	no
23264	i	chr11	+	67491499	67491972	MSTRG.6008.1	1	474	MSTRG.6008	Gas7	0	0	0	0	0	0	0	0	0	0	0	0	0	0	0	0	2.54852	0.506342	0	0	0.829173	-0.270255	0.0677788	0.60017	down	no
23266	i	chr11	+	67504321	67504698	MSTRG.6010.1	1	378	MSTRG.6010	Gas7	0	0	2.53439	0.417685	0	0	0	0	0	0	9.5873	1.56745	4.79365	0.857404	0	0	5.99206	1.19051	7.98942	1.32249	0.567304	-0.817806	0.0521436	0.60017	down	no
23267	i	chr11	+	67505686	67506222	MSTRG.6011.1	1	537	MSTRG.6011	Gas7	0	0	0	0	0	0	8.97579	1.24293	0	0	0	0	0	0	4.49907	0.734458	0	0	0	0	1.25486	0.327522	0.368601	0.840597	up	no
23268	i	chr11	+	67509583	67510102	MSTRG.6012.1	1	520	MSTRG.6012	Gas7	0	0	0	0	0	0	0	0	0	0	12.0846	1.97575	0	0	4.93654	0.805874	7.55	1.50004	0	0	0.592505	-0.755101	0.127356	0.687231	down	no
23269	i	chr11	+	67528473	67528699	MSTRG.6013.1	1	227	MSTRG.6013	Gas7	0	0	0	0	0	0	0	0	0	0	0	0	9.15419	1.63734	0	0	0	0	0	0	0.77406	-0.369483	0.350216	0.828549	down	no
23270	i	chr11	+	67540453	67540845	MSTRG.6014.1	1	393	MSTRG.6014	Gas7	2.91603	0.39802	1.15013	0.189549	0	0	0	0	0.768448	0.109798	0	0	0	0	0	0	0.384224	0.076338	0.75827	0.125516	1.11199	0.15315	0.269559	0.782815	up	no
23303	x	chr11	+	67925620	67926564	MSTRG.6025.1	1	945	MSTRG.6025	Cfap52	7.19048	0.981456	0	0	0	0	0	0	0	0	0	0	0	0	0.53545	0.08741	0	0	0	0	1.24042	0.310827	0.254946	0.770099	up	no
23312	i	chr11	+	67994884	67995291	MSTRG.6026.1	1	408	MSTRG.6026	Stx8	0	0	0	0	0	0	0	0	17.6397	2.52042	9.25245	1.51271	4.81128	0.860556	2.56618	0.41892	0	0	6.22304	1.0301	0.867793	-0.204577	0.726431	0.946352	down	no
23313	x	chr11	+	68027359	68035178	MSTRG.6027.1	1	7820	MSTRG.6027	Gm12303	10.149	1.38527	0	0	10.4062	1.62119	11.8075	1.63506	8.70627	1.24398	6.74013	1.10196	0	0	0	0	0	0	0	0	2.13554	1.0946	0.0355386	0.60017	up	yes
23315	x	chr11	+	68035569	68046929	MSTRG.6029.1	1	11361	MSTRG.6029	Gm12303	8.76912	1.19693	0	0	11.0646	1.72376	0	0	0	0	0	0	8.50127	1.52056	1.27973	0.208911	0	0	0	0	0.977742	-0.0324736	0.952849	0.994297	down	no
23317	i	chr11	+	68057151	68060233	MSTRG.6031.1	1	3083	MSTRG.6031	Stx8	0	0	4.01622	0.6619	0	0	0	0	0	0	5.53163	0.904381	8.6565	1.54832	0	0	6.94713	1.38026	0	0	0.565612	-0.822116	0.0844155	0.631159	down	no
23319	i	chr11	+	68075668	68076898	MSTRG.6033.1	1	1231	MSTRG.6033	Stx8	12.1332	1.65611	9.46629	1.56011	8.08205	1.25911	12.7522	1.76587	9.68562	1.38391	7.48253	1.22334	7.11454	1.27252	5.01544	0.818753	5.75223	1.14286	3.67993	0.609139	1.28992	0.367287	0.0388522	0.60017	up	no
23320	i	chr11	+	68089853	68090730	MSTRG.6034.1	1	878	MSTRG.6034	Stx8	7.2164	0.984995	13.6663	2.2523	0	0	5.06715	0.701676	9.30528	1.32957	7.05125	1.15283	8.25512	1.47653	5.6754	0.92649	8.25512	1.64013	5.31321	0.879495	0.874563	-0.193365	0.640359	0.9283	down	no
23321	i	chr11	+	68093525	68094149	MSTRG.6035.1	1	625	MSTRG.6035	Stx8	0	0	5.92502	0.976484	7.0896	1.1045	5.27814	0.730893	10.6032	1.51502	3.1408	0.513498	0	0	0	0	0	0	7.7344	1.28027	1.40339	0.488912	0.301378	0.808983	up	no
23324	i	chr11	+	68115644	68126531	MSTRG.6038.1	1	10888	MSTRG.6038	Stx8	13.0528	1.78163	12.8295	2.11439	12.3402	1.92249	14.4216	1.99703	14.8322	2.11927	0	0	11.6349	2.08105	10.2282	1.66972	8.82063	1.75249	12.5695	2.08063	1.04334	0.0612146	0.873782	0.989188	up	no
23337	i	chr11	+	68446833	68447265	MSTRG.6020.1	1	433	MSTRG.6020	Pik3r5	0	0	10.1132	1.66672	0	0	0	0	0	0	0	0	2.78984	0.498997	0	0	0.69746	0.138572	3.13857	0.519526	0.942153	-0.0859662	0.841438	0.980747	down	no
23357	i	chr11	+	68769713	68770070	MSTRG.6047.1	1	358	MSTRG.6047	Myh10	0	0	0	0	0	0	0	0	0	0	0	0	0	0	12.6536	2.06566	0	0	0	0	0.833845	-0.262148	0.561088	0.920441	down	no
23359	x	chr11	-	68792764	68794252	MSTRG.6048.1	1	1489	MSTRG.6048	Myh10	0	0	0	0	10.6414	1.65783	0	0	0	0	0	0	0	0	6.69308	1.09262	0	0	0	0	0.877476	-0.188568	0.683058	0.934186	down	no
23381	u	chr11	-	68919271	68919679	MSTRG.6051.1	1	409	MSTRG.6051	.	0	0	3.32274	0.54761	0.369193	0.057517	1.84597	0.255621	0	0	1.10758	0.181081	1.84597	0.330174	0	0	9.59902	1.90714	0	0	0.664732	-0.589155	0.133932	0.687231	down	no
23580	i	chr11	-	69575140	69575573	MSTRG.6071.1	1	434	MSTRG.6071	Wrap53	0	0	13.3871	2.20628	8.01349	1.24843	9.97821	1.38174	13.8855	1.98401	0	0	11.135	1.99164	10.424	1.70168	0	0	0	0	1.22447	0.292162	0.650288	0.931786	up	no
23846	i	chr11	+	70034957	70035185	MSTRG.6120.1	1	229	MSTRG.6120	Dlg4	0	0	0	0	0	0	0	0	0	0	0	0	7.67686	1.3731	0	0	1.97817	0.393023	0	0	0.684004	-0.547923	0.109548	0.675128	down	no
23874	x	chr11	-	70209848	70214050	MSTRG.6122.1	1	4203	MSTRG.6122	Slc16a11	5.54889	0.75739	17.0466	2.8094	4.9912	0.777583	4.75874	0.65897	12.6433	1.80652	7.61242	1.24458	9.02284	1.61385	0	0	8.4768	1.68418	3.34951	0.554444	0.96298	-0.0544221	0.90554	0.994297	down	no
23888	x	chr11	-	70214958	70215429	MSTRG.6124.1	1	472	MSTRG.6124	Slc16a11	42.8665	5.85102	20.0869	3.31045	31.4343	4.89718	28.447	3.93922	27.2839	3.89841	12.4767	2.03985	17.178	3.07249	18.1949	2.97026	10.5572	2.09751	20.036	3.31656	1.49719	0.582258	0.0267297	0.579071	up	no
23935	u	chr11	-	70382395	70382610	MSTRG.6128.1	1	216	MSTRG.6128	.	4.33591	0.591826	0	0	0	0	0	0	0	0	0	0	0	0	0	0	11.1852	2.22228	0.699074	0.115718	0.67624	-0.564392	0.229895	0.744541	down	no
23955	u	chr11	-	70451249	70451502	MSTRG.6138.1	1	254	MSTRG.6138	.	0	0	0	0	0	0	0	0	0	0	0	0	2.37795	0.425326	11.8583	1.93582	2.97244	0.590567	0	0	0.618483	-0.693193	0.102737	0.663245	down	no
23959	x	chr11	-	70452967	70453231	MSTRG.6140.1	1	265	MSTRG.6140	Med11	0	0	0	0	0	0	0	0	1.70943	0.24425	9.11698	1.49056	2.27924	0.407671	0	0	7.40755	1.47174	9.5283	1.57722	0.556688	-0.84506	0.0607747	0.60017	down	no
23988	i	chr11	+	70547916	70548283	MSTRG.6145.1	1	368	MSTRG.6145	Pld2	0	0	0	0	0	0	0	0	16.3696	2.33894	0	0	0	0	0	0	0	0	2.25481	0.373238	1.12947	0.175644	0.723806	0.945656	up	no
24021	u	chr11	-	70626517	70626837	MSTRG.6147.1	1	321	MSTRG.6147	.	0	0	0	0	0	0	0	0	12.7009	1.81475	0	0	0.470405	0.084138	0	0	0	0	0	0	1.11934	0.162649	0.691638	0.934869	up	no
24089	i	chr11	+	70767939	70768667	MSTRG.6153.1	1	729	MSTRG.6153	Zfp3	0	0	12.631	2.08167	17.3951	2.70999	15.1125	2.09271	0	0	6.20988	1.01527	8.90672	1.59308	7.24554	1.18281	5.59259	1.11114	11.4746	1.89939	0.787398	-0.344834	0.565569	0.920441	down	no
24174	i	chr11	-	71201862	71202284	MSTRG.6165.1	1	423	MSTRG.6165	Nlrp1b	0	0	0	0	8.56738	1.33472	14.6359	2.02672	0	0	0	0	0	0	8.92435	1.45687	3.92671	0.780162	13.565	2.24541	0.893022	-0.163233	0.809645	0.972086	down	no
24178	u	chr11	-	71235254	71235556	MSTRG.6169.1	1	303	MSTRG.6169	.	0	0	0	0	0	0	0	0	0	0	0	0	0	0	11.462	1.87114	0	0	0	0	0.842759	-0.246808	0.561088	0.920441	down	no
24181	i	chr11	-	71257508	71257851	MSTRG.6170.3	1	344	MSTRG.6170	Nlrp1c-ps	0	0	1.77887	0.29317	0	0	0	0	0	0	0	0	3.51163	0.628098	7.02326	1.14652	0	0	1.06708	0.176634	0.794202	-0.332421	0.311287	0.816288	down	no
24215	i	chr11	-	72063613	72063868	MSTRG.6184.1	1	256	MSTRG.6184	Pitpnm3	0	0	16.5156	2.72189	0	0	0	0	0	0	0	0	0	0	0	0	0	0	0	0	1.22605	0.294021	0.577398	0.920441	up	no
24217	i	chr11	-	72084985	72085506	MSTRG.6185.1	1	522	MSTRG.6185	Pitpnm3	0	0	0	0	0	0	0	0	0	0	0	0	8.96743	1.60394	0	0	8.67816	1.72418	3.18199	0.526714	0.469101	-1.09203	0.0142233	0.544125	down	yes
24218	i	chr11	-	72089196	72089685	MSTRG.6186.1	1	490	MSTRG.6186	Pitpnm3	11.7102	1.59837	0	0	7.54898	1.17606	0	0	6.23889	0.891433	0	0	4.93061	0.881901	0	0	0	0	4.31429	0.714143	1.18315	0.242637	0.621702	0.927517	up	no
24219	i	chr11	-	72090332	72090779	MSTRG.6187.1	1	448	MSTRG.6187	Pitpnm3	0	0	7.49777	1.23568	0	0	7.75223	1.07349	0	0	2.02232	0.330635	6.06696	1.08515	3.03348	0.495206	0	0	0	0	1.16043	0.214665	0.635919	0.927517	up	no
24220	i	chr11	-	72112370	72112854	MSTRG.6188.1	1	485	MSTRG.6188	Pitpnm3	3.42762	0.467849	0	0	1.28921	0.200847	0	0	1.4117	0.201709	1.24536	0.203608	1.86804	0.334122	0	0	8.40619	1.67015	0.846362	0.140098	0.676654	-0.56351	0.0991581	0.657569	down	no
24228	i	chr11	-	72171553	72173661	MSTRG.6190.1	1	2109	MSTRG.6190	4933427D14Rik	11.7378	1.60214	0	0	0	0	0	0	0	0	0	0	0	0	4.14517	0.676686	0	0	5.44334	0.901034	1.18141	0.240504	0.584602	0.922769	up	no
24245	i	chr11	-	72246045	72246314	MSTRG.6196.1	1	270	MSTRG.6196	Slc13a5	0	0	2.23704	0.368679	0	0	0	0	1.11852	0.159818	0	0	0	0	0	0	0	0	0	0	1.07023	0.0979257	0.433904	0.879664	up	no
24257	i	chr11	+	72309541	72310405	MSTRG.6199.1	1	865	MSTRG.6199	Xaf1	0	0	11.4925	1.89404	0	0	0	0	0	0	0	0	0	0	6.62428	1.08139	0	0	0	0	1.04696	0.0662032	0.897744	0.994297	up	no
24264	u	chr11	-	72379282	72379790	MSTRG.6201.1	1	509	MSTRG.6201	.	10.4553	1.42708	0	0	0	0	0	0	0	0	2.9666	0.485018	0	0	0	0	0	0	8.60314	1.42408	1.2186	0.285228	0.507311	0.917107	up	no
24265	u	chr11	-	72383125	72383651	MSTRG.6202.1	1	527	MSTRG.6202	.	11.4554	1.56359	4.29981	0.708638	0	0	0	0	0	0	3.99431	0.65304	0	0	0	0	0	0	0	0	1.48356	0.569062	0.173484	0.719592	up	no
24315	u	chr11	-	72772303	72773750	MSTRG.6215.1	1	1448	MSTRG.6215	.	0	0	9.13363	1.50528	0	0	0	0	10.6126	1.51636	6.73895	1.10177	0	0	3.75414	0.612851	0	0	6.76796	1.1203	1.10184	0.139914	0.799452	0.968882	up	no
24321	i	chr11	-	72787743	72788930	MSTRG.6219.1	1	1188	MSTRG.6219	Cyb5d2	0	0	0	0	0	0	0	0	0	0	0	0	0	0	0	0	4.5223	0.898493	0	0	0.745931	-0.422886	0.0677788	0.60017	down	no
24538	i	chr11	-	74719699	74721143	MSTRG.6239.1	1	1445	MSTRG.6239	Pafah1b1	0	0	0	0	0	0	0	0	0	0	0	0	27.6138	4.93908	0	0	0	0	39.8746	6.60044	0.501176	-0.996612	0.304372	0.81141	down	no
24545	i	chr11	+	74778423	74779307	MSTRG.6241.1	1	885	MSTRG.6241	Mettl16	11.939	1.6296	0	0	0	0	0	0	6.41416	0.916477	0	0	7.56894	1.3538	6.5661	1.07189	0	0	0	0	1.06596	0.0921555	0.869667	0.988273	up	no
24546	i	chr11	+	74796389	74797611	MSTRG.6242.1	1	1223	MSTRG.6242	Mettl16	3.74628	0.511344	7.54631	1.24368	12.5675	1.95789	0	0	0	0	0	0	0	0	5.09474	0.831699	0	0	6.23506	1.03209	1.07931	0.110112	0.834675	0.979115	up	no
24547	i	chr11	+	74798745	74799991	MSTRG.6243.1	1	1247	MSTRG.6243	Mettl16	2.64234	0.360664	2.90618	0.478957	10.6151	1.65373	5.32799	0.737796	0	0	0	0	0	0	0	0	0	0	0	0	1.44677	0.53284	0.119509	0.687231	up	no
24550	i	chr11	+	74812136	74812747	MSTRG.6244.1	1	612	MSTRG.6244	Mettl16	0	0	7.15033	1.17842	0	0	0	0	6.89216	0.984774	0	0	0	0	0.978758	0.159779	1.97386	0.392167	0	0	1.03481	0.0493718	0.887816	0.993166	up	no
24616	u	chr11	-	75272310	75272925	MSTRG.6266.1	1	616	MSTRG.6266	.	14.7646	2.01528	4.6526	0.766779	4.9026	0.76378	11.0308	1.5275	3.18669	0.455325	0.980519	0.160308	0.73539	0.131534	0.980519	0.160066	0.24513	0.048703	0.49026	0.081153	2.17106	1.1184	0.000917939	0.321357	up	yes
24617	u	chr11	-	75274716	75275171	MSTRG.6267.1	1	456	MSTRG.6267	.	0	0	0	0	12.5833	1.96037	7.28509	1.00881	0	0	0.662281	0.108278	0	0	0.662281	0.108115	0	0	0	0	1.2758	0.351402	0.445258	0.885652	up	no
24618	u	chr11	-	75277529	75278086	MSTRG.6268.1	1	558	MSTRG.6268	.	13.2276	1.80549	18.4014	3.03268	7.30645	1.13828	0	0	10.8244	1.54662	0	0	0	0	2.43548	0.397585	2.43548	0.483884	0	0	1.55209	0.634209	0.178489	0.725662	up	no
24619	u	chr11	-	75281282	75281700	MSTRG.6269.1	1	419	MSTRG.6269	.	11.8926	1.62327	0	0	0	0	0	0	0	0	0	0	0	0	0	0	0	0	0	0	1.38129	0.466021	0.227111	0.742279	up	no
24621	u	chr11	-	75293894	75295749	MSTRG.6271.1	1	1856	MSTRG.6271	.	10.6724	1.45672	0	0	8.04849	1.25388	6.22375	0.861837	2.74354	0.392005	3.74246	0.611865	3.71875	0.665145	3.82382	0.624225	1.22037	0.242463	1.43211	0.237057	1.26969	0.344481	0.337273	0.828549	up	no
24632	i	chr11	+	75356241	75356850	MSTRG.6275.1	1	610	MSTRG.6275	Smyd4	0	0	0	0	0	0	0	0	13.8623	1.98069	0	0	0	0	9.15902	1.49518	0	0	4.70328	0.778533	0.932992	-0.100063	0.862672	0.98651	down	no
24633	i	chr11	+	75368916	75370048	MSTRG.6276.1	1	1133	MSTRG.6276	Smyd4	0	0	4.23477	0.697919	0	0	0	0	13.5914	1.94198	0	0	3.33186	0.595945	0	0	3.19859	0.635498	0	0	0.881177	-0.182497	0.67018	0.934186	down	no
24634	i	chr11	+	75377775	75378349	MSTRG.6277.1	1	575	MSTRG.6277	Smyd4	7.71445	1.05297	0	0	0	0	0	0	4.17391	0.596383	2.8887	0.472281	1.05044	0.187883	0	0	0	0	5.51478	0.91286	1.20029	0.26338	0.45802	0.892719	up	no
24661	i	chr11	+	75461881	75463677	MSTRG.6282.1	1	1797	MSTRG.6282	Tlcd2	0	0	0	0	0	0	0	0	0	0	0	0	30.0373	5.37254	20.6486	3.37081	0	0	53.6656	8.88325	0.376376	-1.40975	0.164393	0.71136	down	no
24679	i	chr11	+	75515929	75516184	MSTRG.6315.1	1	256	MSTRG.6315	Scarf1	10.6172	1.44918	11.5938	1.91073	9.4375	1.47028	0	0	6.48828	0.927067	0	0	7.66797	1.37151	4.12891	0.67403	0	0	0	0	1.25729	0.330312	0.499199	0.912703	up	no
24692	x	chr11	+	75532953	75534887	MSTRG.6319.1	1	1935	MSTRG.6319	Gm45606	0	0	23.6563	3.89872	30.1985	4.70464	27.7659	3.8449	33.707	4.81617	23.9323	3.91276	24.5354	4.38846	28.4434	4.64329	1.58796	0.315497	22.5855	3.73858	1.04148	0.0586392	0.94583	0.994297	up	no
24701	u	chr11	+	75584778	75585471	MSTRG.6321.1	1	694	MSTRG.6321	.	0	0	4.10519	0.676562	7.39769	1.15249	0	0	0	0	6.09222	0.996034	0.652738	0.11675	0	0	0	0	0	0	1.03767	0.0533459	0.89812	0.994297	up	no
24740	i	chr11	+	75684163	75686888	MSTRG.6285.1	1	2726	MSTRG.6285	Crk	0	0	0	0	24.6346	3.83785	0	0	0	0	14.9912	2.45095	10.8933	1.94839	0	0	0	0	0	0	0.731327	-0.451412	0.592399	0.925514	down	no
24742	i	chr11	+	75688724	75691754	MSTRG.6287.1	1	3031	MSTRG.6287	Crk	18.021	2.45976	0	0	31.2349	4.86611	0	0	14.8202	2.11756	16.3504	2.67317	11.6226	2.07884	15.6387	2.55297	0	0	17.1623	2.84088	0.890701	-0.166986	0.848011	0.982371	down	no
24744	u	chr11	+	75709443	75711791	MSTRG.6288.1	1	2349	MSTRG.6288	.	0	0	0	0	0	0	12.7739	1.76888	0	0	0	0	0	0	0	0	0	0	0	0	1.4901	0.575408	0.143807	0.687231	up	no
24745	u	chr11	+	75712249	75712717	MSTRG.6289.1	1	469	MSTRG.6289	.	0	0	0	0	0	0	0	0	0	0	0	0	0	0	0	0	10.3028	2.04696	0	0	0.600833	-0.734965	0.0677788	0.60017	down	no
24760	i	chr11	-	75849381	75850607	MSTRG.6299.1	1	1227	MSTRG.6299	Rph3al	0	0	0	0	0	0	0	0	11.8142	1.68805	0	0	0	0	0	0	0	0	4.67645	0.774091	1.06805	0.0949794	0.835212	0.979297	up	no
24763	i	chr11	-	75863340	75863717	MSTRG.6302.1	1	378	MSTRG.6302	Rph3al	2.38889	0.326069	0	0	0	0	2.39683	0.331902	12.7672	1.82422	0	0	0	0	0	0	0	0	3.19577	0.528995	1.34333	0.425817	0.31953	0.822043	up	no
24765	i	chr11	-	75875325	75875649	MSTRG.6304.1	1	325	MSTRG.6304	Rph3al	0	0	0	0	0	0	0	0	0	0	0	0	0	0	0	0	9.75692	1.93851	0	0	0.610872	-0.711057	0.0677788	0.60017	down	no
24771	i	chr11	-	75922993	75923588	MSTRG.6307.1	1	596	MSTRG.6307	Rph3al	0	0	3.29362	0.542811	13.005	2.02607	13.6812	1.89451	0	0	0	0	2.78691	0.498474	5.06711	0.827189	0	0	2.78691	0.461317	1.25269	0.325024	0.553619	0.920441	up	no
24772	i	chr11	-	75924062	75924656	MSTRG.6308.1	1	595	MSTRG.6308	Rph3al	3.67876	0.502129	0	0	9.10252	1.41809	0	0	7.85378	1.12217	0	0	0	0	0	0	11.1664	2.21855	0	0	0.733006	-0.448103	0.258633	0.773351	down	no
24773	i	chr11	-	75930192	75930676	MSTRG.6309.1	1	485	MSTRG.6309	Rph3al	0	0	9.96289	1.64195	11.1959	1.74422	0	0	0	0	0	0	0	0	0	0	0	0	0	0	1.14954	0.201059	0.634437	0.927517	up	no
24775	u	chr11	-	75948216	75948810	MSTRG.6311.1	1	595	MSTRG.6311	.	0	0	4.31429	0.711023	0	0	0	0	5.32941	0.761484	3.80672	0.622372	0	0	0	0	0	0	0	0	1.16514	0.220505	0.511766	0.919313	up	no
24820	i	chr11	-	76336044	76336524	MSTRG.6334.1	1	481	MSTRG.6334	Nxn	0	0	0	0	13.8441	2.15678	11.3015	1.56498	13.052	1.86491	6.58628	1.07681	7.22037	1.29145	2.5052	0.408965	5.96466	1.18506	10.5738	1.75028	0.774739	-0.368217	0.505763	0.916258	down	no
24844	i	chr11	+	76494815	76496148	MSTRG.6344.1	2	939	MSTRG.6344	Abr	11.2524	1.53588	5.45261	0.898627	12.7007	1.97866	13.1544	1.82157	13.3238	1.90374	1.7689	0.289203	4.34185	0.776595	9.16613	1.49634	2.09052	0.415346	7.68903	1.27276	1.4815	0.567057	0.094788	0.651342	up	no
24846	i	chr11	-	76531281	76532417	MSTRG.6346.1	1	1137	MSTRG.6346	Abr	0	0	0	0	7.0387	1.09657	8.07993	1.11887	0	0	7.30431	1.1942	5.04837	0.902964	0	0	0	0	5.04661	0.835365	1.04471	0.0631039	0.894385	0.994297	up	no
24847	i	chr11	-	76537433	76544565	MSTRG.6347.1	1	7133	MSTRG.6347	Abr	0	0	0	0	11.4817	1.78874	9.80971	1.35841	7.27729	1.0398	0	0	7.05989	1.26275	4.46054	0.728168	0	0	8.19448	1.35643	1.01959	0.0279849	0.961039	0.994297	up	no
24848	i	chr11	-	76545883	76548939	MSTRG.6348.1	1	3057	MSTRG.6348	Abr	7.22288	0.985879	0	0	0	0	13.5391	1.87483	7.7527	1.10773	7.88812	1.28965	0	0	11	1.79571	8.09421	1.60816	0	0	1.13695	0.185164	0.758763	0.956209	up	no
24849	i	chr11	-	76557699	76561516	MSTRG.6349.1	1	3818	MSTRG.6349	Abr	11.7914	1.60945	0	0	0	0	0	0	9.99817	1.42857	7.51337	1.22838	0	0	10.747	1.75441	0	0	10.0073	1.65651	1.17287	0.230047	0.6804	0.934186	up	no
24872	u	chr11	-	76923750	76924111	MSTRG.6339.1	1	362	MSTRG.6339	.	8.73481	1.19225	0	0	0	0	5.42265	0.750905	0	0	9.59392	1.56854	0.417127	0.074608	0	0	0	0	0	0	1.57753	0.657669	0.0841927	0.630549	up	no
24893	i	chr11	-	77051452	77052020	MSTRG.6358.1	1	569	MSTRG.6358	Nsrp1	15.167	2.0702	9.53251	1.57102	12.0967	1.88455	10.8752	1.50595	17.3269	2.47572	10.0844	1.64872	5.23374	0.93612	8.22671	1.34298	7.96134	1.58176	9.02285	1.49355	1.1952	0.257253	0.14703	0.691146	up	no
24894	x	chr11	-	77052414	77053322	MSTRG.6359.1	1	909	MSTRG.6359	Gm22772	0	0	0	0	0	0	0	0	7.46557	1.06671	0	0	8.9637	1.60327	0	0	0	0	0	0	0.85332	-0.228841	0.62749	0.927517	down	no
24896	i	chr11	-	77054031	77054484	MSTRG.6361.1	1	454	MSTRG.6361	Nsrp1	9.57273	1.30662	0	0	0	0	0	0	2.50791	0.358338	0.354495	0.057957	7.1081	1.27137	12.2863	2.0057	0	0	7.60155	1.25828	0.848342	-0.237282	0.655645	0.933487	down	no
24898	i	chr11	-	77057520	77057902	MSTRG.6362.1	1	383	MSTRG.6362	Nsrp1	0	0	0	0	0	0	14.9817	2.0746	0	0	0	0	0	0	0	0	0	0	0	0	1.55249	0.634581	0.143807	0.687231	up	no
24899	i	chr11	-	77065705	77073126	MSTRG.6363.1	1	7422	MSTRG.6363	Nsrp1	7.24374	0.988726	0	0	0	0	12.0729	1.6718	10.5613	1.50903	5.77509	0.944185	2.19064	0.391824	0	0	3.3137	0.658369	0	0	1.50756	0.59222	0.237333	0.751287	up	no
24940	x	chr11	+	77508860	77509188	MSTRG.6379.1	1	329	MSTRG.6379	Trp53i13	12.8511	1.75409	6.8845	1.13461	3.21277	0.50052	0	0	0	0	0	0	0	0	5.5076	0.899097	0	0	0	0	1.41671	0.502547	0.310414	0.815612	up	no
24943	i	chr11	-	77510632	77511778	MSTRG.6380.1	1	1147	MSTRG.6380	Trp53i13	3.81517	0.520747	6.27899	1.03482	7.63557	1.18955	15.0096	2.07846	0	0	0	0	3.28422	0.587424	0	0	0	0	5.65039	0.935308	1.6297	0.704605	0.156195	0.702146	up	no
24969	x	chr11	+	77723670	77724148	MSTRG.6376.1	1	479	MSTRG.6376	Cryba1	0	0	0	0	0	0	0	0	3.65871	0.522768	0	0	1.46734	0.262453	1.5762	0.257309	0	0	11.6639	1.93072	0.851291	-0.232276	0.590249	0.92466	down	no
25060	i	chr11	-	78078976	78079472	MSTRG.6389.1	1	497	MSTRG.6389	Eral1	0	0	4.54527	0.749091	11.8129	1.84034	0	0	0	0	0	0	0	0	0	0	0	0	0	0	1.07791	0.108236	0.758585	0.956159	up	no
25096	u	chr11	-	78185968	78187730	MSTRG.6412.1	1	1763	MSTRG.6412	.	7.95576	1.08591	5.11061	0.842263	7.7595	1.20886	0	0	0	0	2.14124	0.350077	0	0	0	0	0	0	3.92456	0.649631	1.31707	0.397329	0.347322	0.828549	up	no
25112	i	chr11	-	78238123	78239200	MSTRG.6416.1	1	1078	MSTRG.6416	Supt6	32.5028	4.43643	25.1391	4.1431	39.6905	6.18341	37.9954	5.26143	48.9833	6.9989	21.1456	3.45716	10.7857	1.92916	34.8534	5.68971	21.5186	4.27532	34.6039	5.72797	1.24045	0.310858	0.386116	0.851147	up	no
25201	i	chr11	-	78531950	78536042	MSTRG.6424.1	1	4093	MSTRG.6424	Tnfaip1	0	0	12.7224	2.09674	0	0	0	0	0.050965	0.007282	0	0	0	0	0	0	18.2218	3.62033	0	0	0.592399	-0.755359	0.255477	0.770453	down	no
25226	i	chr11	+	78829124	78829511	MSTRG.6436.1	1	388	MSTRG.6436	Lyrm9	0	0	0	0	0	0	12.4304	1.72131	0	0	3.50258	0.572646	0	0	1.16753	0.190595	2.72423	0.541251	2.17783	0.360496	1.13765	0.186061	0.635722	0.927517	up	no
25242	i	chr11	-	79100139	79100597	MSTRG.6439.1	1	459	MSTRG.6439	Ksr1	0	0	0	0	0	0	0	0	0	0	0	0	14.4749	2.58902	0	0	0	0	0	0	0.71357	-0.486873	0.350216	0.828549	down	no
25243	i	chr11	-	79102539	79103256	MSTRG.6440.1	1	718	MSTRG.6440	Ksr1	0	0	0	0	0	0	3.78552	0.524201	0	0	0	0	0	0	0	0	0	0	0	0	1.17946	0.238126	0.143807	0.687231	up	no
25244	i	chr11	-	79104984	79107032	MSTRG.6441.1	1	2049	MSTRG.6441	Ksr1	6.55081	0.894145	0	0	7.73346	1.2048	5.74231	0.79517	0	0	0	0	0	0	0	0	0	0	0	0	1.54379	0.626477	0.0928059	0.647356	up	no
25245	i	chr11	-	79117523	79119023	MSTRG.6442.1	1	1501	MSTRG.6442	Ksr1	10.8608	1.48243	0	0	0	0	0	0	8.14312	1.16352	0	0	0	0	0	0	0	0	0	0	1.49858	0.5836	0.18185	0.72909	up	no
25247	i	chr11	-	79132208	79134033	MSTRG.6444.1	1	1826	MSTRG.6444	Ksr1	8.76397	1.19623	6.78149	1.11763	0	0	7.08762	0.981462	0	0	0	0	6.86364	1.22765	0	0	5.62322	1.11722	3.1391	0.519615	1.04886	0.0688232	0.891057	0.993893	up	no
25249	i	chr11	-	79135530	79135818	MSTRG.6446.1	1	289	MSTRG.6446	Ksr1	3.13495	0.427901	8.35986	1.37776	0	0	2.08996	0.289409	2.08996	0.298621	0	0	5.7474	1.02799	0	0	0.522491	0.103809	9.87197	1.6341	1.0512	0.0720337	0.883378	0.991665	up	no
25251	i	chr11	-	79141645	79143071	MSTRG.6448.1	1	1427	MSTRG.6448	Ksr1	0	0	9.96987	1.6431	0	0	0	0	0	0	0	0	0	0	0	0	0	0	0	0	1.16267	0.217446	0.577398	0.920441	up	no
25252	i	chr11	-	79143338	79144347	MSTRG.6449.1	1	1010	MSTRG.6449	Ksr1	11.3624	1.55089	0	0	0	0	6.1297	0.848814	8.64158	1.23474	3.73762	0.611074	0	0	0	0	1.49505	0.297037	0	0	1.70888	0.773048	0.0810677	0.623885	up	no
25266	u	chr11	-	79337018	79339504	MSTRG.6468.1	1	2487	MSTRG.6468	.	0	0	0	0	12.8026	1.99452	11.1649	1.54606	11.9598	1.70886	4.43104	0.724443	0	0	5.27503	0.861131	4.49296	0.892665	0	0	1.08989	0.124186	0.824089	0.976037	up	no
25304	u	chr11	-	79700837	79704484	MSTRG.6457.1	1	3648	MSTRG.6457	.	12.2072	1.66621	5.00548	0.824937	0	0	15.1302	2.09516	0	0	0	0	0	0	0	0	7.29961	1.45029	10.6584	1.76429	1.41055	0.496255	0.450713	0.888709	up	no
25310	u	chr11	+	79742052	79742356	MSTRG.6458.1	1	305	MSTRG.6458	.	43.3963	5.92333	12.1001	1.99418	39.9366	6.22176	31.3502	4.34123	19.2693	2.75326	14.3574	2.34733	7.59126	1.35779	10.3967	1.69723	12.8721	2.55744	17.6579	2.92291	1.64518	0.718247	0.0970785	0.654568	up	no
25311	u	chr11	+	79744952	79747163	MSTRG.6463.1	1	2212	MSTRG.6463	.	13.4033	1.82946	0	0	0	0	0	0	0	0	3.82279	0.624998	0	0	0	0	7.37251	1.46478	4.8637	0.805087	0.876272	-0.190549	0.725639	0.946252	down	no
25313	u	chr11	+	79749215	79750494	MSTRG.6465.1	1	1280	MSTRG.6465	.	12.3867	1.69071	4.58594	0.755793	4.31406	0.672091	0	0	0	0	0	0	2.24141	0.400903	1.8875	0.308128	4.12891	0.820334	2.59297	0.429213	0.968293	-0.0464849	0.907967	0.994297	down	no
25314	u	chr11	+	79753758	79754241	MSTRG.6466.1	1	484	MSTRG.6466	.	7.79959	1.0646	2.15909	0.355833	0	0	0	0	12.4793	1.78309	0	0	0	0	0	0	7.47107	1.48436	0	0	1.00654	0.00940908	0.98504	0.996381	up	no
25315	u	chr11	+	79765582	79765960	MSTRG.6467.1	1	379	MSTRG.6467	.	0	0	0	0	13.9446	2.17244	7.96834	1.10342	0	0	0	0	0	0	0	0	0	0	2.83796	0.469767	1.26674	0.341126	0.503815	0.91547	up	no
25348	i	chr11	-	80079440	80080258	MSTRG.6481.1	1	819	MSTRG.6481	Crlf3	8.47619	1.15695	5.64347	0.930081	11.7009	1.82289	0	0	0	0	6.44933	1.05442	0	0	2.21245	0.361176	1.91386	0.380247	0	0	1.15582	0.208921	0.672601	0.934186	up	no
25353	i	chr11	+	80104135	80104725	MSTRG.6484.1	1	591	MSTRG.6484	Atad5	0	0	0	0	0	0	4.85448	0.672227	0	0	0	0	0	0	5.36548	0.875897	0	0	0	0	1.10442	0.143282	0.639094	0.927939	up	no
25409	u	chr11	+	80412580	80416879	MSTRG.6491.1	1	4300	MSTRG.6491	.	4.68326	0.639236	7.99279	1.31727	0.730692	0.113835	19.0802	2.64215	12.3756	1.76826	0	0	5.70535	1.02047	7.2614	1.1854	0	0	6.80861	1.12703	1.71298	0.776508	0.15442	0.700418	up	no
25439	i	chr11	-	80950926	80951181	MSTRG.6499.1	1	256	MSTRG.6499	Asic2	0	0	10.6172	1.74978	0	0	0	0	0	0	0	0	0	0	0	0	0	0	0	0	1.16983	0.226299	0.577398	0.920441	up	no
25473	i	chr11	-	82751752	82752306	MSTRG.6512.1	1	555	MSTRG.6512	Cct6b	0	0	0	0	11.9712	1.865	0	0	0	0	0	0	0	0	0	0	0	0	0	0	0.988296	-0.0169852	0.962775	0.994297	down	no
25564	i	chr11	+	83195377	83196086	MSTRG.6527.1	1	710	MSTRG.6527	Slfn3	0	0	9.72958	1.6035	0	0	0	0	16.0239	2.28955	2.12676	0.34771	1.70141	0.304318	5.04789	0.824051	0	0	5.98732	0.99108	1.05955	0.0834582	0.886634	0.992746	up	no
25633	u	chr11	+	83509408	83509670	MSTRG.6541.1	1	263	MSTRG.6541	.	0	0	0	0	0	0	10.3346	1.43109	0	0	0	0	0	0	0	0	0	0	0	0	1.41608	0.501901	0.143807	0.687231	up	no
25645	i	chr11	+	83602558	83603353	MSTRG.6546.1	1	796	MSTRG.6546	E230016K23Rik	12.3304	1.68302	0	0	0	0	0	0	0	0	1.32789	0.2171	1.13819	0.20358	4.55276	0.743223	0.758794	0.150758	0	0	1.13399	0.181406	0.662562	0.934186	up	no
25647	i	chr11	+	83617790	83618249	MSTRG.6548.1	1	460	MSTRG.6548	E230016K23Rik	10.236	1.39715	0	0	8.83141	1.37585	0	0	9.1913	1.31328	0	0	0	0	2.95435	0.482287	0	0	4.59565	0.760717	1.30541	0.384498	0.435002	0.880003	up	no
25676	o	chr11	-	83849063	83851140	MSTRG.6554.3	2	1292	MSTRG.6554	Gm12576	0	0	0	0	0	0	0	0	0	0	0	0	0	0	0	0	6.06766	1.20553	0	0	0.696515	-0.521774	0.0677788	0.60017	down	no
25681	o	chr11	-	83849120	83850925	MSTRG.6554.5	2	1456	MSTRG.6554	Gm12576	22.8829	3.12338	0.2806	0.046245	11.2893	1.75877	13.4278	1.85942	8.96664	1.28118	2.77826	0.454226	0.127904	0.022877	4.64896	0.758927	0	0	8.51198	1.40899	2.20877	1.14325	0.0466908	0.60017	up	yes
25685	x	chr11	-	83849550	83850929	MSTRG.6554.6	2	1045	MSTRG.6554	Hnf1b	17.5264	2.39224	6.98481	1.15114	0	0	3.49491	0.483959	7.65433	1.09368	0.262897	0.042982	3.39199	0.6067	21.0813	3.44145	0	0	0	0	1.50806	0.592694	0.395967	0.857819	up	no
25692	u	chr11	-	83922362	83922953	MSTRG.6552.1	1	592	MSTRG.6552	.	0	0	0	0	0	0	0	0	3.3748	0.482202	7.39189	1.20852	1.53041	0.273732	0	0	0.255068	0.050677	0	0	0.959129	-0.0602028	0.853997	0.984027	down	no
25693	u	chr11	-	83926232	83926544	MSTRG.6553.1	1	313	MSTRG.6553	.	0	0	5.30671	0.874581	0	0	13.4984	1.8692	0	0	0	0	0	0	0	0	0.482428	0.095849	0	0	1.59739	0.67572	0.131634	0.687231	up	no
25713	i	chr11	-	84063175	84063582	MSTRG.6561.1	1	408	MSTRG.6561	Dusp14	0	0	0	0	2.96078	0.461263	3.33088	0.461246	0	0	3.33088	0.544575	2.96078	0.529573	4.81128	0.785425	8.86029	1.76037	0	0	0.588816	-0.764111	0.0467119	0.60017	down	no
25719	i	chr11	-	84087589	84090440	MSTRG.6573.1	1	2852	MSTRG.6573	Tada2a	11.1872	1.52699	12.1388	2.00056	15.4173	2.40187	10.5827	1.46545	15.4853	2.21259	6.85905	1.1214	13.6981	2.45008	10.2311	1.67019	8.89481	1.76723	8.20617	1.35837	0.923979	-0.114067	0.387197	0.851929	down	no
25735	j	chr11	-	84422823	84437549	MSTRG.6562.1	2	2013	MSTRG.6562	Aatf	15.0614	2.05579	11.6529	1.92048	13.7481	2.14183	13.9801	1.9359	14.7159	2.10265	9.87624	1.61469	12.3057	2.20103	5.93057	0.968146	10.4905	2.08427	8.25999	1.36727	1.06479	0.0905623	0.575799	0.920441	up	no
25742	i	chr11	-	84478238	84478586	MSTRG.6565.1	1	349	MSTRG.6565	Aatf	9.0745	1.23861	11.2493	1.85396	10.384	1.61773	0	0	0	0	12.1146	1.98065	11.9828	2.14327	5.19198	0.847573	2.14613	0.426395	4.32665	0.716189	0.810688	-0.302782	0.593009	0.925855	down	no
25743	i	chr11	-	84479135	84479570	MSTRG.6566.1	1	436	MSTRG.6566	Aatf	4.15596	0.567264	4.15596	0.684931	0	0	20.7729	2.87654	2.35108	0.33593	0	0	0	0	0	0	0	0	9.00459	1.49053	2.01462	1.01051	0.061406	0.60017	up	no
25744	i	chr11	-	84493092	84493874	MSTRG.6567.1	1	783	MSTRG.6567	Aatf	0	0	6.36398	1.04883	11.7637	1.83268	0	0	0	0	0	0	5.15428	0.921908	0	0	6.93487	1.37782	0	0	0.625619	-0.676643	0.0617347	0.60017	down	no
25745	i	chr11	-	84501322	84501666	MSTRG.6568.1	1	345	MSTRG.6568	Aatf	0	0	10.4696	1.72545	0	0	0	0	0	0	0	0	0	0	0	0	0	0	0	0	1.16822	0.224311	0.577398	0.920441	up	no
25750	i	chr11	-	84523170	84523998	MSTRG.6570.1	1	829	MSTRG.6570	Lhx1	15.3004	2.08841	0	0	3.06099	0.476874	0	0	0	0	0	0	0	0	0	0	0	0	0	0	1.45257	0.538605	0.238232	0.752342	up	no
25751	j	chr11	+	84525436	84528858	MSTRG.6571.1	2	2723	MSTRG.6571	Lhx1os	20.3183	2.77332	17.0745	2.814	22.1221	3.44642	19.417	2.68877	22.0836	3.15538	12.7896	2.091	20.004	3.57796	17.2904	2.8226	13.1419	2.61104	18.8352	3.11778	0.963166	-0.0541441	0.677801	0.934186	down	no
25785	u	chr11	+	84870929	84871768	MSTRG.6583.1	1	840	MSTRG.6583	.	8.26548	1.12819	0	0	10.9083	1.69942	10.9155	1.51153	12.6452	1.80679	4.09881	0.670126	0	0	0	0	0	0	6.22143	1.02983	1.92569	0.945378	0.072766	0.607621	up	no
25808	i	chr11	-	84914769	84915081	MSTRG.6587.1	1	313	MSTRG.6587	Znhit3	0	0	0	0	0	0	0	0	0	0	0	0	10.131	1.81205	5.069	0.827498	0	0	0	0	0.690152	-0.535015	0.228849	0.743548	down	no
25842	i	chr11	-	85222125	85223073	MSTRG.6590.1	1	949	MSTRG.6590	Appbp2	0	0	0	0	0	0	21.673	3.00118	0	0	16.5501	2.70581	15.4131	2.75682	14.1992	2.31797	14.4563	2.87218	18.6196	3.0821	0.456964	-1.12985	0.0522432	0.60017	down	no
25844	i	chr11	-	85232405	85234658	MSTRG.6592.1	1	2254	MSTRG.6592	Appbp2	0	0	0	0	0	0	25.6766	3.55558	0	0	18.6882	3.05539	13.3685	2.39112	0	0	0	0	0	0	1.2974	0.375621	0.62304	0.927517	up	no
25847	u	chr11	+	85240677	85240971	MSTRG.6594.1	1	295	MSTRG.6594	.	0	0	0	0	0	0	0	0	0	0	0	0	0	0	10.9356	1.7852	1.02373	0.203395	0	0	0.778176	-0.361832	0.376067	0.845482	down	no
25873	i	chr11	+	85723360	85734672	MSTRG.6604.1	2	11063	MSTRG.6604	Bcas3	19.3386	2.6396	18.3144	3.01834	17.3035	2.69572	17.3434	2.40164	18.5472	2.65008	10.7727	1.76126	11.5674	2.06898	17.2132	2.81	13.3075	2.64394	14.5106	2.40194	1.03628	0.0514205	0.645962	0.930362	up	no
25884	i	chr11	-	85830336	85831553	MSTRG.6609.1	1	1218	MSTRG.6609	2610027K06Rik	9.66995	1.31989	9.4064	1.55024	11.1585	1.73839	5.45484	0.755362	10.1658	1.45253	3.34729	0.547258	9.04762	1.61828	6.31773	1.03135	3.71921	0.738936	5.95074	0.985024	1.05372	0.0754892	0.706661	0.93975	up	no
25910	i	chr11	-	86262027	86262497	MSTRG.6616.1	1	471	MSTRG.6616	Brip1os	0	0	7.22999	1.19155	4.59873	0.716439	0	0	14.1062	2.01553	0	0	0	0	0	0	0	0	6.67844	1.10548	1.19453	0.256445	0.61436	0.927517	up	no
25920	u	chr11	-	86357725	86358320	MSTRG.6619.1	1	596	MSTRG.6619	.	23.1779	3.16364	32.8658	5.4165	23.7601	3.7016	22.7617	3.15194	23.505	3.35848	20.0151	3.27232	22.2097	3.97249	22.4295	3.66155	8.36074	1.66112	18.8708	3.12368	1.23473	0.304197	0.275127	0.78708	up	no
25927	x	chr11	-	86494857	86495964	MSTRG.6626.1	1	1108	MSTRG.6626	Rnft1	0	0	0	0	14.3863	2.24125	5.58755	0.773738	11.8114	1.68765	2.86191	0.467902	2.1778	0.389526	4.45217	0.726801	0	0	4.08845	0.67676	1.11041	0.151099	0.771053	0.96029	up	no
25936	i	chr11	-	86522343	86522914	MSTRG.6628.1	1	572	MSTRG.6628	Rps6kb1	35.9021	4.90042	0	0	0	0	0	0	0	0	0	0	0	0	20.7885	3.39365	11.6154	2.30775	0	0	0.824853	-0.277791	0.774862	0.961633	down	no
25942	i	chr11	+	86549497	86549938	MSTRG.6630.1	1	442	MSTRG.6630	Tubd1	0.827856	0.112997	3.41629	0.563028	9.22398	1.43701	1.35973	0.188289	1.96962	0.281425	3.41629	0.558539	0.937246	0.167638	9.19683	1.50135	0.699015	0.138881	0	0	0.943892	-0.0833061	0.843399	0.981242	down	no
25986	i	chr11	+	87113140	87114426	MSTRG.6637.1	1	1287	MSTRG.6637	Ska2	0	0	0	0	17.3574	2.70413	0	0	0	0	5.86558	0.95898	2.91375	0.521161	0	0	0	0	0	0	0.877483	-0.188557	0.741327	0.950983	down	no
25988	i	chr11	+	87118630	87118851	MSTRG.6638.1	1	222	MSTRG.6638	Ska2	2.72072	0.371362	0	0	13.4414	2.09405	0	0	1.36036	0.194373	0	0	0	0	0	0	3.4009	0.675693	0	0	0.887018	-0.172964	0.611885	0.927517	down	no
26057	i	chr11	+	87665661	87668815	MSTRG.6660.1	1	3155	MSTRG.6660	Rnf43	0	0	0	0	0	0	0	0	0	0	0	0	0	0	4.71385	0.76952	0	0	0	0	0.911586	-0.133549	0.561088	0.920441	down	no
26058	i	chr11	+	87673753	87674799	MSTRG.6661.1	1	1047	MSTRG.6661	Rnf43	11.7603	1.6052	2.45376	0.404397	0	0	7.77364	1.07646	5.25024	0.750172	0	0	3.46132	0.6191	2.98651	0.487538	4.83566	0.960752	0.929274	0.153822	1.24227	0.312976	0.449195	0.887863	up	no
26059	i	chr11	+	87680626	87681716	MSTRG.6662.1	1	1091	MSTRG.6662	Rnf43	0	0	9.27956	1.52933	6.14482	0.957307	0	0	0	0	3.87534	0.633591	0	0	0	0	8.85793	1.7599	0	0	0.717735	-0.478476	0.318117	0.821224	down	no
26060	i	chr11	+	87685694	87686880	MSTRG.6663.1	1	1187	MSTRG.6663	Rnf43	0	0	5.97641	0.984953	0	0	7.12131	0.986128	0	0	0	0	0	0	0	0	0	0	0	0	1.45505	0.54107	0.124674	0.687231	up	no
26145	i	chr11	+	88105376	88110537	MSTRG.6681.1	1	5162	MSTRG.6681	Cuedc1	11.7629	1.60556	10.3272	1.70199	11.1064	1.73027	10.9897	1.52181	10.2646	1.46664	6.13599	1.00319	7.37214	1.3186	6.32991	1.03334	6.37466	1.26652	5.94092	0.983398	1.1638	0.218848	0.00483358	0.444067	up	no
26147	i	chr11	+	88123391	88124411	MSTRG.6683.1	1	1021	MSTRG.6683	Cuedc1	0	0	0	0	9.12635	1.4218	0	0	7.77571	1.11102	0	0	3.89226	0.69618	4.43389	0.723817	4.57884	0.909728	0	0	0.646115	-0.630137	0.0595905	0.60017	down	no
26163	u	chr11	-	88315391	88315886	MSTRG.6674.1	1	496	MSTRG.6674	.	0	0	4.87097	0.802768	3.95766	0.616567	0	0	0	0	9.14113	1.49451	0	0	0	0	0	0	0	0	1.08204	0.113753	0.799963	0.96907	up	no
26164	u	chr11	-	88321262	88322015	MSTRG.6675.1	1	754	MSTRG.6675	.	0	0	4.94032	0.814198	7.00928	1.09198	0	0	0	0	11.0146	1.80081	2.79974	0.500767	0	0	0	0	0	0	0.969303	-0.0449808	0.93104	0.994297	down	no
26166	u	chr11	-	88332772	88333154	MSTRG.6677.1	1	383	MSTRG.6677	.	0	0	0	0	0	0	0	0	0	0	0	0	0	0	1.57702	0.257444	0	0	0	0	0.963525	-0.0536063	0.561088	0.920441	down	no
26220	u	chr11	+	89023917	89024219	MSTRG.6700.1	1	303	MSTRG.6700	.	3.48845	0.476152	0	0	4.48515	0.698745	11.9604	1.65622	1.9934	0.284824	0	0	2.49175	0.44568	10.4554	1.70682	0	0	2.9703	0.491673	1.26778	0.342301	0.468686	0.898468	up	no
26224	i	chr11	-	89046946	89047824	MSTRG.6702.1	1	879	MSTRG.6702	Dgke	17.0068	2.32133	0	0	0	0	0	0	0	0	0	0	0	0	4.63823	0.757175	0	0	0	0	1.36426	0.448121	0.384076	0.850127	up	no
26225	i	chr11	-	89051288	89052252	MSTRG.6703.1	1	965	MSTRG.6703	Dgke	7.68701	1.04923	0	0	5.83978	0.909784	2.77472	0.384231	1.952	0.278908	0	0	0.992664	0.17755	8.76269	1.43048	0	0	8.75734	1.4496	1.11376	0.155444	0.746835	0.952661	up	no
26285	x	chr11	+	90640818	90643614	MSTRG.6713.1	1	2797	MSTRG.6713	Tom1l1	7.8316	1.06897	0	0	0	0	0	0	11.4837	1.64083	7.38434	1.20729	7.10583	1.27097	8.79871	1.43636	9.02276	1.79265	0	0	0.626557	-0.674483	0.242346	0.756644	down	no
26291	x	chr11	+	90646167	90649485	MSTRG.6715.1	1	3319	MSTRG.6715	Tom1l1	16.1281	2.20138	0	0	16.5047	2.57128	23.4486	3.24706	9.81139	1.40188	7.88701	1.28947	10.7954	1.9309	0	0	9.64236	1.91575	10.7014	1.7714	1.17925	0.237865	0.716955	0.943189	up	no
26333	i	chr11	+	93891955	93903296	MSTRG.6719.1	1	11342	MSTRG.6719	Mbtd1	21.3012	2.90749	16.1379	2.65963	22.3353	3.47964	21.3389	2.95492	24.8748	3.5542	0	0	13.5172	2.41772	15.3052	2.49853	0	0	12.4233	2.05642	2.06829	1.04844	0.109615	0.67517	up	no
26344	x	chr11	+	93951487	93952008	MSTRG.6721.1	1	522	MSTRG.6721	Nme2	0	0	0	0	0	0	0	0	11.4866	1.64124	0	0	0.578544	0.10348	0	0	1.15709	0.229891	0	0	1.00522	0.0075171	0.984106	0.996131	up	no
26348	u	chr11	-	93992781	93993272	MSTRG.6723.1	1	492	MSTRG.6723	.	1.22764	0.167566	4.80439	0.791795	0	0	0	0	0	0	0	0	0	0	0	0	0	0	0	0	1.15296	0.205338	0.376453	0.845712	up	no
26369	x	chr11	-	94133013	94135159	MSTRG.6728.1	1	2147	MSTRG.6728	B230206L02Rik	0	0	6.57221	1.08315	0	0	7.13335	0.987795	0	0	0	0	0	0	0	0	0	0	0	0	1.46647	0.552346	0.131134	0.687231	up	no
26373	i	chr11	-	94136929	94137947	MSTRG.6730.1	1	1019	MSTRG.6730	B230206L02Rik	8.74289	1.19335	15.0854	2.48617	0	0	0	0	6.52012	0.931616	5.92738	0.969084	3.8528	0.689121	9.89499	1.61532	0	0	0	0	1.27421	0.349608	0.564016	0.920441	up	no
26374	i	chr11	-	94139255	94139572	MSTRG.6731.1	1	318	MSTRG.6731	B230206L02Rik	0	0	3.3239	0.547801	0	0	0	0	0	0	0	0	0	0	0	0	0	0	0	0	1.07009	0.0977292	0.577398	0.920441	up	no
26375	i	chr11	+	94140819	94141831	MSTRG.6732.1	1	1013	MSTRG.6732	B230206L02Rik	4.77196	0.651344	0	0	0	0	0	0	4.62093	0.660254	0	0	0	0	0	0	0	0	0	0	1.26324	0.337132	0.196315	0.742279	up	no
26376	i	chr11	+	94143979	94144829	MSTRG.6733.1	1	851	MSTRG.6733	B230206L02Rik	0	0	2.99765	0.494033	0	0	0	0	0	0	0	0	0	0	0	0	8.85782	1.75988	0	0	0.669026	-0.579866	0.126893	0.687231	down	no
26377	x	chr11	-	94153233	94157486	MSTRG.6734.1	2	2962	MSTRG.6734	B230206L02Rik	7.94328	1.08421	4.89011	0.805923	7.48319	1.16581	8.44528	1.16946	8.55216	1.22196	5.88371	0.961944	5.10519	0.913127	7.71489	1.25943	5.42829	1.0785	7.93113	1.31284	1.00129	0.0018569	0.985902	0.996607	up	no
26378	u	chr11	-	94158355	94161209	MSTRG.6735.1	1	2855	MSTRG.6735	.	6.55854	0.895201	0	0	0	0	0	0	0	0	0	0	0	0	0	0	8.35657	1.66029	9.89037	1.63715	0.71278	-0.488472	0.375808	0.845394	down	no
26383	u	chr11	-	94280874	94281612	MSTRG.6737.1	1	739	MSTRG.6737	.	0	0	0	0	0	0	0	0	0	0	0	0	3.06495	0.548205	0	0	11.8187	2.34814	0	0	0.512748	-0.963679	0.0230104	0.574588	down	no
26416	i	chr11	-	94369705	94370059	MSTRG.6743.1	1	355	MSTRG.6743	Abcc3	0	0	0	0	0	0	0	0	0	0	0	0	1.77623	0.317701	0	0	0	0	0	0	0.929732	-0.105114	0.350216	0.828549	down	no
26464	u	chr11	-	94629376	94629631	MSTRG.6750.1	1	256	MSTRG.6750	.	0	0	1.17969	0.194421	12.8984	2.00946	0	0	3.53906	0.505673	1.17969	0.19287	1.17969	0.211002	0	0	0	0	1.17969	0.195273	0.996933	-0.00443146	0.990114	0.997391	down	no
26604	i	chr11	+	95775917	95776190	MSTRG.6778.1	1	274	MSTRG.6778	Zfp652	0	0	0	0	0	0	0	0	2.20438	0.314969	0	0	1.65328	0.295711	2.20438	0.359858	0	0	0	0	0.920537	-0.119452	0.503467	0.915254	down	no
26607	x	chr11	-	95827203	95829635	MSTRG.6779.1	1	2433	MSTRG.6779	Zfp652	0	0	0	0	5.01385	0.781111	4.67657	0.64759	4.36478	0.623654	0	0	8.71065	1.55801	0	0	0	0	7.56761	1.25266	0.919085	-0.12173	0.807525	0.971297	down	no
26684	j	chr11	-	96290030	96306910	MSTRG.6788.1	4	551	MSTRG.6788	Hoxb5os	3.06589	0.418475	1.00014	0.164829	2.54029	0.395753	0	0	3.71851	0.531314	1.88778	0.308638	0.697232	0.124709	0.151602	0.024749	0	0	0	0	1.16779	0.223783	0.250165	0.764895	up	no
26725	i	chr11	-	96494079	96494442	MSTRG.6797.1	1	364	MSTRG.6797	Skap1	0	0	0	0	1.65934	0.25851	3.73352	0.517001	4.14011	0.591553	0	0	0	0	2.48901	0.406323	0	0	0	0	1.18002	0.238808	0.33566	0.828549	up	no
26726	i	chr11	+	96567801	96568016	MSTRG.6798.1	1	216	MSTRG.6798	Skap1	0	0	0	0	0	0	0	0	0	0	0	0	0	0	0	0	0	0	9.00926	1.4913	0.905606	-0.143045	0.689331	0.934186	down	no
26729	i	chr11	+	96599791	96600077	MSTRG.6801.1	1	287	MSTRG.6801	Skap1	0	0	0	0	13.669	2.1295	0	0	6.83972	0.977282	0	0	0	0	0	0	0	0	0	0	1.07849	0.10901	0.775339	0.961781	up	no
26829	i	chr11	+	97061598	97063010	MSTRG.6826.1	1	1413	MSTRG.6826	Osbpl7	13.9278	1.90106	8.47041	1.39598	0	0	0	0	15.8117	2.25924	0	0	6.83935	1.2233	3.49257	0.57015	5.55697	1.10406	3.30856	0.547666	0.973892	-0.0381658	0.946589	0.994297	down	no
26840	i	chr11	-	97144613	97145034	MSTRG.6829.1	1	422	MSTRG.6829	Tbkbp1	0	0	0	0	0	0	0	0	0	0	0	0	9.29621	1.66274	6.79858	1.10984	0	0	0	0	0.68404	-0.547847	0.225262	0.742279	down	no
26848	u	chr11	+	97188322	97190017	MSTRG.6833.1	1	1696	MSTRG.6833	.	0	0	0	0	0	0	0	0	0	0	0	0	12.7871	2.28714	0	0	7.83137	1.55594	0	0	0.475513	-1.07244	0.0370005	0.60017	down	yes
26905	i	chr11	-	97531293	97531757	MSTRG.6845.1	1	465	MSTRG.6845	Srcin1	0	0	13.3011	2.19211	13.957	2.17437	0	0	11.0086	1.57295	3.57204	0.584003	0	0	12.792	2.08826	9.41075	1.86973	10.3099	1.70659	0.614349	-0.70287	0.2416	0.755931	down	no
26915	j	chr11	-	97658163	97660327	MSTRG.6842.2	2	998	MSTRG.6842	Gm11613	10.2615	1.40064	5.12323	0.844343	6.34635	0.988704	7.99395	1.10697	8.40206	1.20051	3.8085	0.622662	1.93533	0.346158	2.16166	0.352883	2.19226	0.435561	4.89626	0.810476	1.51205	0.596504	0.00161197	0.356942	up	no
26950	i	chr11	-	97734188	97734547	MSTRG.6849.1	1	360	MSTRG.6849	Pip4k2b	0	0	0	0	19.2944	3.0059	0	0	10.2963	1.47117	0	0	0	0	5.03333	0.821675	0	0	0	0	1.00441	0.00635507	0.990663	0.997572	up	no
26956	i	chr11	-	97754951	97755480	MSTRG.6853.1	1	530	MSTRG.6853	Cwc25	13.9491	1.90396	9.39623	1.54856	17.3792	2.70753	18.2226	2.52339	23.9208	3.41788	7.40189	1.21016	5.1283	0.917261	8.83207	1.44181	3.70377	0.735868	11.6642	1.93076	1.61816	0.694353	0.02708	0.579987	up	no
27448	x	chr11	+	100738308	100741430	MSTRG.6928.1	1	3123	MSTRG.6928	Kcnh4	0	0	13.2472	2.18323	0	0	0	0	15.2382	2.17729	3.19116	0.521732	3.2568	0.58252	8.83702	1.44261	1.50718	0.299447	2.84886	0.471572	0.90323	-0.146835	0.807085	0.971225	down	no
27496	i	chr11	-	100936221	100939058	MSTRG.6941.1	1	2838	MSTRG.6941	Stat3	47.0057	6.416	51.2068	8.43923	62.9982	9.81455	58.1825	8.05686	50.7192	7.24692	60.0378	9.81575	27.272	4.87794	86.691	14.152	52.3724	10.4054	73.8006	12.2162	0.825452	-0.276744	0.437371	0.881278	down	no
27513	u	chr11	+	101066480	101066845	MSTRG.6945.1	1	366	MSTRG.6945	.	0	0	0	0	2.06284	0.321372	0	0	3.2459	0.463785	0	0	0	0	0.825137	0.134701	0	0	0	0	1.02608	0.0371493	0.809899	0.972104	up	no
27553	x	chr11	-	101186737	101189491	MSTRG.6954.1	1	2755	MSTRG.6954	Cntnap1	12.4171	1.69485	9.18258	1.51335	8.81996	1.37407	9.30744	1.28885	9.95681	1.42266	5.97314	0.976565	0	0	9.13648	1.4915	3.02396	0.600802	8.86425	1.4673	1.54892	0.63126	0.0790011	0.618825	up	no
27653	u	chr11	+	101387999	101388325	MSTRG.6959.1	1	327	MSTRG.6959	.	1.84709	0.252117	0.923547	0.152207	0	0	0.923547	0.127889	0	0	1.38532	0.22649	0	0	3.23242	0.527681	0	0	0.856269	0.141738	1.06149	0.0860935	0.551698	0.920441	up	no
27654	u	chr11	+	101388615	101389239	MSTRG.6960.1	1	625	MSTRG.6960	.	0	0	0	0	0.4832	0.075278	1.6912	0.23419	0	0	0	0	0	0	0	0	8.2144	1.63204	0	0	0.697039	-0.520689	0.149609	0.69393	down	no
27656	u	chr11	-	101404096	101404425	MSTRG.6964.1	1	330	MSTRG.6964	.	0	0	0.915152	0.150823	15.8515	2.46952	0	0	7.24848	1.03569	0	0	0	0	0	0	0	0	0	0	1.10513	0.144215	0.708379	0.940448	up	no
27891	i	chr11	+	102318216	102318899	MSTRG.7007.1	1	684	MSTRG.7007	Ubtf	0	0	10.8129	1.78203	9.92982	1.54698	13.0249	1.80362	16.3319	2.33355	5.4576	0.892279	0	0	7.92544	1.2938	3.53216	0.701773	2.2076	0.365424	1.3382	0.420297	0.418927	0.870647	up	no
27957	i	chr11	-	102468276	102468592	MSTRG.7018.1	1	317	MSTRG.7018	Itga2b	0	0	0	0	0	0	4.28707	0.593654	0	0	0	0	0	0	0	0	0	0	10.4795	1.73467	1.07598	0.10565	0.796208	0.96783	up	no
27958	u	chr11	-	102471235	102471636	MSTRG.7019.1	1	402	MSTRG.7019	.	0	0	0	0	0	0	0	0	7.78358	1.11214	0	0	0	0	0	0	10.893	2.16424	0	0	0.650614	-0.620125	0.185798	0.732699	down	no
27991	i	chr11	-	102692883	102693251	MSTRG.7027.1	1	369	MSTRG.7027	Ccdc43	0	0	0.409214	0.067441	0	0	0	0	0	0	0	0	0	0	0	0	3.27371	0.650424	0	0	0.803342	-0.315914	0.078013	0.616605	down	no
28045	x	chr11	-	103016506	103016963	MSTRG.7041.1	1	458	MSTRG.7041	Gm26668	0	0	0	0	20.4323	3.18317	8.24236	1.14136	0	0	7.25328	1.18586	6.58734	1.17823	0	0	1.64847	0.32752	1.33424	0.220856	0.922417	-0.11651	0.857645	0.985182	down	no
28061	i	chr11	-	103095460	103096168	MSTRG.7044.1	1	709	MSTRG.7044	Plcd3	0	0	0	0	0	0	0	0	0	0	0	0	11.2511	2.01239	0	0	6.3385	1.25934	0	0	0.514835	-0.957818	0.0411179	0.60017	down	no
28063	i	chr11	-	103099097	103099631	MSTRG.7046.1	1	535	MSTRG.7046	Plcd3	0	0	0	0	0	0	0	0	0	0	10.443	1.70735	0	0	9.03177	1.47441	5.08037	1.00937	0	0	0.622607	-0.683607	0.145238	0.688872	down	no
28084	i	chr11	+	103108699	103109981	MSTRG.7048.1	1	1283	MSTRG.7048	Acbd4	0	0	0	0	86.099	13.4134	63.8457	8.84106	0	0	23.6048	3.85922	29.4053	5.2595	40.8971	6.67632	17.5362	3.48411	35.4014	5.85998	0.424424	-1.23642	0.332887	0.828549	down	no
28141	i	chr11	-	103410945	103412397	MSTRG.7065.1	1	1453	MSTRG.7065	Plekhm1	0	0	0	0	0	0	0	0	0	0	9.55678	1.56246	0	0	0	0	8.20578	1.63033	1e-06	0	0.637892	-0.648615	0.188994	0.736565	down	no
28156	j	chr11	+	103697724	103723953	MSTRG.7067.1	3	1837	MSTRG.7067	C130046K22Rik	2.72187	0.371519	2.59219	0.427211	0.265375	0.041343	1.42729	0.197645	2.23538	0.319399	3.54802	0.580075	2.34917	0.420178	2.33848	0.381749	3.91732	0.778296	0.79506	0.131606	0.853632	-0.228314	0.244009	0.758216	down	no
28157	i	chr11	+	103703200	103704333	MSTRG.7068.1	1	1134	MSTRG.7068	C130046K22Rik	0	0	0	0	0	0	0	0	0	0	12.9162	2.11171	0	0	16.8086	2.74396	0	0	0.500006	0.082766	0.793211	-0.334224	0.53467	0.920441	down	no
28158	i	chr11	+	103708608	103709395	MSTRG.7069.1	1	788	MSTRG.7069	C130046K22Rik	10.1561	1.38624	0	0	0	0	13.9886	1.93708	9.96447	1.42376	3.44924	0.563926	0	0	7.08249	1.15619	2.87437	0.571081	8.18909	1.35554	1.49208	0.577328	0.22962	0.744269	up	no
28159	i	chr11	+	103716125	103716692	MSTRG.7070.1	1	568	MSTRG.7070	C130046K22Rik	0	0	10.7694	1.77486	0	0	0	0	0	0	0	0	0	0	0	0	5.05106	1.00355	0	0	0.852585	-0.230085	0.608548	0.927517	down	no
28160	i	chr11	+	103717418	103717908	MSTRG.7071.1	1	491	MSTRG.7071	C130046K22Rik	0	0	0	0	0	0	3.69043	0.511034	0	0	0	0	10.7637	1.92523	0	0	0	0	0	0	0.885319	-0.175731	0.703279	0.938662	down	no
28162	i	chr11	+	103720329	103720588	MSTRG.7073.1	1	260	MSTRG.7073	C130046K22Rik	0	0	0	0	0	0	0	0	2.90385	0.414911	0	0	10.4538	1.8698	0	0	0	0	0	0	0.791798	-0.336796	0.448084	0.887155	down	no
28166	i	chr11	-	103747545	103747890	MSTRG.7076.1	1	346	MSTRG.7076	Wnt9b	8.72832	1.19136	0	0	0	0	0	0	0	0	1.74567	0.285404	2.6185	0.468351	1.74567	0.284974	0	0	0	0	1.12601	0.17122	0.599319	0.927517	up	no
28258	i	chr11	+	104876793	104877061	MSTRG.7096.1	1	269	MSTRG.7096	Gm11639	0	0	0	0	0	0	0	0	0	0	0	0	0	0	0	0	8.98141	1.78443	0	0	0.626103	-0.675528	0.0677788	0.60017	down	no
28275	u	chr11	+	105156548	105157111	MSTRG.7101.1	1	564	MSTRG.7101	.	0	0	0	0	0	0	0	0	11.5124	1.64493	0	0	0	0	0	0	0	0	0	0	1.1343	0.181797	0.637626	0.927517	up	no
28276	u	chr11	+	105162531	105162938	MSTRG.7102.1	1	408	MSTRG.7102	.	0	0	7.77206	1.28089	0	0	0	0	0	0	2.22059	0.36305	0	0	0.740196	0.120835	0	0	1.93137	0.3197	1.07983	0.110803	0.753227	0.954419	up	no
28449	i	chr11	-	106508440	106510294	MSTRG.7143.1	2	1663	MSTRG.7143	Tex2	5.77671	0.788486	5.64704	0.930671	6.32916	0.986026	6.97681	0.966117	4.65092	0.664539	6.41743	1.0492	5.97722	1.0691	10.0144	1.63482	6.30373	1.25243	5.14576	0.851776	0.840996	-0.249829	0.0926966	0.647287	down	no
28453	i	chr11	-	106608801	106610197	MSTRG.7144.1	1	1397	MSTRG.7144	Tex2	12.194	1.6644	10.4474	1.7218	15.9857	2.49042	16.2047	2.24396	10.5437	1.50651	11.7824	1.92634	9.71654	1.73792	0	0	8.77345	1.74311	0	0	1.36836	0.452447	0.383074	0.849674	up	no
28501	i	chr11	+	106804271	106804582	MSTRG.7154.1	1	312	MSTRG.7154	Cep95	0	0	8.22756	1.35596	0	0	0	0	0	0	0	0	3.38782	0.605954	3.8718	0.632058	0	0	6.75641	1.11839	0.857953	-0.22103	0.627887	0.927517	down	no
28502	i	chr11	+	106811351	106811876	MSTRG.7155.1	1	526	MSTRG.7155	Cep95	0	0	9.87643	1.6277	0	0	7.95697	1.10185	0	0	2.23726	0.365775	6.92395	1.23843	0	0	0	0	7.96924	1.31915	1.14351	0.19347	0.718809	0.943738	up	no
28547	i	chr11	-	107105294	107105800	MSTRG.7160.1	1	507	MSTRG.7160	Bptf	18.7633	2.56108	13.0454	2.14996	26.8205	4.17839	19.359	2.68074	28.2702	4.03934	16.3807	2.67812	10.4241	1.86447	6.8501	1.11826	8.04142	1.59767	7.40039	1.22498	1.44995	0.536006	0.0828904	0.628217	up	no
28579	i	chr11	+	107551043	107551427	MSTRG.7171.1	1	385	MSTRG.7171	Helz	0	0	0	0	0	0	14.0779	1.94945	0	0	0	0	0	0	0	0	0	0	0	0	1.52743	0.611102	0.143807	0.687231	up	no
28580	i	chr11	+	107557596	107558723	MSTRG.7172.1	1	1128	MSTRG.7172	Helz	7.86259	1.07319	0	0	0	0	0	0	0	0	0	0	6.1578	1.1014	0	0	4.41755	0.877682	0	0	0.786631	-0.346241	0.434569	0.879847	down	no
28581	i	chr11	+	107561244	107561597	MSTRG.7173.1	1	354	MSTRG.7173	Helz	12.7966	1.74666	0	0	5.5452	0.863891	0	0	0	0	7.25141	1.18555	8.10452	1.44959	0	0	2.13277	0.42374	0	0	0.929766	-0.10506	0.852	0.983456	down	no
28583	i	chr11	+	107565691	107566033	MSTRG.7175.1	1	343	MSTRG.7175	Helz	0	0	0	0	0	0	0	0	0	0	0	0	0	0	7.48397	1.22173	0	0	11.4286	1.89177	0.782841	-0.353209	0.439149	0.882181	down	no
28584	i	chr11	+	107568350	107570534	MSTRG.7176.1	1	2185	MSTRG.7176	Helz	10.4208	1.42238	1.23907	0.204206	1.41197	0.219972	9.87962	1.36809	8.85327	1.26498	0	0	0	0	4.02609	0.657245	0	0	0	0	1.98282	0.987554	0.0183207	0.560396	up	no
28585	i	chr11	+	107572861	107573633	MSTRG.7177.1	1	773	MSTRG.7177	Helz	0	0	0	0	0	0	0	0	0	0	0	0	0	0	3.32083	0.542114	0	0	0	0	0.932154	-0.101361	0.561088	0.920441	down	no
28586	i	chr11	+	107579190	107581669	MSTRG.7178.1	1	2480	MSTRG.7178	Helz	0	0	0	0	0	0	0	0	0	0	12.6129	2.06212	0	0	0	0	8.28064	1.6452	0	0	0.635362	-0.65435	0.227161	0.742279	down	no
28591	i	chr11	+	107616037	107616680	MSTRG.7183.1	1	644	MSTRG.7183	Helz	8.29736	1.13254	0	0	0	0	8.42702	1.16694	0	0	11.25	1.83929	10.4829	1.875	9.49146	1.54945	7.26398	1.44321	0	0	0.747635	-0.419594	0.42679	0.875129	down	no
28594	i	chr11	+	107632702	107633816	MSTRG.7184.1	1	1115	MSTRG.7184	Helz	0	0	0	0	0	0	9.3444	1.29397	0	0	0	0	10.8341	1.93781	0	0	0	0	0	0	1.04139	0.0585105	0.913147	0.994297	up	no
28600	i	chr11	+	107673607	107674066	MSTRG.7186.1	1	460	MSTRG.7186	Helz	0	0	0	0	12.7891	1.99243	0	0	2.69779	0.385469	0	0	11.5778	2.07083	1.5749	0.257097	0	0	0	0	0.738284	-0.437752	0.418303	0.870003	down	no
28601	i	chr11	+	107676673	107678109	MSTRG.7187.1	1	1437	MSTRG.7187	Helz	8.50939	1.16148	4.62352	0.761987	4.83368	0.753043	9.44607	1.30805	0	0	5.88031	0.961387	0	0	7.56576	1.23508	11.0564	2.19669	4.61239	0.763487	0.940399	-0.0886544	0.852834	0.983769	down	no
28635	i	chr11	+	108553919	108554208	MSTRG.7197.1	1	290	MSTRG.7197	Cep112	0	0	13.0172	2.14533	0	0	0	0	0	0	1.04138	0.170258	3.12414	0.558791	0	0	5.72759	1.13796	0	0	0.749608	-0.415792	0.409157	0.864808	down	no
28638	i	chr11	+	108608708	108609081	MSTRG.7198.1	1	374	MSTRG.7198	Cep112	0	0	0	0	0	0	0	0	16.1497	2.30753	4.03743	0.660091	0	0	5.96524	0.973805	0	0	0	0	1.04155	0.0587321	0.916511	0.994297	up	no
28639	i	chr11	+	108623171	108623457	MSTRG.7199.1	1	287	MSTRG.7199	Cep112	14.2056	1.93897	0	0	0	0	0	0	0	0	0	0	0	0	0	0	0	0	0	0	1.43488	0.520933	0.227111	0.742279	up	no
28640	i	chr11	+	108624783	108625266	MSTRG.7200.1	1	484	MSTRG.7200	Cep112	0	0	3.11984	0.51417	11.5372	1.79739	16.0558	2.22333	0	0	1.24793	0.204028	2.49587	0.446417	0	0	3.43182	0.681836	0	0	1.1907	0.251811	0.631913	0.927517	up	no
28641	i	chr11	+	108629090	108629456	MSTRG.7201.1	1	367	MSTRG.7201	Cep112	0	0	9.87466	1.62741	0	0	4.69865	0.650648	0	0	1.23433	0.201804	0	0	0	0	1.64578	0.326984	0	0	1.24019	0.310563	0.45269	0.890009	up	no
28648	i	chr11	+	108684420	108684826	MSTRG.7203.1	1	407	MSTRG.7203	Cep112	0	0	0	0	0	0	0	0	0	0	0	0	0	0	0.742015	0.121131	10.0172	1.99022	0	0	0.594883	-0.749321	0.0555163	0.60017	down	no
28650	x	chr11	+	108687932	108688295	MSTRG.7205.1	1	364	MSTRG.7205	Olfr1397-ps1	0	0	0	0	9.09341	1.41667	4.1978	0.581293	12.8599	1.83746	3.31868	0.54258	0	0	0	0	0	0	0	0	1.35162	0.434689	0.35842	0.83327	up	no
28651	i	chr11	+	108694519	108695115	MSTRG.7206.1	1	597	MSTRG.7206	Cep112	0	0	0	0	0	0	0	0	0	0	0	0	2.78224	0.497639	0	0	1.77052	0.351768	0	0	0.783109	-0.352715	0.0404742	0.60017	down	no
28678	i	chr11	-	109358319	109359353	MSTRG.7211.1	1	1035	MSTRG.7211	Gm11696	0	0	0	0	5.25217	0.818241	0	0	0	0	0	0	0	0	2.77198	0.452517	0	0	0	0	0.934974	-0.0970016	0.711168	0.941359	down	no
28682	i	chr11	+	109369191	109379679	MSTRG.7214.1	1	10489	MSTRG.7214	Gna13	0	0	0	0	0	0	16.5187	2.28744	0	0	10.8397	1.77222	0	0	4.93764	0.806053	11.3653	2.25806	0	0	0.837046	-0.256622	0.704036	0.938777	down	no
28683	i	chr11	+	109382380	109385802	MSTRG.7215.1	1	3423	MSTRG.7215	Gna13	2.92931	0.399833	10.132	1.66982	0	0	0	0	0	0	12.3215	2.01447	0	0	0	0	7.47035	1.48421	0	0	0.852325	-0.230524	0.713683	0.942232	down	no
28732	i	chr11	-	109697218	109698064	MSTRG.7224.1	1	847	MSTRG.7224	Fam20a	0	0	1.57908	0.260243	10.34	1.61088	0	0	7.73669	1.10544	4.27863	0.699525	0	0	0	0	6.95277	1.38138	0	0	0.756305	-0.40296	0.316669	0.820221	down	no
28733	i	chr11	-	109698642	109699232	MSTRG.7225.1	1	591	MSTRG.7225	Fam20a	0	0	0	0	0	0	0	0	0	0	0	0	11.4975	2.05646	3.70051	0.604096	0	0	0	0	0.689557	-0.536257	0.242759	0.756928	down	no
28734	i	chr11	-	109707234	109708005	MSTRG.7226.1	1	772	MSTRG.7226	Fam20a	0	0	0.586788	0.096707	0	0	0	0	0	0	0	0	0	0	0	0	0	0	0	0	1.01442	0.0206521	0.577398	0.920441	up	no
28735	i	chr11	-	109712322	109712710	MSTRG.7227.1	1	389	MSTRG.7227	Fam20a	0	0	0	0	0	0	0	0	10.4807	1.49752	0	0	11.2571	2.01347	4.6581	0.760419	6.2108	1.23396	0	0	0.531533	-0.911768	0.0911889	0.6448	down	no
28736	i	chr11	-	109715655	109716097	MSTRG.7228.1	1	443	MSTRG.7228	Fam20a	0	0	0	0	0	0	0	0	0	0	0	0	0	0	0	0	3.40858	0.677218	0	0	0.789418	-0.341138	0.0677788	0.60017	down	no
28737	i	chr11	-	109716511	109717644	MSTRG.7229.1	1	1134	MSTRG.7229	Fam20a	0	0	0	0	1.39354	0.217101	4.26146	0.590108	0	0	0	0	0	0	0	0	0	0	0	0	1.19654	0.258872	0.172333	0.718532	up	no
28748	i	chr11	-	109978743	109979065	MSTRG.7233.1	1	323	MSTRG.7233	Abca8b	0	0	1.70898	0.281651	0	0	0	0	0	0	0	0	10.2105	1.82628	3.73994	0.610532	0	0	0	0	0.731106	-0.451847	0.300314	0.808064	down	no
28749	i	chr11	-	109991549	109991796	MSTRG.7234.1	1	248	MSTRG.7234	Abca8b	0	0	0	0	0	0	0	0	0	0	0	0	9.74194	1.74247	0	0	0	0	0	0	0.766111	-0.384375	0.350216	0.828549	down	no
28750	i	chr11	-	109994888	109995208	MSTRG.7235.1	1	321	MSTRG.7235	Abca8b	4.70405	0.642074	0	0	0	0	0	0	0	0	0	0	0	0	0	0	0	0	0	0	1.18071	0.239654	0.227111	0.742279	up	no
28765	u	chr11	-	110265204	110265490	MSTRG.7238.1	1	287	MSTRG.7238	.	0	0	0	0	0	0	0	0	0	0	2.10453	0.344075	3.15679	0.564632	2.10453	0.343558	5.26132	1.04532	1.5784	0.261272	0.594022	-0.751411	0.000521561	0.28095	down	no
28777	i	chr11	+	110422311	110429543	MSTRG.7244.1	1	7233	MSTRG.7244	Map2k6	15.8044	2.1572	11.0018	1.81317	6.64372	1.03503	4.27803	0.592403	2.75391	0.393487	0.814185	0.133113	4.93129	0.882022	7.48749	1.22231	2.95949	0.587994	4.74354	0.785196	1.21021	0.275254	0.483581	0.905884	up	no
28779	i	chr11	+	110465727	110467296	MSTRG.7246.1	1	1570	MSTRG.7246	Map2k6	0	0	7.88026	1.29872	0	0	3.83822	0.531499	7.68471	1.09802	0.769427	0.125796	0	0	9.98217	1.62956	0	0	3.24793	0.537629	1.20625	0.270534	0.593326	0.925855	up	no
28796	u	chr11	+	111282009	111294965	MSTRG.7248.1	2	765	MSTRG.7248	.	9.56704	1.30584	2.34729	0.38685	6.73261	1.04888	8.21025	1.13692	5.07318	0.724873	5.32471	0.870552	12.4732	2.23099	7.50657	1.22542	6.90809	1.3725	3.40368	0.56341	0.820833	-0.284839	0.356594	0.832165	down	no
28834	i	chr11	-	113195754	113196031	MSTRG.7253.1	1	278	MSTRG.7253	2610035D17Rik	0	0	0	0	0	0	0	0	0	0	0	0	0	0	1.60791	0.262487	8.69065	1.72666	0	0	0.608681	-0.716241	0.0468639	0.60017	down	no
[truncated: 9,069 more rows]
