# Supplementary material for: Predict the role of lncRNA in kidney aging based on RNA sequencing
Source: BMC Genomics. 2022 Apr 2;23:254. doi: 10.1186/s12864-022-08479-8 (PMC8977006; doi:10.1186/s12864-022-08479-8)
Supplement: Supplementary file 4 — Additional file 4. [file 12864_2022_8479_MOESM4_ESM.xls]

## Sheet: Sheet1
Additional file 4. The full GO term enrichment displayed in figure 3.
GO_ID	GO_Term	GO_function	GO_class	Genes	S gene number	TS gene number	B gene number	TB gene number	pvalue
GO:0001666	response to hypoxia	biological_process	5	ENSMUST00000022368;ENSMUST00000033040;ENSMUST00000033941;ENSMUST00000034363;ENSMUST00000052172;ENSMUST00000111168;ENSMUST00000129293;ENSMUST00000143509;ENSMUST00000203936;ENSMUST00000210815;ENSMUST00000212600	11	112	782	73349	3.73292e-08
GO:0051279	regulation of release of sequestered calcium ion into cytosol	biological_process	7	ENSMUST00000097274;ENSMUST00000097275;ENSMUST00000106925;ENSMUST00000112484;ENSMUST00000212600	5	112	61	73349	4.21464e-08
GO:0042631	cellular response to water deprivation	biological_process	6	ENSMUST00000023752;ENSMUST00000071857;ENSMUST00000169854	3	112	6	73349	6.9079e-08
GO:0070062	extracellular exosome	cellular_component	7	ENSMUST00000018963;ENSMUST00000022368;ENSMUST00000022901;ENSMUST00000023752;ENSMUST00000031695;ENSMUST00000031971;ENSMUST00000033634;ENSMUST00000033941;ENSMUST00000034902;ENSMUST00000046875;ENSMUST00000052172;ENSMUST00000058407;ENSMUST00000066601;ENSMUST00000080149;ENSMUST00000092070;ENSMUST00000111168;ENSMUST00000112484;ENSMUST00000114437;ENSMUST00000119130;ENSMUST00000127699;ENSMUST00000130632;…	39	112	11184	73349	2.477e-07
GO:0005739	mitochondrion	cellular_component	6	ENSMUST00000020209;ENSMUST00000022901;ENSMUST00000031262;ENSMUST00000031971;ENSMUST00000033634;ENSMUST00000047816;ENSMUST00000058407;ENSMUST00000063588;ENSMUST00000075610;ENSMUST00000097274;ENSMUST00000097275;ENSMUST00000111168;ENSMUST00000114191;ENSMUST00000119130;ENSMUST00000127143;ENSMUST00000130904;ENSMUST00000133320;ENSMUST00000141142;ENSMUST00000143509;ENSMUST00000144918;ENSMUST00000151559;…	29	112	7133	73349	7.13202e-07
GO:0070257	positive regulation of mucus secretion	biological_process	9	ENSMUST00000097274;ENSMUST00000097275;ENSMUST00000183127;ENSMUST00000212600	4	112	53	73349	1.42353e-06
GO:0005753	mitochondrial proton-transporting ATP synthase complex	cellular_component	7	ENSMUST00000114191;ENSMUST00000133320;ENSMUST00000144918;ENSMUST00000213999	4	112	79	73349	7.08428e-06
GO:0043209	myelin sheath	cellular_component	4	ENSMUST00000080149;ENSMUST00000127699;ENSMUST00000130632;ENSMUST00000133320;ENSMUST00000136310;ENSMUST00000143509;ENSMUST00000144918;ENSMUST00000157052;ENSMUST00000168099	9	112	873	73349	8.48091e-06
GO:0008330	protein tyrosine/threonine phosphatase activity	molecular_function	9	ENSMUST00000025025;ENSMUST00000146077	2	112	4	73349	1.3837e-05
GO:0070469	respiratory chain	cellular_component	4	ENSMUST00000020209;ENSMUST00000058407;ENSMUST00000130904;ENSMUST00000151559;ENSMUST00000168099	5	112	210	73349	1.9183e-05
GO:0004634	phosphopyruvate hydratase activity	molecular_function	7	ENSMUST00000080149;ENSMUST00000130632;ENSMUST00000136310	3	112	34	73349	2.00337e-05
GO:0000015	phosphopyruvate hydratase complex	cellular_component	7	ENSMUST00000080149;ENSMUST00000130632;ENSMUST00000136310	3	112	34	73349	2.00337e-05
GO:0034663	endoplasmic reticulum chaperone complex	cellular_component	4	ENSMUST00000066601;ENSMUST00000161318;ENSMUST00000168360	3	112	35	73349	2.18875e-05
GO:2001031	positive regulation of cellular glucuronidation	biological_process	10	ENSMUST00000097274;ENSMUST00000097275	2	112	5	73349	2.30386e-05
GO:0051099	positive regulation of binding	biological_process	6	ENSMUST00000080149;ENSMUST00000130632;ENSMUST00000136310	3	112	37	73349	2.59263e-05
GO:0015986	ATP synthesis coupled proton transport	biological_process	13	ENSMUST00000114191;ENSMUST00000133320;ENSMUST00000144918;ENSMUST00000213999	4	112	113	73349	2.91701e-05
GO:0001996	positive regulation of heart rate by epinephrine-norepinephrine	biological_process	11	ENSMUST00000038949;ENSMUST00000160647	2	112	6	73349	3.45233e-05
GO:0001997	positive regulation of the force of heart contraction by epinephrine-norepinephrine	biological_process	12	ENSMUST00000038949;ENSMUST00000160647	2	112	6	73349	3.45233e-05
GO:0032230	positive regulation of synaptic transmission, GABAergic	biological_process	10	ENSMUST00000097274;ENSMUST00000097275;ENSMUST00000160647	3	112	43	73349	4.09044e-05
GO:0035669	TRAM-dependent toll-like receptor 4 signaling pathway	biological_process	10	ENSMUST00000097274;ENSMUST00000097275	2	112	7	73349	4.82843e-05
GO:0005743	mitochondrial inner membrane	cellular_component	6	ENSMUST00000020209;ENSMUST00000031262;ENSMUST00000058407;ENSMUST00000114191;ENSMUST00000133320;ENSMUST00000144918;ENSMUST00000151559;ENSMUST00000157052;ENSMUST00000168099;ENSMUST00000181586;ENSMUST00000213999	11	112	1653	73349	4.83843e-05
GO:0016301	kinase activity	molecular_function	6	ENSMUST00000022368;ENSMUST00000031653;ENSMUST00000033040;ENSMUST00000064371;ENSMUST00000075610;ENSMUST00000093962;ENSMUST00000097274;ENSMUST00000097275;ENSMUST00000097707;ENSMUST00000127143;ENSMUST00000129293;ENSMUST00000163205;ENSMUST00000166990;ENSMUST00000178025;ENSMUST00000206219;ENSMUST00000208871	16	112	3388	73349	5.85124e-05
GO:0045263	proton-transporting ATP synthase complex, coupling factor F(o	cellular_component	6	ENSMUST00000114191;ENSMUST00000133320;ENSMUST00000213999	3	112	49	73349	6.06605e-05
GO:0010763	positive regulation of fibroblast migration	biological_process	9	ENSMUST00000033040;ENSMUST00000097274;ENSMUST00000097275	3	112	54	73349	8.12137e-05
GO:0000276	mitochondrial proton-transporting ATP synthase complex, coupling factor F(o	cellular_component	7	ENSMUST00000114191;ENSMUST00000133320;ENSMUST00000213999	3	112	55	73349	8.58037e-05
GO:0007635	chemosensory behavior	biological_process	4	ENSMUST00000097274;ENSMUST00000097275	2	112	10	73349	0.000103157
GO:0035276	ethanol binding	molecular_function	5	ENSMUST00000097274;ENSMUST00000097275	2	112	11	73349	0.000125954
GO:0006096	glycolytic process	biological_process	10	ENSMUST00000080149;ENSMUST00000130632;ENSMUST00000136310;ENSMUST00000143509	4	112	165	73349	0.000126905
GO:0032007	negative regulation of TOR signaling	biological_process	10	ENSMUST00000047321;ENSMUST00000054343;ENSMUST00000107885;ENSMUST00000211547	4	112	169	73349	0.000139134
GO:0051591	response to cAMP	biological_process	8	ENSMUST00000025025;ENSMUST00000094556;ENSMUST00000146077;ENSMUST00000210815	4	112	173	73349	0.000152194
GO:0034976	response to endoplasmic reticulum stress	biological_process	6	ENSMUST00000047816;ENSMUST00000066601;ENSMUST00000161085;ENSMUST00000161318;ENSMUST00000168360	5	112	327	73349	0.000155108
GO:0032436	positive regulation of proteasomal ubiquitin-dependent protein catabolic process	biological_process	12	ENSMUST00000163205;ENSMUST00000166990;ENSMUST00000169948;ENSMUST00000183127;ENSMUST00000195044	5	112	336	73349	0.000175887
GO:0046034	ATP metabolic process	biological_process	4	ENSMUST00000114191;ENSMUST00000127699;ENSMUST00000144918;ENSMUST00000168099	4	112	184	73349	0.000192666
GO:0042542	response to hydrogen peroxide	biological_process	7	ENSMUST00000025025;ENSMUST00000111168;ENSMUST00000146077;ENSMUST00000210815	4	112	187	73349	0.00020493
GO:0004935	adrenergic receptor activity	molecular_function	8	ENSMUST00000038949;ENSMUST00000160647	2	112	14	73349	0.000207773
GO:0046933	proton-transporting ATP synthase activity, rotational mechanism	molecular_function	10	ENSMUST00000133320;ENSMUST00000144918;ENSMUST00000213999	3	112	75	73349	0.000215994
GO:0018105	peptidyl-serine phosphorylation	biological_process	10	ENSMUST00000097274;ENSMUST00000097275;ENSMUST00000127143;ENSMUST00000129293;ENSMUST00000163205;ENSMUST00000166990;ENSMUST00000178025	7	112	789	73349	0.000221406
GO:0016310	phosphorylation	biological_process	7	ENSMUST00000022368;ENSMUST00000031653;ENSMUST00000033040;ENSMUST00000064371;ENSMUST00000075610;ENSMUST00000097274;ENSMUST00000097275;ENSMUST00000097707;ENSMUST00000127143;ENSMUST00000129293;ENSMUST00000163205;ENSMUST00000166990;ENSMUST00000178025;ENSMUST00000206219;ENSMUST00000208871	15	112	3418	73349	0.000225491
GO:0043410	positive regulation of MAPK cascade	biological_process	11	ENSMUST00000031653;ENSMUST00000097274;ENSMUST00000097275;ENSMUST00000160647;ENSMUST00000165232	5	112	355	73349	0.000226686
GO:0010033	response to organic substance	biological_process	5	ENSMUST00000025025;ENSMUST00000033040;ENSMUST00000093962;ENSMUST00000094556;ENSMUST00000146077	5	112	364	73349	0.000254321
GO:0046982	protein heterodimerization activity	molecular_function	6	ENSMUST00000038949;ENSMUST00000047321;ENSMUST00000080149;ENSMUST00000130632;ENSMUST00000136310;ENSMUST00000155757;ENSMUST00000160647;ENSMUST00000168360;ENSMUST00000204917;ENSMUST00000211547;ENSMUST00000212600	11	112	2010	73349	0.000266032
GO:0008121	ubiquinol-cytochrome-c reductase activity	molecular_function	6	ENSMUST00000058407;ENSMUST00000151559	2	112	16	73349	0.00027344
GO:2000074	regulation of type B pancreatic cell development	biological_process	8	ENSMUST00000047321;ENSMUST00000211547	2	112	16	73349	0.00027344
GO:0032469	endoplasmic reticulum calcium ion homeostasis	biological_process	12	ENSMUST00000129293;ENSMUST00000161085;ENSMUST00000203936	3	112	83	73349	0.000291304
GO:0005788	endoplasmic reticulum lumen	cellular_component	7	ENSMUST00000046875;ENSMUST00000066601;ENSMUST00000106925;ENSMUST00000161318;ENSMUST00000168360	5	112	376	73349	0.000295064
GO:0043409	negative regulation of MAPK cascade	biological_process	11	ENSMUST00000025025;ENSMUST00000112484;ENSMUST00000146077	3	112	88	73349	0.000345988
GO:0030546	receptor activator activity	molecular_function	5	ENSMUST00000097274;ENSMUST00000097275	2	112	18	73349	0.000347941
GO:1903382	negative regulation of endoplasmic reticulum stress-induced neuron intrinsic apoptotic signaling pathway	biological_process	11	ENSMUST00000066601;ENSMUST00000161318	2	112	18	73349	0.000347941
GO:1904424	regulation of GTP binding	biological_process	6	ENSMUST00000163205;ENSMUST00000166990	2	112	18	73349	0.000347941
GO:0055114	oxidation-reduction process	biological_process	4	ENSMUST00000006094;ENSMUST00000020209;ENSMUST00000022901;ENSMUST00000026221;ENSMUST00000034363;ENSMUST00000058407;ENSMUST00000111168;ENSMUST00000130904;ENSMUST00000141142;ENSMUST00000151559;ENSMUST00000168099;ENSMUST00000210815;ENSMUST00000212600	13	112	2844	73349	0.000414491
GO:0006754	ATP biosynthetic process	biological_process	12	ENSMUST00000143509;ENSMUST00000144918;ENSMUST00000213999	3	112	94	73349	0.000419827
GO:0004699	calcium-independent protein kinase C activity	molecular_function	10	ENSMUST00000097274;ENSMUST00000097275	2	112	20	73349	0.000431221
GO:0014068	positive regulation of phosphatidylinositol 3-kinase signaling	biological_process	10	ENSMUST00000031653;ENSMUST00000105287;ENSMUST00000111168;ENSMUST00000112484	4	112	232	73349	0.000463526
GO:1903298	negative regulation of hypoxia-induced intrinsic apoptotic signaling pathway	biological_process	8	ENSMUST00000066601;ENSMUST00000161318	2	112	21	73349	0.000476137
GO:0051447	negative regulation of meiotic cell cycle	biological_process	8	ENSMUST00000025025;ENSMUST00000146077	2	112	21	73349	0.000476137
GO:0090403	oxidative stress-induced premature senescence	biological_process	8	ENSMUST00000047321;ENSMUST00000211547	2	112	21	73349	0.000476137
GO:0042634	regulation of hair cycle	biological_process	6	ENSMUST00000047321;ENSMUST00000211547	2	112	23	73349	0.000572488
GO:0050996	positive regulation of lipid catabolic process	biological_process	8	ENSMUST00000097274;ENSMUST00000097275	2	112	23	73349	0.000572488
GO:0051384	response to glucocorticoid	biological_process	8	ENSMUST00000025025;ENSMUST00000034363;ENSMUST00000093962;ENSMUST00000146077	4	112	249	73349	0.00060405
GO:0009060	aerobic respiration	biological_process	8	ENSMUST00000058407;ENSMUST00000111168;ENSMUST00000151559	3	112	108	73349	0.000629574
GO:0042493	response to drug	biological_process	5	ENSMUST00000006094;ENSMUST00000034363;ENSMUST00000093962;ENSMUST00000094556;ENSMUST00000111168;ENSMUST00000160647;ENSMUST00000210815;ENSMUST00000212600	8	112	1247	73349	0.000683686
GO:0071456	cellular response to hypoxia	biological_process	6	ENSMUST00000066601;ENSMUST00000097274;ENSMUST00000097275;ENSMUST00000161318;ENSMUST00000168360	5	112	456	73349	0.000706346
GO:0035970	peptidyl-threonine dephosphorylation	biological_process	10	ENSMUST00000025025;ENSMUST00000146077	2	112	27	73349	0.000791079
GO:2000323	negative regulation of glucocorticoid receptor signaling pathway	biological_process	10	ENSMUST00000047321;ENSMUST00000211547	2	112	30	73349	0.000977468
GO:0090266	regulation of mitotic cell cycle spindle assembly checkpoint	biological_process	12	ENSMUST00000025025;ENSMUST00000146077	2	112	30	73349	0.000977468
GO:0019838	growth factor binding	molecular_function	5	ENSMUST00000025025;ENSMUST00000031653;ENSMUST00000146077	3	112	126	73349	0.00098397
GO:0099132	ATP hydrolysis coupled cation transmembrane transport	biological_process	8	ENSMUST00000133320;ENSMUST00000144918;ENSMUST00000213999	3	112	128	73349	0.00102968
GO:0034551	mitochondrial respiratory chain complex III assembly	biological_process	10	ENSMUST00000058407;ENSMUST00000151559	2	112	31	73349	0.00104384
GO:0060137	maternal process involved in parturition	biological_process	5	ENSMUST00000047321;ENSMUST00000211547	2	112	31	73349	0.00104384
GO:0051775	response to redox state	biological_process	4	ENSMUST00000047321;ENSMUST00000211547	2	112	31	73349	0.00104384
GO:0017017	MAP kinase tyrosine/serine/threonine phosphatase activity	molecular_function	10	ENSMUST00000025025;ENSMUST00000146077	2	112	32	73349	0.00111232
GO:2001016	positive regulation of skeletal muscle cell differentiation	biological_process	8	ENSMUST00000047321;ENSMUST00000211547	2	112	32	73349	0.00111232
GO:0019897	extrinsic component of plasma membrane	cellular_component	5	ENSMUST00000080149;ENSMUST00000130632;ENSMUST00000136310	3	112	132	73349	0.00112509
GO:0017162	aryl hydrocarbon receptor binding	molecular_function	6	ENSMUST00000047321;ENSMUST00000211547	2	112	33	73349	0.0011829
GO:0009055	electron carrier activity	molecular_function	5	ENSMUST00000020209;ENSMUST00000168099;ENSMUST00000212600	3	112	136	73349	0.0012259
GO:0015078	hydrogen ion transmembrane transporter activity	molecular_function	9	ENSMUST00000114191;ENSMUST00000133320;ENSMUST00000213999	3	112	139	73349	0.00130512
GO:0035634	response to stilbenoid	biological_process	7	ENSMUST00000034902;ENSMUST00000165232	2	112	35	73349	0.00133035
GO:0015992	proton transport	NA	NA	ENSMUST00000114191;ENSMUST00000133320;ENSMUST00000144918;ENSMUST00000213999	4	112	314	73349	0.00142323
GO:0035556	intracellular signal transduction	biological_process	5	ENSMUST00000025025;ENSMUST00000097274;ENSMUST00000097275;ENSMUST00000097707;ENSMUST00000112484;ENSMUST00000129293;ENSMUST00000134310;ENSMUST00000146077;ENSMUST00000164192;ENSMUST00000165665	10	112	2094	73349	0.00142668
GO:0071880	adenylate cyclase-activating adrenergic receptor signaling pathway	biological_process	9	ENSMUST00000038949;ENSMUST00000160647	2	112	37	73349	0.00148613
GO:0031303	integral component of endosome membrane	cellular_component	7	ENSMUST00000023752	1	112	1	73349	0.00152695
GO:2000097	regulation of smooth muscle cell-matrix adhesion	biological_process	8	ENSMUST00000022368	1	112	1	73349	0.00152695
GO:0004940	beta1-adrenergic receptor activity	molecular_function	10	ENSMUST00000038949	1	112	1	73349	0.00152695
GO:1904265	ubiquitin-specific protease activity involved in negative regulation of retrograde protein transport, ER to cytosol	molecular_function	7	ENSMUST00000049813	1	112	1	73349	0.00152695
GO:0006122	mitochondrial electron transport, ubiquinol to cytochrome c	biological_process	8	ENSMUST00000058407;ENSMUST00000151559	2	112	38	73349	0.00156713
GO:2000772	regulation of cellular senescence	biological_process	7	ENSMUST00000047321;ENSMUST00000211547	2	112	38	73349	0.00156713
GO:0005750	mitochondrial respiratory chain complex III	cellular_component	6	ENSMUST00000058407;ENSMUST00000151559	2	112	39	73349	0.0016502
GO:0051209	release of sequestered calcium ion into cytosol	biological_process	8	ENSMUST00000097274;ENSMUST00000097275;ENSMUST00000203936	3	112	153	73349	0.00171724
GO:2000279	negative regulation of DNA biosynthetic process	biological_process	9	ENSMUST00000025025;ENSMUST00000146077	2	112	40	73349	0.00173532
GO:0033391	chromatoid body	cellular_component	8	ENSMUST00000047321;ENSMUST00000211547	2	112	41	73349	0.0018225
GO:0031931	TORC1 complex	cellular_component	4	ENSMUST00000054343;ENSMUST00000107885	2	112	41	73349	0.0018225
GO:0051726	regulation of cell cycle	biological_process	6	ENSMUST00000047321;ENSMUST00000093962;ENSMUST00000127699;ENSMUST00000204917;ENSMUST00000211547	5	112	569	73349	0.00187388
GO:0030968	endoplasmic reticulum unfolded protein response	biological_process	5	ENSMUST00000049813;ENSMUST00000093962;ENSMUST00000161085	3	112	159	73349	0.001916
GO:0000166	nucleotide binding	molecular_function	5	ENSMUST00000031653;ENSMUST00000033040;ENSMUST00000033634;ENSMUST00000064371;ENSMUST00000066601;ENSMUST00000075610;ENSMUST00000075666;ENSMUST00000077609;ENSMUST00000095476;ENSMUST00000097274;ENSMUST00000097275;ENSMUST00000097707;ENSMUST00000102930;ENSMUST00000121616;ENSMUST00000127143;ENSMUST00000127699;ENSMUST00000129293;ENSMUST00000144918;ENSMUST00000155757;ENSMUST00000157052;ENSMUST00000161318;…	26	112	9462	73349	0.00191697
GO:0048015	phosphatidylinositol-mediated signaling	biological_process	7	ENSMUST00000106925;ENSMUST00000206219;ENSMUST00000208871	3	112	160	73349	0.00195046
GO:0002281	macrophage activation involved in immune response	biological_process	8	ENSMUST00000097274;ENSMUST00000097275	2	112	43	73349	0.00200298
GO:0038202	TORC1 signaling	biological_process	7	ENSMUST00000054343;ENSMUST00000107885	2	112	43	73349	0.00200298
GO:0005615	extracellular space	cellular_component	4	ENSMUST00000022368;ENSMUST00000033941;ENSMUST00000047816;ENSMUST00000080149;ENSMUST00000094556;ENSMUST00000105287;ENSMUST00000106925;ENSMUST00000111168;ENSMUST00000127699;ENSMUST00000130632;ENSMUST00000136310;ENSMUST00000143509;ENSMUST00000165232;ENSMUST00000201245	14	112	3820	73349	0.00208299
GO:0071380	cellular response to prostaglandin E stimulus	biological_process	8	ENSMUST00000097274;ENSMUST00000097275	2	112	44	73349	0.00209627
GO:0045792	negative regulation of cell size	biological_process	7	ENSMUST00000054343;ENSMUST00000107885	2	112	44	73349	0.00209627
GO:0042753	positive regulation of circadian rhythm	biological_process	6	ENSMUST00000047321;ENSMUST00000211547	2	112	45	73349	0.00219159
GO:0032930	positive regulation of superoxide anion generation	biological_process	10	ENSMUST00000201245;ENSMUST00000212600	2	112	45	73349	0.00219159
GO:0005747	mitochondrial respiratory chain complex I	cellular_component	7	ENSMUST00000020209;ENSMUST00000130904;ENSMUST00000168099	3	112	171	73349	0.00235517
GO:0014909	smooth muscle cell migration	biological_process	8	ENSMUST00000022368;ENSMUST00000033941	2	112	47	73349	0.00238828
GO:0044327	dendritic spine head	cellular_component	4	ENSMUST00000077609;ENSMUST00000121616	2	112	47	73349	0.00238828
GO:0005088	Ras guanyl-nucleotide exchange factor activity	molecular_function	8	ENSMUST00000038949;ENSMUST00000164192	2	112	47	73349	0.00238828
GO:0006935	chemotaxis	biological_process	5	ENSMUST00000018963;ENSMUST00000047816;ENSMUST00000052172;ENSMUST00000201245	4	112	369	73349	0.00255349
GO:0090303	positive regulation of wound healing	biological_process	9	ENSMUST00000097274;ENSMUST00000097275	2	112	49	73349	0.002593
GO:0035686	sperm fibrous sheath	cellular_component	5	ENSMUST00000143509;ENSMUST00000210815	2	112	50	73349	0.00269835
GO:0090037	positive regulation of protein kinase C signaling	biological_process	10	ENSMUST00000047816;ENSMUST00000160647	2	112	50	73349	0.00269835
GO:0033574	response to testosterone	biological_process	6	ENSMUST00000025025;ENSMUST00000146077;ENSMUST00000174779	3	112	180	73349	0.00272224
GO:0045760	positive regulation of action potential	biological_process	6	ENSMUST00000160647;ENSMUST00000217780	2	112	51	73349	0.0028057
GO:0030877	beta-catenin destruction complex	cellular_component	4	ENSMUST00000163205;ENSMUST00000166990	2	112	51	73349	0.0028057
GO:0051020	GTPase binding	molecular_function	6	ENSMUST00000080149;ENSMUST00000130632;ENSMUST00000136310	3	112	182	73349	0.00280832
GO:0071310	cellular response to organic substance	biological_process	6	ENSMUST00000093962;ENSMUST00000127143;ENSMUST00000212600	3	112	183	73349	0.00285198
GO:0001706	endoderm formation	biological_process	6	ENSMUST00000025025;ENSMUST00000146077	2	112	52	73349	0.00291502
GO:0000188	inactivation of MAPK activity	biological_process	13	ENSMUST00000025025;ENSMUST00000146077	2	112	52	73349	0.00291502
GO:2000273	positive regulation of receptor activity	biological_process	9	ENSMUST00000097274;ENSMUST00000097275	2	112	52	73349	0.00291502
GO:0005524	ATP binding	molecular_function	5	ENSMUST00000031653;ENSMUST00000033040;ENSMUST00000033634;ENSMUST00000064371;ENSMUST00000066601;ENSMUST00000075610;ENSMUST00000075666;ENSMUST00000095476;ENSMUST00000097274;ENSMUST00000097275;ENSMUST00000097707;ENSMUST00000127143;ENSMUST00000127699;ENSMUST00000129293;ENSMUST00000144918;ENSMUST00000161318;ENSMUST00000163205;ENSMUST00000166990;ENSMUST00000178025;ENSMUST00000204917;ENSMUST00000208871	21	112	7244	73349	0.0030103
GO:0005102	receptor binding	molecular_function	5	ENSMUST00000033941;ENSMUST00000092070;ENSMUST00000094556;ENSMUST00000106925;ENSMUST00000111168;ENSMUST00000169948;ENSMUST00000174779	7	112	1241	73349	0.00304018
GO:0070965	positive regulation of neutrophil mediated killing of fungus	biological_process	9	ENSMUST00000201245	1	112	2	73349	0.00305158
GO:0080184	response to phenylpropanoid	biological_process	7	ENSMUST00000111168	1	112	2	73349	0.00305158
GO:0051102	DNA ligation involved in DNA recombination	biological_process	9	ENSMUST00000095476	1	112	2	73349	0.00305158
GO:0015168	glycerol transmembrane transporter activity	molecular_function	6	ENSMUST00000023752	1	112	2	73349	0.00305158
GO:0002017	regulation of blood volume by renal aldosterone	biological_process	8	ENSMUST00000034363	1	112	2	73349	0.00305158
GO:0032201	telomere maintenance via semi-conservative replication	biological_process	9	ENSMUST00000075666	1	112	2	73349	0.00305158
GO:0003097	renal water transport	biological_process	6	ENSMUST00000023752	1	112	2	73349	0.00305158
GO:0070305	response to cGMP	biological_process	8	ENSMUST00000094556	1	112	2	73349	0.00305158
GO:0048011	neurotrophin TRK receptor signaling pathway	biological_process	8	ENSMUST00000054343;ENSMUST00000107885	2	112	55	73349	0.00325484
GO:0030331	estrogen receptor binding	molecular_function	9	ENSMUST00000077609;ENSMUST00000121616;ENSMUST00000141116	3	112	194	73349	0.00336002
GO:0046854	phosphatidylinositol phosphorylation	biological_process	10	ENSMUST00000097707;ENSMUST00000178025;ENSMUST00000206219	3	112	195	73349	0.00340877
GO:0015288	porin activity	molecular_function	8	ENSMUST00000023752;ENSMUST00000157052	2	112	57	73349	0.00349118
GO:0071361	cellular response to ethanol	biological_process	7	ENSMUST00000097274;ENSMUST00000097275	2	112	58	73349	0.00361227
GO:1902600	hydrogen ion transmembrane transport	biological_process	9	ENSMUST00000058407;ENSMUST00000151559;ENSMUST00000181586	3	112	200	73349	0.00365899
GO:0007049	cell cycle	biological_process	4	ENSMUST00000025025;ENSMUST00000031695;ENSMUST00000093962;ENSMUST00000095476;ENSMUST00000097274;ENSMUST00000097275;ENSMUST00000121638;ENSMUST00000146077;ENSMUST00000163205;ENSMUST00000166990;ENSMUST00000204917	11	112	2792	73349	0.0036992
GO:0045104	intermediate filament cytoskeleton organization	biological_process	7	ENSMUST00000163205;ENSMUST00000166990	2	112	59	73349	0.0037353
GO:0005847	mRNA cleavage and polyadenylation specificity factor complex	cellular_component	5	ENSMUST00000163205;ENSMUST00000166990	2	112	59	73349	0.0037353
GO:0045095	keratin filament	cellular_component	8	ENSMUST00000163205;ENSMUST00000166990	2	112	59	73349	0.0037353
GO:0043407	negative regulation of MAP kinase activity	biological_process	12	ENSMUST00000025025;ENSMUST00000112484;ENSMUST00000146077	3	112	204	73349	0.00386704
GO:0019899	enzyme binding	molecular_function	5	ENSMUST00000093962;ENSMUST00000097274;ENSMUST00000097275;ENSMUST00000111168;ENSMUST00000127143;ENSMUST00000127699;ENSMUST00000141116;ENSMUST00000168360	8	112	1648	73349	0.00387667
GO:0005634	nucleus	cellular_component	6	ENSMUST00000022901;ENSMUST00000025025;ENSMUST00000031695;ENSMUST00000031971;ENSMUST00000047321;ENSMUST00000049813;ENSMUST00000054146;ENSMUST00000054343;ENSMUST00000064371;ENSMUST00000073116;ENSMUST00000075666;ENSMUST00000077609;ENSMUST00000080149;ENSMUST00000093962;ENSMUST00000095476;ENSMUST00000097274;ENSMUST00000097275;ENSMUST00000102930;ENSMUST00000107885;ENSMUST00000109104;ENSMUST00000112484;…	53	112	25457	73349	0.00392205
GO:0071850	mitotic cell cycle arrest	biological_process	6	ENSMUST00000025025;ENSMUST00000146077	2	112	62	73349	0.00411598
GO:0033197	response to vitamin E	biological_process	7	ENSMUST00000093962;ENSMUST00000111168	2	112	64	73349	0.00437935
GO:0035641	locomotory exploration behavior	biological_process	5	ENSMUST00000097274;ENSMUST00000097275	2	112	65	73349	0.00451389
GO:0102209	trans-permethrin hydrolase activity	molecular_function	7	ENSMUST00000109410	1	112	3	73349	0.00457391
GO:0003106	negative regulation of glomerular filtration by angiotensin	biological_process	13	ENSMUST00000212600	1	112	3	73349	0.00457391
GO:0047536	2-aminoadipate transaminase activity	molecular_function	7	ENSMUST00000209338	1	112	3	73349	0.00457391
GO:1990167	protein K27-linked deubiquitination	biological_process	10	ENSMUST00000049813	1	112	3	73349	0.00457391
GO:0014895	smooth muscle hypertrophy	biological_process	8	ENSMUST00000212600	1	112	3	73349	0.00457391
GO:0031680	G-protein beta/gamma-subunit complex	cellular_component	4	ENSMUST00000119130	1	112	3	73349	0.00457391
GO:0002016	regulation of blood volume by renin-angiotensin	biological_process	10	ENSMUST00000094556	1	112	3	73349	0.00457391
GO:0050730	regulation of peptidyl-tyrosine phosphorylation	biological_process	10	ENSMUST00000097274;ENSMUST00000097275	2	112	68	73349	0.00492887
GO:0032355	response to estradiol	biological_process	6	ENSMUST00000025025;ENSMUST00000093962;ENSMUST00000111168;ENSMUST00000146077	4	112	445	73349	0.00495928
GO:0051301	cell division	biological_process	4	ENSMUST00000031695;ENSMUST00000093962;ENSMUST00000095476;ENSMUST00000097274;ENSMUST00000097275;ENSMUST00000121638;ENSMUST00000163205;ENSMUST00000166990	8	112	1720	73349	0.0049933
GO:0032496	response to lipopolysaccharide	biological_process	7	ENSMUST00000073116;ENSMUST00000094556;ENSMUST00000105287;ENSMUST00000143509;ENSMUST00000201245	5	112	717	73349	0.00500604
GO:0046930	pore complex	cellular_component	5	ENSMUST00000023752;ENSMUST00000157052	2	112	69	73349	0.00507097
GO:0014704	intercalated disc	cellular_component	6	ENSMUST00000033040;ENSMUST00000129293;ENSMUST00000217780	3	112	225	73349	0.005077
GO:0016020	membrane	cellular_component	3	ENSMUST00000006094;ENSMUST00000018963;ENSMUST00000020209;ENSMUST00000022901;ENSMUST00000023752;ENSMUST00000026221;ENSMUST00000031262;ENSMUST00000031653;ENSMUST00000033040;ENSMUST00000033634;ENSMUST00000038949;ENSMUST00000044405;ENSMUST00000047816;ENSMUST00000052172;ENSMUST00000055966;ENSMUST00000058407;ENSMUST00000063588;ENSMUST00000064371;ENSMUST00000066601;ENSMUST00000077609;ENSMUST00000080149;…	60	112	30206	73349	0.00538888
GO:0043627	response to estrogen	biological_process	4	ENSMUST00000093962;ENSMUST00000143509;ENSMUST00000210815	3	112	231	73349	0.00545989
GO:0046328	regulation of JNK cascade	biological_process	12	ENSMUST00000064371;ENSMUST00000208871	2	112	72	73349	0.00550846
GO:0042176	regulation of protein catabolic process	biological_process	7	ENSMUST00000047321;ENSMUST00000211547	2	112	74	73349	0.00580942
GO:0042645	mitochondrial nucleoid	cellular_component	4	ENSMUST00000031971;ENSMUST00000144918;ENSMUST00000157052	3	112	239	73349	0.00599676
GO:0002025	vasodilation by norepinephrine-epinephrine involved in regulation of systemic arterial blood pressure	biological_process	8	ENSMUST00000038949	1	112	4	73349	0.00609394
GO:0000294	nuclear-transcribed mRNA catabolic process, endonucleolytic cleavage-dependent decay	biological_process	12	ENSMUST00000075666	1	112	4	73349	0.00609394
GO:0014854	response to inactivity	biological_process	4	ENSMUST00000111168	1	112	4	73349	0.00609394
GO:0071288	cellular response to mercury ion	biological_process	8	ENSMUST00000023752	1	112	4	73349	0.00609394
GO:0004085	butyryl-CoA dehydrogenase activity	molecular_function	7	ENSMUST00000141142	1	112	4	73349	0.00609394
GO:0030315	T-tubule	cellular_component	5	ENSMUST00000129293;ENSMUST00000160647;ENSMUST00000217780	3	112	241	73349	0.00613573
GO:0019216	regulation of lipid metabolic process	biological_process	7	ENSMUST00000097274;ENSMUST00000097275	2	112	77	73349	0.00627466
GO:2000045	regulation of G1/S transition of mitotic cell cycle	biological_process	9	ENSMUST00000093962;ENSMUST00000112484	2	112	77	73349	0.00627466
GO:0008641	small protein activating enzyme activity	molecular_function	6	ENSMUST00000183127;ENSMUST00000204917	2	112	77	73349	0.00627466
GO:0016740	transferase activity	molecular_function	4	ENSMUST00000031262;ENSMUST00000031653;ENSMUST00000033040;ENSMUST00000034902;ENSMUST00000045521;ENSMUST00000046875;ENSMUST00000075610;ENSMUST00000097274;ENSMUST00000097275;ENSMUST00000097707;ENSMUST00000127143;ENSMUST00000129293;ENSMUST00000135516;ENSMUST00000163205;ENSMUST00000166990;ENSMUST00000169948;ENSMUST00000178025;ENSMUST00000195044;ENSMUST00000206219;ENSMUST00000208871;ENSMUST00000209338	21	112	7735	73349	0.00641522
GO:0007568	aging	biological_process	4	ENSMUST00000073116;ENSMUST00000105287;ENSMUST00000111168;ENSMUST00000160647;ENSMUST00000183127	5	112	764	73349	0.00650736
GO:0043066	negative regulation of apoptotic process	biological_process	9	ENSMUST00000025025;ENSMUST00000066601;ENSMUST00000111168;ENSMUST00000127143;ENSMUST00000146077;ENSMUST00000161318;ENSMUST00000183127;ENSMUST00000208871	8	112	1800	73349	0.00650755
GO:0031489	myosin V binding	molecular_function	7	ENSMUST00000077609;ENSMUST00000121616	2	112	79	73349	0.00659396
GO:0005925	focal adhesion	cellular_component	7	ENSMUST00000022368;ENSMUST00000031653;ENSMUST00000066601;ENSMUST00000095476;ENSMUST00000111168;ENSMUST00000127699;ENSMUST00000161318;ENSMUST00000168360;ENSMUST00000212600	9	112	2208	73349	0.00686345
GO:0043231	intracellular membrane-bounded organelle	cellular_component	5	ENSMUST00000006094;ENSMUST00000026221;ENSMUST00000033634;ENSMUST00000034363;ENSMUST00000044405;ENSMUST00000047321;ENSMUST00000109410;ENSMUST00000111168;ENSMUST00000141994;ENSMUST00000155757;ENSMUST00000208871;ENSMUST00000211547	12	112	3482	73349	0.00701907
GO:0000082	G1/S transition of mitotic cell cycle	biological_process	7	ENSMUST00000093962;ENSMUST00000129293;ENSMUST00000141116	3	112	254	73349	0.00708598
GO:0001822	kidney development	biological_process	6	ENSMUST00000022901;ENSMUST00000094556;ENSMUST00000105287;ENSMUST00000111168	4	112	496	73349	0.00722616
GO:0070542	response to fatty acid	biological_process	6	ENSMUST00000111168;ENSMUST00000165232	2	112	83	73349	0.00725428
GO:0001190	transcriptional activator activity, RNA polymerase II transcription factor binding	molecular_function	NA	ENSMUST00000047321;ENSMUST00000211547	2	112	85	73349	0.00759522
GO:0043194	axon initial segment	cellular_component	6	ENSMUST00000129293;ENSMUST00000217780	2	112	85	73349	0.00759522
GO:0051380	norepinephrine binding	molecular_function	6	ENSMUST00000038949	1	112	5	73349	0.00761166
GO:0047293	4-hydroxybenzoate nonaprenyltransferase activity	molecular_function	8	ENSMUST00000031262	1	112	5	73349	0.00761166
GO:0047676	arachidonate-CoA ligase activity	molecular_function	7	ENSMUST00000033634	1	112	5	73349	0.00761166
GO:0032896	palmitoyl-CoA 9-desaturase activity	molecular_function	8	ENSMUST00000026221	1	112	5	73349	0.00761166
GO:1903966	monounsaturated fatty acid biosynthetic process	biological_process	12	ENSMUST00000026221	1	112	5	73349	0.00761166
GO:0005372	water transmembrane transporter activity	molecular_function	6	ENSMUST00000023752	1	112	5	73349	0.00761166
GO:0036332	placental growth factor-activated receptor activity	molecular_function	10	ENSMUST00000031653	1	112	5	73349	0.00761166
GO:0036327	VEGF-B-activated receptor activity	molecular_function	11	ENSMUST00000031653	1	112	5	73349	0.00761166
GO:0032307	negative regulation of prostaglandin secretion	biological_process	10	ENSMUST00000033634	1	112	5	73349	0.00761166
GO:0036326	VEGF-A-activated receptor activity	molecular_function	11	ENSMUST00000031653	1	112	5	73349	0.00761166
GO:0002328	pro-B cell differentiation	biological_process	8	ENSMUST00000095476	1	112	5	73349	0.00761166
GO:2000402	negative regulation of lymphocyte migration	biological_process	8	ENSMUST00000031695	1	112	5	73349	0.00761166
GO:0001985	negative regulation of heart rate involved in baroreceptor response to increased systemic arterial blood pressure	biological_process	11	ENSMUST00000160647	1	112	5	73349	0.00761166
GO:0017004	cytochrome complex assembly	biological_process	8	ENSMUST00000212600	1	112	5	73349	0.00761166
GO:0002083	4-hydroxybenzoate decaprenyltransferase activity	molecular_function	8	ENSMUST00000031262	1	112	5	73349	0.00761166
GO:0005589	collagen type VI trimer	cellular_component	5	ENSMUST00000105287	1	112	5	73349	0.00761166
GO:0001994	norepinephrine-epinephrine vasoconstriction involved in regulation of systemic arterial blood pressure	biological_process	11	ENSMUST00000160647	1	112	5	73349	0.00761166
GO:2001252	positive regulation of chromosome organization	biological_process	9	ENSMUST00000095476	1	112	5	73349	0.00761166
GO:0036323	vascular endothelial growth factor receptor-1 signaling pathway	biological_process	9	ENSMUST00000031653	1	112	5	73349	0.00761166
GO:0004096	catalase activity	molecular_function	5	ENSMUST00000111168	1	112	5	73349	0.00761166
GO:0004672	protein kinase activity	molecular_function	7	ENSMUST00000031653;ENSMUST00000033040;ENSMUST00000093962;ENSMUST00000097274;ENSMUST00000097275;ENSMUST00000127143;ENSMUST00000129293;ENSMUST00000163205;ENSMUST00000166990;ENSMUST00000208871	10	112	2666	73349	0.00779817
GO:0000982	transcription factor activity, RNA polymerase II core promoter proximal region sequence-specific binding	NA	NA	ENSMUST00000047321;ENSMUST00000211547	2	112	87	73349	0.00794327
GO:0031396	regulation of protein ubiquitination	biological_process	10	ENSMUST00000161085;ENSMUST00000183127	2	112	87	73349	0.00794327
GO:0005783	endoplasmic reticulum	cellular_component	6	ENSMUST00000026221;ENSMUST00000033634;ENSMUST00000034363;ENSMUST00000046875;ENSMUST00000066601;ENSMUST00000097274;ENSMUST00000097275;ENSMUST00000109410;ENSMUST00000111168;ENSMUST00000135516;ENSMUST00000141994;ENSMUST00000161085;ENSMUST00000161318;ENSMUST00000168360;ENSMUST00000203936;ENSMUST00000209440	16	112	5405	73349	0.00807212
GO:0008137	NADH dehydrogenase (ubiquinone) activity	molecular_function	8	ENSMUST00000020209;ENSMUST00000168099	2	112	90	73349	0.00847859
GO:0007584	response to nutrient	biological_process	7	ENSMUST00000033634;ENSMUST00000181586;ENSMUST00000210815	3	112	273	73349	0.00862388
GO:0051592	response to calcium ion	biological_process	7	ENSMUST00000025025;ENSMUST00000093962;ENSMUST00000146077	3	112	273	73349	0.00862388
GO:0005737	cytoplasm	cellular_component	5	ENSMUST00000022901;ENSMUST00000025025;ENSMUST00000031695;ENSMUST00000033040;ENSMUST00000033634;ENSMUST00000033941;ENSMUST00000034363;ENSMUST00000045521;ENSMUST00000047321;ENSMUST00000047816;ENSMUST00000054146;ENSMUST00000054343;ENSMUST00000073116;ENSMUST00000075666;ENSMUST00000077609;ENSMUST00000080149;ENSMUST00000093962;ENSMUST00000094556;ENSMUST00000095476;ENSMUST00000097274;ENSMUST00000097275;…	53	112	26359	73349	0.00865044
GO:0034704	calcium channel complex	cellular_component	8	ENSMUST00000129293;ENSMUST00000161085	2	112	92	73349	0.00884424
GO:0035579	specific granule membrane	cellular_component	8	ENSMUST00000063588	1	112	6	73349	0.00912709
GO:0032807	DNA ligase IV complex	cellular_component	4	ENSMUST00000095476	1	112	6	73349	0.00912709
GO:0051379	epinephrine binding	molecular_function	6	ENSMUST00000038949	1	112	6	73349	0.00912709
GO:0071221	cellular response to bacterial lipopeptide	biological_process	9	ENSMUST00000165232	1	112	6	73349	0.00912709
GO:0005010	insulin-like growth factor-activated receptor activity	molecular_function	10	ENSMUST00000208871	1	112	6	73349	0.00912709
GO:0051389	inactivation of MAPKK activity	biological_process	12	ENSMUST00000208871	1	112	6	73349	0.00912709
GO:0070892	lipoteichoic acid receptor activity	molecular_function	7	ENSMUST00000165232	1	112	6	73349	0.00912709
GO:1903069	regulation of ER-associated ubiquitin-dependent protein catabolic process	biological_process	12	ENSMUST00000161085	1	112	6	73349	0.00912709
GO:0016717	oxidoreductase activity, acting on paired donors, with oxidation of a pair of donors resulting in the reduction of molecular oxygen to two molecules of water	molecular_function	6	ENSMUST00000026221	1	112	6	73349	0.00912709
GO:0004697	protein kinase C activity	molecular_function	9	ENSMUST00000097274;ENSMUST00000097275	2	112	94	73349	0.00921685
GO:0006629	lipid metabolic process	biological_process	5	ENSMUST00000026221;ENSMUST00000033634;ENSMUST00000047816;ENSMUST00000130904;ENSMUST00000134310;ENSMUST00000135516;ENSMUST00000141142;ENSMUST00000144918	8	112	1927	73349	0.00959821
GO:0005057	signal transducer activity, downstream of receptor	molecular_function	NA	ENSMUST00000038949;ENSMUST00000106925	2	112	101	73349	0.0105751
GO:0070543	response to linoleic acid	biological_process	7	ENSMUST00000165232	1	112	7	73349	0.0106402
GO:0004937	alpha1-adrenergic receptor activity	molecular_function	10	ENSMUST00000160647	1	112	7	73349	0.0106402
GO:2000334	positive regulation of blood microparticle formation	biological_process	7	ENSMUST00000165232	1	112	7	73349	0.0106402
GO:0009200	deoxyribonucleoside triphosphate metabolic process	biological_process	9	ENSMUST00000022901	1	112	7	73349	0.0106402
GO:0002018	renin-angiotensin regulation of aldosterone production	biological_process	7	ENSMUST00000094556	1	112	7	73349	0.0106402
GO:0070672	response to interleukin-15	biological_process	7	ENSMUST00000033634	1	112	7	73349	0.0106402
GO:1990168	protein K33-linked deubiquitination	biological_process	10	ENSMUST00000049813	1	112	7	73349	0.0106402
GO:0010165	response to X-ray	biological_process	7	ENSMUST00000093962;ENSMUST00000095476	2	112	104	73349	0.0111827
GO:0009416	response to light stimulus	biological_process	6	ENSMUST00000025025;ENSMUST00000146077	2	112	105	73349	0.0113886
GO:0046965	retinoid X receptor binding	molecular_function	9	ENSMUST00000077609;ENSMUST00000121616	2	112	105	73349	0.0113886
GO:0048545	response to steroid hormone	biological_process	6	ENSMUST00000034363;ENSMUST00000093962	2	112	105	73349	0.0113886
GO:0016887	ATPase activity	molecular_function	9	ENSMUST00000114191;ENSMUST00000127699;ENSMUST00000133320;ENSMUST00000144918;ENSMUST00000213999	5	112	878	73349	0.0114099
GO:0046777	protein autophosphorylation	biological_process	10	ENSMUST00000031653;ENSMUST00000033040;ENSMUST00000129293;ENSMUST00000178025;ENSMUST00000208871	5	112	878	73349	0.0114099
GO:0004871	signal transducer activity	molecular_function	NA	ENSMUST00000018963;ENSMUST00000038949;ENSMUST00000044405;ENSMUST00000052172;ENSMUST00000119130;ENSMUST00000134310;ENSMUST00000136394;ENSMUST00000160647	8	112	1993	73349	0.0115832
GO:0008047	enzyme activator activity	molecular_function	5	ENSMUST00000097274;ENSMUST00000097275	2	112	106	73349	0.0115961
GO:0003785	actin monomer binding	molecular_function	7	ENSMUST00000097274;ENSMUST00000097275	2	112	106	73349	0.0115961
GO:0016529	sarcoplasmic reticulum	cellular_component	7	ENSMUST00000129293;ENSMUST00000203936;ENSMUST00000217780	3	112	309	73349	0.0120378
GO:0002924	negative regulation of humoral immune response mediated by circulating immunoglobulin	biological_process	12	ENSMUST00000112484	1	112	8	73349	0.0121511
GO:0098620	seryl-selenocysteinyl-tRNA kinase activity	molecular_function	7	ENSMUST00000075610	1	112	8	73349	0.0121511
GO:0033257	Bcl3/NF-kappaB2 complex	cellular_component	5	ENSMUST00000073116	1	112	8	73349	0.0121511
GO:0005163	nerve growth factor receptor binding	molecular_function	9	ENSMUST00000106925	1	112	8	73349	0.0121511
GO:0003845	11-beta-hydroxysteroid dehydrogenase [NAD(P)] activity	molecular_function	7	ENSMUST00000034363	1	112	8	73349	0.0121511
GO:0033512	L-lysine catabolic process to acetyl-CoA via saccharopine	biological_process	10	ENSMUST00000209338	1	112	8	73349	0.0121511
GO:0002268	follicular dendritic cell differentiation	biological_process	6	ENSMUST00000073116	1	112	8	73349	0.0121511
GO:1902175	regulation of oxidative stress-induced intrinsic apoptotic signaling pathway	biological_process	8	ENSMUST00000168360	1	112	8	73349	0.0121511
GO:0005958	DNA-dependent protein kinase-DNA ligase 4 complex	cellular_component	6	ENSMUST00000095476	1	112	8	73349	0.0121511
GO:0050767	regulation of neurogenesis	biological_process	8	ENSMUST00000047321;ENSMUST00000211547	2	112	110	73349	0.0124429
GO:0061178	regulation of insulin secretion involved in cellular response to glucose stimulus	biological_process	6	ENSMUST00000097274;ENSMUST00000097275	2	112	110	73349	0.0124429
GO:0071889	14-3-3 protein binding	molecular_function	5	ENSMUST00000097274;ENSMUST00000097275	2	112	110	73349	0.0124429
GO:0043234	protein complex	NA	NA	ENSMUST00000033040;ENSMUST00000054343;ENSMUST00000071857;ENSMUST00000107885;ENSMUST00000129293;ENSMUST00000143509;ENSMUST00000157052;ENSMUST00000169854;ENSMUST00000203936	9	112	2438	73349	0.0125768
GO:0016491	oxidoreductase activity	molecular_function	4	ENSMUST00000006094;ENSMUST00000022901;ENSMUST00000026221;ENSMUST00000034363;ENSMUST00000111168;ENSMUST00000141142;ENSMUST00000168099;ENSMUST00000210815;ENSMUST00000212600	9	112	2446	73349	0.0128249
GO:0043065	positive regulation of apoptotic process	biological_process	9	ENSMUST00000025025;ENSMUST00000106925;ENSMUST00000127143;ENSMUST00000146077;ENSMUST00000183127;ENSMUST00000210815	6	112	1257	73349	0.0129175
GO:0035523	protein K29-linked deubiquitination	biological_process	10	ENSMUST00000049813	1	112	9	73349	0.0136596
GO:1904845	cellular response to L-glutamine	biological_process	9	ENSMUST00000212600	1	112	9	73349	0.0136596
GO:0070915	lysophosphatidic acid receptor activity	molecular_function	8	ENSMUST00000044405	1	112	9	73349	0.0136596
GO:0072513	positive regulation of secondary heart field cardioblast proliferation	biological_process	11	ENSMUST00000119130	1	112	9	73349	0.0136596
GO:0008211	glucocorticoid metabolic process	biological_process	7	ENSMUST00000034363	1	112	9	73349	0.0136596
GO:0010193	response to ozone	biological_process	7	ENSMUST00000111168	1	112	9	73349	0.0136596
GO:0042596	fear response	biological_process	6	ENSMUST00000038949	1	112	9	73349	0.0136596
GO:0034197	triglyceride transport	biological_process	9	ENSMUST00000165232	1	112	9	73349	0.0136596
GO:0004674	protein serine/threonine kinase activity	molecular_function	8	ENSMUST00000033040;ENSMUST00000097274;ENSMUST00000097275;ENSMUST00000127143;ENSMUST00000129293;ENSMUST00000163205;ENSMUST00000166990;ENSMUST00000178025	8	112	2056	73349	0.0137472
GO:0046686	response to cadmium ion	biological_process	7	ENSMUST00000111168;ENSMUST00000127143	2	112	117	73349	0.0139876
GO:0044325	ion channel binding	molecular_function	5	ENSMUST00000129293;ENSMUST00000157052;ENSMUST00000161085;ENSMUST00000217780	4	112	606	73349	0.0142172
GO:0006260	DNA replication	biological_process	8	ENSMUST00000022901;ENSMUST00000031971;ENSMUST00000075666;ENSMUST00000095476	4	112	607	73349	0.0142951
GO:0005604	basement membrane	cellular_component	6	ENSMUST00000092070;ENSMUST00000138325;ENSMUST00000141994	3	112	330	73349	0.0143393
GO:0000184	nuclear-transcribed mRNA catabolic process, nonsense-mediated decay	biological_process	12	ENSMUST00000075666;ENSMUST00000178025	2	112	120	73349	0.0146738
GO:0051056	regulation of small GTPase mediated signal transduction	biological_process	9	ENSMUST00000071857;ENSMUST00000169854	2	112	121	73349	0.0149057
GO:0020037	heme binding	molecular_function	6	ENSMUST00000006094;ENSMUST00000111168;ENSMUST00000212600	3	112	336	73349	0.0150395
GO:0072593	reactive oxygen species metabolic process	biological_process	5	ENSMUST00000168099;ENSMUST00000212600	2	112	122	73349	0.0151392
GO:0004768	stearoyl-CoA 9-desaturase activity	molecular_function	8	ENSMUST00000026221	1	112	10	73349	0.0151659
GO:0071726	cellular response to diacyl bacterial lipopeptide	biological_process	10	ENSMUST00000165232	1	112	10	73349	0.0151659
GO:1904764	chaperone-mediated autophagy translocation complex disassembly	biological_process	7	ENSMUST00000127699	1	112	10	73349	0.0151659
GO:1902904	negative regulation of supramolecular fiber organization	biological_process	8	ENSMUST00000127699	1	112	10	73349	0.0151659
GO:0042756	drinking behavior	biological_process	5	ENSMUST00000094556	1	112	10	73349	0.0151659
GO:0015793	glycerol transport	biological_process	8	ENSMUST00000023752	1	112	10	73349	0.0151659
GO:0016259	selenocysteine metabolic process	biological_process	11	ENSMUST00000075610	1	112	10	73349	0.0151659
GO:0009245	lipid A biosynthetic process	biological_process	9	ENSMUST00000130904	1	112	10	73349	0.0151659
GO:0000036	ACP phosphopantetheine attachment site binding involved in fatty acid biosynthetic process	molecular_function	7	ENSMUST00000130904	1	112	10	73349	0.0151659
GO:0044788	modulation by host of viral process	biological_process	7	ENSMUST00000127699	1	112	10	73349	0.0151659
GO:0000035	acyl binding	molecular_function	4	ENSMUST00000130904	1	112	10	73349	0.0151659
GO:0016881	acid-amino acid ligase activity	molecular_function	6	ENSMUST00000204917	1	112	10	73349	0.0151659
GO:0031545	peptidyl-proline 4-dioxygenase activity	molecular_function	8	ENSMUST00000168360	1	112	10	73349	0.0151659
GO:0061741	chaperone-mediated protein transport involved in chaperone-mediated autophagy	biological_process	11	ENSMUST00000127699	1	112	10	73349	0.0151659
GO:0048511	rhythmic process	biological_process	3	ENSMUST00000047321;ENSMUST00000073116;ENSMUST00000127143;ENSMUST00000211547	4	112	623	73349	0.0155782
GO:0043278	response to morphine	biological_process	6	ENSMUST00000097274;ENSMUST00000097275	2	112	125	73349	0.0158491
GO:0046966	thyroid hormone receptor binding	molecular_function	8	ENSMUST00000077609;ENSMUST00000121616	2	112	126	73349	0.0160888
GO:0007204	positive regulation of cytosolic calcium ion concentration	biological_process	13	ENSMUST00000047816;ENSMUST00000160647;ENSMUST00000165232	3	112	345	73349	0.0161256
GO:0016829	lyase activity	molecular_function	4	ENSMUST00000080149;ENSMUST00000130632;ENSMUST00000136310;ENSMUST00000143509	4	112	630	73349	0.0161617
GO:0005576	extracellular region	cellular_component	3	ENSMUST00000022368;ENSMUST00000033941;ENSMUST00000066601;ENSMUST00000092070;ENSMUST00000094556;ENSMUST00000105287;ENSMUST00000106925;ENSMUST00000138325;ENSMUST00000141994;ENSMUST00000161318;ENSMUST00000162443;ENSMUST00000201245	12	112	3908	73349	0.0163841
GO:0000060	protein import into nucleus, translocation	biological_process	NA	ENSMUST00000047321;ENSMUST00000211547	2	112	128	73349	0.016573
GO:0000285	1-phosphatidylinositol-3-phosphate 5-kinase activity	molecular_function	8	ENSMUST00000097707	1	112	11	73349	0.0166699
GO:0033277	abortive mitotic cell cycle	biological_process	6	ENSMUST00000112484	1	112	11	73349	0.0166699
GO:0034381	plasma lipoprotein particle clearance	biological_process	4	ENSMUST00000165232	1	112	11	73349	0.0166699
GO:2000121	regulation of removal of superoxide radicals	biological_process	9	ENSMUST00000165232	1	112	11	73349	0.0166699
GO:0050849	negative regulation of calcium-mediated signaling	biological_process	10	ENSMUST00000203936	1	112	11	73349	0.0166699
GO:0052810	1-phosphatidylinositol-5-kinase activity	molecular_function	8	ENSMUST00000097707	1	112	11	73349	0.0166699
GO:0005610	laminin-5 complex	cellular_component	5	ENSMUST00000092070	1	112	11	73349	0.0166699
GO:0016684	oxidoreductase activity, acting on peroxide as acceptor	molecular_function	5	ENSMUST00000111168	1	112	11	73349	0.0166699
GO:0031694	alpha-2A adrenergic receptor binding	molecular_function	8	ENSMUST00000038949	1	112	11	73349	0.0166699
GO:0051879	Hsp90 protein binding	molecular_function	6	ENSMUST00000047321;ENSMUST00000211547	2	112	132	73349	0.0175599
GO:0010811	positive regulation of cell-substrate adhesion	biological_process	7	ENSMUST00000097274;ENSMUST00000097275	2	112	132	73349	0.0175599
GO:0001889	liver development	biological_process	7	ENSMUST00000093962;ENSMUST00000141116;ENSMUST00000183127	3	112	360	73349	0.0180314
GO:0035774	positive regulation of insulin secretion involved in cellular response to glucose stimulus	biological_process	12	ENSMUST00000047816;ENSMUST00000183127	2	112	134	73349	0.0180625
GO:0002003	angiotensin maturation	biological_process	9	ENSMUST00000094556	1	112	12	73349	0.0181716
GO:0031094	platelet dense tubular network	cellular_component	6	ENSMUST00000203936	1	112	12	73349	0.0181716
GO:1901339	regulation of store-operated calcium channel activity	biological_process	9	ENSMUST00000047816	1	112	12	73349	0.0181716
GO:0098609	cell-cell adhesion	biological_process	5	ENSMUST00000080149;ENSMUST00000127699;ENSMUST00000130632;ENSMUST00000136310;ENSMUST00000143509;ENSMUST00000210815	6	112	1358	73349	0.0181947
GO:0006468	protein phosphorylation	biological_process	9	ENSMUST00000031653;ENSMUST00000033040;ENSMUST00000093962;ENSMUST00000097274;ENSMUST00000097275;ENSMUST00000127143;ENSMUST00000129293;ENSMUST00000163205;ENSMUST00000166990;ENSMUST00000208871	10	112	3043	73349	0.0182631
GO:0070098	chemokine-mediated signaling pathway	biological_process	7	ENSMUST00000052172;ENSMUST00000201245	2	112	135	73349	0.018316
GO:0030018	Z disc	cellular_component	5	ENSMUST00000033040;ENSMUST00000143509;ENSMUST00000160647;ENSMUST00000217780	4	112	655	73349	0.018357
GO:0042162	telomeric DNA binding	molecular_function	8	ENSMUST00000075666;ENSMUST00000178025	2	112	138	73349	0.0190858
GO:0002931	response to ischemia	biological_process	5	ENSMUST00000066601;ENSMUST00000161318	2	112	139	73349	0.0193453
GO:0008138	protein tyrosine/serine/threonine phosphatase activity	molecular_function	9	ENSMUST00000025025;ENSMUST00000146077	2	112	139	73349	0.0193453
GO:0031639	plasminogen activation	biological_process	10	ENSMUST00000033941	1	112	13	73349	0.0196711
GO:0005001	transmembrane receptor protein tyrosine phosphatase activity	molecular_function	10	ENSMUST00000112484	1	112	13	73349	0.0196711
GO:0097052	L-kynurenine metabolic process	biological_process	7	ENSMUST00000209338	1	112	13	73349	0.0196711
GO:0033591	response to L-ascorbic acid	biological_process	6	ENSMUST00000111168	1	112	13	73349	0.0196711
GO:0033153	T cell receptor V(D)J recombination	biological_process	7	ENSMUST00000095476	1	112	13	73349	0.0196711
GO:0038096	Fc-gamma receptor signaling pathway involved in phagocytosis	biological_process	8	ENSMUST00000031695	1	112	13	73349	0.0196711
GO:0007186	G-protein coupled receptor signaling pathway	biological_process	5	ENSMUST00000038949;ENSMUST00000044405;ENSMUST00000052172;ENSMUST00000119130;ENSMUST00000160647;ENSMUST00000165665;ENSMUST00000201245	7	112	1789	73349	0.0201522
GO:0050796	regulation of insulin secretion	biological_process	10	ENSMUST00000047321;ENSMUST00000211547	2	112	143	73349	0.0203984
GO:0030198	extracellular matrix organization	biological_process	6	ENSMUST00000073116;ENSMUST00000092070;ENSMUST00000138325	3	112	379	73349	0.0206181
GO:1903146	regulation of mitophagy	biological_process	9	ENSMUST00000157052;ENSMUST00000183127	2	112	144	73349	0.0206654
GO:0006631	fatty acid metabolic process	biological_process	9	ENSMUST00000026221;ENSMUST00000033634;ENSMUST00000130904;ENSMUST00000141142	4	112	682	73349	0.0209269
GO:0009642	response to light intensity	biological_process	7	ENSMUST00000111168	1	112	14	73349	0.0211682
GO:0050859	negative regulation of B cell receptor signaling pathway	biological_process	10	ENSMUST00000112484	1	112	14	73349	0.0211682
GO:0019661	glucose catabolic process to lactate via pyruvate	biological_process	5	ENSMUST00000210815	1	112	14	73349	0.0211682
GO:0048569	post-embryonic animal organ development	biological_process	6	ENSMUST00000210815	1	112	14	73349	0.0211682
GO:0090045	positive regulation of deacetylase activity	biological_process	8	ENSMUST00000127143	1	112	14	73349	0.0211682
GO:0033864	positive regulation of NAD(P)H oxidase activity	biological_process	8	ENSMUST00000212600	1	112	14	73349	0.0211682
GO:0090157	negative regulation of sphingolipid biosynthesis involved in cellular sphingolipid homeostasis	NA	NA	ENSMUST00000183127	1	112	14	73349	0.0211682
GO:1990037	Lewy body core	cellular_component	5	ENSMUST00000161085	1	112	14	73349	0.0211682
GO:0005253	anion channel activity	molecular_function	7	ENSMUST00000157052	1	112	14	73349	0.0211682
GO:0019778	Atg12 activating enzyme activity	molecular_function	7	ENSMUST00000183127	1	112	14	73349	0.0211682
GO:0006449	regulation of translational termination	biological_process	10	ENSMUST00000075666	1	112	14	73349	0.0211682
GO:0039521	suppression by virus of host autophagy	biological_process	10	ENSMUST00000183127	1	112	14	73349	0.0211682
GO:0019779	Atg8 activating enzyme activity	molecular_function	7	ENSMUST00000183127	1	112	14	73349	0.0211682
GO:0060284	regulation of cell development	biological_process	7	ENSMUST00000183127	1	112	14	73349	0.0211682
GO:0021762	substantia nigra development	biological_process	6	ENSMUST00000114191;ENSMUST00000133320	2	112	149	73349	0.0220221
GO:0043123	positive regulation of I-kappaB kinase/NF-kappaB signaling	biological_process	10	ENSMUST00000097274;ENSMUST00000097275;ENSMUST00000136394;ENSMUST00000165232	4	112	694	73349	0.0221365
GO:1902235	regulation of endoplasmic reticulum stress-induced intrinsic apoptotic signaling pathway	biological_process	8	ENSMUST00000161085	1	112	15	73349	0.0226631
GO:0061740	protein targeting to lysosome involved in chaperone-mediated autophagy	biological_process	14	ENSMUST00000127699	1	112	15	73349	0.0226631
GO:0006933	negative regulation of cell adhesion involved in substrate-bound cell migration	biological_process	7	ENSMUST00000144918	1	112	15	73349	0.0226631
GO:0031649	heat generation	biological_process	6	ENSMUST00000038949	1	112	15	73349	0.0226631
GO:1990836	lysosomal matrix	cellular_component	7	ENSMUST00000127699	1	112	15	73349	0.0226631
GO:0060244	negative regulation of cell proliferation involved in contact inhibition	biological_process	8	ENSMUST00000033040	1	112	15	73349	0.0226631
GO:0048263	determination of dorsal identity	biological_process	7	ENSMUST00000127143	1	112	15	73349	0.0226631
GO:0061684	chaperone-mediated autophagy	biological_process	7	ENSMUST00000127699	1	112	15	73349	0.0226631
GO:0000320	re-entry into mitotic cell cycle	biological_process	5	ENSMUST00000093962	1	112	15	73349	0.0226631
GO:1903526	negative regulation of membrane tubulation	biological_process	8	ENSMUST00000031695	1	112	15	73349	0.0226631
GO:0046598	positive regulation of viral entry into host cell	biological_process	10	ENSMUST00000168360	1	112	15	73349	0.0226631
GO:0030297	transmembrane receptor protein tyrosine kinase activator activity	molecular_function	9	ENSMUST00000106925	1	112	15	73349	0.0226631
GO:1903706	regulation of hemopoiesis	biological_process	6	ENSMUST00000183127	1	112	15	73349	0.0226631
GO:0035033	histone deacetylase regulator activity	molecular_function	5	ENSMUST00000127143	1	112	15	73349	0.0226631
GO:0014823	response to activity	biological_process	4	ENSMUST00000111168;ENSMUST00000212600	2	112	152	73349	0.0228533
GO:0031663	lipopolysaccharide-mediated signaling pathway	biological_process	6	ENSMUST00000097274;ENSMUST00000097275	2	112	153	73349	0.0231333
GO:0043425	bHLH transcription factor binding	molecular_function	7	ENSMUST00000047321;ENSMUST00000211547	2	112	153	73349	0.0231333
GO:0035255	ionotropic glutamate receptor binding	molecular_function	7	ENSMUST00000077609;ENSMUST00000121616	2	112	154	73349	0.0234147
GO:0007623	circadian rhythm	biological_process	4	ENSMUST00000047321;ENSMUST00000106925;ENSMUST00000211547	3	112	402	73349	0.0240082
GO:1903432	regulation of TORC1 signaling	biological_process	10	ENSMUST00000155757	1	112	16	73349	0.0241558
GO:0031177	phosphopantetheine binding	molecular_function	6	ENSMUST00000130904	1	112	16	73349	0.0241558
GO:0045823	positive regulation of heart contraction	biological_process	9	ENSMUST00000038949	1	112	16	73349	0.0241558
GO:0032446	protein modification by small protein conjugation	biological_process	10	ENSMUST00000183127	1	112	16	73349	0.0241558
GO:0031088	platelet dense granule membrane	cellular_component	8	ENSMUST00000203936	1	112	16	73349	0.0241558
GO:0007113	endomitotic cell cycle	biological_process	6	ENSMUST00000204917	1	112	16	73349	0.0241558
GO:0070888	E-box binding	molecular_function	11	ENSMUST00000047321;ENSMUST00000211547	2	112	157	73349	0.0242672
GO:0030838	positive regulation of actin filament polymerization	biological_process	9	ENSMUST00000097274;ENSMUST00000097275	2	112	158	73349	0.0245542
GO:0006641	triglyceride metabolic process	biological_process	9	ENSMUST00000033634;ENSMUST00000111168	2	112	159	73349	0.0248426
GO:0001934	positive regulation of protein phosphorylation	biological_process	10	ENSMUST00000033040;ENSMUST00000047816;ENSMUST00000093962;ENSMUST00000106925	4	112	722	73349	0.0251229
GO:1903071	positive regulation of ER-associated ubiquitin-dependent protein catabolic process	biological_process	13	ENSMUST00000161085	1	112	17	73349	0.0256462
GO:0004748	ribonucleoside-diphosphate reductase activity, thioredoxin disulfide as acceptor	molecular_function	8	ENSMUST00000022901	1	112	17	73349	0.0256462
GO:0072205	metanephric collecting duct development	biological_process	7	ENSMUST00000023752	1	112	17	73349	0.0256462
GO:0009263	deoxyribonucleotide biosynthetic process	biological_process	10	ENSMUST00000022901	1	112	17	73349	0.0256462
GO:0070821	tertiary granule membrane	cellular_component	8	ENSMUST00000063588	1	112	17	73349	0.0256462
GO:0055096	low-density lipoprotein particle mediated signaling	biological_process	6	ENSMUST00000165232	1	112	17	73349	0.0256462
GO:0010634	positive regulation of epithelial cell migration	biological_process	9	ENSMUST00000097274;ENSMUST00000097275	2	112	162	73349	0.0257161
GO:0098641	cadherin binding involved in cell-cell adhesion	molecular_function	7	ENSMUST00000080149;ENSMUST00000127699;ENSMUST00000130632;ENSMUST00000136310;ENSMUST00000143509;ENSMUST00000210815	6	112	1472	73349	0.0257457
GO:0043523	regulation of neuron apoptotic process	biological_process	9	ENSMUST00000054343;ENSMUST00000107885	2	112	163	73349	0.02601
GO:1903506	regulation of nucleic acid-templated transcription	biological_process	9	ENSMUST00000077609;ENSMUST00000121616	2	112	163	73349	0.02601
GO:0097421	liver regeneration	biological_process	8	ENSMUST00000093962;ENSMUST00000174779	2	112	164	73349	0.0263053
GO:0014910	regulation of smooth muscle cell migration	biological_process	8	ENSMUST00000022368	1	112	18	73349	0.0271343
GO:0060073	micturition	biological_process	6	ENSMUST00000160647	1	112	18	73349	0.0271343
GO:0070141	response to UV-A	biological_process	8	ENSMUST00000093962	1	112	18	73349	0.0271343
GO:0044530	supraspliceosomal complex	cellular_component	7	ENSMUST00000075666	1	112	18	73349	0.0271343
GO:0015250	water channel activity	molecular_function	7	ENSMUST00000023752	1	112	18	73349	0.0271343
GO:0004457	lactate dehydrogenase activity	molecular_function	6	ENSMUST00000210815	1	112	18	73349	0.0271343
GO:0032024	positive regulation of insulin secretion	biological_process	11	ENSMUST00000097274;ENSMUST00000097275	2	112	168	73349	0.0275
GO:0032467	positive regulation of cytokinesis	biological_process	9	ENSMUST00000097274;ENSMUST00000097275	2	112	171	73349	0.0284102
GO:0010508	positive regulation of autophagy	biological_process	9	ENSMUST00000105287;ENSMUST00000183127	2	112	171	73349	0.0284102
GO:0090314	positive regulation of protein targeting to membrane	biological_process	11	ENSMUST00000033040;ENSMUST00000217780	2	112	171	73349	0.0284102
GO:0045599	negative regulation of fat cell differentiation	biological_process	8	ENSMUST00000047321;ENSMUST00000211547	2	112	171	73349	0.0284102
GO:0060334	regulation of interferon-gamma-mediated signaling pathway	biological_process	9	ENSMUST00000112484	1	112	19	73349	0.0286202
GO:1900426	positive regulation of defense response to bacterium	biological_process	8	ENSMUST00000212600	1	112	19	73349	0.0286202
GO:0061738	late endosomal microautophagy	biological_process	7	ENSMUST00000127699	1	112	19	73349	0.0286202
GO:0004705	JUN kinase activity	molecular_function	11	ENSMUST00000127143	1	112	19	73349	0.0286202
GO:0030299	intestinal cholesterol absorption	biological_process	10	ENSMUST00000165232	1	112	19	73349	0.0286202
GO:0072577	endothelial cell apoptotic process	biological_process	8	ENSMUST00000141994	1	112	19	73349	0.0286202
GO:0019781	NEDD8 activating enzyme activity	molecular_function	7	ENSMUST00000204917	1	112	19	73349	0.0286202
GO:0097056	selenocysteinyl-tRNA(Sec) biosynthetic process	biological_process	11	ENSMUST00000075610	1	112	19	73349	0.0286202
GO:0080144	amino acid homeostasis	biological_process	9	ENSMUST00000183127	1	112	19	73349	0.0286202
GO:0070491	repressing transcription factor binding	molecular_function	7	ENSMUST00000047321;ENSMUST00000211547	2	112	174	73349	0.0293324
GO:0031519	PcG protein complex	cellular_component	4	ENSMUST00000112597;ENSMUST00000174779	2	112	174	73349	0.0293324
GO:0006469	negative regulation of protein kinase activity	biological_process	11	ENSMUST00000054343;ENSMUST00000105287;ENSMUST00000107885	3	112	438	73349	0.0298834
GO:0035335	peptidyl-tyrosine dephosphorylation	biological_process	10	ENSMUST00000025025;ENSMUST00000112484;ENSMUST00000146077	3	112	439	73349	0.0300565
GO:0004725	protein tyrosine phosphatase activity	molecular_function	9	ENSMUST00000025025;ENSMUST00000112484;ENSMUST00000146077	3	112	439	73349	0.0300565
GO:0016222	procollagen-proline 4-dioxygenase complex	cellular_component	7	ENSMUST00000168360	1	112	20	73349	0.0301038
GO:0097680	double-strand break repair via classical nonhomologous end joining	biological_process	11	ENSMUST00000095476	1	112	20	73349	0.0301038
GO:0060452	positive regulation of cardiac muscle contraction	biological_process	10	ENSMUST00000160647	1	112	20	73349	0.0301038
GO:0009249	protein lipoylation	biological_process	10	ENSMUST00000130904	1	112	20	73349	0.0301038
GO:0005220	inositol 1,4,5-trisphosphate-sensitive calcium-release channel activity	molecular_function	10	ENSMUST00000203936	1	112	20	73349	0.0301038
GO:0014832	urinary bladder smooth muscle contraction	biological_process	9	ENSMUST00000047816	1	112	20	73349	0.0301038
GO:0019244	lactate biosynthetic process from pyruvate	biological_process	10	ENSMUST00000210815	1	112	20	73349	0.0301038
GO:0031401	positive regulation of protein modification process	biological_process	9	ENSMUST00000183127	1	112	20	73349	0.0301038
GO:0014042	positive regulation of neuron maturation	biological_process	11	ENSMUST00000106925	1	112	20	73349	0.0301038
GO:0050665	hydrogen peroxide biosynthetic process	biological_process	8	ENSMUST00000212600	1	112	20	73349	0.0301038
GO:0032027	myosin light chain binding	molecular_function	7	ENSMUST00000052172	1	112	20	73349	0.0301038
GO:0009986	cell surface	cellular_component	4	ENSMUST00000022368;ENSMUST00000033941;ENSMUST00000052172;ENSMUST00000063588;ENSMUST00000144918;ENSMUST00000165232;ENSMUST00000217780	7	112	1948	73349	0.0301468
GO:0005515	protein binding	molecular_function	4	ENSMUST00000022368;ENSMUST00000031695;ENSMUST00000038949;ENSMUST00000046875;ENSMUST00000047321;ENSMUST00000054146;ENSMUST00000064371;ENSMUST00000073116;ENSMUST00000093962;ENSMUST00000095476;ENSMUST00000097274;ENSMUST00000097275;ENSMUST00000097707;ENSMUST00000102930;ENSMUST00000109104;ENSMUST00000112484;ENSMUST00000114437;ENSMUST00000127143;ENSMUST00000127699;ENSMUST00000129293;ENSMUST00000134310;…	38	112	18780	73349	0.0305597
GO:0051276	chromosome organization	biological_process	6	ENSMUST00000095476;ENSMUST00000121638	2	112	179	73349	0.0308956
GO:0048471	perinuclear region of cytoplasm	cellular_component	6	ENSMUST00000077609;ENSMUST00000097274;ENSMUST00000097275;ENSMUST00000097707;ENSMUST00000121616;ENSMUST00000129293;ENSMUST00000141116;ENSMUST00000164192;ENSMUST00000203936	9	112	2853	73349	0.0309223
GO:0006986	response to unfolded protein	biological_process	6	ENSMUST00000049813;ENSMUST00000161085	2	112	180	73349	0.0312122
GO:0006898	receptor-mediated endocytosis	biological_process	8	ENSMUST00000066601;ENSMUST00000161318;ENSMUST00000165232	3	112	446	73349	0.0312829
GO:0004046	aminoacylase activity	molecular_function	7	ENSMUST00000111168	1	112	21	73349	0.0315852
GO:0031281	positive regulation of cyclase activity	biological_process	7	ENSMUST00000127143	1	112	21	73349	0.0315852
GO:0016212	kynurenine-oxoglutarate transaminase activity	molecular_function	8	ENSMUST00000209338	1	112	21	73349	0.0315852
GO:0034137	positive regulation of toll-like receptor 2 signaling pathway	biological_process	10	ENSMUST00000212600	1	112	21	73349	0.0315852
GO:0098901	regulation of cardiac muscle cell action potential	biological_process	7	ENSMUST00000129293	1	112	21	73349	0.0315852
GO:0002221	pattern recognition receptor signaling pathway	biological_process	7	ENSMUST00000165232	1	112	21	73349	0.0315852
GO:0043624	cellular protein complex disassembly	biological_process	7	ENSMUST00000127699	1	112	21	73349	0.0315852
GO:1902617	response to fluoride	biological_process	6	ENSMUST00000183127	1	112	21	73349	0.0315852
GO:0004459	L-lactate dehydrogenase activity	molecular_function	7	ENSMUST00000210815	1	112	21	73349	0.0315852
GO:0042773	ATP synthesis coupled electron transport	biological_process	8	ENSMUST00000168099	1	112	21	73349	0.0315852
GO:0090238	positive regulation of arachidonic acid secretion	biological_process	10	ENSMUST00000047816	1	112	21	73349	0.0315852
GO:0090156	cellular sphingolipid homeostasis	biological_process	6	ENSMUST00000183127	1	112	21	73349	0.0315852
GO:1904044	response to aldosterone	biological_process	9	ENSMUST00000212600	1	112	21	73349	0.0315852
GO:0051653	spindle localization	biological_process	5	ENSMUST00000031695	1	112	21	73349	0.0315852
GO:0004252	serine-type endopeptidase activity	molecular_function	8	ENSMUST00000022368;ENSMUST00000033941;ENSMUST00000162443	3	112	449	73349	0.0318165
GO:0006952	defense response	biological_process	5	ENSMUST00000018963;ENSMUST00000201245	2	112	182	73349	0.0318492
GO:0032755	positive regulation of interleukin-6 production	biological_process	8	ENSMUST00000165232;ENSMUST00000212600	2	112	183	73349	0.0321696
GO:0000976	transcription regulatory region sequence-specific DNA binding	molecular_function	8	ENSMUST00000047321;ENSMUST00000211547	2	112	183	73349	0.0321696
GO:0006979	response to oxidative stress	biological_process	5	ENSMUST00000020209;ENSMUST00000022901;ENSMUST00000111168	3	112	452	73349	0.0323549
GO:0005886	plasma membrane	cellular_component	4	ENSMUST00000018963;ENSMUST00000023752;ENSMUST00000031653;ENSMUST00000033040;ENSMUST00000038949;ENSMUST00000044405;ENSMUST00000052172;ENSMUST00000055966;ENSMUST00000064371;ENSMUST00000080149;ENSMUST00000095476;ENSMUST00000097274;ENSMUST00000097275;ENSMUST00000102930;ENSMUST00000111168;ENSMUST00000119130;ENSMUST00000127699;ENSMUST00000129293;ENSMUST00000130632;ENSMUST00000136310;ENSMUST00000144918;…	30	112	14130	73349	0.0323811
GO:0032760	positive regulation of tumor necrosis factor production	biological_process	9	ENSMUST00000165232;ENSMUST00000212600	2	112	185	73349	0.0328142
GO:0006123	mitochondrial electron transport, cytochrome c to oxygen	biological_process	10	ENSMUST00000181586	1	112	22	73349	0.0330643
GO:0007127	meiosis I	biological_process	7	ENSMUST00000151644	1	112	22	73349	0.0330643
GO:0016765	transferase activity, transferring alkyl or aryl (other than methyl) groups	molecular_function	5	ENSMUST00000031262	1	112	22	73349	0.0330643
GO:0042045	epithelial fluid transport	biological_process	7	ENSMUST00000203936	1	112	22	73349	0.0330643
GO:0000125	PCAF complex	cellular_component	8	ENSMUST00000141116	1	112	22	73349	0.0330643
GO:0045143	homologous chromosome segregation	biological_process	7	ENSMUST00000121638	1	112	22	73349	0.0330643
GO:1900747	negative regulation of vascular endothelial growth factor signaling pathway	biological_process	9	ENSMUST00000105287	1	112	22	73349	0.0330643
GO:1902514	regulation of calcium ion transmembrane transport via high voltage-gated calcium channel	biological_process	11	ENSMUST00000129293	1	112	22	73349	0.0330643
GO:0042105	alpha-beta T cell receptor complex	cellular_component	7	ENSMUST00000112484	1	112	22	73349	0.0330643
GO:0005587	collagen type IV trimer	cellular_component	6	ENSMUST00000141994	1	112	22	73349	0.0330643
GO:0007258	JUN phosphorylation	biological_process	10	ENSMUST00000127143	1	112	22	73349	0.0330643
GO:0006833	water transport	biological_process	7	ENSMUST00000023752	1	112	22	73349	0.0330643
GO:0051262	protein tetramerization	biological_process	8	ENSMUST00000111168;ENSMUST00000208871	2	112	186	73349	0.0331384
GO:0032870	cellular response to hormone stimulus	biological_process	6	ENSMUST00000025025;ENSMUST00000146077	2	112	186	73349	0.0331384
GO:0031397	negative regulation of protein ubiquitination	biological_process	11	ENSMUST00000097274;ENSMUST00000097275	2	112	188	73349	0.0337907
GO:0051402	neuron apoptotic process	biological_process	7	ENSMUST00000095476;ENSMUST00000106925	2	112	189	73349	0.0341187
GO:0016055	Wnt signaling pathway	biological_process	7	ENSMUST00000093962;ENSMUST00000163205;ENSMUST00000166990;ENSMUST00000174779	4	112	796	73349	0.0341414
GO:0030335	positive regulation of cell migration	biological_process	8	ENSMUST00000022368;ENSMUST00000031653;ENSMUST00000033040;ENSMUST00000208871	4	112	798	73349	0.0344081
GO:0008217	regulation of blood pressure	biological_process	5	ENSMUST00000094556;ENSMUST00000212600	2	112	190	73349	0.0344479
GO:0051967	negative regulation of synaptic transmission, glutamatergic	biological_process	9	ENSMUST00000047816	1	112	23	73349	0.0345412
GO:0010469	regulation of receptor activity	biological_process	8	ENSMUST00000022368	1	112	23	73349	0.0345412
GO:0003980	UDP-glucose:glycoprotein glucosyltransferase activity	molecular_function	8	ENSMUST00000046875	1	112	23	73349	0.0345412
GO:0097359	UDP-glucosylation	biological_process	7	ENSMUST00000046875	1	112	23	73349	0.0345412
GO:0097195	pilomotor reflex	biological_process	6	ENSMUST00000160647	1	112	23	73349	0.0345412
GO:0035867	alphav-beta3 integrin-IGF-1-IGF1R complex	cellular_component	6	ENSMUST00000208871	1	112	23	73349	0.0345412
GO:0033151	V(D)J recombination	biological_process	6	ENSMUST00000095476	1	112	23	73349	0.0345412
GO:0004656	procollagen-proline 4-dioxygenase activity	molecular_function	9	ENSMUST00000168360	1	112	23	73349	0.0345412
GO:0045236	CXCR chemokine receptor binding	molecular_function	8	ENSMUST00000201245	1	112	23	73349	0.0345412
GO:0004332	fructose-bisphosphate aldolase activity	molecular_function	7	ENSMUST00000143509	1	112	23	73349	0.0345412
GO:0003909	DNA ligase activity	molecular_function	6	ENSMUST00000095476	1	112	23	73349	0.0345412
GO:0071875	adrenergic receptor signaling pathway	biological_process	6	ENSMUST00000160647	1	112	23	73349	0.0345412
GO:0032526	response to retinoic acid	biological_process	6	ENSMUST00000025025;ENSMUST00000146077	2	112	191	73349	0.0347784
GO:0007219	Notch signaling pathway	biological_process	6	ENSMUST00000045521;ENSMUST00000054343;ENSMUST00000107885	3	112	471	73349	0.0358749
GO:0018401	peptidyl-proline hydroxylation to 4-hydroxy-L-proline	biological_process	7	ENSMUST00000168360	1	112	24	73349	0.0360159
GO:0032927	positive regulation of activin receptor signaling pathway	biological_process	10	ENSMUST00000174779	1	112	24	73349	0.0360159
GO:0071223	cellular response to lipoteichoic acid	biological_process	8	ENSMUST00000165232	1	112	24	73349	0.0360159
GO:0002024	diet induced thermogenesis	biological_process	5	ENSMUST00000038949	1	112	24	73349	0.0360159
GO:0044233	ER-mitochondrion membrane contact site	cellular_component	5	ENSMUST00000033634	1	112	24	73349	0.0360159
GO:0032045	guanyl-nucleotide exchange factor complex	cellular_component	4	ENSMUST00000164192	1	112	24	73349	0.0360159
GO:0070189	kynurenine metabolic process	biological_process	6	ENSMUST00000209338	1	112	24	73349	0.0360159
GO:0061833	protein localization to tricellular tight junction	biological_process	7	ENSMUST00000127143	1	112	24	73349	0.0360159
GO:0030425	dendrite	cellular_component	6	ENSMUST00000033040;ENSMUST00000077609;ENSMUST00000121616;ENSMUST00000134310;ENSMUST00000212600;ENSMUST00000217780	6	112	1601	73349	0.0365326
GO:0042992	negative regulation of transcription factor import into nucleus	biological_process	NA	ENSMUST00000165232	1	112	25	73349	0.0374883
GO:0050882	voluntary musculoskeletal movement	biological_process	6	ENSMUST00000203936	1	112	25	73349	0.0374883
GO:0050702	interleukin-1 beta secretion	biological_process	13	ENSMUST00000165232	1	112	25	73349	0.0374883
GO:1902035	positive regulation of hematopoietic stem cell proliferation	biological_process	9	ENSMUST00000201245	1	112	25	73349	0.0374883
GO:0010649	regulation of cell communication by electrical coupling	biological_process	7	ENSMUST00000129293	1	112	25	73349	0.0374883
GO:1902711	GABA-A receptor complex	cellular_component	6	ENSMUST00000055966	1	112	25	73349	0.0374883
GO:0005956	protein kinase CK2 complex	cellular_component	4	ENSMUST00000174779	1	112	25	73349	0.0374883
GO:0005829	cytosol	cellular_component	6	ENSMUST00000020209;ENSMUST00000022901;ENSMUST00000031695;ENSMUST00000033040;ENSMUST00000034902;ENSMUST00000047321;ENSMUST00000047816;ENSMUST00000049813;ENSMUST00000054343;ENSMUST00000073116;ENSMUST00000075610;ENSMUST00000093962;ENSMUST00000095476;ENSMUST00000097274;ENSMUST00000097275;ENSMUST00000097707;ENSMUST00000107885;ENSMUST00000111168;ENSMUST00000112484;ENSMUST00000127143;ENSMUST00000127699;…	32	112	15477	73349	0.0375444
GO:0043507	positive regulation of JUN kinase activity	biological_process	13	ENSMUST00000033040;ENSMUST00000064371	2	112	202	73349	0.0384947
GO:0045773	positive regulation of axon extension	biological_process	8	ENSMUST00000033040;ENSMUST00000106925	2	112	203	73349	0.0388398
GO:0097006	regulation of plasma lipoprotein particle levels	biological_process	5	ENSMUST00000135516	1	112	26	73349	0.0389585
GO:0086003	cardiac muscle cell contraction	biological_process	7	ENSMUST00000129293	1	112	26	73349	0.0389585
GO:2000304	positive regulation of ceramide biosynthetic process	biological_process	9	ENSMUST00000047816	1	112	26	73349	0.0389585
GO:0072318	clathrin coat disassembly	biological_process	10	ENSMUST00000127699	1	112	26	73349	0.0389585
GO:0050920	regulation of chemotaxis	biological_process	7	ENSMUST00000052172	1	112	26	73349	0.0389585
GO:0033256	I-kappaB/NF-kappaB complex	cellular_component	4	ENSMUST00000073116	1	112	27	73349	0.0404265
GO:0045261	proton-transporting ATP synthase complex, catalytic core F(1	cellular_component	6	ENSMUST00000144918	1	112	27	73349	0.0404265
GO:0019441	tryptophan catabolic process to kynurenine	biological_process	12	ENSMUST00000209338	1	112	27	73349	0.0404265
GO:0007379	segment specification	biological_process	5	ENSMUST00000149357	1	112	27	73349	0.0404265
GO:0021955	central nervous system neuron axonogenesis	biological_process	10	ENSMUST00000183127	1	112	27	73349	0.0404265
GO:0042730	fibrinolysis	biological_process	9	ENSMUST00000022368	1	112	27	73349	0.0404265
GO:0044829	positive regulation by host of viral genome replication	biological_process	9	ENSMUST00000127699	1	112	27	73349	0.0404265
GO:0045121	membrane raft	cellular_component	6	ENSMUST00000097707;ENSMUST00000114437;ENSMUST00000157052;ENSMUST00000165232	4	112	841	73349	0.0404374
GO:0005844	polysome	cellular_component	5	ENSMUST00000077609;ENSMUST00000121616	2	112	208	73349	0.0405829
GO:0002102	podosome	cellular_component	4	ENSMUST00000127143;ENSMUST00000149734	2	112	210	73349	0.0412883
GO:0001664	G-protein coupled receptor binding	molecular_function	6	ENSMUST00000127699;ENSMUST00000165665	2	112	211	73349	0.0416428
GO:0005518	collagen binding	molecular_function	5	ENSMUST00000033040;ENSMUST00000105287	2	112	211	73349	0.0416428
GO:0008308	voltage-gated anion channel activity	molecular_function	10	ENSMUST00000157052	1	112	28	73349	0.0418923
GO:0032026	response to magnesium ion	biological_process	7	ENSMUST00000093962	1	112	28	73349	0.0418923
GO:0005955	calcineurin complex	cellular_component	5	ENSMUST00000203936	1	112	28	73349	0.0418923
GO:0030478	actin cap	cellular_component	6	ENSMUST00000031695	1	112	28	73349	0.0418923
GO:2000370	positive regulation of clathrin-dependent endocytosis	biological_process	10	ENSMUST00000031695	1	112	28	73349	0.0418923
GO:0032330	regulation of chondrocyte differentiation	biological_process	7	ENSMUST00000109104	1	112	28	73349	0.0418923
GO:0060907	positive regulation of macrophage cytokine production	biological_process	9	ENSMUST00000165232	1	112	28	73349	0.0418923
GO:0006297	nucleotide-excision repair, DNA gap filling	biological_process	8	ENSMUST00000095476	1	112	28	73349	0.0418923
GO:0071222	cellular response to lipopolysaccharide	biological_process	8	ENSMUST00000075666;ENSMUST00000127143;ENSMUST00000165232	3	112	505	73349	0.0426455
GO:0055131	C3HC4-type RING finger domain binding	molecular_function	6	ENSMUST00000127699	1	112	29	73349	0.0433558
GO:0019800	peptide cross-linking via chondroitin 4-sulfate glycosaminoglycan	biological_process	10	ENSMUST00000105287	1	112	29	73349	0.0433558
GO:1990000	amyloid fibril formation	biological_process	7	ENSMUST00000165232	1	112	29	73349	0.0433558
GO:0060100	positive regulation of phagocytosis, engulfment	biological_process	9	ENSMUST00000165232	1	112	29	73349	0.0433558
GO:0006900	membrane budding	biological_process	7	ENSMUST00000031695	1	112	29	73349	0.0433558
GO:0002237	response to molecule of bacterial origin	biological_process	6	ENSMUST00000201245	1	112	29	73349	0.0433558
GO:1902306	negative regulation of sodium ion transmembrane transport	biological_process	11	ENSMUST00000129293	1	112	29	73349	0.0433558
GO:0033628	regulation of cell adhesion mediated by integrin	biological_process	6	ENSMUST00000022368	1	112	29	73349	0.0433558
GO:0070061	fructose binding	molecular_function	6	ENSMUST00000143509	1	112	29	73349	0.0433558
GO:0060561	apoptotic process involved in morphogenesis	biological_process	8	ENSMUST00000114437	1	112	29	73349	0.0433558
GO:0016791	phosphatase activity	molecular_function	7	ENSMUST00000025025;ENSMUST00000112484;ENSMUST00000146077	3	112	510	73349	0.0436915
GO:0007565	female pregnancy	biological_process	5	ENSMUST00000006094;ENSMUST00000034363	2	112	217	73349	0.0437935
GO:0005913	cell-cell adherens junction	cellular_component	5	ENSMUST00000080149;ENSMUST00000127699;ENSMUST00000130632;ENSMUST00000136310;ENSMUST00000143509;ENSMUST00000210815	6	112	1676	73349	0.0439701
GO:0001046	core promoter sequence-specific DNA binding	molecular_function	9	ENSMUST00000047321;ENSMUST00000211547	2	112	218	73349	0.0441559
GO:0007171	activation of transmembrane receptor protein tyrosine kinase activity	biological_process	13	ENSMUST00000106925	1	112	30	73349	0.0448171
GO:2000017	positive regulation of determination of dorsal identity	biological_process	7	ENSMUST00000127143	1	112	30	73349	0.0448171
GO:0016175	superoxide-generating NADPH oxidase activity	molecular_function	7	ENSMUST00000212600	1	112	30	73349	0.0448171
GO:0005021	vascular endothelial growth factor-activated receptor activity	molecular_function	10	ENSMUST00000031653	1	112	30	73349	0.0448171
GO:0006264	mitochondrial DNA replication	biological_process	10	ENSMUST00000022901	1	112	30	73349	0.0448171
GO:0031957	very long-chain fatty acid-CoA ligase activity	molecular_function	8	ENSMUST00000033634	1	112	30	73349	0.0448171
GO:0033598	mammary gland epithelial cell proliferation	biological_process	5	ENSMUST00000093962	1	112	30	73349	0.0448171
GO:0006497	protein lipidation	biological_process	9	ENSMUST00000183127	1	112	30	73349	0.0448171
GO:0051388	positive regulation of neurotrophin TRK receptor signaling pathway	biological_process	9	ENSMUST00000106925	1	112	30	73349	0.0448171
GO:0051287	NAD binding	molecular_function	6	ENSMUST00000034363;ENSMUST00000210815	2	112	223	73349	0.0459848
GO:0044539	long-chain fatty acid import	biological_process	10	ENSMUST00000165232	1	112	31	73349	0.0462762
GO:1904385	cellular response to angiotensin	biological_process	8	ENSMUST00000212600	1	112	31	73349	0.0462762
GO:0047499	calcium-independent phospholipase A2 activity	molecular_function	9	ENSMUST00000047816	1	112	31	73349	0.0462762
GO:0031063	regulation of histone deacetylation	biological_process	10	ENSMUST00000127143	1	112	31	73349	0.0462762
GO:0060402	calcium ion transport into cytosol	biological_process	14	ENSMUST00000160647	1	112	31	73349	0.0462762
GO:1900227	positive regulation of NLRP3 inflammasome complex assembly	biological_process	8	ENSMUST00000165232	1	112	31	73349	0.0462762
GO:0009048	dosage compensation by inactivation of X chromosome	biological_process	10	ENSMUST00000075666	1	112	31	73349	0.0462762
GO:0003910	DNA ligase (ATP) activity	molecular_function	7	ENSMUST00000095476	1	112	32	73349	0.0477331
GO:0008191	metalloendopeptidase inhibitor activity	molecular_function	8	ENSMUST00000106925	1	112	32	73349	0.0477331
GO:0035493	SNARE complex assembly	biological_process	8	ENSMUST00000063588	1	112	32	73349	0.0477331
GO:0020027	hemoglobin metabolic process	biological_process	7	ENSMUST00000111168	1	112	32	73349	0.0477331
GO:2000619	negative regulation of histone H4-K16 acetylation	biological_process	13	ENSMUST00000183127	1	112	32	73349	0.0477331
GO:0071285	cellular response to lithium ion	biological_process	8	ENSMUST00000095476	1	112	32	73349	0.0477331
GO:0038084	vascular endothelial growth factor signaling pathway	biological_process	8	ENSMUST00000031653	1	112	32	73349	0.0477331
GO:1901897	regulation of relaxation of cardiac muscle	biological_process	9	ENSMUST00000129293	1	112	32	73349	0.0477331
GO:0097300	programmed necrotic cell death	biological_process	6	ENSMUST00000127143	1	112	32	73349	0.0477331
GO:0061052	negative regulation of cell growth involved in cardiac muscle cell development	biological_process	11	ENSMUST00000033040	1	112	32	73349	0.0477331
GO:0005751	mitochondrial respiratory chain complex IV	cellular_component	6	ENSMUST00000181586	1	112	32	73349	0.0477331
GO:0006811	ion transport	biological_process	6	ENSMUST00000055966;ENSMUST00000114191;ENSMUST00000133320;ENSMUST00000144918;ENSMUST00000157052;ENSMUST00000203936;ENSMUST00000213999	7	112	2165	73349	0.0485461
GO:0004890	GABA-A receptor activity	molecular_function	7	ENSMUST00000055966	1	112	33	73349	0.0491878
GO:0070508	cholesterol import	biological_process	10	ENSMUST00000165232	1	112	33	73349	0.0491878
GO:0035022	positive regulation of Rac protein signal transduction	biological_process	12	ENSMUST00000129293	1	112	33	73349	0.0491878
GO:0061635	regulation of protein complex stability	biological_process	5	ENSMUST00000127699	1	112	33	73349	0.0491878
GO:0042554	superoxide anion generation	biological_process	7	ENSMUST00000212600	1	112	33	73349	0.0491878
GO:0001514	selenocysteine incorporation	biological_process	10	ENSMUST00000075610	1	112	33	73349	0.0491878
GO:0090298	negative regulation of mitochondrial DNA replication	biological_process	12	ENSMUST00000183127	1	112	33	73349	0.0491878
GO:0031072	heat shock protein binding	molecular_function	5	ENSMUST00000121638;ENSMUST00000127699	2	112	233	73349	0.0497247
GO:0000723	telomere maintenance	biological_process	8	ENSMUST00000075666;ENSMUST00000178025	2	112	234	73349	0.0501046
GO:0009411	response to UV	biological_process	7	ENSMUST00000111168;ENSMUST00000127143	2	112	235	73349	0.0504855
GO:0042267	natural killer cell mediated cytotoxicity	biological_process	5	ENSMUST00000112484	1	112	34	73349	0.0506403
GO:0070365	hepatocyte differentiation	biological_process	7	ENSMUST00000141116	1	112	34	73349	0.0506403
GO:0030388	fructose 1,6-bisphosphate metabolic process	biological_process	7	ENSMUST00000143509	1	112	34	73349	0.0506403
GO:0071315	cellular response to morphine	biological_process	7	ENSMUST00000183127	1	112	34	73349	0.0506403
GO:0001823	mesonephros development	biological_process	7	ENSMUST00000094556	1	112	34	73349	0.0506403
GO:0010886	positive regulation of cholesterol storage	biological_process	7	ENSMUST00000165232	1	112	34	73349	0.0506403
GO:0048016	inositol phosphate-mediated signaling	biological_process	7	ENSMUST00000203936	1	112	34	73349	0.0506403
GO:1904153	negative regulation of retrograde protein transport, ER to cytosol	biological_process	11	ENSMUST00000049813	1	112	34	73349	0.0506403
GO:0035871	protein K11-linked deubiquitination	biological_process	10	ENSMUST00000049813	1	112	34	73349	0.0506403
GO:0043619	regulation of transcription from RNA polymerase II promoter in response to oxidative stress	biological_process	11	ENSMUST00000165232	1	112	34	73349	0.0506403
GO:0005911	cell-cell junction	cellular_component	4	ENSMUST00000033040;ENSMUST00000064371;ENSMUST00000097707;ENSMUST00000112484	4	112	908	73349	0.0509576
GO:0007267	cell-cell signaling	biological_process	5	ENSMUST00000038949;ENSMUST00000160647	2	112	238	73349	0.0516347
GO:0043008	ATP-dependent protein binding	molecular_function	5	ENSMUST00000047816	1	112	35	73349	0.0520906
GO:0004659	prenyltransferase activity	molecular_function	6	ENSMUST00000031262	1	112	35	73349	0.0520906
GO:2000601	positive regulation of Arp2/3 complex-mediated actin nucleation	biological_process	11	ENSMUST00000031695	1	112	35	73349	0.0520906
GO:0014075	response to amine	biological_process	7	ENSMUST00000022901	1	112	35	73349	0.0520906
GO:1902254	negative regulation of intrinsic apoptotic signaling pathway by p53 class mediator	biological_process	11	ENSMUST00000022901	1	112	35	73349	0.0520906
GO:0006266	DNA ligation	biological_process	8	ENSMUST00000095476	1	112	35	73349	0.0520906
GO:0045010	actin nucleation	biological_process	7	ENSMUST00000031695	1	112	35	73349	0.0520906
GO:0030194	positive regulation of blood coagulation	biological_process	8	ENSMUST00000165232	1	112	35	73349	0.0520906
GO:0045577	regulation of B cell differentiation	biological_process	9	ENSMUST00000112484	1	112	35	73349	0.0520906
GO:0043559	insulin binding	molecular_function	5	ENSMUST00000208871	1	112	35	73349	0.0520906
GO:0071447	cellular response to hydroperoxide	biological_process	7	ENSMUST00000165232	1	112	35	73349	0.0520906
GO:0008035	high-density lipoprotein particle binding	molecular_function	7	ENSMUST00000165232	1	112	35	73349	0.0520906
GO:0030050	vesicle transport along actin filament	biological_process	6	ENSMUST00000031695	1	112	35	73349	0.0520906
GO:0060136	embryonic process involved in female pregnancy	biological_process	5	ENSMUST00000033634	1	112	36	73349	0.0535387
GO:0071437	invadopodium	cellular_component	6	ENSMUST00000033040	1	112	36	73349	0.0535387
GO:0033211	adiponectin-activated signaling pathway	biological_process	6	ENSMUST00000174779	1	112	36	73349	0.0535387
GO:0045730	respiratory burst	biological_process	4	ENSMUST00000212600	1	112	36	73349	0.0535387
GO:0048672	positive regulation of collateral sprouting	biological_process	8	ENSMUST00000106925	1	112	36	73349	0.0535387
GO:0048812	neuron projection morphogenesis	biological_process	8	ENSMUST00000033040;ENSMUST00000106925	2	112	243	73349	0.0535706
GO:0031966	mitochondrial membrane	cellular_component	5	ENSMUST00000033634;ENSMUST00000144918;ENSMUST00000181586	3	112	558	73349	0.0543775
GO:0033152	immunoglobulin V(D)J recombination	biological_process	7	ENSMUST00000095476	1	112	37	73349	0.0549846
GO:0010650	positive regulation of cell communication by electrical coupling	biological_process	8	ENSMUST00000217780	1	112	37	73349	0.0549846
GO:0071044	histone mRNA catabolic process	biological_process	12	ENSMUST00000075666	1	112	37	73349	0.0549846
GO:0004950	chemokine receptor activity	molecular_function	8	ENSMUST00000052172	1	112	37	73349	0.0549846
GO:0072660	maintenance of protein location in plasma membrane	biological_process	8	ENSMUST00000217780	1	112	37	73349	0.0549846
GO:0016308	1-phosphatidylinositol-4-phosphate 5-kinase activity	molecular_function	8	ENSMUST00000097707	1	112	37	73349	0.0549846
GO:0006071	glycerol metabolic process	biological_process	8	ENSMUST00000031262	1	112	37	73349	0.0549846
GO:0007263	nitric oxide mediated signal transduction	biological_process	7	ENSMUST00000165232	1	112	37	73349	0.0549846
GO:0004579	dolichyl-diphosphooligosaccharide-protein glycotransferase activity	molecular_function	8	ENSMUST00000209440	1	112	37	73349	0.0549846
GO:2000096	positive regulation of Wnt signaling pathway, planar cell polarity pathway	biological_process	11	ENSMUST00000149357	1	112	37	73349	0.0549846
GO:0061615	glycolytic process through fructose-6-phosphate	biological_process	11	ENSMUST00000143509	1	112	37	73349	0.0549846
GO:1900827	positive regulation of membrane depolarization during cardiac muscle cell action potential	biological_process	7	ENSMUST00000217780	1	112	37	73349	0.0549846
GO:0051101	regulation of DNA binding	biological_process	6	ENSMUST00000141116	1	112	38	73349	0.0564283
GO:0043020	NADPH oxidase complex	cellular_component	6	ENSMUST00000212600	1	112	38	73349	0.0564283
GO:0051901	positive regulation of mitochondrial depolarization	biological_process	8	ENSMUST00000105287	1	112	38	73349	0.0564283
GO:0070373	negative regulation of ERK1 and ERK2 cascade	biological_process	12	ENSMUST00000025025;ENSMUST00000146077	2	112	251	73349	0.0567211
GO:0005578	proteinaceous extracellular matrix	NA	NA	ENSMUST00000092070;ENSMUST00000105287;ENSMUST00000138325;ENSMUST00000141994	4	112	943	73349	0.0569964
GO:0032922	circadian regulation of gene expression	biological_process	5	ENSMUST00000047321;ENSMUST00000211547	2	112	252	73349	0.0571194
GO:0030133	transport vesicle	cellular_component	7	ENSMUST00000071857;ENSMUST00000169854	2	112	252	73349	0.0571194
GO:0033601	positive regulation of mammary gland epithelial cell proliferation	biological_process	9	ENSMUST00000093962	1	112	39	73349	0.0578699
GO:0008250	oligosaccharyltransferase complex	cellular_component	7	ENSMUST00000209440	1	112	39	73349	0.0578699
GO:0031432	titin binding	molecular_function	6	ENSMUST00000129293	1	112	39	73349	0.0578699
GO:0042744	hydrogen peroxide catabolic process	biological_process	8	ENSMUST00000111168	1	112	39	73349	0.0578699
GO:0102391	decanoate--CoA ligase activity	molecular_function	9	ENSMUST00000033634	1	112	39	73349	0.0578699
GO:0061158	3'-UTR-mediated mRNA destabilization	biological_process	12	ENSMUST00000075666	1	112	39	73349	0.0578699
GO:0004721	phosphoprotein phosphatase activity	molecular_function	8	ENSMUST00000025025;ENSMUST00000112484;ENSMUST00000146077	3	112	574	73349	0.0581933
GO:0006909	phagocytosis	biological_process	7	ENSMUST00000163205;ENSMUST00000166990	2	112	255	73349	0.0583201
GO:0004714	transmembrane receptor protein tyrosine kinase activity	molecular_function	9	ENSMUST00000031653;ENSMUST00000208871	2	112	255	73349	0.0583201
GO:0032868	response to insulin	biological_process	7	ENSMUST00000034363;ENSMUST00000111168	2	112	256	73349	0.0587223
GO:0007155	cell adhesion	biological_process	4	ENSMUST00000092070;ENSMUST00000097274;ENSMUST00000097275;ENSMUST00000138325;ENSMUST00000141994;ENSMUST00000165232	6	112	1806	73349	0.0589805
GO:0051247	positive regulation of protein metabolic process	biological_process	8	ENSMUST00000127143	1	112	40	73349	0.0593092
GO:0034383	low-density lipoprotein particle clearance	biological_process	5	ENSMUST00000165232	1	112	40	73349	0.0593092
GO:0009650	UV protection	biological_process	8	ENSMUST00000111168	1	112	40	73349	0.0593092
GO:0034112	positive regulation of homotypic cell-cell adhesion	biological_process	8	ENSMUST00000217780	1	112	40	73349	0.0593092
GO:0071813	lipoprotein particle binding	molecular_function	6	ENSMUST00000165232	1	112	40	73349	0.0593092
GO:0038063	collagen-activated tyrosine kinase receptor signaling pathway	biological_process	8	ENSMUST00000141994	1	112	40	73349	0.0593092
GO:0070419	nonhomologous end joining complex	cellular_component	5	ENSMUST00000095476	1	112	40	73349	0.0593092
GO:0039689	negative stranded viral RNA replication	biological_process	9	ENSMUST00000183127	1	112	41	73349	0.0607464
GO:0019871	sodium channel inhibitor activity	molecular_function	7	ENSMUST00000129293	1	112	41	73349	0.0607464
GO:1903428	positive regulation of reactive oxygen species biosynthetic process	biological_process	8	ENSMUST00000212600	1	112	41	73349	0.0607464
GO:0006089	lactate metabolic process	biological_process	9	ENSMUST00000210815	1	112	41	73349	0.0607464
GO:0071280	cellular response to copper ion	biological_process	8	ENSMUST00000023752	1	112	42	73349	0.0621814
GO:0007202	activation of phospholipase C activity	biological_process	11	ENSMUST00000160647	1	112	42	73349	0.0621814
GO:0061154	endothelial tube morphogenesis	biological_process	8	ENSMUST00000174779	1	112	42	73349	0.0621814
GO:2000650	negative regulation of sodium ion transmembrane transporter activity	biological_process	8	ENSMUST00000129293	1	112	42	73349	0.0621814
GO:0016307	phosphatidylinositol phosphate kinase activity	molecular_function	7	ENSMUST00000097707	1	112	42	73349	0.0621814
GO:0032288	myelin assembly	biological_process	7	ENSMUST00000097707	1	112	42	73349	0.0621814
GO:0099612	protein localization to axon	biological_process	6	ENSMUST00000217780	1	112	42	73349	0.0621814
GO:0045664	regulation of neuron differentiation	biological_process	9	ENSMUST00000106925	1	112	42	73349	0.0621814
GO:0044130	negative regulation of growth of symbiont in host	biological_process	7	ENSMUST00000165232	1	112	42	73349	0.0621814
GO:0015693	magnesium ion transport	biological_process	10	ENSMUST00000209440	1	112	42	73349	0.0621814
GO:0003014	renal system process	biological_process	5	ENSMUST00000022901	1	112	42	73349	0.0621814
GO:0005923	bicellular tight junction	cellular_component	6	ENSMUST00000064371;ENSMUST00000093962;ENSMUST00000217780	3	112	592	73349	0.0626336
GO:0071277	cellular response to calcium ion	biological_process	8	ENSMUST00000077609;ENSMUST00000121616	2	112	267	73349	0.0632098
GO:0071455	cellular response to hyperoxia	biological_process	6	ENSMUST00000183127	1	112	43	73349	0.0636142
GO:0034629	cellular protein complex localization	biological_process	7	ENSMUST00000031695	1	112	43	73349	0.0636142
GO:0032836	glomerular basement membrane development	biological_process	7	ENSMUST00000141994	1	112	43	73349	0.0636142
GO:0051412	response to corticosterone	biological_process	9	ENSMUST00000093962	1	112	43	73349	0.0636142
GO:0005862	muscle thin filament tropomyosin	cellular_component	6	ENSMUST00000149734	1	112	43	73349	0.0636142
GO:0042026	protein refolding	biological_process	5	ENSMUST00000127699	1	112	43	73349	0.0636142
GO:0007270	neuron-neuron synaptic transmission	biological_process	10	ENSMUST00000157052	1	112	43	73349	0.0636142
GO:0048661	positive regulation of smooth muscle cell proliferation	biological_process	8	ENSMUST00000129293;ENSMUST00000212600	2	112	268	73349	0.0636234
GO:0031667	response to nutrient levels	biological_process	6	ENSMUST00000183127;ENSMUST00000212600	2	112	268	73349	0.0636234
GO:0005758	mitochondrial intermembrane space	cellular_component	6	ENSMUST00000111168;ENSMUST00000168099	2	112	271	73349	0.0648697
GO:0030659	cytoplasmic vesicle membrane	cellular_component	6	ENSMUST00000023752;ENSMUST00000063588;ENSMUST00000097707	3	112	601	73349	0.0649115
GO:0045995	regulation of embryonic development	biological_process	7	ENSMUST00000092070	1	112	44	73349	0.0650449
GO:0019934	cGMP-mediated signaling	biological_process	8	ENSMUST00000165232	1	112	44	73349	0.0650449
GO:0061049	cell growth involved in cardiac muscle cell development	biological_process	6	ENSMUST00000129293	1	112	44	73349	0.0650449
GO:0044321	response to leptin	biological_process	6	ENSMUST00000093962	1	112	44	73349	0.0650449
GO:0017124	SH3 domain binding	molecular_function	6	ENSMUST00000112484;ENSMUST00000121638;ENSMUST00000212600	3	112	603	73349	0.0654228
GO:0009749	response to glucose	biological_process	9	ENSMUST00000183127;ENSMUST00000210815	2	112	274	73349	0.0661242
GO:0051096	positive regulation of helicase activity	biological_process	8	ENSMUST00000031971	1	112	45	73349	0.0664733
GO:0019855	calcium channel inhibitor activity	molecular_function	7	ENSMUST00000203936	1	112	45	73349	0.0664733
GO:0050892	intestinal absorption	biological_process	6	ENSMUST00000165232	1	112	45	73349	0.0664733
GO:0071709	membrane assembly	biological_process	6	ENSMUST00000217780	1	112	45	73349	0.0664733
GO:0010460	positive regulation of heart rate	biological_process	10	ENSMUST00000160647	1	112	45	73349	0.0664733
GO:0060341	regulation of cellular localization	biological_process	6	ENSMUST00000129293	1	112	45	73349	0.0664733
GO:0071404	cellular response to low-density lipoprotein particle stimulus	biological_process	6	ENSMUST00000165232	1	112	45	73349	0.0664733
GO:0021860	pyramidal neuron development	biological_process	9	ENSMUST00000183127	1	112	45	73349	0.0664733
GO:0071260	cellular response to mechanical stimulus	biological_process	6	ENSMUST00000127143;ENSMUST00000212600	2	112	275	73349	0.0665442
GO:0031090	organelle membrane	cellular_component	4	ENSMUST00000026221;ENSMUST00000033634	2	112	276	73349	0.0669651
GO:0047184	1-acylglycerophosphocholine O-acyltransferase activity	molecular_function	8	ENSMUST00000135516	1	112	46	73349	0.0678997
GO:0033148	positive regulation of intracellular estrogen receptor signaling pathway	biological_process	10	ENSMUST00000033040	1	112	46	73349	0.0678997
GO:0003254	regulation of membrane depolarization	biological_process	6	ENSMUST00000129293	1	112	46	73349	0.0678997
GO:0050909	sensory perception of taste	biological_process	8	ENSMUST00000165232	1	112	46	73349	0.0678997
GO:0038061	NIK/NF-kappaB signaling	biological_process	6	ENSMUST00000073116	1	112	46	73349	0.0678997
GO:0033630	positive regulation of cell adhesion mediated by integrin	biological_process	7	ENSMUST00000112484	1	112	46	73349	0.0678997
GO:0070374	positive regulation of ERK1 and ERK2 cascade	biological_process	12	ENSMUST00000129293;ENSMUST00000160647;ENSMUST00000165232	3	112	614	73349	0.0682685
GO:0051289	protein homotetramerization	biological_process	9	ENSMUST00000111168;ENSMUST00000143509	2	112	281	73349	0.0690829
GO:0055013	cardiac muscle cell development	biological_process	8	ENSMUST00000183127	1	112	47	73349	0.0693238
GO:0032233	positive regulation of actin filament bundle assembly	biological_process	7	ENSMUST00000054146	1	112	47	73349	0.0693238
GO:0038180	nerve growth factor signaling pathway	biological_process	7	ENSMUST00000106925	1	112	47	73349	0.0693238
GO:0007165	signal transduction	biological_process	4	ENSMUST00000018963;ENSMUST00000038949;ENSMUST00000044405;ENSMUST00000052172;ENSMUST00000064371;ENSMUST00000073116;ENSMUST00000119130;ENSMUST00000134310;ENSMUST00000136394;ENSMUST00000160647;ENSMUST00000217780	11	112	4368	73349	0.070383
GO:0055119	relaxation of cardiac muscle	biological_process	7	ENSMUST00000129293	1	112	48	73349	0.0707458
GO:0015278	calcium-release channel activity	molecular_function	9	ENSMUST00000203936	1	112	48	73349	0.0707458
GO:0019887	protein kinase regulator activity	molecular_function	6	ENSMUST00000174779	1	112	48	73349	0.0707458
GO:0051103	DNA ligation involved in DNA repair	biological_process	9	ENSMUST00000095476	1	112	48	73349	0.0707458
GO:0035265	organ growth	biological_process	4	ENSMUST00000160647	1	112	48	73349	0.0707458
GO:0045909	positive regulation of vasodilation	NA	NA	ENSMUST00000047816	1	112	48	73349	0.0707458
GO:0019674	NAD metabolic process	biological_process	4	ENSMUST00000210815	1	112	48	73349	0.0707458
GO:0071944	cell periphery	cellular_component	4	ENSMUST00000097274;ENSMUST00000097275	2	112	287	73349	0.0716531
GO:0008553	hydrogen-exporting ATPase activity, phosphorylative mechanism	molecular_function	10	ENSMUST00000213999	1	112	49	73349	0.0721657
GO:0045838	positive regulation of membrane potential	biological_process	6	ENSMUST00000217780	1	112	49	73349	0.0721657
GO:0005041	low-density lipoprotein receptor activity	molecular_function	5	ENSMUST00000165232	1	112	49	73349	0.0721657
GO:0010744	positive regulation of macrophage derived foam cell differentiation	biological_process	8	ENSMUST00000165232	1	112	49	73349	0.0721657
GO:0043266	regulation of potassium ion transport	biological_process	9	ENSMUST00000217780	1	112	49	73349	0.0721657
GO:1904707	positive regulation of vascular smooth muscle cell proliferation	biological_process	9	ENSMUST00000033040	1	112	49	73349	0.0721657
GO:0005778	peroxisomal membrane	cellular_component	8	ENSMUST00000033634;ENSMUST00000111168	2	112	289	73349	0.0725167
GO:0010863	positive regulation of phospholipase C activity	biological_process	10	ENSMUST00000031653	1	112	50	73349	0.0735834
GO:0014731	spectrin-associated cytoskeleton	cellular_component	7	ENSMUST00000217780	1	112	50	73349	0.0735834
GO:0071286	cellular response to magnesium ion	biological_process	8	ENSMUST00000217780	1	112	50	73349	0.0735834
GO:0043537	negative regulation of blood vessel endothelial cell migration	biological_process	11	ENSMUST00000174779	1	112	50	73349	0.0735834
GO:0002467	germinal center formation	biological_process	7	ENSMUST00000073116	1	112	50	73349	0.0735834
GO:0010960	magnesium ion homeostasis	biological_process	10	ENSMUST00000217780	1	112	50	73349	0.0735834
GO:0032880	regulation of protein localization	biological_process	6	ENSMUST00000031695;ENSMUST00000127143	2	112	294	73349	0.0746905
GO:0032455	nerve growth factor processing	biological_process	9	ENSMUST00000106925	1	112	51	73349	0.0749989
GO:0051482	positive regulation of cytosolic calcium ion concentration involved in phospholipase C-activating G-protein coupled signaling pathway	biological_process	14	ENSMUST00000044405	1	112	51	73349	0.0749989
GO:0042623	ATPase activity, coupled	molecular_function	10	ENSMUST00000127699	1	112	51	73349	0.0749989
GO:2000505	regulation of energy homeostasis	NA	NA	ENSMUST00000165232	1	112	51	73349	0.0749989
GO:0019725	cellular homeostasis	biological_process	4	ENSMUST00000183127	1	112	51	73349	0.0749989
GO:0006956	complement activation	biological_process	5	ENSMUST00000162443	1	112	51	73349	0.0749989
GO:0090023	positive regulation of neutrophil chemotaxis	biological_process	10	ENSMUST00000201245	1	112	51	73349	0.0749989
GO:0097038	perinuclear endoplasmic reticulum	cellular_component	7	ENSMUST00000212600	1	112	51	73349	0.0749989
GO:0030857	negative regulation of epithelial cell differentiation	biological_process	8	ENSMUST00000093962	1	112	51	73349	0.0749989
GO:0009612	response to mechanical stimulus	biological_process	5	ENSMUST00000105287;ENSMUST00000127143	2	112	295	73349	0.0751277
GO:0007512	adult heart development	biological_process	7	ENSMUST00000160647	1	112	52	73349	0.0764123
GO:1904754	positive regulation of vascular associated smooth muscle cell migration	biological_process	10	ENSMUST00000033040	1	112	52	73349	0.0764123
GO:0005838	proteasome regulatory particle	cellular_component	4	ENSMUST00000151644	1	112	52	73349	0.0764123
GO:0031994	insulin-like growth factor I binding	molecular_function	7	ENSMUST00000208871	1	112	52	73349	0.0764123
GO:0000012	single strand break repair	biological_process	9	ENSMUST00000095476	1	112	52	73349	0.0764123
GO:0003756	protein disulfide isomerase activity	molecular_function	7	ENSMUST00000168360	1	112	52	73349	0.0764123
GO:0031398	positive regulation of protein ubiquitination	biological_process	11	ENSMUST00000106925;ENSMUST00000169948	2	112	299	73349	0.076885
GO:0015908	fatty acid transport	biological_process	8	ENSMUST00000033634	1	112	53	73349	0.0778236
GO:1903830	magnesium ion transmembrane transport	biological_process	11	ENSMUST00000209440	1	112	53	73349	0.0778236
GO:0005520	insulin-like growth factor binding	molecular_function	6	ENSMUST00000208871	1	112	53	73349	0.0778236
GO:0019731	antibacterial humoral response	biological_process	7	ENSMUST00000047816	1	112	53	73349	0.0778236
GO:0019229	regulation of vasoconstriction	biological_process	9	ENSMUST00000160647	1	112	53	73349	0.0778236
GO:0003084	positive regulation of systemic arterial blood pressure	biological_process	7	ENSMUST00000160647	1	112	53	73349	0.0778236
GO:0006633	fatty acid biosynthetic process	biological_process	10	ENSMUST00000026221;ENSMUST00000130904	2	112	302	73349	0.0782115
GO:0045190	isotype switching	biological_process	8	ENSMUST00000095476	1	112	54	73349	0.0792327
GO:0015095	magnesium ion transmembrane transporter activity	molecular_function	9	ENSMUST00000209440	1	112	54	73349	0.0792327
GO:0051085	chaperone mediated protein folding requiring cofactor	biological_process	7	ENSMUST00000127699	1	112	54	73349	0.0792327
GO:0043560	insulin receptor substrate binding	molecular_function	5	ENSMUST00000208871	1	112	54	73349	0.0792327
GO:0030307	positive regulation of cell growth	biological_process	7	ENSMUST00000033634;ENSMUST00000212600	2	112	308	73349	0.0808861
GO:0016525	negative regulation of angiogenesis	biological_process	8	ENSMUST00000105287;ENSMUST00000141994	2	112	310	73349	0.081784
GO:0006851	mitochondrial calcium ion transport	biological_process	12	ENSMUST00000157052	1	112	56	73349	0.0820446
GO:0004467	long-chain fatty acid-CoA ligase activity	molecular_function	8	ENSMUST00000033634	1	112	56	73349	0.0820446
GO:0050765	negative regulation of phagocytosis	biological_process	8	ENSMUST00000183127	1	112	56	73349	0.0820446
GO:0000904	cell morphogenesis involved in differentiation	biological_process	7	ENSMUST00000138325	1	112	56	73349	0.0820446
GO:0090263	positive regulation of canonical Wnt signaling pathway	biological_process	10	ENSMUST00000047321;ENSMUST00000211547	2	112	312	73349	0.0826849
GO:0030007	cellular potassium ion homeostasis	biological_process	11	ENSMUST00000129293	1	112	57	73349	0.0834473
GO:0014002	astrocyte development	biological_process	7	ENSMUST00000138325	1	112	57	73349	0.0834473
GO:1902260	negative regulation of delayed rectifier potassium channel activity	biological_process	10	ENSMUST00000217780	1	112	58	73349	0.084848
GO:0008541	proteasome regulatory particle, lid subcomplex	cellular_component	4	ENSMUST00000151644	1	112	58	73349	0.084848
GO:0042288	MHC class I protein binding	molecular_function	7	ENSMUST00000144918	1	112	58	73349	0.084848
GO:0032049	cardiolipin biosynthetic process	biological_process	11	ENSMUST00000047816	1	112	58	73349	0.084848
GO:0010212	response to ionizing radiation	biological_process	6	ENSMUST00000095476;ENSMUST00000195044	2	112	318	73349	0.085406
GO:0006470	protein dephosphorylation	biological_process	9	ENSMUST00000025025;ENSMUST00000112484;ENSMUST00000146077	3	112	678	73349	0.0859048
GO:0019955	cytokine binding	molecular_function	5	ENSMUST00000052172	1	112	59	73349	0.0862465
GO:0005539	glycosaminoglycan binding	molecular_function	5	ENSMUST00000105287	1	112	59	73349	0.0862465
GO:0000302	response to reactive oxygen species	biological_process	6	ENSMUST00000111168	1	112	59	73349	0.0862465
GO:0001047	core promoter binding	molecular_function	8	ENSMUST00000047321;ENSMUST00000211547	2	112	321	73349	0.0867767
GO:0043085	positive regulation of catalytic activity	biological_process	6	ENSMUST00000097274;ENSMUST00000097275	2	112	321	73349	0.0867767
GO:0031594	neuromuscular junction	cellular_component	4	ENSMUST00000129293;ENSMUST00000217780	2	112	321	73349	0.0867767
GO:0055093	response to hyperoxia	biological_process	5	ENSMUST00000111168	1	112	60	73349	0.0876428
GO:0008299	isoprenoid biosynthetic process	biological_process	8	ENSMUST00000031262	1	112	60	73349	0.0876428
GO:0035024	negative regulation of Rho protein signal transduction	biological_process	12	ENSMUST00000160647	1	112	60	73349	0.0876428
GO:0060397	JAK-STAT cascade involved in growth hormone signaling pathway	biological_process	9	ENSMUST00000112484	1	112	60	73349	0.0876428
GO:0045987	positive regulation of smooth muscle contraction	biological_process	10	ENSMUST00000160647	1	112	60	73349	0.0876428
GO:0016578	histone deubiquitination	biological_process	10	ENSMUST00000141116	1	112	61	73349	0.0890371
GO:0016651	oxidoreductase activity, acting on NAD(P)H	molecular_function	5	ENSMUST00000168099	1	112	61	73349	0.0890371
GO:0033327	Leydig cell differentiation	biological_process	5	ENSMUST00000093962	1	112	61	73349	0.0890371
GO:0070306	lens fiber cell differentiation	biological_process	7	ENSMUST00000109104	1	112	61	73349	0.0890371
GO:0006955	immune response	biological_process	4	ENSMUST00000165232;ENSMUST00000201245;ENSMUST00000208871	3	112	692	73349	0.0899983
GO:0018107	peptidyl-threonine phosphorylation	biological_process	10	ENSMUST00000127143;ENSMUST00000129293	2	112	328	73349	0.0900007
GO:0043950	positive regulation of cAMP-mediated signaling	biological_process	10	ENSMUST00000038949	1	112	62	73349	0.0904292
GO:0055117	regulation of cardiac muscle contraction	biological_process	10	ENSMUST00000160647	1	112	62	73349	0.0904292
GO:0050860	negative regulation of T cell receptor signaling pathway	biological_process	10	ENSMUST00000112484	1	112	62	73349	0.0904292
GO:0008360	regulation of cell shape	biological_process	8	ENSMUST00000143509;ENSMUST00000163205;ENSMUST00000166990	3	112	695	73349	0.090886
GO:0042953	lipoprotein transport	biological_process	10	ENSMUST00000165232	1	112	63	73349	0.0918193
GO:0006937	regulation of muscle contraction	biological_process	8	ENSMUST00000160647	1	112	63	73349	0.0918193
GO:0019217	regulation of fatty acid metabolic process	biological_process	8	ENSMUST00000033634	1	112	63	73349	0.0918193
GO:0003954	NADH dehydrogenase activity	molecular_function	6	ENSMUST00000168099	1	112	63	73349	0.0918193
GO:0000974	Prp19 complex	cellular_component	4	ENSMUST00000127699	1	112	63	73349	0.0918193
GO:0061014	positive regulation of mRNA catabolic process	biological_process	9	ENSMUST00000075666	1	112	64	73349	0.0932072
GO:0033276	transcription factor TFTC complex	cellular_component	8	ENSMUST00000141116	1	112	64	73349	0.0932072
GO:0016712	oxidoreductase activity, acting on paired donors, with incorporation or reduction of molecular oxygen, reduced flavin or flavoprotein as one donor, and incorporation of one atom of oxygen	molecular_function	6	ENSMUST00000006094	1	112	64	73349	0.0932072
GO:0042060	wound healing	biological_process	6	ENSMUST00000033040;ENSMUST00000105287	2	112	337	73349	0.0941973
GO:0004175	endopeptidase activity	molecular_function	7	ENSMUST00000094556;ENSMUST00000151644	2	112	337	73349	0.0941973
GO:0030169	low-density lipoprotein particle binding	molecular_function	7	ENSMUST00000165232	1	112	65	73349	0.0945931
GO:0050732	negative regulation of peptidyl-tyrosine phosphorylation	biological_process	11	ENSMUST00000112484	1	112	65	73349	0.0945931
GO:0006103	2-oxoglutarate metabolic process	biological_process	9	ENSMUST00000209338	1	112	66	73349	0.0959768
GO:0046928	regulation of neurotransmitter secretion	biological_process	6	ENSMUST00000106925	1	112	66	73349	0.0959768
GO:2001259	positive regulation of cation channel activity	biological_process	8	ENSMUST00000217780	1	112	66	73349	0.0959768
GO:0001725	stress fiber	cellular_component	7	ENSMUST00000149734;ENSMUST00000212600	2	112	342	73349	0.0965529
GO:0010951	negative regulation of endopeptidase activity	biological_process	11	ENSMUST00000106925;ENSMUST00000121638	2	112	343	73349	0.0970261
GO:2001275	positive regulation of glucose import in response to insulin stimulus	biological_process	NA	ENSMUST00000033040	1	112	67	73349	0.0973584
GO:0033993	response to lipid	biological_process	6	ENSMUST00000165232	1	112	67	73349	0.0973584
GO:2000651	positive regulation of sodium ion transmembrane transporter activity	biological_process	8	ENSMUST00000217780	1	112	67	73349	0.0973584
GO:0005496	steroid binding	molecular_function	5	ENSMUST00000034363	1	112	67	73349	0.0973584
GO:0032735	positive regulation of interleukin-12 production	biological_process	8	ENSMUST00000165232	1	112	68	73349	0.098738
GO:0050435	beta-amyloid metabolic process	biological_process	8	ENSMUST00000094556	1	112	68	73349	0.098738
GO:0030949	positive regulation of vascular endothelial growth factor receptor signaling pathway	biological_process	9	ENSMUST00000031653	1	112	68	73349	0.098738
GO:0016311	dephosphorylation	biological_process	7	ENSMUST00000025025;ENSMUST00000112484;ENSMUST00000146077	3	112	723	73349	0.0993466
GO:0008134	transcription factor binding	molecular_function	5	ENSMUST00000047321;ENSMUST00000093962;ENSMUST00000174779;ENSMUST00000183127;ENSMUST00000211547	5	112	1604	73349	0.0997563
GO:0016050	vesicle organization	biological_process	6	ENSMUST00000031695	1	112	69	73349	0.100115
GO:0006000	fructose metabolic process	biological_process	8	ENSMUST00000143509	1	112	69	73349	0.100115
GO:0060997	dendritic spine morphogenesis	biological_process	8	ENSMUST00000031695	1	112	69	73349	0.100115
GO:0048009	insulin-like growth factor receptor signaling pathway	biological_process	8	ENSMUST00000208871	1	112	69	73349	0.100115
GO:0043025	neuronal cell body	cellular_component	5	ENSMUST00000033634;ENSMUST00000077609;ENSMUST00000121616;ENSMUST00000129293;ENSMUST00000212600	5	112	1607	73349	0.100346
GO:0006888	ER to Golgi vesicle-mediated transport	biological_process	7	ENSMUST00000066601;ENSMUST00000161318	2	112	350	73349	0.100357
GO:0006801	superoxide metabolic process	biological_process	6	ENSMUST00000212600	1	112	70	73349	0.101491
GO:0050877	neurological system process	biological_process	5	ENSMUST00000183127	1	112	70	73349	0.101491
GO:0007422	peripheral nervous system development	biological_process	6	ENSMUST00000106925	1	112	70	73349	0.101491
GO:0005793	endoplasmic reticulum-Golgi intermediate compartment	cellular_component	6	ENSMUST00000046875;ENSMUST00000168360	2	112	354	73349	0.102274
GO:0032006	regulation of TOR signaling	biological_process	9	ENSMUST00000155757	1	112	71	73349	0.102864
GO:0006536	glutamate metabolic process	biological_process	11	ENSMUST00000209338	1	112	71	73349	0.102864
GO:0004623	phospholipase A2 activity	molecular_function	8	ENSMUST00000047816	1	112	71	73349	0.102864
GO:0008083	growth factor activity	molecular_function	7	ENSMUST00000106925;ENSMUST00000201245	2	112	356	73349	0.103237
GO:0033268	node of Ranvier	cellular_component	6	ENSMUST00000217780	1	112	72	73349	0.104235
GO:0022617	extracellular matrix disassembly	biological_process	6	ENSMUST00000092070	1	112	72	73349	0.104235
GO:0040015	negative regulation of multicellular organism growth	biological_process	8	ENSMUST00000038949	1	112	72	73349	0.104235
GO:0023026	MHC class II protein complex binding	molecular_function	6	ENSMUST00000127699	1	112	72	73349	0.104235
GO:0005230	extracellular ligand-gated ion channel activity	molecular_function	8	ENSMUST00000055966	1	112	72	73349	0.104235
GO:0009755	hormone-mediated signaling pathway	biological_process	5	ENSMUST00000094556	1	112	72	73349	0.104235
GO:0035902	response to immobilization stress	biological_process	5	ENSMUST00000094556	1	112	72	73349	0.104235
GO:0010666	positive regulation of cardiac muscle cell apoptotic process	biological_process	12	ENSMUST00000129293	1	112	73	73349	0.105604
GO:0071803	positive regulation of podosome assembly	biological_process	8	ENSMUST00000127143	1	112	73	73349	0.105604
GO:0031954	positive regulation of protein autophosphorylation	biological_process	11	ENSMUST00000106925	1	112	73	73349	0.105604
GO:0046716	muscle cell cellular homeostasis	biological_process	5	ENSMUST00000143509	1	112	73	73349	0.105604
GO:0042802	identical protein binding	molecular_function	5	ENSMUST00000077609;ENSMUST00000102930;ENSMUST00000121616;ENSMUST00000136394;ENSMUST00000143509;ENSMUST00000174779;ENSMUST00000204917;ENSMUST00000208871;ENSMUST00000210815	9	112	3646	73349	0.105819
GO:0008092	cytoskeletal protein binding	molecular_function	5	ENSMUST00000143509;ENSMUST00000217780	2	112	363	73349	0.106625
GO:0048535	lymph node development	biological_process	7	ENSMUST00000073116	1	112	74	73349	0.106971
GO:0043623	cellular protein complex assembly	NA	NA	ENSMUST00000141116	1	112	74	73349	0.106971
GO:0030914	STAGA complex	cellular_component	8	ENSMUST00000141116	1	112	74	73349	0.106971
GO:2001241	positive regulation of extrinsic apoptotic signaling pathway in absence of ligand	biological_process	11	ENSMUST00000114437	1	112	74	73349	0.106971
GO:0016538	cyclin-dependent protein serine/threonine kinase regulator activity	molecular_function	7	ENSMUST00000093962	1	112	74	73349	0.106971
GO:0010880	regulation of release of sequestered calcium ion into cytosol by sarcoplasmic reticulum	biological_process	8	ENSMUST00000129293	1	112	75	73349	0.108336
GO:2000179	positive regulation of neural precursor cell proliferation	biological_process	8	ENSMUST00000119130	1	112	75	73349	0.108336
GO:0033189	response to vitamin A	biological_process	9	ENSMUST00000111168	1	112	75	73349	0.108336
GO:0044070	regulation of anion transport	biological_process	8	ENSMUST00000157052	1	112	75	73349	0.108336
GO:0043277	apoptotic cell clearance	biological_process	8	ENSMUST00000165232	1	112	75	73349	0.108336
GO:0010389	regulation of G2/M transition of mitotic cell cycle	biological_process	9	ENSMUST00000129293	1	112	75	73349	0.108336
GO:0045333	cellular respiration	biological_process	7	ENSMUST00000168099	1	112	76	73349	0.109699
GO:0001784	phosphotyrosine binding	molecular_function	7	ENSMUST00000112484	1	112	76	73349	0.109699
GO:0031571	mitotic G1 DNA damage checkpoint	biological_process	9	ENSMUST00000093962	1	112	76	73349	0.109699
GO:0004869	cysteine-type endopeptidase inhibitor activity	molecular_function	8	ENSMUST00000121638	1	112	76	73349	0.109699
GO:1901214	regulation of neuron death	biological_process	7	ENSMUST00000183127	1	112	77	73349	0.11106
GO:0007067	mitotic nuclear division	NA	NA	ENSMUST00000031695;ENSMUST00000121638;ENSMUST00000163205;ENSMUST00000166990	4	112	1197	73349	0.111474
GO:0004601	peroxidase activity	molecular_function	4	ENSMUST00000111168	1	112	78	73349	0.112419
GO:0006996	organelle organization	biological_process	5	ENSMUST00000183127	1	112	78	73349	0.112419
GO:0008610	lipid biosynthetic process	biological_process	6	ENSMUST00000033634	1	112	78	73349	0.112419
GO:0043248	proteasome assembly	biological_process	8	ENSMUST00000151644	1	112	78	73349	0.112419
GO:0070063	RNA polymerase binding	molecular_function	6	ENSMUST00000141116	1	112	78	73349	0.112419
GO:0007169	transmembrane receptor protein tyrosine kinase signaling pathway	biological_process	7	ENSMUST00000031653;ENSMUST00000208871	2	112	375	73349	0.112503
GO:0007064	mitotic sister chromatid cohesion	biological_process	6	ENSMUST00000121638	1	112	79	73349	0.113776
GO:0035025	positive regulation of Rho protein signal transduction	biological_process	12	ENSMUST00000044405	1	112	79	73349	0.113776
GO:0007214	gamma-aminobutyric acid signaling pathway	biological_process	6	ENSMUST00000055966	1	112	79	73349	0.113776
GO:0016042	lipid catabolic process	biological_process	6	ENSMUST00000047816;ENSMUST00000134310	2	112	379	73349	0.114481
GO:0001676	long-chain fatty acid metabolic process	biological_process	10	ENSMUST00000033634	1	112	80	73349	0.11513
GO:0000777	condensed chromosome kinetochore	cellular_component	5	ENSMUST00000163205;ENSMUST00000166990	2	112	383	73349	0.116468
GO:0060996	dendritic spine development	biological_process	5	ENSMUST00000033634	1	112	82	73349	0.117834
GO:0032094	response to food	biological_process	7	ENSMUST00000034363	1	112	82	73349	0.117834
GO:0051082	unfolded protein binding	molecular_function	5	ENSMUST00000046875;ENSMUST00000127699	2	112	386	73349	0.117964
GO:0004129	cytochrome-c oxidase activity	molecular_function	6	ENSMUST00000181586	1	112	83	73349	0.119182
GO:0004190	aspartic-type endopeptidase activity	molecular_function	8	ENSMUST00000094556	1	112	83	73349	0.119182
GO:0071732	cellular response to nitric oxide	biological_process	8	ENSMUST00000127143	1	112	83	73349	0.119182
GO:0046579	positive regulation of Ras protein signal transduction	biological_process	11	ENSMUST00000106925	1	112	83	73349	0.119182
GO:2000785	regulation of autophagosome assembly	biological_process	10	ENSMUST00000097707	1	112	83	73349	0.119182
GO:0008023	transcription elongation factor complex	cellular_component	4	ENSMUST00000149357	1	112	83	73349	0.119182
GO:0031012	extracellular matrix	cellular_component	4	ENSMUST00000105287;ENSMUST00000127699;ENSMUST00000144918;ENSMUST00000168360	4	112	1231	73349	0.120084
GO:0001701	in utero embryonic development	biological_process	8	ENSMUST00000080149;ENSMUST00000095476;ENSMUST00000130632;ENSMUST00000136310	4	112	1232	73349	0.120342
GO:0005516	calmodulin binding	molecular_function	5	ENSMUST00000047816;ENSMUST00000102930;ENSMUST00000129293	3	112	789	73349	0.120472
GO:0045116	protein neddylation	biological_process	11	ENSMUST00000204917	1	112	84	73349	0.120529
GO:0016209	antioxidant activity	molecular_function	3	ENSMUST00000111168	1	112	84	73349	0.120529
GO:0090141	positive regulation of mitochondrial fission	biological_process	10	ENSMUST00000105287	1	112	84	73349	0.120529
GO:0006744	ubiquinone biosynthetic process	biological_process	9	ENSMUST00000031262	1	112	84	73349	0.120529
GO:0004707	MAP kinase activity	molecular_function	9	ENSMUST00000127143	1	112	84	73349	0.120529
GO:0016874	ligase activity	molecular_function	4	ENSMUST00000033634;ENSMUST00000095476;ENSMUST00000204917	3	112	790	73349	0.120804
GO:0004930	G-protein coupled receptor activity	molecular_function	6	ENSMUST00000038949;ENSMUST00000044405;ENSMUST00000052172;ENSMUST00000160647	4	112	1237	73349	0.121633
GO:0071157	negative regulation of cell cycle arrest	biological_process	9	ENSMUST00000093962	1	112	85	73349	0.121873
GO:1990380	Lys48-specific deubiquitinase activity	molecular_function	6	ENSMUST00000049813	1	112	85	73349	0.121873
GO:0006941	striated muscle contraction	biological_process	7	ENSMUST00000143509	1	112	85	73349	0.121873
GO:0004435	phosphatidylinositol phospholipase C activity	molecular_function	9	ENSMUST00000134310	1	112	86	73349	0.123215
GO:0030301	cholesterol transport	biological_process	9	ENSMUST00000165232	1	112	86	73349	0.123215
GO:0005159	insulin-like growth factor receptor binding	molecular_function	6	ENSMUST00000094556	1	112	87	73349	0.124556
GO:0010971	positive regulation of G2/M transition of mitotic cell cycle	biological_process	10	ENSMUST00000093962	1	112	87	73349	0.124556
GO:0008236	serine-type peptidase activity	molecular_function	6	ENSMUST00000022368;ENSMUST00000033941	2	112	401	73349	0.125515
GO:0010039	response to iron ion	biological_process	7	ENSMUST00000093962	1	112	88	73349	0.125894
GO:0000902	cell morphogenesis	biological_process	6	ENSMUST00000163205;ENSMUST00000166990	2	112	402	73349	0.126023
GO:0006281	DNA repair	biological_process	8	ENSMUST00000022901;ENSMUST00000075666;ENSMUST00000095476;ENSMUST00000121638;ENSMUST00000178025	5	112	1732	73349	0.126456
GO:0043204	perikaryon	cellular_component	5	ENSMUST00000077609;ENSMUST00000121616	2	112	403	73349	0.126531
GO:0031674	I band	cellular_component	5	ENSMUST00000143509	1	112	89	73349	0.127231
GO:0007189	adenylate cyclase-activating G-protein coupled receptor signaling pathway	biological_process	8	ENSMUST00000038949	1	112	89	73349	0.127231
GO:0031410	cytoplasmic vesicle	cellular_component	6	ENSMUST00000023752;ENSMUST00000031695;ENSMUST00000052172;ENSMUST00000063588;ENSMUST00000097707;ENSMUST00000106925;ENSMUST00000203936	7	112	2747	73349	0.127787
GO:0010613	positive regulation of cardiac muscle hypertrophy	biological_process	10	ENSMUST00000129293	1	112	90	73349	0.128565
GO:0002548	monocyte chemotaxis	biological_process	6	ENSMUST00000031653	1	112	90	73349	0.128565
GO:0010288	response to lead ion	biological_process	7	ENSMUST00000111168	1	112	90	73349	0.128565
GO:0019752	carboxylic acid metabolic process	biological_process	7	ENSMUST00000210815	1	112	90	73349	0.128565
GO:0019900	kinase binding	molecular_function	6	ENSMUST00000164192;ENSMUST00000210815	2	112	409	73349	0.129589
GO:0005178	integrin binding	molecular_function	6	ENSMUST00000141994;ENSMUST00000168360	2	112	411	73349	0.130613
GO:0021680	cerebellar Purkinje cell layer development	biological_process	5	ENSMUST00000183127	1	112	92	73349	0.131227
GO:0045907	positive regulation of vasoconstriction	biological_process	10	ENSMUST00000160647	1	112	93	73349	0.132556
GO:0031668	cellular response to extracellular stimulus	biological_process	5	ENSMUST00000210815	1	112	94	73349	0.133882
GO:0008637	apoptotic mitochondrial changes	biological_process	7	ENSMUST00000168099	1	112	94	73349	0.133882
GO:0009987	cellular process	biological_process	3	ENSMUST00000121638	1	112	95	73349	0.135206
GO:1903959	regulation of anion transmembrane transport	biological_process	9	ENSMUST00000157052	1	112	95	73349	0.135206
GO:2000379	positive regulation of reactive oxygen species metabolic process	biological_process	8	ENSMUST00000165232	1	112	95	73349	0.135206
GO:0001816	cytokine production	biological_process	4	ENSMUST00000109104	1	112	95	73349	0.135206
GO:0004364	glutathione transferase activity	molecular_function	6	ENSMUST00000034902	1	112	96	73349	0.136528
GO:0022624	proteasome accessory complex	cellular_component	4	ENSMUST00000151644	1	112	96	73349	0.136528
GO:0003779	actin binding	molecular_function	6	ENSMUST00000018963;ENSMUST00000031695;ENSMUST00000052172;ENSMUST00000054146;ENSMUST00000149734	5	112	1777	73349	0.136559
GO:0045177	apical part of cell	cellular_component	4	ENSMUST00000033941;ENSMUST00000165232	2	112	424	73349	0.13731
GO:0048026	positive regulation of mRNA splicing, via spliceosome	biological_process	10	ENSMUST00000127699	1	112	97	73349	0.137848
GO:0007009	plasma membrane organization	biological_process	6	ENSMUST00000217780	1	112	97	73349	0.137848
GO:0030165	PDZ domain binding	molecular_function	6	ENSMUST00000038949;ENSMUST00000119130	2	112	426	73349	0.138347
GO:0030819	positive regulation of cAMP biosynthetic process	biological_process	NA	ENSMUST00000038949	1	112	98	73349	0.139167
GO:0060749	mammary gland alveolus development	biological_process	5	ENSMUST00000093962	1	112	98	73349	0.139167
GO:0032008	positive regulation of TOR signaling	biological_process	10	ENSMUST00000155757	1	112	98	73349	0.139167
GO:1903204	negative regulation of oxidative stress-induced neuron death	biological_process	9	ENSMUST00000183127	1	112	98	73349	0.139167
GO:0030970	retrograde protein transport, ER to cytosol	biological_process	12	ENSMUST00000161085	1	112	98	73349	0.139167
GO:0008483	transaminase activity	molecular_function	6	ENSMUST00000209338	1	112	98	73349	0.139167
GO:0031305	integral component of mitochondrial inner membrane	cellular_component	8	ENSMUST00000031262	1	112	99	73349	0.140483
GO:0005790	smooth endoplasmic reticulum	cellular_component	7	ENSMUST00000134310	1	112	99	73349	0.140483
GO:1902236	negative regulation of endoplasmic reticulum stress-induced intrinsic apoptotic signaling pathway	biological_process	9	ENSMUST00000161085	1	112	99	73349	0.140483
GO:0005109	frizzled binding	molecular_function	7	ENSMUST00000064371	1	112	99	73349	0.140483
GO:0035987	endodermal cell differentiation	biological_process	6	ENSMUST00000092070	1	112	100	73349	0.141797
GO:0051537	2 iron, 2 sulfur cluster binding	molecular_function	6	ENSMUST00000168099	1	112	101	73349	0.143109
GO:0000956	nuclear-transcribed mRNA catabolic process	biological_process	11	ENSMUST00000075666	1	112	101	73349	0.143109
GO:0002088	lens development in camera-type eye	biological_process	5	ENSMUST00000109104	1	112	101	73349	0.143109
GO:0033270	paranode region of axon	cellular_component	6	ENSMUST00000217780	1	112	101	73349	0.143109
GO:0001649	osteoblast differentiation	biological_process	6	ENSMUST00000111168;ENSMUST00000144918	2	112	437	73349	0.144082
GO:0006820	anion transport	biological_process	7	ENSMUST00000157052	1	112	102	73349	0.144419
GO:0030658	transport vesicle membrane	cellular_component	7	ENSMUST00000203936	1	112	102	73349	0.144419
GO:0005096	GTPase activator activity	molecular_function	6	ENSMUST00000071857;ENSMUST00000164192;ENSMUST00000165665;ENSMUST00000169854	4	112	1323	73349	0.144754
GO:0007015	actin filament organization	biological_process	6	ENSMUST00000031695;ENSMUST00000149734	2	112	439	73349	0.14513
GO:0046961	proton-transporting ATPase activity, rotational mechanism	molecular_function	10	ENSMUST00000144918	1	112	103	73349	0.145728
GO:0048010	vascular endothelial growth factor receptor signaling pathway	biological_process	8	ENSMUST00000031653	1	112	103	73349	0.145728
GO:0003995	acyl-CoA dehydrogenase activity	molecular_function	6	ENSMUST00000141142	1	112	103	73349	0.145728
GO:0043548	phosphatidylinositol 3-kinase binding	molecular_function	5	ENSMUST00000208871	1	112	103	73349	0.145728
GO:0050769	positive regulation of neurogenesis	biological_process	9	ENSMUST00000095476	1	112	104	73349	0.147034
GO:0004683	calmodulin-dependent protein kinase activity	molecular_function	9	ENSMUST00000129293	1	112	104	73349	0.147034
GO:0019228	neuronal action potential	biological_process	7	ENSMUST00000217780	1	112	104	73349	0.147034
GO:0046488	phosphatidylinositol metabolic process	biological_process	9	ENSMUST00000097707	1	112	104	73349	0.147034
GO:0010596	negative regulation of endothelial cell migration	biological_process	10	ENSMUST00000105287	1	112	104	73349	0.147034
GO:0045471	response to ethanol	biological_process	6	ENSMUST00000093962;ENSMUST00000111168	2	112	443	73349	0.147231
GO:2001243	negative regulation of intrinsic apoptotic signaling pathway	biological_process	10	ENSMUST00000161085	1	112	105	73349	0.148338
GO:0070372	regulation of ERK1 and ERK2 cascade	biological_process	11	ENSMUST00000112484	1	112	105	73349	0.148338
GO:0042470	melanosome	cellular_component	8	ENSMUST00000127699;ENSMUST00000168360	2	112	446	73349	0.148811
GO:0042130	negative regulation of T cell proliferation	biological_process	11	ENSMUST00000112484	1	112	106	73349	0.149641
GO:0035855	megakaryocyte development	biological_process	7	ENSMUST00000112484	1	112	106	73349	0.149641
GO:0005764	lysosome	cellular_component	8	ENSMUST00000052172;ENSMUST00000111168;ENSMUST00000155757;ENSMUST00000217780	4	112	1342	73349	0.150083
GO:0007030	Golgi organization	biological_process	6	ENSMUST00000163205;ENSMUST00000166990	2	112	450	73349	0.150923
GO:0035924	cellular response to vascular endothelial growth factor stimulus	biological_process	8	ENSMUST00000031653	1	112	107	73349	0.150941
GO:0008625	extrinsic apoptotic signaling pathway via death domain receptors	biological_process	7	ENSMUST00000106925	1	112	107	73349	0.150941
GO:0050873	brown fat cell differentiation	biological_process	7	ENSMUST00000038949	1	112	108	73349	0.152239
GO:0030220	platelet formation	biological_process	7	ENSMUST00000112484	1	112	108	73349	0.152239
GO:0048468	cell development	biological_process	5	ENSMUST00000109104	1	112	109	73349	0.153536
GO:0070536	protein K63-linked deubiquitination	biological_process	10	ENSMUST00000049813	1	112	110	73349	0.15483
GO:0035094	response to nicotine	biological_process	6	ENSMUST00000143509	1	112	110	73349	0.15483
GO:0050998	nitric-oxide synthase binding	molecular_function	6	ENSMUST00000129293	1	112	111	73349	0.156123
GO:0014911	positive regulation of smooth muscle cell migration	biological_process	9	ENSMUST00000129293	1	112	111	73349	0.156123
GO:0071480	cellular response to gamma radiation	biological_process	8	ENSMUST00000212600	1	112	111	73349	0.156123
GO:0000151	ubiquitin ligase complex	cellular_component	5	ENSMUST00000127699;ENSMUST00000169948	2	112	462	73349	0.157295
GO:0034220	ion transmembrane transport	biological_process	7	ENSMUST00000023752;ENSMUST00000055966	2	112	464	73349	0.158362
GO:0045861	negative regulation of proteolysis	biological_process	9	ENSMUST00000033941	1	112	113	73349	0.158702
GO:0008009	chemokine activity	molecular_function	8	ENSMUST00000201245	1	112	113	73349	0.158702
GO:0006457	protein folding	biological_process	4	ENSMUST00000127699;ENSMUST00000168360	2	112	466	73349	0.15943
GO:0014070	response to organic cyclic compound	biological_process	6	ENSMUST00000093962;ENSMUST00000210815	2	112	467	73349	0.159965
GO:0000307	cyclin-dependent protein kinase holoenzyme complex	cellular_component	5	ENSMUST00000093962	1	112	114	73349	0.159988
GO:0002028	regulation of sodium ion transport	biological_process	9	ENSMUST00000129293	1	112	114	73349	0.159988
GO:0000287	magnesium ion binding	molecular_function	7	ENSMUST00000080149;ENSMUST00000130632;ENSMUST00000136310	3	112	903	73349	0.160366
GO:0019221	cytokine-mediated signaling pathway	biological_process	6	ENSMUST00000105287;ENSMUST00000112484	2	112	469	73349	0.161035
GO:0017016	Ras GTPase binding	molecular_function	8	ENSMUST00000164192	1	112	115	73349	0.161273
GO:0006950	response to stress	biological_process	4	ENSMUST00000178025	1	112	115	73349	0.161273
GO:0050840	extracellular matrix binding	molecular_function	4	ENSMUST00000105287	1	112	115	73349	0.161273
GO:0010765	positive regulation of sodium ion transport	biological_process	10	ENSMUST00000217780	1	112	116	73349	0.162556
GO:0007200	phospholipase C-activating G-protein coupled receptor signaling pathway	biological_process	6	ENSMUST00000160647	1	112	117	73349	0.163836
GO:0019901	protein kinase binding	molecular_function	7	ENSMUST00000033040;ENSMUST00000047816;ENSMUST00000093962;ENSMUST00000112484;ENSMUST00000157052	5	112	1895	73349	0.164674
GO:0016922	ligand-dependent nuclear receptor binding	molecular_function	8	ENSMUST00000204917	1	112	118	73349	0.165115
GO:0003713	transcription coactivator activity	molecular_function	5	ENSMUST00000077609;ENSMUST00000121616;ENSMUST00000141116	3	112	919	73349	0.166261
GO:0045737	positive regulation of cyclin-dependent protein serine/threonine kinase activity	biological_process	13	ENSMUST00000093962	1	112	119	73349	0.166392
GO:0090200	positive regulation of release of cytochrome c from mitochondria	biological_process	10	ENSMUST00000047816	1	112	119	73349	0.166392
GO:0000422	mitophagy	biological_process	7	ENSMUST00000183127	1	112	120	73349	0.167667
GO:0006954	inflammatory response	biological_process	6	ENSMUST00000073116;ENSMUST00000201245;ENSMUST00000212600	3	112	923	73349	0.167745
GO:0008283	cell proliferation	biological_process	3	ENSMUST00000095476;ENSMUST00000112484;ENSMUST00000141994	3	112	925	73349	0.168488
GO:0046872	metal ion binding	molecular_function	6	ENSMUST00000006094;ENSMUST00000022901;ENSMUST00000026221;ENSMUST00000045521;ENSMUST00000049813;ENSMUST00000075666;ENSMUST00000077609;ENSMUST00000080149;ENSMUST00000095476;ENSMUST00000097274;ENSMUST00000097275;ENSMUST00000097707;ENSMUST00000102930;ENSMUST00000111168;ENSMUST00000112597;ENSMUST00000121616;ENSMUST00000130632;ENSMUST00000136310;ENSMUST00000162443;ENSMUST00000164192;ENSMUST00000168099;…	26	112	14090	73349	0.16867
GO:0000407	pre-autophagosomal structure	cellular_component	6	ENSMUST00000183127	1	112	121	73349	0.16894
GO:0043408	regulation of MAPK cascade	biological_process	10	ENSMUST00000094556	1	112	121	73349	0.16894
GO:0035145	exon-exon junction complex	cellular_component	4	ENSMUST00000075666	1	112	121	73349	0.16894
GO:0019915	lipid storage	biological_process	5	ENSMUST00000165232	1	112	122	73349	0.170211
GO:0008233	peptidase activity	molecular_function	5	ENSMUST00000022368;ENSMUST00000033941;ENSMUST00000049813;ENSMUST00000094556;ENSMUST00000162443	5	112	1922	73349	0.171416
GO:0098656	anion transmembrane transport	biological_process	8	ENSMUST00000157052	1	112	123	73349	0.17148
GO:0009314	response to radiation	biological_process	5	ENSMUST00000111168	1	112	124	73349	0.172747
GO:0018279	protein N-linked glycosylation via asparagine	biological_process	11	ENSMUST00000209440	1	112	124	73349	0.172747
GO:0035091	phosphatidylinositol binding	molecular_function	6	ENSMUST00000203936;ENSMUST00000206219	2	112	491	73349	0.172893
GO:0033077	T cell differentiation in thymus	biological_process	9	ENSMUST00000095476	1	112	126	73349	0.175276
GO:0060135	maternal process involved in female pregnancy	biological_process	5	ENSMUST00000047816	1	112	126	73349	0.175276
GO:0097150	neuronal stem cell population maintenance	biological_process	5	ENSMUST00000127143	1	112	126	73349	0.175276
GO:2000378	negative regulation of reactive oxygen species metabolic process	biological_process	8	ENSMUST00000157052	1	112	126	73349	0.175276
GO:0045921	positive regulation of exocytosis	biological_process	8	ENSMUST00000047816	1	112	126	73349	0.175276
GO:0009791	post-embryonic development	biological_process	4	ENSMUST00000183127;ENSMUST00000203936	2	112	496	73349	0.175609
GO:0042383	sarcolemma	cellular_component	5	ENSMUST00000129293;ENSMUST00000217780	2	112	497	73349	0.176152
GO:0071345	cellular response to cytokine stimulus	biological_process	7	ENSMUST00000052172	1	112	128	73349	0.177797
GO:0007249	I-kappaB kinase/NF-kappaB signaling	biological_process	6	ENSMUST00000073116	1	112	128	73349	0.177797
GO:0005201	extracellular matrix structural constituent	molecular_function	4	ENSMUST00000141994	1	112	128	73349	0.177797
GO:0034614	cellular response to reactive oxygen species	biological_process	7	ENSMUST00000183127	1	112	129	73349	0.179055
GO:0043001	Golgi to plasma membrane protein transport	biological_process	10	ENSMUST00000217780	1	112	129	73349	0.179055
GO:0051881	regulation of mitochondrial membrane potential	biological_process	6	ENSMUST00000168099	1	112	129	73349	0.179055
GO:0043552	positive regulation of phosphatidylinositol 3-kinase activity	biological_process	10	ENSMUST00000031653	1	112	130	73349	0.180311
GO:0006303	double-strand break repair via nonhomologous end joining	biological_process	10	ENSMUST00000095476	1	112	131	73349	0.181564
GO:0008022	protein C-terminus binding	molecular_function	5	ENSMUST00000071857;ENSMUST00000095476;ENSMUST00000169854	3	112	960	73349	0.181651
GO:0030163	protein catabolic process	biological_process	7	ENSMUST00000183127	1	112	132	73349	0.182816
GO:0097192	extrinsic apoptotic signaling pathway in absence of ligand	biological_process	6	ENSMUST00000106925	1	112	134	73349	0.185315
GO:0001954	positive regulation of cell-matrix adhesion	biological_process	8	ENSMUST00000165232	1	112	135	73349	0.186561
GO:0016239	positive regulation of macroautophagy	biological_process	10	ENSMUST00000105287	1	112	136	73349	0.187805
GO:0007254	JNK cascade	biological_process	13	ENSMUST00000127143	1	112	136	73349	0.187805
GO:0051491	positive regulation of filopodium assembly	biological_process	11	ENSMUST00000031695	1	112	137	73349	0.189048
GO:0050766	positive regulation of phagocytosis	biological_process	8	ENSMUST00000212600	1	112	137	73349	0.189048
GO:0043235	receptor complex	cellular_component	4	ENSMUST00000031653;ENSMUST00000208871	2	112	521	73349	0.189283
GO:0030010	establishment of cell polarity	biological_process	5	ENSMUST00000033040	1	112	138	73349	0.190288
GO:0010243	response to organonitrogen compound	biological_process	6	ENSMUST00000093962	1	112	138	73349	0.190288
GO:0010862	positive regulation of pathway-restricted SMAD protein phosphorylation	biological_process	11	ENSMUST00000174779	1	112	138	73349	0.190288
GO:0070584	mitochondrion morphogenesis	biological_process	7	ENSMUST00000031971	1	112	139	73349	0.191527
GO:0043200	response to amino acid	biological_process	6	ENSMUST00000155757	1	112	139	73349	0.191527
GO:0030833	regulation of actin filament polymerization	biological_process	8	ENSMUST00000054146	1	112	139	73349	0.191527
GO:0005158	insulin receptor binding	molecular_function	6	ENSMUST00000208871	1	112	140	73349	0.192764
GO:0042826	histone deacetylase binding	molecular_function	6	ENSMUST00000093962;ENSMUST00000127143	2	112	531	73349	0.194794
GO:0016605	PML body	cellular_component	8	ENSMUST00000047321;ENSMUST00000211547	2	112	532	73349	0.195346
GO:0015629	actin cytoskeleton	cellular_component	7	ENSMUST00000031653;ENSMUST00000143509;ENSMUST00000149734	3	112	998	73349	0.196246
GO:0034707	chloride channel complex	cellular_component	7	ENSMUST00000055966	1	112	143	73349	0.196463
GO:0012506	vesicle membrane	cellular_component	5	ENSMUST00000097707	1	112	144	73349	0.197692
GO:0000785	chromatin	cellular_component	6	ENSMUST00000075666;ENSMUST00000174779	2	112	538	73349	0.198664
GO:0031430	M band	cellular_component	5	ENSMUST00000143509	1	112	145	73349	0.19892
GO:0048754	branching morphogenesis of an epithelial tube	biological_process	6	ENSMUST00000033040	1	112	145	73349	0.19892
GO:0006816	calcium ion transport	biological_process	10	ENSMUST00000129293;ENSMUST00000203936	2	112	539	73349	0.199217
GO:0043034	costamere	cellular_component	5	ENSMUST00000217780	1	112	146	73349	0.200146
GO:0046426	negative regulation of JAK-STAT cascade	biological_process	10	ENSMUST00000105287	1	112	147	73349	0.201369
GO:0006749	glutathione metabolic process	biological_process	8	ENSMUST00000034902	1	112	148	73349	0.202591
GO:0019722	calcium-mediated signaling	biological_process	7	ENSMUST00000052172	1	112	148	73349	0.202591
GO:0010628	positive regulation of gene expression	biological_process	8	ENSMUST00000106925;ENSMUST00000109104;ENSMUST00000127143;ENSMUST00000217780	4	112	1518	73349	0.202718
GO:0034198	cellular response to amino acid starvation	biological_process	9	ENSMUST00000155757	1	112	149	73349	0.203811
GO:0070555	response to interleukin-1	biological_process	7	ENSMUST00000212600	1	112	149	73349	0.203811
GO:0071897	DNA biosynthetic process	biological_process	8	ENSMUST00000095476	1	112	149	73349	0.203811
GO:0055038	recycling endosome membrane	cellular_component	9	ENSMUST00000023752	1	112	150	73349	0.20503
GO:0051453	regulation of intracellular pH	biological_process	12	ENSMUST00000144918	1	112	151	73349	0.206246
GO:0048008	platelet-derived growth factor receptor signaling pathway	biological_process	8	ENSMUST00000033941	1	112	151	73349	0.206246
GO:0009617	response to bacterium	biological_process	7	ENSMUST00000031695	1	112	151	73349	0.206246
GO:0042169	SH2 domain binding	molecular_function	6	ENSMUST00000112484	1	112	152	73349	0.20746
GO:0051781	positive regulation of cell division	biological_process	7	ENSMUST00000111168	1	112	154	73349	0.209884
GO:0001662	behavioral fear response	biological_process	7	ENSMUST00000157052	1	112	154	73349	0.209884
GO:0004857	enzyme inhibitor activity	molecular_function	5	ENSMUST00000106925	1	112	155	73349	0.211093
GO:0042594	response to starvation	biological_process	5	ENSMUST00000183127	1	112	155	73349	0.211093
GO:0045740	positive regulation of DNA replication	biological_process	10	ENSMUST00000208871	1	112	155	73349	0.211093
GO:0070064	proline-rich region binding	molecular_function	5	ENSMUST00000093962	1	112	155	73349	0.211093
GO:0050890	cognition	biological_process	6	ENSMUST00000209440	1	112	156	73349	0.2123
GO:0030178	negative regulation of Wnt signaling pathway	biological_process	9	ENSMUST00000093962	1	112	156	73349	0.2123
GO:0016787	hydrolase activity	molecular_function	4	ENSMUST00000022368;ENSMUST00000025025;ENSMUST00000033941;ENSMUST00000047816;ENSMUST00000049813;ENSMUST00000075666;ENSMUST00000094556;ENSMUST00000109410;ENSMUST00000112484;ENSMUST00000134310;ENSMUST00000144918;ENSMUST00000146077;ENSMUST00000162443	13	112	6639	73349	0.212663
GO:0043524	negative regulation of neuron apoptotic process	biological_process	10	ENSMUST00000095476;ENSMUST00000106925	2	112	566	73349	0.214232
GO:0043197	dendritic spine	cellular_component	7	ENSMUST00000077609;ENSMUST00000121616	2	112	569	73349	0.215908
GO:0050661	NADP binding	molecular_function	6	ENSMUST00000111168	1	112	159	73349	0.215911
GO:0072661	protein targeting to plasma membrane	NA	NA	ENSMUST00000217780	1	112	161	73349	0.218309
GO:0009409	response to cold	biological_process	5	ENSMUST00000038949	1	112	161	73349	0.218309
GO:0019003	GDP binding	molecular_function	8	ENSMUST00000155757	1	112	161	73349	0.218309
GO:0016236	macroautophagy	biological_process	7	ENSMUST00000183127	1	112	161	73349	0.218309
GO:0000793	condensed chromosome	cellular_component	7	ENSMUST00000095476	1	112	161	73349	0.218309
GO:0070059	intrinsic apoptotic signaling pathway in response to endoplasmic reticulum stress	biological_process	7	ENSMUST00000203936	1	112	162	73349	0.219505
GO:0006352	DNA-templated transcription, initiation	biological_process	8	ENSMUST00000141116	1	112	162	73349	0.219505
GO:0005669	transcription factor TFIID complex	cellular_component	7	ENSMUST00000141116	1	112	163	73349	0.220699
GO:0001786	phosphatidylserine binding	molecular_function	6	ENSMUST00000127699	1	112	163	73349	0.220699
GO:0006644	phospholipid metabolic process	biological_process	7	ENSMUST00000135516	1	112	163	73349	0.220699
GO:0035019	somatic stem cell population maintenance	biological_process	5	ENSMUST00000095476	1	112	163	73349	0.220699
GO:0019233	sensory perception of pain	biological_process	7	ENSMUST00000106925	1	112	163	73349	0.220699
GO:0071108	protein K48-linked deubiquitination	biological_process	10	ENSMUST00000049813	1	112	163	73349	0.220699
GO:0001657	ureteric bud development	biological_process	7	ENSMUST00000111168	1	112	164	73349	0.221892
GO:0006910	phagocytosis, recognition	biological_process	5	ENSMUST00000165232	1	112	164	73349	0.221892
GO:0016616	oxidoreductase activity, acting on the CH-OH group of donors, NAD or NADP as acceptor	molecular_function	6	ENSMUST00000210815	1	112	166	73349	0.224272
GO:0000775	chromosome, centromeric region	cellular_component	7	ENSMUST00000163205;ENSMUST00000166990	2	112	585	73349	0.224863
GO:0048013	ephrin receptor signaling pathway	biological_process	8	ENSMUST00000031695	1	112	167	73349	0.225459
GO:0005929	cilium	cellular_component	4	ENSMUST00000163205;ENSMUST00000166990;ENSMUST00000174779	3	112	1073	73349	0.225836
GO:0000776	kinetochore	cellular_component	4	ENSMUST00000163205;ENSMUST00000166990	2	112	588	73349	0.226545
GO:0005720	nuclear heterochromatin	cellular_component	8	ENSMUST00000143509	1	112	168	73349	0.226644
GO:0008307	structural constituent of muscle	molecular_function	4	ENSMUST00000149734	1	112	168	73349	0.226644
GO:0048536	spleen development	biological_process	7	ENSMUST00000073116	1	112	168	73349	0.226644
GO:0004713	protein tyrosine kinase activity	molecular_function	8	ENSMUST00000031653;ENSMUST00000208871	2	112	591	73349	0.228229
GO:0009925	basal plasma membrane	cellular_component	5	ENSMUST00000217780	1	112	170	73349	0.22901
GO:0005484	SNAP receptor activity	molecular_function	5	ENSMUST00000063588	1	112	170	73349	0.22901
GO:0005216	ion channel activity	molecular_function	6	ENSMUST00000055966;ENSMUST00000203936	2	112	593	73349	0.229351
GO:0005777	peroxisome	cellular_component	7	ENSMUST00000033634;ENSMUST00000111168	2	112	593	73349	0.229351
GO:0010332	response to gamma radiation	biological_process	7	ENSMUST00000095476	1	112	171	73349	0.23019
GO:0038083	peptidyl-tyrosine autophosphorylation	biological_process	11	ENSMUST00000208871	1	112	172	73349	0.231368
GO:0048469	cell maturation	biological_process	5	ENSMUST00000094556	1	112	173	73349	0.232544
GO:0005834	heterotrimeric G-protein complex	cellular_component	5	ENSMUST00000119130	1	112	173	73349	0.232544
GO:0000045	autophagosome assembly	biological_process	7	ENSMUST00000183127	1	112	173	73349	0.232544
GO:0007628	adult walking behavior	biological_process	6	ENSMUST00000183127	1	112	173	73349	0.232544
GO:0009725	response to hormone	biological_process	5	ENSMUST00000160647	1	112	174	73349	0.233719
GO:0007612	learning	biological_process	5	ENSMUST00000157052	1	112	176	73349	0.236063
GO:0016627	oxidoreductase activity, acting on the CH-CH group of donors	molecular_function	5	ENSMUST00000141142	1	112	176	73349	0.236063
GO:0000281	mitotic cytokinesis	biological_process	7	ENSMUST00000217780	1	112	176	73349	0.236063
GO:0034504	protein localization to nucleus	biological_process	8	ENSMUST00000097707	1	112	177	73349	0.237232
GO:0043021	ribonucleoprotein complex binding	molecular_function	5	ENSMUST00000174779	1	112	178	73349	0.2384
GO:0030155	regulation of cell adhesion	biological_process	5	ENSMUST00000092070	1	112	180	73349	0.240729
GO:0006367	transcription initiation from RNA polymerase II promoter	biological_process	9	ENSMUST00000141116	1	112	181	73349	0.241891
GO:0001890	placenta development	biological_process	6	ENSMUST00000105287	1	112	181	73349	0.241891
GO:0007166	cell surface receptor signaling pathway	biological_process	5	ENSMUST00000141994;ENSMUST00000165232	2	112	617	73349	0.242852
GO:0009408	response to heat	biological_process	5	ENSMUST00000143509	1	112	182	73349	0.243052
GO:0031623	receptor internalization	biological_process	9	ENSMUST00000165232	1	112	182	73349	0.243052
GO:0070527	platelet aggregation	biological_process	7	ENSMUST00000112484	1	112	183	73349	0.244211
GO:0050830	defense response to Gram-positive bacterium	biological_process	9	ENSMUST00000165232	1	112	185	73349	0.246523
GO:0050808	synapse organization	biological_process	5	ENSMUST00000217780	1	112	186	73349	0.247676
GO:0051496	positive regulation of stress fiber assembly	biological_process	8	ENSMUST00000033040	1	112	187	73349	0.248828
GO:0052689	carboxylic ester hydrolase activity	molecular_function	6	ENSMUST00000109410	1	112	187	73349	0.248828
GO:0048839	inner ear development	biological_process	5	ENSMUST00000109104	1	112	188	73349	0.249978
GO:0007010	cytoskeleton organization	biological_process	6	ENSMUST00000018963;ENSMUST00000217780	2	112	630	73349	0.25018
GO:0009058	biosynthetic process	biological_process	4	ENSMUST00000209338	1	112	191	73349	0.253417
GO:0031941	filamentous actin	cellular_component	4	ENSMUST00000149734	1	112	192	73349	0.25456
GO:0031100	animal organ regeneration	biological_process	6	ENSMUST00000093962	1	112	193	73349	0.255701
GO:0005741	mitochondrial outer membrane	cellular_component	6	ENSMUST00000033634;ENSMUST00000157052	2	112	641	73349	0.256387
GO:0043161	proteasome-mediated ubiquitin-dependent protein catabolic process	biological_process	11	ENSMUST00000047321;ENSMUST00000211547	2	112	642	73349	0.256952
GO:0051219	phosphoprotein binding	molecular_function	5	ENSMUST00000033941	1	112	195	73349	0.257979
GO:0005254	chloride channel activity	molecular_function	8	ENSMUST00000055966	1	112	195	73349	0.257979
GO:0004860	protein kinase inhibitor activity	molecular_function	7	ENSMUST00000105287	1	112	195	73349	0.257979
GO:0030863	cortical cytoskeleton	cellular_component	7	ENSMUST00000149734	1	112	196	73349	0.259115
GO:0030036	actin cytoskeleton organization	biological_process	7	ENSMUST00000031695;ENSMUST00000054146	2	112	646	73349	0.25921
GO:0048813	dendrite morphogenesis	biological_process	9	ENSMUST00000127143	1	112	197	73349	0.260249
GO:0033017	sarcoplasmic reticulum membrane	cellular_component	6	ENSMUST00000129293	1	112	197	73349	0.260249
GO:0009267	cellular response to starvation	biological_process	8	ENSMUST00000183127	1	112	200	73349	0.263642
GO:0005770	late endosome	cellular_component	8	ENSMUST00000052172;ENSMUST00000127699	2	112	655	73349	0.264292
GO:0001077	transcriptional activator activity, RNA polymerase II core promoter proximal region sequence-specific binding	NA	NA	ENSMUST00000047321;ENSMUST00000073116;ENSMUST00000211547	3	112	1169	73349	0.264848
GO:0045859	regulation of protein kinase activity	biological_process	10	ENSMUST00000174779	1	112	202	73349	0.265895
GO:0007528	neuromuscular junction development	biological_process	6	ENSMUST00000217780	1	112	204	73349	0.268141
GO:0031201	SNARE complex	cellular_component	6	ENSMUST00000063588	1	112	205	73349	0.269262
GO:0006936	muscle contraction	biological_process	6	ENSMUST00000149734	1	112	205	73349	0.269262
GO:0098869	cellular oxidant detoxification	biological_process	5	ENSMUST00000111168	1	112	207	73349	0.271498
GO:0007613	memory	biological_process	5	ENSMUST00000047816	1	112	209	73349	0.273727
GO:0018108	peptidyl-tyrosine phosphorylation	biological_process	10	ENSMUST00000031653;ENSMUST00000112484	2	112	673	73349	0.274456
GO:0007265	Ras protein signal transduction	biological_process	7	ENSMUST00000164192	1	112	211	73349	0.27595
GO:2001235	positive regulation of apoptotic signaling pathway	biological_process	9	ENSMUST00000127143	1	112	211	73349	0.27595
GO:0031526	brush border membrane	cellular_component	6	ENSMUST00000165232	1	112	215	73349	0.280375
GO:0060326	cell chemotaxis	biological_process	6	ENSMUST00000201245	1	112	217	73349	0.282577
GO:0021549	cerebellum development	biological_process	5	ENSMUST00000033040	1	112	218	73349	0.283676
GO:0006974	cellular response to DNA damage stimulus	biological_process	6	ENSMUST00000022901;ENSMUST00000093962;ENSMUST00000095476;ENSMUST00000121638;ENSMUST00000178025	5	112	2329	73349	0.283757
GO:0006508	proteolysis	biological_process	7	ENSMUST00000022368;ENSMUST00000033941;ENSMUST00000049813;ENSMUST00000094556;ENSMUST00000162443	5	112	2330	73349	0.284051
GO:0030855	epithelial cell differentiation	biological_process	6	ENSMUST00000157052	1	112	219	73349	0.284773
GO:0000278	mitotic cell cycle	biological_process	5	ENSMUST00000204917	1	112	220	73349	0.285869
GO:0051539	4 iron, 4 sulfur cluster binding	molecular_function	6	ENSMUST00000168099	1	112	220	73349	0.285869
GO:0032956	regulation of actin cytoskeleton organization	biological_process	7	ENSMUST00000033040	1	112	223	73349	0.289145
GO:0001938	positive regulation of endothelial cell proliferation	biological_process	9	ENSMUST00000212600	1	112	223	73349	0.289145
GO:0045184	establishment of protein localization	biological_process	6	ENSMUST00000217780	1	112	223	73349	0.289145
GO:0016049	cell growth	biological_process	4	ENSMUST00000160647	1	112	224	73349	0.290233
GO:0071347	cellular response to interleukin-1	biological_process	8	ENSMUST00000075666	1	112	225	73349	0.291321
GO:0048146	positive regulation of fibroblast proliferation	biological_process	8	ENSMUST00000095476	1	112	226	73349	0.292406
GO:0030672	synaptic vesicle membrane	cellular_component	4	ENSMUST00000063588	1	112	226	73349	0.292406
GO:0016324	apical plasma membrane	cellular_component	5	ENSMUST00000023752;ENSMUST00000165232;ENSMUST00000212600	3	112	1256	73349	0.300879
GO:0060048	cardiac muscle contraction	biological_process	8	ENSMUST00000129293	1	112	234	73349	0.30103
GO:0004402	histone acetyltransferase activity	molecular_function	11	ENSMUST00000141116	1	112	235	73349	0.302101
GO:0050839	cell adhesion molecule binding	molecular_function	5	ENSMUST00000112484	1	112	236	73349	0.30317
GO:0000049	tRNA binding	molecular_function	7	ENSMUST00000075610	1	112	236	73349	0.30317
GO:0071230	cellular response to amino acid stimulus	biological_process	7	ENSMUST00000212600	1	112	237	73349	0.304238
GO:0030507	spectrin binding	molecular_function	6	ENSMUST00000217780	1	112	239	73349	0.306368
GO:0001558	regulation of cell growth	biological_process	6	ENSMUST00000121638	1	112	241	73349	0.308491
GO:0006366	transcription from RNA polymerase II promoter	biological_process	9	ENSMUST00000047321;ENSMUST00000073116;ENSMUST00000109104;ENSMUST00000211547	4	112	1843	73349	0.310636
GO:0045454	cell redox homeostasis	biological_process	5	ENSMUST00000168360	1	112	244	73349	0.311665
GO:0005637	nuclear inner membrane	cellular_component	6	ENSMUST00000203936	1	112	244	73349	0.311665
GO:0046983	protein dimerization activity	molecular_function	5	ENSMUST00000047321;ENSMUST00000211547	2	112	741	73349	0.31275
GO:0071333	cellular response to glucose stimulus	biological_process	10	ENSMUST00000212600	1	112	247	73349	0.314824
GO:0030414	peptidase inhibitor activity	molecular_function	6	ENSMUST00000106925	1	112	249	73349	0.316921
GO:0030424	axon	cellular_component	6	ENSMUST00000033040;ENSMUST00000183127;ENSMUST00000217780	3	112	1296	73349	0.317552
GO:0008270	zinc ion binding	molecular_function	8	ENSMUST00000045521;ENSMUST00000075666;ENSMUST00000077609;ENSMUST00000097707;ENSMUST00000102930;ENSMUST00000112597;ENSMUST00000121616;ENSMUST00000169948;ENSMUST00000195044	9	112	4831	73349	0.318104
GO:0007417	central nervous system development	biological_process	6	ENSMUST00000095476	1	112	252	73349	0.320056
GO:0016705	oxidoreductase activity, acting on paired donors, with incorporation or reduction of molecular oxygen	molecular_function	5	ENSMUST00000006094	1	112	253	73349	0.321098
GO:0071363	cellular response to growth factor stimulus	biological_process	7	ENSMUST00000111168	1	112	255	73349	0.323177
GO:0030170	pyridoxal phosphate binding	molecular_function	6	ENSMUST00000209338	1	112	256	73349	0.324214
GO:0010466	negative regulation of peptidase activity	biological_process	10	ENSMUST00000106925	1	112	258	73349	0.326284
GO:0031532	actin cytoskeleton reorganization	biological_process	8	ENSMUST00000033040	1	112	258	73349	0.326284
GO:0043966	histone H3 acetylation	biological_process	11	ENSMUST00000141116	1	112	258	73349	0.326284
GO:0043547	positive regulation of GTPase activity	biological_process	8	ENSMUST00000038949;ENSMUST00000071857;ENSMUST00000164192;ENSMUST00000165665;ENSMUST00000169854	5	112	2478	73349	0.328218
GO:0042981	regulation of apoptotic process	biological_process	8	ENSMUST00000025025;ENSMUST00000146077	2	112	776	73349	0.332315
GO:0042752	regulation of circadian rhythm	biological_process	5	ENSMUST00000127143	1	112	265	73349	0.333477
GO:0003723	RNA binding	molecular_function	6	ENSMUST00000031971;ENSMUST00000075666;ENSMUST00000077609;ENSMUST00000080149;ENSMUST00000102930;ENSMUST00000105287;ENSMUST00000121616;ENSMUST00000127699;ENSMUST00000130632;ENSMUST00000136310;ENSMUST00000143509;ENSMUST00000168360;ENSMUST00000178025	13	112	7372	73349	0.33499
GO:0032947	protein complex scaffold	NA	NA	ENSMUST00000064371	1	112	267	73349	0.335519
GO:0017053	transcriptional repressor complex	cellular_component	4	ENSMUST00000093962	1	112	268	73349	0.336537
GO:0005789	endoplasmic reticulum membrane	cellular_component	5	ENSMUST00000026221;ENSMUST00000033634;ENSMUST00000135516;ENSMUST00000161085;ENSMUST00000203936;ENSMUST00000209440	6	112	3102	73349	0.336856
GO:0043022	ribosome binding	molecular_function	6	ENSMUST00000121638	1	112	269	73349	0.337554
GO:0050853	B cell receptor signaling pathway	biological_process	8	ENSMUST00000112484	1	112	269	73349	0.337554
GO:0007595	lactation	biological_process	8	ENSMUST00000093962	1	112	269	73349	0.337554
GO:0060070	canonical Wnt signaling pathway	biological_process	8	ENSMUST00000093962	1	112	270	73349	0.338569
GO:0043195	terminal bouton	cellular_component	6	ENSMUST00000063588	1	112	272	73349	0.340595
GO:0032154	cleavage furrow	cellular_component	5	ENSMUST00000149734	1	112	273	73349	0.341606
GO:0045732	positive regulation of protein catabolic process	biological_process	8	ENSMUST00000183127	1	112	276	73349	0.344628
GO:0005581	collagen trimer	cellular_component	4	ENSMUST00000141994	1	112	276	73349	0.344628
GO:0006919	activation of cysteine-type endopeptidase activity involved in apoptotic process	biological_process	11	ENSMUST00000141994	1	112	279	73349	0.347637
GO:0008654	phospholipid biosynthetic process	biological_process	8	ENSMUST00000135516	1	112	283	73349	0.351628
GO:0034097	response to cytokine	biological_process	6	ENSMUST00000073116	1	112	284	73349	0.352622
GO:0016607	nuclear speck	cellular_component	8	ENSMUST00000163205;ENSMUST00000166990;ENSMUST00000169948;ENSMUST00000195044	4	112	1967	73349	0.353546
GO:0016323	basolateral plasma membrane	cellular_component	5	ENSMUST00000023752;ENSMUST00000217780	2	112	816	73349	0.354483
GO:0043406	positive regulation of MAP kinase activity	biological_process	12	ENSMUST00000031653	1	112	286	73349	0.354605
GO:0031625	ubiquitin protein ligase binding	molecular_function	7	ENSMUST00000049813;ENSMUST00000052172;ENSMUST00000127699	3	112	1386	73349	0.355094
GO:0008081	phosphoric diester hydrolase activity	molecular_function	7	ENSMUST00000134310	1	112	287	73349	0.355594
GO:0009952	anterior/posterior pattern specification	biological_process	6	ENSMUST00000149357	1	112	288	73349	0.356582
GO:0045211	postsynaptic membrane	cellular_component	5	ENSMUST00000055966;ENSMUST00000217780	2	112	821	73349	0.357237
GO:0051259	protein oligomerization	biological_process	7	ENSMUST00000129293	1	112	289	73349	0.357568
GO:0032091	negative regulation of protein binding	biological_process	7	ENSMUST00000127143	1	112	292	73349	0.360518
GO:0043154	negative regulation of cysteine-type endopeptidase activity involved in apoptotic process	biological_process	10	ENSMUST00000161085	1	112	293	73349	0.361499
GO:0070301	cellular response to hydrogen peroxide	biological_process	8	ENSMUST00000127143	1	112	293	73349	0.361499
GO:0031252	cell leading edge	cellular_component	4	ENSMUST00000052172	1	112	294	73349	0.362478
GO:0071407	cellular response to organic cyclic compound	biological_process	7	ENSMUST00000212600	1	112	295	73349	0.363455
GO:0004004	ATP-dependent RNA helicase activity	molecular_function	11	ENSMUST00000075666	1	112	296	73349	0.364431
GO:0030674	protein binding, bridging	molecular_function	5	ENSMUST00000217780	1	112	296	73349	0.364431
GO:0005262	calcium channel activity	molecular_function	8	ENSMUST00000203936	1	112	298	73349	0.366378
GO:0005811	lipid particle	cellular_component	6	ENSMUST00000033634	1	112	299	73349	0.36735
GO:0008203	cholesterol metabolic process	biological_process	8	ENSMUST00000111168	1	112	299	73349	0.36735
GO:0035690	cellular response to drug	biological_process	6	ENSMUST00000094556	1	112	300	73349	0.36832
GO:1902476	chloride transmembrane transport	biological_process	10	ENSMUST00000055966	1	112	300	73349	0.36832
GO:0006302	double-strand break repair	biological_process	9	ENSMUST00000095476	1	112	302	73349	0.370255
GO:0045444	fat cell differentiation	biological_process	6	ENSMUST00000093962	1	112	304	73349	0.372185
GO:0051865	protein autoubiquitination	biological_process	12	ENSMUST00000169948	1	112	305	73349	0.373147
GO:0006821	chloride transport	biological_process	9	ENSMUST00000055966	1	112	306	73349	0.374109
GO:0030433	ER-associated ubiquitin-dependent protein catabolic process	biological_process	8	ENSMUST00000049813	1	112	308	73349	0.376027
GO:0004497	monooxygenase activity	molecular_function	5	ENSMUST00000006094	1	112	310	73349	0.377939
GO:0030141	secretory granule	cellular_component	8	ENSMUST00000033941	1	112	310	73349	0.377939
GO:0008152	metabolic process	biological_process	3	ENSMUST00000033634;ENSMUST00000034902;ENSMUST00000047816;ENSMUST00000141142	4	112	2039	73349	0.378527
GO:0016328	lateral plasma membrane	cellular_component	5	ENSMUST00000217780	1	112	311	73349	0.378893
GO:0060548	negative regulation of cell death	biological_process	7	ENSMUST00000183127	1	112	311	73349	0.378893
GO:0030334	regulation of cell migration	biological_process	7	ENSMUST00000092070	1	112	313	73349	0.380796
GO:0051536	iron-sulfur cluster binding	molecular_function	5	ENSMUST00000168099	1	112	315	73349	0.382694
GO:0060041	retina development in camera-type eye	biological_process	5	ENSMUST00000138325	1	112	316	73349	0.38364
GO:0000502	proteasome complex	cellular_component	5	ENSMUST00000151644	1	112	317	73349	0.384585
GO:0007519	skeletal muscle tissue development	biological_process	8	ENSMUST00000105287	1	112	318	73349	0.385529
GO:0043005	neuron projection	cellular_component	5	ENSMUST00000063588;ENSMUST00000127143;ENSMUST00000149734	3	112	1463	73349	0.387037
GO:0019905	syntaxin binding	molecular_function	6	ENSMUST00000063588	1	112	320	73349	0.387413
GO:0032088	negative regulation of NF-kappaB transcription factor activity	biological_process	7	ENSMUST00000111168	1	112	321	73349	0.388352
GO:0050660	flavin adenine dinucleotide binding	molecular_function	6	ENSMUST00000141142	1	112	329	73349	0.395817
GO:0006511	ubiquitin-dependent protein catabolic process	biological_process	10	ENSMUST00000151644;ENSMUST00000161085	2	112	902	73349	0.401215
GO:0021987	cerebral cortex development	biological_process	5	ENSMUST00000183127	1	112	335	73349	0.401356
GO:0009897	external side of plasma membrane	cellular_component	5	ENSMUST00000165232;ENSMUST00000168360	2	112	904	73349	0.402284
GO:0032092	positive regulation of protein binding	biological_process	7	ENSMUST00000161085	1	112	337	73349	0.403191
GO:0045892	negative regulation of transcription, DNA-templated	biological_process	9	ENSMUST00000047321;ENSMUST00000127699;ENSMUST00000204917;ENSMUST00000211547	4	112	2114	73349	0.404466
GO:0043130	ubiquitin binding	molecular_function	6	ENSMUST00000052172	1	112	341	73349	0.406845
GO:0002244	hematopoietic progenitor cell differentiation	biological_process	6	ENSMUST00000112484	1	112	343	73349	0.408663
GO:0030027	lamellipodium	cellular_component	6	ENSMUST00000031695;ENSMUST00000033040	2	112	922	73349	0.411865
GO:0001503	ossification	biological_process	4	ENSMUST00000127143	1	112	349	73349	0.414086
GO:0045296	cadherin binding	molecular_function	6	ENSMUST00000127699;ENSMUST00000210815;ENSMUST00000217780	3	112	1530	73349	0.41454
GO:0005930	axoneme	cellular_component	6	ENSMUST00000183127	1	112	351	73349	0.415882
GO:0005887	integral component of plasma membrane	cellular_component	6	ENSMUST00000023752;ENSMUST00000031653;ENSMUST00000038949;ENSMUST00000044405;ENSMUST00000160647	5	112	2783	73349	0.420737
GO:0005200	structural constituent of cytoskeleton	molecular_function	4	ENSMUST00000217780	1	112	362	73349	0.425666
GO:0045766	positive regulation of angiogenesis	biological_process	8	ENSMUST00000031653	1	112	363	73349	0.426547
GO:0031647	regulation of protein stability	biological_process	5	ENSMUST00000127699	1	112	365	73349	0.428306
GO:0061024	membrane organization	biological_process	5	ENSMUST00000183127	1	112	366	73349	0.429183
GO:0009636	response to toxic substance	biological_process	5	ENSMUST00000111168	1	112	366	73349	0.429183
GO:0010468	regulation of gene expression	biological_process	7	ENSMUST00000127143;ENSMUST00000141116	2	112	959	73349	0.431321
GO:0042147	retrograde transport, endosome to Golgi	biological_process	8	ENSMUST00000097707	1	112	370	73349	0.432679
GO:0033138	positive regulation of peptidyl-serine phosphorylation	biological_process	11	ENSMUST00000033040	1	112	371	73349	0.43355
GO:0031902	late endosome membrane	cellular_component	9	ENSMUST00000097707	1	112	373	73349	0.435287
GO:0003697	single-stranded DNA binding	molecular_function	7	ENSMUST00000031971	1	112	375	73349	0.437019
GO:0007601	visual perception	biological_process	8	ENSMUST00000138325	1	112	376	73349	0.437883
GO:0003682	chromatin binding	molecular_function	4	ENSMUST00000031971;ENSMUST00000073116;ENSMUST00000075666;ENSMUST00000174779	4	112	2223	73349	0.441802
GO:0050731	positive regulation of peptidyl-tyrosine phosphorylation	biological_process	11	ENSMUST00000165232	1	112	384	73349	0.444749
GO:0006874	cellular calcium ion homeostasis	biological_process	11	ENSMUST00000161085	1	112	387	73349	0.447302
GO:0005085	guanyl-nucleotide exchange factor activity	molecular_function	7	ENSMUST00000164192;ENSMUST00000165665	2	112	992	73349	0.448388
GO:0007005	mitochondrion organization	biological_process	6	ENSMUST00000183127	1	112	391	73349	0.450687
GO:0006310	DNA recombination	biological_process	8	ENSMUST00000095476	1	112	393	73349	0.452373
GO:0007059	chromosome segregation	biological_process	4	ENSMUST00000121638	1	112	397	73349	0.455728
GO:0003824	catalytic activity	molecular_function	3	ENSMUST00000033634;ENSMUST00000143509;ENSMUST00000209338;ENSMUST00000210815	4	112	2271	73349	0.458044
GO:0072659	protein localization to plasma membrane	biological_process	8	ENSMUST00000217780	1	112	402	73349	0.459893
GO:0008289	lipid binding	molecular_function	4	ENSMUST00000054146;ENSMUST00000165232	2	112	1021	73349	0.46315
GO:0043087	regulation of GTPase activity	biological_process	7	ENSMUST00000164192	1	112	408	73349	0.46485
GO:0031901	early endosome membrane	cellular_component	9	ENSMUST00000097707	1	112	408	73349	0.46485
GO:0001228	transcriptional activator activity, RNA polymerase II transcription regulatory region sequence-specific binding	molecular_function	6	ENSMUST00000109104	1	112	410	73349	0.466492
GO:0002039	p53 binding	molecular_function	5	ENSMUST00000169948	1	112	412	73349	0.468129
GO:0071356	cellular response to tumor necrosis factor	biological_process	8	ENSMUST00000212600	1	112	416	73349	0.471389
GO:0008584	male gonad development	biological_process	7	ENSMUST00000094556	1	112	417	73349	0.4722
GO:0005125	cytokine activity	molecular_function	7	ENSMUST00000201245	1	112	418	73349	0.473011
GO:0002020	protease binding	molecular_function	6	ENSMUST00000143509	1	112	419	73349	0.47382
GO:0030529	intracellular ribonucleoprotein complex	NA	NA	ENSMUST00000127699;ENSMUST00000163205;ENSMUST00000166990	3	112	1685	73349	0.476535
GO:0051091	positive regulation of sequence-specific DNA binding transcription factor activity	biological_process	6	ENSMUST00000106925	1	112	426	73349	0.479451
GO:0008284	positive regulation of cell proliferation	biological_process	7	ENSMUST00000033040;ENSMUST00000093962;ENSMUST00000112484	3	112	1696	73349	0.480827
GO:0032869	cellular response to insulin stimulus	biological_process	8	ENSMUST00000033040	1	112	435	73349	0.486603
GO:0030182	neuron differentiation	biological_process	6	ENSMUST00000033634	1	112	439	73349	0.48975
GO:0004843	thiol-dependent ubiquitin-specific protease activity	molecular_function	10	ENSMUST00000049813	1	112	439	73349	0.48975
GO:0016579	protein deubiquitination	biological_process	9	ENSMUST00000049813	1	112	440	73349	0.490534
GO:0005509	calcium ion binding	molecular_function	7	ENSMUST00000134310;ENSMUST00000162443;ENSMUST00000164192;ENSMUST00000203936	4	112	2377	73349	0.493337
GO:0005667	transcription factor complex	cellular_component	4	ENSMUST00000047321;ENSMUST00000211547	2	112	1090	73349	0.497334
GO:0090090	negative regulation of canonical Wnt signaling pathway	biological_process	10	ENSMUST00000149357	1	112	453	73349	0.500615
GO:0005506	iron ion binding	molecular_function	8	ENSMUST00000006094	1	112	453	73349	0.500615
GO:0042787	protein ubiquitination involved in ubiquitin-dependent protein catabolic process	NA	NA	ENSMUST00000169948	1	112	455	73349	0.502149
GO:0016363	nuclear matrix	cellular_component	6	ENSMUST00000174779	1	112	458	73349	0.50444
GO:0005769	early endosome	cellular_component	8	ENSMUST00000038949;ENSMUST00000052172	2	112	1109	73349	0.506505
GO:0008021	synaptic vesicle	cellular_component	4	ENSMUST00000157052	1	112	462	73349	0.507479
GO:0005198	structural molecule activity	molecular_function	3	ENSMUST00000151644	1	112	466	73349	0.510499
GO:0014069	postsynaptic density	cellular_component	5	ENSMUST00000134310;ENSMUST00000203936	2	112	1123	73349	0.513193
GO:0001764	neuron migration	biological_process	7	ENSMUST00000127143	1	112	471	73349	0.514249
GO:0036459	thiol-dependent ubiquitinyl hydrolase activity	molecular_function	9	ENSMUST00000049813	1	112	476	73349	0.51797
GO:0000932	P-body	cellular_component	8	ENSMUST00000075666	1	112	476	73349	0.51797
GO:0005815	microtubule organizing center	cellular_component	6	ENSMUST00000047816;ENSMUST00000163205;ENSMUST00000166990	3	112	1794	73349	0.518317
GO:0006887	exocytosis	biological_process	7	ENSMUST00000063588	1	112	477	73349	0.518711
GO:0010976	positive regulation of neuron projection development	biological_process	11	ENSMUST00000106925	1	112	478	73349	0.519451
GO:0000165	MAPK cascade	biological_process	11	ENSMUST00000127143	1	112	483	73349	0.523132
GO:0070588	calcium ion transmembrane transport	biological_process	11	ENSMUST00000203936	1	112	483	73349	0.523132
GO:0007268	chemical synaptic transmission	biological_process	9	ENSMUST00000157052	1	112	486	73349	0.525328
GO:0072562	blood microparticle	cellular_component	4	ENSMUST00000127699	1	112	488	73349	0.526786
GO:0051092	positive regulation of NF-kappaB transcription factor activity	biological_process	7	ENSMUST00000111168	1	112	498	73349	0.534011
GO:0007409	axonogenesis	biological_process	9	ENSMUST00000217780	1	112	500	73349	0.535442
GO:0055085	transmembrane transport	biological_process	6	ENSMUST00000023752;ENSMUST00000157052;ENSMUST00000203936	3	112	1843	73349	0.536521
GO:0042803	protein homodimerization activity	molecular_function	6	ENSMUST00000111168;ENSMUST00000129293;ENSMUST00000169948;ENSMUST00000183127;ENSMUST00000209338	5	112	3181	73349	0.537652
GO:0006915	apoptotic process	biological_process	6	ENSMUST00000018963;ENSMUST00000141116;ENSMUST00000157052;ENSMUST00000203936	4	112	2535	73349	0.544112
GO:0005089	Rho guanyl-nucleotide exchange factor activity	molecular_function	9	ENSMUST00000165665	1	112	529	73349	0.555719
GO:0003700	transcription factor activity, sequence-specific DNA binding	molecular_function	4	ENSMUST00000047321;ENSMUST00000073116;ENSMUST00000109104;ENSMUST00000141116;ENSMUST00000211547	5	112	3246	73349	0.555801
GO:0035264	multicellular organism growth	biological_process	4	ENSMUST00000141116	1	112	534	73349	0.559125
GO:0016853	isomerase activity	molecular_function	4	ENSMUST00000168360	1	112	543	73349	0.565191
GO:0031965	nuclear membrane	cellular_component	5	ENSMUST00000033040;ENSMUST00000160647	2	112	1241	73349	0.56718
GO:0051607	defense response to virus	biological_process	5	ENSMUST00000183127	1	112	546	73349	0.567195
GO:0035023	regulation of Rho protein signal transduction	biological_process	11	ENSMUST00000165665	1	112	546	73349	0.567195
GO:0055037	recycling endosome	cellular_component	8	ENSMUST00000023752	1	112	547	73349	0.567861
GO:0006810	transport	biological_process	5	ENSMUST00000023752;ENSMUST00000055966;ENSMUST00000114191;ENSMUST00000133320;ENSMUST00000144918;ENSMUST00000157052;ENSMUST00000165232;ENSMUST00000183127;ENSMUST00000203936;ENSMUST00000209440;ENSMUST00000213999	11	112	7360	73349	0.576044
GO:0001726	ruffle	cellular_component	6	ENSMUST00000033040	1	112	566	73349	0.58032
GO:0045087	innate immune response	biological_process	5	ENSMUST00000073116;ENSMUST00000212600	2	112	1280	73349	0.584062
GO:0000784	nuclear chromosome, telomeric region	cellular_component	8	ENSMUST00000075666	1	112	572	73349	0.58418
GO:0043565	sequence-specific DNA binding	molecular_function	7	ENSMUST00000047321;ENSMUST00000109104;ENSMUST00000211547	3	112	1977	73349	0.584275
GO:0032403	protein complex binding	NA	NA	ENSMUST00000093962;ENSMUST00000157052	2	112	1281	73349	0.584489
GO:0047485	protein N-terminus binding	molecular_function	5	ENSMUST00000105287	1	112	588	73349	0.594303
GO:0007411	axon guidance	biological_process	6	ENSMUST00000217780	1	112	590	73349	0.595551
GO:0010008	endosome membrane	cellular_component	8	ENSMUST00000097707	1	112	596	73349	0.599272
GO:0045202	synapse	cellular_component	3	ENSMUST00000055966;ENSMUST00000063588;ENSMUST00000217780	3	112	2026	73349	0.600953
GO:0005856	cytoskeleton	cellular_component	6	ENSMUST00000031695;ENSMUST00000054146;ENSMUST00000097274;ENSMUST00000097275;ENSMUST00000149734;ENSMUST00000163205;ENSMUST00000166990;ENSMUST00000217780	8	112	5482	73349	0.604707
GO:0031175	neuron projection development	biological_process	7	ENSMUST00000183127	1	112	612	73349	0.60903
GO:0016604	nuclear body	cellular_component	7	ENSMUST00000047321;ENSMUST00000211547	2	112	1347	73349	0.611935
GO:0006486	protein glycosylation	biological_process	9	ENSMUST00000046875	1	112	622	73349	0.615009
GO:0000981	RNA polymerase II transcription factor activity, sequence-specific DNA binding	molecular_function	5	ENSMUST00000073116	1	112	628	73349	0.618553
GO:0051260	protein homooligomerization	biological_process	8	ENSMUST00000141116	1	112	633	73349	0.621482
GO:0030426	growth cone	cellular_component	5	ENSMUST00000149734	1	112	662	73349	0.638032
GO:0002376	immune system process	biological_process	3	ENSMUST00000097274;ENSMUST00000097275	2	112	1421	73349	0.641059
GO:0003714	transcription corepressor activity	molecular_function	5	ENSMUST00000093962	1	112	668	73349	0.641366
GO:0008234	cysteine-type peptidase activity	molecular_function	7	ENSMUST00000049813	1	112	670	73349	0.64247
GO:0005215	transporter activity	molecular_function	3	ENSMUST00000023752	1	112	692	73349	0.654399
GO:0006914	autophagy	biological_process	6	ENSMUST00000183127	1	112	695	73349	0.655995
GO:0005635	nuclear envelope	cellular_component	6	ENSMUST00000203936	1	112	698	73349	0.657583
GO:0004386	helicase activity	molecular_function	9	ENSMUST00000075666	1	112	707	73349	0.662305
GO:0031982	vesicle	cellular_component	5	ENSMUST00000206219	1	112	712	73349	0.664901
GO:0016746	transferase activity, transferring acyl groups	molecular_function	5	ENSMUST00000135516	1	112	716	73349	0.666963
GO:0005694	chromosome	cellular_component	6	ENSMUST00000163205;ENSMUST00000166990	2	112	1504	73349	0.671672
GO:0003677	DNA binding	molecular_function	6	ENSMUST00000031971;ENSMUST00000047321;ENSMUST00000073116;ENSMUST00000075666;ENSMUST00000077609;ENSMUST00000095476;ENSMUST00000109104;ENSMUST00000121616;ENSMUST00000141116;ENSMUST00000211547	10	112	7242	73349	0.677506
GO:0016021	integral component of membrane	cellular_component	5	ENSMUST00000006094;ENSMUST00000022901;ENSMUST00000023752;ENSMUST00000026221;ENSMUST00000031262;ENSMUST00000031653;ENSMUST00000033634;ENSMUST00000038949;ENSMUST00000044405;ENSMUST00000052172;ENSMUST00000055966;ENSMUST00000063588;ENSMUST00000077609;ENSMUST00000121616;ENSMUST00000133320;ENSMUST00000135516;ENSMUST00000143509;ENSMUST00000157052;ENSMUST00000160647;ENSMUST00000161085;ENSMUST00000165232;…	26	112	18127	73349	0.678321
GO:0005681	spliceosomal complex	cellular_component	6	ENSMUST00000127699	1	112	749	73349	0.683502
GO:0007283	spermatogenesis	biological_process	7	ENSMUST00000047321;ENSMUST00000211547	2	112	1549	73349	0.687378
GO:0005975	carbohydrate metabolic process	biological_process	5	ENSMUST00000210815	1	112	783	73349	0.699691
GO:0003924	GTPase activity	molecular_function	9	ENSMUST00000155757	1	112	792	73349	0.703837
GO:0000977	RNA polymerase II regulatory region sequence-specific DNA binding	molecular_function	9	ENSMUST00000073116	1	112	799	73349	0.707022
GO:0006351	transcription, DNA-templated	biological_process	8	ENSMUST00000031695;ENSMUST00000047321;ENSMUST00000073116;ENSMUST00000093962;ENSMUST00000102930;ENSMUST00000109104;ENSMUST00000112597;ENSMUST00000127699;ENSMUST00000141116;ENSMUST00000149357;ENSMUST00000211547	11	112	8132	73349	0.709014
GO:0030054	cell junction	cellular_component	3	ENSMUST00000055966;ENSMUST00000063588;ENSMUST00000064371;ENSMUST00000217780	4	112	3151	73349	0.713708
GO:0016567	protein ubiquitination	biological_process	11	ENSMUST00000045521;ENSMUST00000169948;ENSMUST00000195044	3	112	2403	73349	0.71431
GO:0000122	negative regulation of transcription from RNA polymerase II promoter	biological_process	10	ENSMUST00000073116;ENSMUST00000093962;ENSMUST00000109104;ENSMUST00000165232	4	112	3159	73349	0.715577
GO:0051015	actin filament binding	molecular_function	7	ENSMUST00000149734	1	112	841	73349	0.725434
GO:0005759	mitochondrial matrix	cellular_component	7	ENSMUST00000141142	1	112	848	73349	0.728389
GO:0016757	transferase activity, transferring glycosyl groups	molecular_function	5	ENSMUST00000046875	1	112	852	73349	0.730064
GO:0016477	cell migration	biological_process	6	ENSMUST00000031653	1	112	858	73349	0.732557
GO:0042127	regulation of cell proliferation	biological_process	6	ENSMUST00000022368	1	112	869	73349	0.737067
GO:0005768	endosome	cellular_component	7	ENSMUST00000038949;ENSMUST00000097707;ENSMUST00000212600	3	112	2535	73349	0.747696
GO:0006897	endocytosis	biological_process	7	ENSMUST00000206219	1	112	928	73349	0.760004
GO:0010629	negative regulation of gene expression	biological_process	8	ENSMUST00000165232	1	112	943	73349	0.765512
GO:0061630	ubiquitin protein ligase activity	molecular_function	7	ENSMUST00000195044	1	112	982	73349	0.779254
GO:0005654	nucleoplasm	cellular_component	6	ENSMUST00000022901;ENSMUST00000047321;ENSMUST00000075666;ENSMUST00000077609;ENSMUST00000093962;ENSMUST00000095476;ENSMUST00000112597;ENSMUST00000121616;ENSMUST00000130904;ENSMUST00000133320;ENSMUST00000141142;ENSMUST00000169948;ENSMUST00000178025;ENSMUST00000211547	14	112	10771	73349	0.780912
GO:0001525	angiogenesis	biological_process	5	ENSMUST00000144918	1	112	996	73349	0.783989
GO:0007264	small GTPase mediated signal transduction	biological_process	6	ENSMUST00000164192	1	112	1008	73349	0.787968
GO:0000139	Golgi membrane	cellular_component	7	ENSMUST00000097707;ENSMUST00000195044	2	112	1897	73349	0.789057
GO:0005794	Golgi apparatus	cellular_component	6	ENSMUST00000023752;ENSMUST00000097274;ENSMUST00000097275;ENSMUST00000111168;ENSMUST00000165232;ENSMUST00000212600	6	112	5072	73349	0.794289
GO:0006355	regulation of transcription, DNA-templated	biological_process	8	ENSMUST00000031695;ENSMUST00000047321;ENSMUST00000073116;ENSMUST00000093962;ENSMUST00000102930;ENSMUST00000109104;ENSMUST00000112597;ENSMUST00000121638;ENSMUST00000127699;ENSMUST00000141116;ENSMUST00000149357;ENSMUST00000211547	12	112	9464	73349	0.794464
GO:0016192	vesicle-mediated transport	biological_process	6	ENSMUST00000063588	1	112	1058	73349	0.803779
GO:0019904	protein domain specific binding	molecular_function	5	ENSMUST00000174779	1	112	1087	73349	0.812408
GO:0005730	nucleolus	cellular_component	6	ENSMUST00000102930;ENSMUST00000112484;ENSMUST00000127699;ENSMUST00000203936	4	112	3813	73349	0.839695
GO:0045944	positive regulation of transcription from RNA polymerase II promoter	biological_process	10	ENSMUST00000047321;ENSMUST00000073116;ENSMUST00000105287;ENSMUST00000109104;ENSMUST00000211547	5	112	4617	73349	0.840483
GO:0005765	lysosomal membrane	cellular_component	9	ENSMUST00000127699	1	112	1212	73349	0.845497
GO:0008380	RNA splicing	biological_process	10	ENSMUST00000127699	1	112	1291	73349	0.863354
GO:0005813	centrosome	cellular_component	7	ENSMUST00000163205;ENSMUST00000166990	2	112	2276	73349	0.865843
GO:0005525	GTP binding	molecular_function	8	ENSMUST00000155757	1	112	1411	73349	0.886639
GO:0008285	negative regulation of cell proliferation	biological_process	7	ENSMUST00000121638	1	112	1447	73349	0.892824
GO:0006412	translation	biological_process	8	ENSMUST00000075610	1	112	1451	73349	0.89349
GO:0005622	intracellular	cellular_component	4	ENSMUST00000093962;ENSMUST00000094556;ENSMUST00000097707;ENSMUST00000127143;ENSMUST00000127699;ENSMUST00000206219	6	112	5900	73349	0.894977
GO:0007399	nervous system development	biological_process	6	ENSMUST00000129293	1	112	1548	73349	0.908447
GO:0045893	positive regulation of transcription, DNA-templated	biological_process	9	ENSMUST00000047321;ENSMUST00000211547	2	112	2590	73349	0.909191
GO:0000978	RNA polymerase II core promoter proximal region sequence-specific DNA binding	molecular_function	10	ENSMUST00000073116	1	112	1624	73349	0.918695
GO:0006397	mRNA processing	biological_process	10	ENSMUST00000127699	1	112	1664	73349	0.923623
GO:0004842	ubiquitin-protein transferase activity	molecular_function	6	ENSMUST00000169948	1	112	1691	73349	0.926781
GO:0030154	cell differentiation	biological_process	5	ENSMUST00000112484;ENSMUST00000129293	2	112	2872	73349	0.936669
GO:0042995	cell projection	cellular_component	4	ENSMUST00000174779;ENSMUST00000217780	2	112	3329	73349	0.965278
GO:0003676	nucleic acid binding	molecular_function	5	ENSMUST00000077609;ENSMUST00000102930;ENSMUST00000121616	3	112	5266	73349	0.988902
GO:0015031	protein transport	biological_process	9	ENSMUST00000183127	1	112	2892	73349	0.988989
GO:0005575	cellular_component	cellular_component	2	ENSMUST00000045521	1	112	8601	73349	0.999999
GO:0008150	biological_process	biological_process	2	ENSMUST00000045521;ENSMUST00000112597	2	112	10998	73349	1
GO:0003674	molecular_function	molecular_function	2	ENSMUST00000020209;ENSMUST00000112597	2	112	12608	73349	1
