# Supplementary material for: Predict the role of lncRNA in kidney aging based on RNA sequencing
Source: BMC Genomics. 2022 Apr 2;23:254. doi: 10.1186/s12864-022-08479-8 (PMC8977006; doi:10.1186/s12864-022-08479-8)
Supplement: Supplementary file 5 — Additional file 5. [file 12864_2022_8479_MOESM5_ESM.xls]

## Sheet: Sheet1
Additional file 5. The full KEGG enrichment displayed in figure 3.
pathway_id	pathway_name	Genes	S gene number	TS gene number	B gene number	TB gene number	pvalue
ko00190	Oxidative phosphorylation	ENSMUST00000020209;ENSMUST00000058407;ENSMUST00000114191;ENSMUST00000130904;ENSMUST00000133320;ENSMUST00000144918;ENSMUST00000151559;ENSMUST00000168099;ENSMUST00000181586;ENSMUST00000213999	10	112	505	26946	5.02103e-05
ko05012	Parkinson's disease	ENSMUST00000020209;ENSMUST00000058407;ENSMUST00000114191;ENSMUST00000130904;ENSMUST00000133320;ENSMUST00000144918;ENSMUST00000151559;ENSMUST00000157052;ENSMUST00000168099;ENSMUST00000181586	10	112	521	26946	6.50868e-05
ko05016	Huntington's disease	ENSMUST00000020209;ENSMUST00000058407;ENSMUST00000114191;ENSMUST00000130904;ENSMUST00000133320;ENSMUST00000134310;ENSMUST00000144918;ENSMUST00000151559;ENSMUST00000157052;ENSMUST00000168099;ENSMUST00000181586;ENSMUST00000203936	12	112	801	26946	0.000127784
ko05010	Alzheimer's disease	ENSMUST00000020209;ENSMUST00000058407;ENSMUST00000114191;ENSMUST00000130904;ENSMUST00000133320;ENSMUST00000134310;ENSMUST00000144918;ENSMUST00000151559;ENSMUST00000168099;ENSMUST00000181586;ENSMUST00000203936	11	112	713	26946	0.000192113
ko04750	Inflammatory mediator regulation of TRP channels	ENSMUST00000047816;ENSMUST00000097274;ENSMUST00000097275;ENSMUST00000106925;ENSMUST00000127143;ENSMUST00000129293;ENSMUST00000134310;ENSMUST00000203936	8	112	459	26946	0.000676661
ko04066	HIF-1 signaling pathway	ENSMUST00000031653;ENSMUST00000080149;ENSMUST00000129293;ENSMUST00000130632;ENSMUST00000136310;ENSMUST00000143509;ENSMUST00000208871;ENSMUST00000210815	8	112	561	26946	0.00240734
ko04728	Dopaminergic synapse	ENSMUST00000047321;ENSMUST00000114437;ENSMUST00000119130;ENSMUST00000127143;ENSMUST00000129293;ENSMUST00000134310;ENSMUST00000203936;ENSMUST00000211547	8	112	597	26946	0.00351395
ko04152	AMPK signaling pathway	ENSMUST00000026221;ENSMUST00000054343;ENSMUST00000093962;ENSMUST00000107885;ENSMUST00000114437;ENSMUST00000160647;ENSMUST00000165232;ENSMUST00000208871	8	112	631	26946	0.00488877
ko04141	Protein processing in endoplasmic reticulum	ENSMUST00000046875;ENSMUST00000049813;ENSMUST00000066601;ENSMUST00000127143;ENSMUST00000127699;ENSMUST00000161085;ENSMUST00000161318;ENSMUST00000168360;ENSMUST00000209440	9	112	799	26946	0.00617056
ko05200	Pathways in cancer	ENSMUST00000044405;ENSMUST00000052172;ENSMUST00000073116;ENSMUST00000092070;ENSMUST00000093962;ENSMUST00000119130;ENSMUST00000127143;ENSMUST00000134310;ENSMUST00000136394;ENSMUST00000138325;ENSMUST00000141994;ENSMUST00000149734;ENSMUST00000164192;ENSMUST00000165665;ENSMUST00000208871	15	112	1788	26946	0.00716883
ko04270	Vascular smooth muscle contraction	ENSMUST00000047816;ENSMUST00000097274;ENSMUST00000097275;ENSMUST00000134310;ENSMUST00000160647;ENSMUST00000165665;ENSMUST00000203936	7	112	538	26946	0.00728814
ko05202	Transcriptional misregulation in cancers	ENSMUST00000022368;ENSMUST00000031653;ENSMUST00000033941;ENSMUST00000077609;ENSMUST00000102930;ENSMUST00000109104;ENSMUST00000121616;ENSMUST00000149357;ENSMUST00000208871	9	112	825	26946	0.00754336
ko05205	Proteoglycans in cancer	ENSMUST00000022368;ENSMUST00000033040;ENSMUST00000093962;ENSMUST00000105287;ENSMUST00000112484;ENSMUST00000129293;ENSMUST00000165665;ENSMUST00000203936;ENSMUST00000208871;ENSMUST00000217780	10	112	983	26946	0.00790624
ko00010	Glycolysis / Gluconeogenesis	ENSMUST00000080149;ENSMUST00000130632;ENSMUST00000136310;ENSMUST00000143509;ENSMUST00000210815	5	112	297	26946	0.00809671
ko04726	Serotonergic synapse	ENSMUST00000006094;ENSMUST00000025025;ENSMUST00000119130;ENSMUST00000134310;ENSMUST00000146077;ENSMUST00000203936	6	112	439	26946	0.010165
ko04310	Wnt signaling pathway	ENSMUST00000093962;ENSMUST00000127143;ENSMUST00000129293;ENSMUST00000134310;ENSMUST00000163205;ENSMUST00000166990;ENSMUST00000174779	7	112	588	26946	0.01152
ko04932	Non-alcoholic fatty liver disease (NAFLD)	ENSMUST00000020209;ENSMUST00000058407;ENSMUST00000127143;ENSMUST00000130904;ENSMUST00000151559;ENSMUST00000168099;ENSMUST00000181586	7	112	602	26946	0.012972
ko01230	Biosynthesis of amino acids	ENSMUST00000080149;ENSMUST00000130632;ENSMUST00000136310;ENSMUST00000143509;ENSMUST00000209338	5	112	355	26946	0.0164672
ko04723	Retrograde endocannabinoid signaling	ENSMUST00000055966;ENSMUST00000119130;ENSMUST00000127143;ENSMUST00000134310;ENSMUST00000203936	5	112	375	26946	0.0203379
ko04015	Rap1 signaling pathway	ENSMUST00000031653;ENSMUST00000054146;ENSMUST00000064371;ENSMUST00000071857;ENSMUST00000106925;ENSMUST00000134310;ENSMUST00000164192;ENSMUST00000169854;ENSMUST00000208871	9	112	999	26946	0.0235328
ko04730	Long-term depression	ENSMUST00000114437;ENSMUST00000134310;ENSMUST00000203936;ENSMUST00000208871	4	112	285	26946	0.0313143
ko04022	cGMP - PKG signaling pathway	ENSMUST00000038949;ENSMUST00000097274;ENSMUST00000097275;ENSMUST00000134310;ENSMUST00000157052;ENSMUST00000160647;ENSMUST00000203936	7	112	735	26946	0.0338916
ko04970	Salivary secretion	ENSMUST00000038949;ENSMUST00000134310;ENSMUST00000160647;ENSMUST00000203936	4	112	295	26946	0.0348733
ko04260	Cardiac muscle contraction	ENSMUST00000058407;ENSMUST00000149734;ENSMUST00000151559;ENSMUST00000181586	4	112	302	26946	0.037499
ko04115	p53 signaling pathway	ENSMUST00000022901;ENSMUST00000093962;ENSMUST00000169948;ENSMUST00000195044	4	112	312	26946	0.0414429
ko01200	Carbon metabolism	ENSMUST00000080149;ENSMUST00000130632;ENSMUST00000136310;ENSMUST00000141142;ENSMUST00000143509	5	112	472	26946	0.0473504
ko05134	Legionellosis	ENSMUST00000073116;ENSMUST00000127699;ENSMUST00000201245	3	112	194	26946	0.0473528
ko05216	Thyroid cancer	ENSMUST00000093962;ENSMUST00000136394;ENSMUST00000149734	3	112	196	26946	0.0485551
ko00300	Lysine biosynthesis	ENSMUST00000209338	1	112	12	26946	0.0487627
ko04020	Calcium signaling pathway	ENSMUST00000038949;ENSMUST00000129293;ENSMUST00000134310;ENSMUST00000157052;ENSMUST00000160647;ENSMUST00000203936	6	112	638	26946	0.0504035
ko04666	Fc gamma R-mediated phagocytosis	ENSMUST00000031695;ENSMUST00000033040;ENSMUST00000047816;ENSMUST00000097274;ENSMUST00000097275	5	112	481	26946	0.0505897
ko04114	Oocyte meiosis	ENSMUST00000114437;ENSMUST00000121638;ENSMUST00000129293;ENSMUST00000203936;ENSMUST00000208871	5	112	490	26946	0.0539569
ko04510	Focal adhesion	ENSMUST00000031653;ENSMUST00000033040;ENSMUST00000092070;ENSMUST00000093962;ENSMUST00000127143;ENSMUST00000138325;ENSMUST00000141994;ENSMUST00000208871	8	112	1006	26946	0.0586635
ko05132	Salmonella infection	ENSMUST00000031695;ENSMUST00000054146;ENSMUST00000127143;ENSMUST00000201245	4	112	352	26946	0.0594842
ko04014	Ras signaling pathway	ENSMUST00000031653;ENSMUST00000033040;ENSMUST00000047816;ENSMUST00000106925;ENSMUST00000119130;ENSMUST00000127143;ENSMUST00000164192;ENSMUST00000208871	8	112	1022	26946	0.0631233
ko04610	Complement and coagulation cascades	ENSMUST00000022368;ENSMUST00000033941;ENSMUST00000162443	3	112	224	26946	0.0669192
ko04512	ECM-receptor interaction	ENSMUST00000092070;ENSMUST00000138325;ENSMUST00000141994;ENSMUST00000165232	4	112	368	26946	0.0677039
ko04261	Adrenergic signaling in cardiomyocytes	ENSMUST00000038949;ENSMUST00000114437;ENSMUST00000129293;ENSMUST00000134310;ENSMUST00000149734;ENSMUST00000160647	6	112	712	26946	0.0767781
ko01212	Fatty acid metabolism	ENSMUST00000026221;ENSMUST00000033634;ENSMUST00000141142	3	112	238	26946	0.0771286
ko04071	Sphingolipid signaling pathway	ENSMUST00000097274;ENSMUST00000097275;ENSMUST00000114437;ENSMUST00000127143;ENSMUST00000134310	5	112	549	26946	0.0791894
ko04151	PI3K-Akt signaling pathway	ENSMUST00000031653;ENSMUST00000044405;ENSMUST00000092070;ENSMUST00000093962;ENSMUST00000106925;ENSMUST00000114437;ENSMUST00000119130;ENSMUST00000138325;ENSMUST00000141994;ENSMUST00000208871	10	112	1475	26946	0.0868527
ko04520	Adherens junction	ENSMUST00000031695;ENSMUST00000112484;ENSMUST00000174779;ENSMUST00000208871	4	112	402	26946	0.087011
ko04930	Type II diabetes mellitus	ENSMUST00000097274;ENSMUST00000097275;ENSMUST00000127143	3	112	254	26946	0.0895796
ko04713	Circadian entrainment	ENSMUST00000119130;ENSMUST00000129293;ENSMUST00000134310;ENSMUST00000203936	4	112	412	26946	0.0931499
ko05146	Amoebiasis	ENSMUST00000092070;ENSMUST00000134310;ENSMUST00000138325;ENSMUST00000141994	4	112	424	26946	0.100782
ko05222	Small cell lung cancer	ENSMUST00000092070;ENSMUST00000093962;ENSMUST00000138325;ENSMUST00000141994	4	112	428	26946	0.103389
ko04912	GnRH signaling pathway	ENSMUST00000127143;ENSMUST00000129293;ENSMUST00000134310;ENSMUST00000203936	4	112	430	26946	0.104705
ko04062	Chemokine signaling pathway	ENSMUST00000031695;ENSMUST00000033040;ENSMUST00000052172;ENSMUST00000119130;ENSMUST00000134310;ENSMUST00000201245	6	112	795	26946	0.114139
ko04070	Phosphatidylinositol signaling system	ENSMUST00000097707;ENSMUST00000134310;ENSMUST00000203936;ENSMUST00000206219	4	112	448	26946	0.116883
ko04670	Leukocyte transendothelial migration	ENSMUST00000052172;ENSMUST00000071857;ENSMUST00000169854;ENSMUST00000212600	4	112	449	26946	0.117577
ko04710	Circadian rhythm	ENSMUST00000047321;ENSMUST00000211547	2	112	142	26946	0.118051
ko00140	Steroid hormone biosynthesis	ENSMUST00000006094;ENSMUST00000034363	2	112	144	26946	0.120782
ko03320	PPAR signaling pathway	ENSMUST00000026221;ENSMUST00000033634;ENSMUST00000165232	3	112	297	26946	0.126767
ko04971	Gastric acid secretion	ENSMUST00000129293;ENSMUST00000134310;ENSMUST00000203936	3	112	300	26946	0.129544
ko04530	Tight junction	ENSMUST00000064371;ENSMUST00000097274;ENSMUST00000097275;ENSMUST00000114437;ENSMUST00000174779	5	112	653	26946	0.136417
ko04725	Cholinergic synapse	ENSMUST00000119130;ENSMUST00000129293;ENSMUST00000134310;ENSMUST00000203936	4	112	477	26946	0.137733
ko04010	MAPK signaling pathway	ENSMUST00000025025;ENSMUST00000033040;ENSMUST00000073116;ENSMUST00000106925;ENSMUST00000127143;ENSMUST00000127699;ENSMUST00000146077;ENSMUST00000164192	8	112	1226	26946	0.138276
ko00380	Tryptophan metabolism	ENSMUST00000111168;ENSMUST00000209338	2	112	160	26946	0.143159
ko04150	mTOR signaling pathway	ENSMUST00000054343;ENSMUST00000107885;ENSMUST00000155757	3	112	318	26946	0.146646
ko04720	Long-term potentiation	ENSMUST00000129293;ENSMUST00000134310;ENSMUST00000203936	3	112	333	26946	0.161432
ko04340	Hedgehog signaling pathway	ENSMUST00000163205;ENSMUST00000166990	2	112	173	26946	0.161929
ko04922	Glucagon signaling pathway	ENSMUST00000129293;ENSMUST00000134310;ENSMUST00000203936;ENSMUST00000210815	4	112	514	26946	0.16633
ko04920	Adipocytokine signaling pathway	ENSMUST00000033634;ENSMUST00000127143;ENSMUST00000165232	3	112	339	26946	0.16747
ko00130	Ubiquinone and other terpenoid-quinone biosynthesis	ENSMUST00000031262	1	112	44	26946	0.167575
ko05214	Glioma	ENSMUST00000093962;ENSMUST00000129293;ENSMUST00000208871	3	112	344	26946	0.172553
ko04540	Gap junction	ENSMUST00000038949;ENSMUST00000134310;ENSMUST00000203936	3	112	345	26946	0.173574
ko05145	Toxoplasmosis	ENSMUST00000092070;ENSMUST00000127143;ENSMUST00000127699;ENSMUST00000138325	4	112	527	26946	0.176852
ko04664	Fc epsilon RI signaling pathway	ENSMUST00000097274;ENSMUST00000097275;ENSMUST00000127143	3	112	353	26946	0.18181
ko03450	Non-homologous end-joining	ENSMUST00000095476	1	112	51	26946	0.191536
ko05162	Measles	ENSMUST00000093962;ENSMUST00000127699;ENSMUST00000169948;ENSMUST00000174779	4	112	567	26946	0.210561
ko00562	Inositol phosphate metabolism	ENSMUST00000097707;ENSMUST00000134310;ENSMUST00000206219	3	112	381	26946	0.211412
ko03018	RNA degradation	ENSMUST00000080149;ENSMUST00000130632;ENSMUST00000136310	3	112	388	26946	0.218976
ko00061	Fatty acid biosynthesis	ENSMUST00000033634	1	112	60	26946	0.221341
ko04614	Renin-angiotensin system	ENSMUST00000094556	1	112	65	26946	0.237426
ko00071	Fatty acid degradation	ENSMUST00000033634;ENSMUST00000141142	2	112	224	26946	0.238728
ko04080	Neuroactive ligand-receptor interaction	ENSMUST00000038949;ENSMUST00000044405;ENSMUST00000055966;ENSMUST00000160647	4	112	606	26946	0.245034
ko05140	Leishmaniasis	ENSMUST00000112484;ENSMUST00000212600	2	112	232	26946	0.251016
ko00480	Glutathione metabolism	ENSMUST00000022901;ENSMUST00000034902	2	112	235	26946	0.25563
ko03015	mRNA surveillance pathway	ENSMUST00000075666;ENSMUST00000114437;ENSMUST00000178025	3	112	425	26946	0.259781
ko04064	NF-kappa B signaling pathway	ENSMUST00000022368;ENSMUST00000073116;ENSMUST00000174779	3	112	429	26946	0.264259
ko04621	NOD-like receptor signaling pathway	ENSMUST00000127143;ENSMUST00000201245	2	112	244	26946	0.269481
ko04068	FoxO signaling pathway	ENSMUST00000093962;ENSMUST00000111168;ENSMUST00000127143;ENSMUST00000208871	4	112	643	26946	0.278828
ko05142	Chagas disease (American trypanosomiasis)	ENSMUST00000114437;ENSMUST00000127143;ENSMUST00000134310	3	112	453	26946	0.291307
ko05033	Nicotine addiction	ENSMUST00000055966	1	112	85	26946	0.298539
ko05133	Pertussis	ENSMUST00000127143;ENSMUST00000162443	2	112	263	26946	0.29869
ko04012	ErbB signaling pathway	ENSMUST00000033040;ENSMUST00000127143;ENSMUST00000129293	3	112	461	26946	0.300375
ko00450	Selenocompound metabolism	ENSMUST00000075610	1	112	86	26946	0.301464
ko05168	Herpes simplex infection	ENSMUST00000047321;ENSMUST00000127143;ENSMUST00000141116;ENSMUST00000174779;ENSMUST00000211547	5	112	887	26946	0.309049
ko01210	2-Oxocarboxylic acid metabolism	ENSMUST00000209338	1	112	91	26946	0.315907
ko04350	TGF-beta signaling pathway	ENSMUST00000105287;ENSMUST00000114437	2	112	276	26946	0.318583
ko00592	alpha-Linolenic acid metabolism	ENSMUST00000047816	1	112	92	26946	0.31876
ko04915	Estrogen signaling pathway	ENSMUST00000127699;ENSMUST00000134310;ENSMUST00000203936	3	112	479	26946	0.320828
ko00591	Linoleic acid metabolism	ENSMUST00000047816	1	112	93	26946	0.321602
ko04918	Thyroid hormone synthesis	ENSMUST00000134310;ENSMUST00000203936	2	112	289	26946	0.338347
ko01040	Biosynthesis of unsaturated fatty acids	ENSMUST00000026221	1	112	99	26946	0.338404
ko05143	African trypanosomiasis	ENSMUST00000134310	1	112	101	26946	0.343913
ko04921	Oxytocin signaling pathway	ENSMUST00000093962;ENSMUST00000129293;ENSMUST00000134310;ENSMUST00000203936	4	112	718	26946	0.349178
ko05152	Tuberculosis	ENSMUST00000018963;ENSMUST00000127143;ENSMUST00000129293;ENSMUST00000165665	4	112	719	26946	0.350123
ko04724	Glutamatergic synapse	ENSMUST00000119130;ENSMUST00000134310;ENSMUST00000203936	3	112	507	26946	0.352665
ko04975	Fat digestion and absorption	ENSMUST00000165232	1	112	106	26946	0.357486
ko00650	Butanoate metabolism	ENSMUST00000141142	1	112	107	26946	0.360168
ko05206	MicroRNAs in cancer	ENSMUST00000022368;ENSMUST00000093962;ENSMUST00000097274;ENSMUST00000097275	4	112	747	26946	0.376605
ko00630	Glyoxylate and dicarboxylate metabolism	ENSMUST00000111168	1	112	117	26946	0.386376
ko05218	Melanoma	ENSMUST00000093962;ENSMUST00000208871	2	112	325	26946	0.392075
ko04810	Regulation of actin cytoskeleton	ENSMUST00000031695;ENSMUST00000033040;ENSMUST00000054146;ENSMUST00000097707;ENSMUST00000165665	5	112	989	26946	0.393203
ko00030	Pentose phosphate pathway	ENSMUST00000143509	1	112	121	26946	0.396559
ko04727	GABAergic synapse	ENSMUST00000055966;ENSMUST00000119130	2	112	333	26946	0.403764
ko05169	Epstein-Barr virus infection	ENSMUST00000073116;ENSMUST00000127143;ENSMUST00000127699;ENSMUST00000151644;ENSMUST00000174779	5	112	1021	26946	0.419653
ko03430	Mismatch repair	ENSMUST00000031971	1	112	132	26946	0.423707
ko05150	Staphylococcus aureus infection	ENSMUST00000162443	1	112	132	26946	0.423707
ko04611	Platelet activation	ENSMUST00000134310;ENSMUST00000165665;ENSMUST00000203936	3	112	574	26946	0.427865
ko05210	Colorectal cancer	ENSMUST00000093962;ENSMUST00000127143	2	112	350	26946	0.428245
ko04380	Osteoclast differentiation	ENSMUST00000073116;ENSMUST00000127143;ENSMUST00000212600	3	112	579	26946	0.433373
ko04672	Intestinal immune network for IgA production	ENSMUST00000052172	1	112	138	26946	0.438002
ko04972	Pancreatic secretion	ENSMUST00000134310;ENSMUST00000203936	2	112	358	26946	0.439585
ko04917	Prolactin signaling pathway	ENSMUST00000093962;ENSMUST00000127143	2	112	359	26946	0.440994
ko00640	Propanoate metabolism	ENSMUST00000210815	1	112	143	26946	0.449644
ko04140	Regulation of autophagy	ENSMUST00000183127	1	112	143	26946	0.449644
ko04145	Phagosome	ENSMUST00000097707;ENSMUST00000165232;ENSMUST00000212600	3	112	602	26946	0.458461
ko04024	cAMP signaling pathway	ENSMUST00000033040;ENSMUST00000038949;ENSMUST00000127143;ENSMUST00000129293	4	112	852	26946	0.474347
ko04722	Neurotrophin signaling pathway	ENSMUST00000106925;ENSMUST00000127143;ENSMUST00000129293	3	112	620	26946	0.477771
ko04662	B cell receptor signaling pathway	ENSMUST00000112484;ENSMUST00000164192	2	112	387	26946	0.479646
ko04911	Insulin secretion	ENSMUST00000129293;ENSMUST00000134310	2	112	387	26946	0.479646
ko00983	Drug metabolism - other enzymes	ENSMUST00000109410	1	112	158	26946	0.483158
ko04913	Ovarian Steroidogenesis	ENSMUST00000208871	1	112	159	26946	0.485319
ko04144	Endocytosis	ENSMUST00000031653;ENSMUST00000038949;ENSMUST00000052172;ENSMUST00000127699;ENSMUST00000208871	5	112	1106	26946	0.488779
ko05032	Morphine addiction	ENSMUST00000055966;ENSMUST00000119130	2	112	394	26946	0.489055
ko04146	Peroxisome	ENSMUST00000033634;ENSMUST00000111168	2	112	399	26946	0.495712
ko05212	Pancreatic cancer	ENSMUST00000093962;ENSMUST00000127143	2	112	400	26946	0.497037
ko03440	Homologous recombination	ENSMUST00000031971	1	112	170	26946	0.508506
ko05144	Malaria	ENSMUST00000165232	1	112	170	26946	0.508506
ko05414	Dilated cardiomyopathy (DCM)	ENSMUST00000038949;ENSMUST00000149734	2	112	409	26946	0.508862
ko04916	Melanogenesis	ENSMUST00000129293;ENSMUST00000134310	2	112	409	26946	0.508862
ko04360	Axon guidance	ENSMUST00000033040;ENSMUST00000052172;ENSMUST00000165665	3	112	650	26946	0.50924
ko04130	SNARE interactions in vesicular transport	ENSMUST00000063588	1	112	172	26946	0.512609
ko05014	Amyotrophic lateral sclerosis (ALS)	ENSMUST00000111168	1	112	175	26946	0.5187
ko00980	Metabolism of xenobiotics by cytochrome P450	ENSMUST00000034902	1	112	176	26946	0.520714
ko03030	DNA replication	ENSMUST00000031971	1	112	176	26946	0.520714
ko00270	Cysteine and methionine metabolism	ENSMUST00000210815	1	112	178	26946	0.524716
ko05321	Inflammatiory bowel disease (IBD)	ENSMUST00000109104	1	112	179	26946	0.526705
ko00051	Fructose and mannose metabolism	ENSMUST00000143509	1	112	181	26946	0.530657
ko04960	Aldosterone-regulated sodium reabsorption	ENSMUST00000034363	1	112	184	26946	0.536525
ko00982	Drug metabolism - cytochrome P450	ENSMUST00000034902	1	112	185	26946	0.538464
ko00620	Pyruvate metabolism	ENSMUST00000210815	1	112	187	26946	0.54232
ko04060	Cytokine-cytokine receptor interaction	ENSMUST00000031653;ENSMUST00000052172;ENSMUST00000201245	3	112	684	26946	0.543697
ko00565	Ether lipid metabolism	ENSMUST00000047816	1	112	192	26946	0.551819
ko04914	Progesterone-mediated oocyte maturation	ENSMUST00000127143;ENSMUST00000208871	2	112	444	26946	0.55311
ko05164	Influenza A	ENSMUST00000127143;ENSMUST00000127699;ENSMUST00000157052	3	112	703	26946	0.562345
ko05219	Bladder cancer	ENSMUST00000093962	1	112	203	26946	0.572034
ko05166	HTLV-I infection	ENSMUST00000073116;ENSMUST00000093962;ENSMUST00000121638;ENSMUST00000127143;ENSMUST00000157052	5	112	1215	26946	0.572843
ko04650	Natural killer cell mediated cytotoxicity	ENSMUST00000033040;ENSMUST00000112484	2	112	476	26946	0.591075
ko03050	Proteasome	ENSMUST00000151644	1	112	214	26946	0.591346
ko05204	Chemical carcinogenesis	ENSMUST00000034902	1	112	218	26946	0.598152
ko03022	Basal transcription factors	ENSMUST00000141116	1	112	225	26946	0.609793
ko04962	Vasopressin-regulated water reabsorption	ENSMUST00000023752	1	112	225	26946	0.609793
ko00510	N-Glycan biosynthesis	ENSMUST00000209440	1	112	228	26946	0.614679
ko00564	Glycerophospholipid metabolism	ENSMUST00000047816;ENSMUST00000135516	2	112	500	26946	0.61796
ko00590	Arachidonic acid metabolism	ENSMUST00000047816	1	112	232	26946	0.6211
ko05322	Systemic lupus erythematosus	ENSMUST00000162443	1	112	234	26946	0.624271
ko04923	Regulation of lipolysis in adipocyte	ENSMUST00000038949	1	112	234	26946	0.624271
ko04668	TNF signaling pathway	ENSMUST00000127143;ENSMUST00000201245	2	112	510	26946	0.62876
ko05215	Prostate cancer	ENSMUST00000093962;ENSMUST00000208871	2	112	514	26946	0.633014
ko04330	Notch signaling pathway	ENSMUST00000045521	1	112	241	26946	0.635162
ko04660	T cell receptor signaling pathway	ENSMUST00000033040;ENSMUST00000112484	2	112	521	26946	0.640368
ko05231	Choline metabolism in cancer	ENSMUST00000031695;ENSMUST00000127143	2	112	530	26946	0.649654
ko00280	Valine, leucine and isoleucine degradation	ENSMUST00000141142	1	112	251	26946	0.65018
ko04961	Endocrine and other factor-regulated calcium reabsorption	ENSMUST00000134310	1	112	252	26946	0.651648
ko04120	Ubiquitin mediated proteolysis	ENSMUST00000169948;ENSMUST00000195044;ENSMUST00000204917	3	112	805	26946	0.654291
ko04630	Jak-STAT signaling pathway	ENSMUST00000093962;ENSMUST00000112484	2	112	537	26946	0.656746
ko00970	Aminoacyl-tRNA biosynthesis	ENSMUST00000075610	1	112	265	26946	0.670181
ko04612	Antigen processing and presentation	ENSMUST00000127699	1	112	270	26946	0.677046
ko05416	Viral myocarditis	ENSMUST00000093962	1	112	270	26946	0.677046
ko04622	RIG-I-like receptor signaling pathway	ENSMUST00000127143	1	112	276	26946	0.685098
ko04640	Hematopoietic cell lineage	ENSMUST00000165232	1	112	281	26946	0.691655
ko04550	Signaling pathways regulating pluripotency of stem cells	ENSMUST00000112597;ENSMUST00000208871	2	112	576	26946	0.694193
ko05323	Rheumatoid arthritis	ENSMUST00000031653	1	112	283	26946	0.69424
ko04974	Protein digestion and absorption	ENSMUST00000141994	1	112	291	26946	0.704366
ko00310	Lysine degradation	ENSMUST00000209338	1	112	295	26946	0.709304
ko05031	Amphetamine addiction	ENSMUST00000129293	1	112	299	26946	0.71416
ko05160	Hepatitis C	ENSMUST00000114437;ENSMUST00000127143	2	112	600	26946	0.715539
ko05223	Non-small cell lung cancer	ENSMUST00000093962	1	112	303	26946	0.718936
ko04110	Cell cycle	ENSMUST00000093962;ENSMUST00000121638	2	112	624	26946	0.735633
ko05213	Endometrial cancer	ENSMUST00000093962	1	112	319	26946	0.737261
ko05211	Renal cell carcinoma	ENSMUST00000033040	1	112	339	26946	0.75851
ko04390	Hippo signaling pathway	ENSMUST00000093962;ENSMUST00000114437	2	112	663	26946	0.765731
ko04919	Thyroid hormone signaling pathway	ENSMUST00000093962;ENSMUST00000134310	2	112	676	26946	0.775089
ko05221	Acute myeloid leukemia	ENSMUST00000093962	1	112	357	26946	0.776173
ko03008	Ribosome biogenesis in eukaryotes	ENSMUST00000174779	1	112	370	26946	0.788127
ko05161	Hepatitis B	ENSMUST00000093962;ENSMUST00000127143	2	112	703	26946	0.793497
ko04210	Apoptosis	ENSMUST00000106925	1	112	383	26946	0.799448
ko05410	Hypertrophic cardiomyopathy (HCM)	ENSMUST00000149734	1	112	390	26946	0.805294
ko05230	Central carbon metabolism in cancer	ENSMUST00000210815	1	112	401	26946	0.81414
ko05100	Bacterial invasion of epithelial cells	ENSMUST00000031695	1	112	408	26946	0.819561
ko05220	Chronic myeloid leukemia	ENSMUST00000093962	1	112	421	26946	0.829216
ko04620	Toll-like receptor signaling pathway	ENSMUST00000127143	1	112	453	26946	0.850855
ko00240	Pyrimidine metabolism	ENSMUST00000022901	1	112	481	26946	0.867546
ko04740	Olfactory transduction	ENSMUST00000129293	1	112	520	26946	0.887751
ko05034	Alcoholism	ENSMUST00000119130	1	112	590	26946	0.916652
ko05203	Viral carcinogenesis	ENSMUST00000073116;ENSMUST00000093962	2	112	1020	26946	0.928634
ko03040	Spliceosome	ENSMUST00000127699	1	112	667	26946	0.939983
ko04910	Insulin signaling pathway	ENSMUST00000127143	1	112	707	26946	0.949414
ko03013	RNA transport	ENSMUST00000075666	1	112	767	26946	0.960877
ko00230	Purine metabolism	ENSMUST00000022901	1	112	783	26946	0.963471
