# Supplementary material for: Predict the role of lncRNA in kidney aging based on RNA sequencing
Source: BMC Genomics. 2022 Apr 2;23:254. doi: 10.1186/s12864-022-08479-8 (PMC8977006; doi:10.1186/s12864-022-08479-8)
Supplement: Supplementary file 6 — Additional file 6. [file 12864_2022_8479_MOESM6_ESM.xls]

## Sheet: Sheet1
Additional file 6. The pairwise correlation matrix of mRNA and lncRNA expression patterns.
mRNA							Differentiall expression						lncRNA							Differentiall expression		function			spearman
transcript_name	class_code	chr	start	end	gene_id	gene_name	Significant	GO	KEGG	KO_ENTRY	EC	Description	transcript_name	class_code	chr	start	end	gene_id	gene_name	Significant	Known/novel	cis/trans	cis location	trans energy	correlation	pval
ENSMUST00000160647	=	chr14	66635309	66640333	MSTRG.11542	Adra1a	yes	GO:0004871(signal transducer activity);GO:0004930(G-protein coupled receptor activity);GO:0004935(adrenergic receptor activity);GO:0004937(alpha1-adrenergic receptor activity);GO:0006937(regulation of muscle contraction);GO:0007165(signal transduction);GO:0007186(G-protein coupled receptor signaling pathway);GO:0019229(regulation of vasoconstriction);GO:0055117(regulation of cardiac muscle contra…	04020(Calcium signaling pathway);04022(cGMP - PKG signaling pathway);04080(Neuroactive ligand-receptor interaction);04152(AMPK signaling pathway);04261(Adrenergic signaling in cardiomyocytes);04270(Vascular smooth muscle contraction);04970(Salivary secretion)	NA	NA	adrenergic receptor, alpha 1a [Source:MGI Symbol;Acc:MGI:104773]	ENSMUST00000197656	=	chr5	122492022	122494908	MSTRG.28633	Gm43360	yes	known	trans	NA	-37.82	0.915152	0.000466722
ENSMUST00000160647	=	chr14	66635309	66640333	MSTRG.11542	Adra1a	yes	GO:0004871(signal transducer activity);GO:0004930(G-protein coupled receptor activity);GO:0004935(adrenergic receptor activity);GO:0004937(alpha1-adrenergic receptor activity);GO:0006937(regulation of muscle contraction);GO:0007165(signal transduction);GO:0007186(G-protein coupled receptor signaling pathway);GO:0019229(regulation of vasoconstriction);GO:0055117(regulation of cardiac muscle contra…	04020(Calcium signaling pathway);04022(cGMP - PKG signaling pathway);04080(Neuroactive ligand-receptor interaction);04152(AMPK signaling pathway);04261(Adrenergic signaling in cardiomyocytes);04270(Vascular smooth muscle contraction);04970(Salivary secretion)	NA	NA	adrenergic receptor, alpha 1a [Source:MGI Symbol;Acc:MGI:104773]	ENSMUST00000205549	=	chr6	91711336	91713278	MSTRG.30863	Gm44981	yes	known	trans	NA	-37.91	0.939394	0
ENSMUST00000174779	=	chr17	35116198	35119775	MSTRG.15498	Csnk2b	yes	GO:0005886(plasma membrane);GO:0031519(PcG protein complex);GO:0003682(chromatin binding);GO:0005102(receptor binding);GO:0005515(protein binding);GO:0008134(transcription factor binding);GO:0019887(protein kinase regulator activity);GO:0019904(protein domain specific binding);GO:0042802(identical protein binding);GO:0046872(metal ion binding);GO:0010862(positive regulation of pathway-restricted …	03008(Ribosome biogenesis in eukaryotes);04064(NF-kappa B signaling pathway);04310(Wnt signaling pathway);04520(Adherens junction);04530(Tight junction);05162(Measles);05168(Herpes simplex infection);05169(Epstein-Barr virus infection)	NA	NA	casein kinase 2, beta polypeptide [Source:MGI Symbol;Acc:MGI:88548]	ENSMUST00000206759	=	chr7	127273264	127275315	MSTRG.34214	Gm44729	yes	known	trans	NA	-44.71	-0.939394	0
ENSMUST00000163205	=	chr18	61555328	61582262	MSTRG.17077	Csnk1a1	yes	GO:0000166(nucleotide binding);GO:0004672(protein kinase activity);GO:0004674(protein serine/threonine kinase activity);GO:0005524(ATP binding);GO:0016301(kinase activity);GO:0006468(protein phosphorylation);GO:0016310(phosphorylation);GO:0005829(cytosol);GO:0005847(mRNA cleavage and polyadenylation specificity factor complex);GO:0045095(keratin filament);GO:0016740(transferase activity);GO:00009…	04310(Wnt signaling pathway);04340(Hedgehog signaling pathway)	NA	NA	casein kinase 1, alpha 1 [Source:MGI Symbol;Acc:MGI:1934950]	ENSMUST00000220013	=	chr10	122792055	122792483	MSTRG.4884	RP24-198I16.6	yes	known	trans	NA	-20.55	-0.915152	0.000466722
ENSMUST00000163205	=	chr18	61555328	61582262	MSTRG.17077	Csnk1a1	yes	GO:0000166(nucleotide binding);GO:0004672(protein kinase activity);GO:0004674(protein serine/threonine kinase activity);GO:0005524(ATP binding);GO:0016301(kinase activity);GO:0006468(protein phosphorylation);GO:0016310(phosphorylation);GO:0005829(cytosol);GO:0005847(mRNA cleavage and polyadenylation specificity factor complex);GO:0045095(keratin filament);GO:0016740(transferase activity);GO:00009…	04310(Wnt signaling pathway);04340(Hedgehog signaling pathway)	NA	NA	casein kinase 1, alpha 1 [Source:MGI Symbol;Acc:MGI:1934950]	ENSMUST00000180427	=	chr14	79836712	79958726	MSTRG.11785	Gm6999	yes	known	trans	NA	-45.62	0.927273	0.000130162
ENSMUST00000163205	=	chr18	61555328	61582262	MSTRG.17077	Csnk1a1	yes	GO:0000166(nucleotide binding);GO:0004672(protein kinase activity);GO:0004674(protein serine/threonine kinase activity);GO:0005524(ATP binding);GO:0016301(kinase activity);GO:0006468(protein phosphorylation);GO:0016310(phosphorylation);GO:0005829(cytosol);GO:0005847(mRNA cleavage and polyadenylation specificity factor complex);GO:0045095(keratin filament);GO:0016740(transferase activity);GO:00009…	04310(Wnt signaling pathway);04340(Hedgehog signaling pathway)	NA	NA	casein kinase 1, alpha 1 [Source:MGI Symbol;Acc:MGI:1934950]	ENSMUST00000199975	=	chr5	51499528	51501458	MSTRG.27414	Gm42613	yes	known	trans	NA	-44.21	-0.90303	0.000880225
ENSMUST00000163205	=	chr18	61555328	61582262	MSTRG.17077	Csnk1a1	yes	GO:0000166(nucleotide binding);GO:0004672(protein kinase activity);GO:0004674(protein serine/threonine kinase activity);GO:0005524(ATP binding);GO:0016301(kinase activity);GO:0006468(protein phosphorylation);GO:0016310(phosphorylation);GO:0005829(cytosol);GO:0005847(mRNA cleavage and polyadenylation specificity factor complex);GO:0045095(keratin filament);GO:0016740(transferase activity);GO:00009…	04310(Wnt signaling pathway);04340(Hedgehog signaling pathway)	NA	NA	casein kinase 1, alpha 1 [Source:MGI Symbol;Acc:MGI:1934950]	ENSMUST00000197656	=	chr5	122492022	122494908	MSTRG.28633	Gm43360	yes	known	trans	NA	-60.55	-0.90303	0.000880225
ENSMUST00000163205	=	chr18	61555328	61582262	MSTRG.17077	Csnk1a1	yes	GO:0000166(nucleotide binding);GO:0004672(protein kinase activity);GO:0004674(protein serine/threonine kinase activity);GO:0005524(ATP binding);GO:0016301(kinase activity);GO:0006468(protein phosphorylation);GO:0016310(phosphorylation);GO:0005829(cytosol);GO:0005847(mRNA cleavage and polyadenylation specificity factor complex);GO:0045095(keratin filament);GO:0016740(transferase activity);GO:00009…	04310(Wnt signaling pathway);04340(Hedgehog signaling pathway)	NA	NA	casein kinase 1, alpha 1 [Source:MGI Symbol;Acc:MGI:1934950]	ENSMUST00000208671	=	chr7	71088427	71116539	MSTRG.33247	Gm36011	yes	known	trans	NA	-33	0.927273	0.000130162
ENSMUST00000163205	=	chr18	61555328	61582262	MSTRG.17077	Csnk1a1	yes	GO:0000166(nucleotide binding);GO:0004672(protein kinase activity);GO:0004674(protein serine/threonine kinase activity);GO:0005524(ATP binding);GO:0016301(kinase activity);GO:0006468(protein phosphorylation);GO:0016310(phosphorylation);GO:0005829(cytosol);GO:0005847(mRNA cleavage and polyadenylation specificity factor complex);GO:0045095(keratin filament);GO:0016740(transferase activity);GO:00009…	04310(Wnt signaling pathway);04340(Hedgehog signaling pathway)	NA	NA	casein kinase 1, alpha 1 [Source:MGI Symbol;Acc:MGI:1934950]	ENSMUST00000212830	=	chr8	115585392	115595152	MSTRG.36534	4930488N15Rik	yes	known	trans	NA	-48.17	0.963636	0
ENSMUST00000026221	=	chr19	44293676	44306864	MSTRG.18234	Scd2	yes	GO:0004768(stearoyl-CoA 9-desaturase activity);GO:0016491(oxidoreductase activity);GO:0016717(oxidoreductase activity, acting on paired donors, with oxidation of a pair of donors resulting in the reduction of molecular oxygen to two molecules of water);GO:0032896(palmitoyl-CoA 9-desaturase activity);GO:0046872(metal ion binding);GO:0006629(lipid metabolic process);GO:0006631(fatty acid metabolic …	01040(Biosynthesis of unsaturated fatty acids);01212(Fatty acid metabolism);03320(PPAR signaling pathway);04152(AMPK signaling pathway)	NA	NA	stearoyl-Coenzyme A desaturase 2 [Source:MGI Symbol;Acc:MGI:98240]	ENSMUST00000181906	=	chr10	94671025	94688576	MSTRG.4485	Cep83os	yes	known	trans	NA	-47.04	-0.905779	0.000307323
ENSMUST00000026221	=	chr19	44293676	44306864	MSTRG.18234	Scd2	yes	GO:0004768(stearoyl-CoA 9-desaturase activity);GO:0016491(oxidoreductase activity);GO:0016717(oxidoreductase activity, acting on paired donors, with oxidation of a pair of donors resulting in the reduction of molecular oxygen to two molecules of water);GO:0032896(palmitoyl-CoA 9-desaturase activity);GO:0046872(metal ion binding);GO:0006629(lipid metabolic process);GO:0006631(fatty acid metabolic …	01040(Biosynthesis of unsaturated fatty acids);01212(Fatty acid metabolism);03320(PPAR signaling pathway);04152(AMPK signaling pathway)	NA	NA	stearoyl-Coenzyme A desaturase 2 [Source:MGI Symbol;Acc:MGI:98240]	ENSMUST00000145042	=	chr5	148990056	148995223	MSTRG.29302	5930430L01Rik	yes	known	trans	NA	-36.46	-0.90303	0.000880225
ENSMUST00000160647	=	chr14	66635309	66640333	MSTRG.11542	Adra1a	yes	GO:0004871(signal transducer activity);GO:0004930(G-protein coupled receptor activity);GO:0004935(adrenergic receptor activity);GO:0004937(alpha1-adrenergic receptor activity);GO:0006937(regulation of muscle contraction);GO:0007165(signal transduction);GO:0007186(G-protein coupled receptor signaling pathway);GO:0019229(regulation of vasoconstriction);GO:0055117(regulation of cardiac muscle contra…	04020(Calcium signaling pathway);04022(cGMP - PKG signaling pathway);04080(Neuroactive ligand-receptor interaction);04152(AMPK signaling pathway);04261(Adrenergic signaling in cardiomyocytes);04270(Vascular smooth muscle contraction);04970(Salivary secretion)	NA	NA	adrenergic receptor, alpha 1a [Source:MGI Symbol;Acc:MGI:104773]	MSTRG.8093.1	i	chr12	54986386	54988303	MSTRG.8093	Baz1a	yes	novel	trans	NA	-29.83	-0.90303	0.000880225
ENSMUST00000160647	=	chr14	66635309	66640333	MSTRG.11542	Adra1a	yes	GO:0004871(signal transducer activity);GO:0004930(G-protein coupled receptor activity);GO:0004935(adrenergic receptor activity);GO:0004937(alpha1-adrenergic receptor activity);GO:0006937(regulation of muscle contraction);GO:0007165(signal transduction);GO:0007186(G-protein coupled receptor signaling pathway);GO:0019229(regulation of vasoconstriction);GO:0055117(regulation of cardiac muscle contra…	04020(Calcium signaling pathway);04022(cGMP - PKG signaling pathway);04080(Neuroactive ligand-receptor interaction);04152(AMPK signaling pathway);04261(Adrenergic signaling in cardiomyocytes);04270(Vascular smooth muscle contraction);04970(Salivary secretion)	NA	NA	adrenergic receptor, alpha 1a [Source:MGI Symbol;Acc:MGI:104773]	MSTRG.18359.1	u	chr19	52937937	52938688	MSTRG.18359	.	yes	novel	trans	NA	-49.14	-0.911858	0.000237144
ENSMUST00000174779	=	chr17	35116198	35119775	MSTRG.15498	Csnk2b	yes	GO:0005886(plasma membrane);GO:0031519(PcG protein complex);GO:0003682(chromatin binding);GO:0005102(receptor binding);GO:0005515(protein binding);GO:0008134(transcription factor binding);GO:0019887(protein kinase regulator activity);GO:0019904(protein domain specific binding);GO:0042802(identical protein binding);GO:0046872(metal ion binding);GO:0010862(positive regulation of pathway-restricted …	03008(Ribosome biogenesis in eukaryotes);04064(NF-kappa B signaling pathway);04310(Wnt signaling pathway);04520(Adherens junction);04530(Tight junction);05162(Measles);05168(Herpes simplex infection);05169(Epstein-Barr virus infection)	NA	NA	casein kinase 2, beta polypeptide [Source:MGI Symbol;Acc:MGI:88548]	MSTRG.5617.1	u	chr11	48793166	48793840	MSTRG.5617	.	yes	novel	trans	NA	-33.82	-0.905779	0.000307323
ENSMUST00000174779	=	chr17	35116198	35119775	MSTRG.15498	Csnk2b	yes	GO:0005886(plasma membrane);GO:0031519(PcG protein complex);GO:0003682(chromatin binding);GO:0005102(receptor binding);GO:0005515(protein binding);GO:0008134(transcription factor binding);GO:0019887(protein kinase regulator activity);GO:0019904(protein domain specific binding);GO:0042802(identical protein binding);GO:0046872(metal ion binding);GO:0010862(positive regulation of pathway-restricted …	03008(Ribosome biogenesis in eukaryotes);04064(NF-kappa B signaling pathway);04310(Wnt signaling pathway);04520(Adherens junction);04530(Tight junction);05162(Measles);05168(Herpes simplex infection);05169(Epstein-Barr virus infection)	NA	NA	casein kinase 2, beta polypeptide [Source:MGI Symbol;Acc:MGI:88548]	MSTRG.34276.1	i	chr7	127915951	127916595	MSTRG.34276	Kat8	yes	novel	trans	NA	-39.96	-0.939394	0
ENSMUST00000164192	=	chr17	75435905	75529043	MSTRG.16153	Rasgrp3	yes	GO:0005085(guanyl-nucleotide exchange factor activity);GO:0005088(Ras guanyl-nucleotide exchange factor activity);GO:0005096(GTPase activator activity);GO:0005509(calcium ion binding);GO:0017016(Ras GTPase binding);GO:0019900(kinase binding);GO:0046872(metal ion binding);GO:0007264(small GTPase mediated signal transduction);GO:0007265(Ras protein signal transduction);GO:0035556(intracellular sign…	04010(MAPK signaling pathway);04014(Ras signaling pathway);04015(Rap1 signaling pathway);04662(B cell receptor signaling pathway);05200(Pathways in cancer)	NA	NA	RAS, guanyl releasing protein 3 [Source:MGI Symbol;Acc:MGI:3028579]	MSTRG.3373.1	i	chr10	36996322	36996746	MSTRG.3373	Hdac2	yes	novel	trans	NA	-47.62	0.953846	1.87737e-05
ENSMUST00000164192	=	chr17	75435905	75529043	MSTRG.16153	Rasgrp3	yes	GO:0005085(guanyl-nucleotide exchange factor activity);GO:0005088(Ras guanyl-nucleotide exchange factor activity);GO:0005096(GTPase activator activity);GO:0005509(calcium ion binding);GO:0017016(Ras GTPase binding);GO:0019900(kinase binding);GO:0046872(metal ion binding);GO:0007264(small GTPase mediated signal transduction);GO:0007265(Ras protein signal transduction);GO:0035556(intracellular sign…	04010(MAPK signaling pathway);04014(Ras signaling pathway);04015(Rap1 signaling pathway);04662(B cell receptor signaling pathway);05200(Pathways in cancer)	NA	NA	RAS, guanyl releasing protein 3 [Source:MGI Symbol;Acc:MGI:3028579]	MSTRG.11751.1	u	chr14	79325315	79325998	MSTRG.11751	.	yes	novel	trans	NA	-37.43	0.923077	0.000139489
ENSMUST00000166990	=	chr18	61555318	61585631	MSTRG.17077	Csnk1a1	yes	GO:0000166(nucleotide binding);GO:0004672(protein kinase activity);GO:0004674(protein serine/threonine kinase activity);GO:0005524(ATP binding);GO:0016301(kinase activity);GO:0006468(protein phosphorylation);GO:0016310(phosphorylation);GO:0005829(cytosol);GO:0005847(mRNA cleavage and polyadenylation specificity factor complex);GO:0045095(keratin filament);GO:0016740(transferase activity);GO:00009…	04310(Wnt signaling pathway);04340(Hedgehog signaling pathway)	NA	NA	casein kinase 1, alpha 1 [Source:MGI Symbol;Acc:MGI:1934950]	MSTRG.8173.1	i	chr12	64974755	64975358	MSTRG.8173	Fam179b	yes	novel	trans	NA	-38.24	0.915675	0.000199598
ENSMUST00000166990	=	chr18	61555318	61585631	MSTRG.17077	Csnk1a1	yes	GO:0000166(nucleotide binding);GO:0004672(protein kinase activity);GO:0004674(protein serine/threonine kinase activity);GO:0005524(ATP binding);GO:0016301(kinase activity);GO:0006468(protein phosphorylation);GO:0016310(phosphorylation);GO:0005829(cytosol);GO:0005847(mRNA cleavage and polyadenylation specificity factor complex);GO:0045095(keratin filament);GO:0016740(transferase activity);GO:00009…	04310(Wnt signaling pathway);04340(Hedgehog signaling pathway)	NA	NA	casein kinase 1, alpha 1 [Source:MGI Symbol;Acc:MGI:1934950]	MSTRG.21097.1	x	chr2	150578817	150581162	MSTRG.21097	Cst7	yes	novel	trans	NA	-47.6	0.91773	0.000181306
ENSMUST00000163205	=	chr18	61555328	61582262	MSTRG.17077	Csnk1a1	yes	GO:0000166(nucleotide binding);GO:0004672(protein kinase activity);GO:0004674(protein serine/threonine kinase activity);GO:0005524(ATP binding);GO:0016301(kinase activity);GO:0006468(protein phosphorylation);GO:0016310(phosphorylation);GO:0005829(cytosol);GO:0005847(mRNA cleavage and polyadenylation specificity factor complex);GO:0045095(keratin filament);GO:0016740(transferase activity);GO:00009…	04310(Wnt signaling pathway);04340(Hedgehog signaling pathway)	NA	NA	casein kinase 1, alpha 1 [Source:MGI Symbol;Acc:MGI:1934950]	MSTRG.6266.1	u	chr11	75272310	75272925	MSTRG.6266	.	yes	novel	trans	NA	-32.02	0.936175	6.71887e-05
ENSMUST00000163205	=	chr18	61555328	61582262	MSTRG.17077	Csnk1a1	yes	GO:0000166(nucleotide binding);GO:0004672(protein kinase activity);GO:0004674(protein serine/threonine kinase activity);GO:0005524(ATP binding);GO:0016301(kinase activity);GO:0006468(protein phosphorylation);GO:0016310(phosphorylation);GO:0005829(cytosol);GO:0005847(mRNA cleavage and polyadenylation specificity factor complex);GO:0045095(keratin filament);GO:0016740(transferase activity);GO:00009…	04310(Wnt signaling pathway);04340(Hedgehog signaling pathway)	NA	NA	casein kinase 1, alpha 1 [Source:MGI Symbol;Acc:MGI:1934950]	MSTRG.30686.1	x	chr6	85775021	85779145	MSTRG.30686	Alms1-ps2	yes	novel	trans	NA	-41.58	0.90303	0.000880225
ENSMUST00000026221	=	chr19	44293676	44306864	MSTRG.18234	Scd2	yes	GO:0004768(stearoyl-CoA 9-desaturase activity);GO:0016491(oxidoreductase activity);GO:0016717(oxidoreductase activity, acting on paired donors, with oxidation of a pair of donors resulting in the reduction of molecular oxygen to two molecules of water);GO:0032896(palmitoyl-CoA 9-desaturase activity);GO:0046872(metal ion binding);GO:0006629(lipid metabolic process);GO:0006631(fatty acid metabolic …	01040(Biosynthesis of unsaturated fatty acids);01212(Fatty acid metabolism);03320(PPAR signaling pathway);04152(AMPK signaling pathway)	NA	NA	stearoyl-Coenzyme A desaturase 2 [Source:MGI Symbol;Acc:MGI:98240]	MSTRG.25262.1	x	chr4	109441371	109444222	MSTRG.25262	Ttc39a	yes	novel	trans	NA	-46.84	-0.924507	0.000129633
ENSMUST00000106925	=	chr3	102469928	102521013	MSTRG.23113	Ngf	yes	GO:0004857(enzyme inhibitor activity);GO:0005057(signal transducer activity, downstream of receptor);GO:0005102(receptor binding);GO:0005163(nerve growth factor receptor binding);GO:0008083(growth factor activity);GO:0008191(metalloendopeptidase inhibitor activity);GO:0030297(transmembrane receptor protein tyrosine kinase activator activity);GO:0030414(peptidase inhibitor activity);GO:0001934(pos…	04010(MAPK signaling pathway);04014(Ras signaling pathway);04015(Rap1 signaling pathway);04151(PI3K-Akt signaling pathway);04210(Apoptosis);04722(Neurotrophin signaling pathway);04750(Inflammatory mediator regulation of TRP channels)	NA	NA	nerve growth factor [Source:MGI Symbol;Acc:MGI:97321]	MSTRG.26956.1	i	chr5	29222007	29223900	MSTRG.26956	Rnf32	yes	novel	trans	NA	-42.34	0.911557	0.000240316
ENSMUST00000064371	=	chr3	104013259	104220374	MSTRG.23189	Magi3	yes	GO:0000166(nucleotide binding);GO:0005109(frizzled binding);GO:0005515(protein binding);GO:0005524(ATP binding);GO:0032947(protein complex scaffold);GO:0007165(signal transduction);GO:0043507(positive regulation of JUN kinase activity);GO:0046328(regulation of JNK cascade);GO:0005634(nucleus);GO:0005886(plasma membrane);GO:0005911(cell-cell junction);GO:0005923(bicellular tight junction);GO:00160…	04015(Rap1 signaling pathway);04530(Tight junction)	K00942	EC:2.7.4.8	membrane associated guanylate kinase, WW and PDZ domain containing 3 [Source:MGI Symbol;Acc:MGI:1923484]	MSTRG.29743.6	j	chr6	31220372	31337385	MSTRG.29743	2210408F21Rik	yes	novel	trans	NA	-36.75	0.914634	0.000209371
ENSMUST00000165232	=	chr5	17782369	17849729	MSTRG.26742	Cd36	yes	GO:0005041(low-density lipoprotein receptor activity);GO:0005515(protein binding);GO:0008035(high-density lipoprotein particle binding);GO:0008289(lipid binding);GO:0030169(low-density lipoprotein particle binding);GO:0070892(lipoteichoic acid receptor activity);GO:0071813(lipoprotein particle binding);GO:0000122(negative regulation of transcription from RNA polymerase II promoter);GO:0001954(pos…	03320(PPAR signaling pathway);04145(Phagosome);04152(AMPK signaling pathway);04512(ECM-receptor interaction);04640(Hematopoietic cell lineage);04920(Adipocytokine signaling pathway);04975(Fat digestion and absorption);05144(Malaria)	NA	NA	CD36 antigen [Source:MGI Symbol;Acc:MGI:107899]	MSTRG.31044.1	i	chr6	112316329	112319448	MSTRG.31044	Lmcd1	yes	novel	trans	NA	-41.22	-0.944211	3.96088e-05
ENSMUST00000107885	=	chr7	44848991	44855408	MSTRG.32798	Akt1s1	yes	GO:0048011(neurotrophin TRK receptor signaling pathway);GO:0032007(negative regulation of TOR signaling);GO:0043234(protein complex);GO:0031931(TORC1 complex);GO:0005829(cytosol);GO:0005737(cytoplasm);GO:0005634(nucleus);GO:0045792(negative regulation of cell size);GO:0006469(negative regulation of protein kinase activity);GO:0007219(Notch signaling pathway);GO:0038202(TORC1 signaling);GO:0043523…	04150(mTOR signaling pathway);04152(AMPK signaling pathway)	NA	NA	AKT1 substrate 1 (proline-rich) [Source:MGI Symbol;Acc:MGI:1914855]	MSTRG.22977.3	j	chr3	96169864	96172416	MSTRG.22977	Gm17690	yes	novel	trans	NA	-44.46	0.923552	0.000136157
ENSMUST00000054343	=	chr7	44849224	44855421	MSTRG.32798	Akt1s1	yes	GO:0048011(neurotrophin TRK receptor signaling pathway);GO:0032007(negative regulation of TOR signaling);GO:0043234(protein complex);GO:0031931(TORC1 complex);GO:0005829(cytosol);GO:0005737(cytoplasm);GO:0005634(nucleus);GO:0045792(negative regulation of cell size);GO:0006469(negative regulation of protein kinase activity);GO:0007219(Notch signaling pathway);GO:0038202(TORC1 signaling);GO:0043523…	04150(mTOR signaling pathway);04152(AMPK signaling pathway)	NA	NA	AKT1 substrate 1 (proline-rich) [Source:MGI Symbol;Acc:MGI:1914855]	MSTRG.22977.3	j	chr3	96169864	96172416	MSTRG.22977	Gm17690	yes	novel	trans	NA	-44.46	0.911585	0.000240014
ENSMUST00000208871	=	chr7	68211838	68226168	MSTRG.33186	Igf1r	yes	GO:0043235(receptor complex);GO:0043231(intracellular membrane-bounded organelle);GO:0035867(alphav-beta3 integrin-IGF-1-IGF1R complex);GO:0016021(integral component of membrane);GO:0016020(membrane);GO:0051389(inactivation of MAPKK activity);GO:0051262(protein tetramerization);GO:0048015(phosphatidylinositol-mediated signaling);GO:0048009(insulin-like growth factor receptor signaling pathway);GO…	04014(Ras signaling pathway);04015(Rap1 signaling pathway);04066(HIF-1 signaling pathway);04068(FoxO signaling pathway);04114(Oocyte meiosis);04144(Endocytosis);04151(PI3K-Akt signaling pathway);04152(AMPK signaling pathway);04510(Focal adhesion);04520(Adherens junction);04550(Signaling pathways regulating pluripotency of stem cells);04730(Long-term depression);04913(Ovarian Steroidogenesis);0491…	NA	NA	insulin-like growth factor I receptor [Source:MGI Symbol;Acc:MGI:96433]	MSTRG.26956.1	i	chr5	29222007	29223900	MSTRG.26956	Rnf32	yes	novel	trans	NA	-24.86	-0.915725	0.000199141
ENSMUST00000208871	=	chr7	68211838	68226168	MSTRG.33186	Igf1r	yes	GO:0043235(receptor complex);GO:0043231(intracellular membrane-bounded organelle);GO:0035867(alphav-beta3 integrin-IGF-1-IGF1R complex);GO:0016021(integral component of membrane);GO:0016020(membrane);GO:0051389(inactivation of MAPKK activity);GO:0051262(protein tetramerization);GO:0048015(phosphatidylinositol-mediated signaling);GO:0048009(insulin-like growth factor receptor signaling pathway);GO…	04014(Ras signaling pathway);04015(Rap1 signaling pathway);04066(HIF-1 signaling pathway);04068(FoxO signaling pathway);04114(Oocyte meiosis);04144(Endocytosis);04151(PI3K-Akt signaling pathway);04152(AMPK signaling pathway);04510(Focal adhesion);04520(Adherens junction);04550(Signaling pathways regulating pluripotency of stem cells);04730(Long-term depression);04913(Ovarian Steroidogenesis);0491…	NA	NA	insulin-like growth factor I receptor [Source:MGI Symbol;Acc:MGI:96433]	MSTRG.39067.1	i	chr9	123204574	123204891	MSTRG.39067	Cdcp1	yes	novel	trans	NA	-43.79	-0.908537	0.000273833
ENSMUST00000093962	=	chr7	144929931	144939869	MSTRG.34616	Ccnd1	yes	GO:0005923(bicellular tight junction);GO:0003714(transcription corepressor activity);GO:0004672(protein kinase activity);GO:0005515(protein binding);GO:0008134(transcription factor binding);GO:0016301(kinase activity);GO:0016538(cyclin-dependent protein serine/threonine kinase regulator activity);GO:0019899(enzyme binding);GO:0019901(protein kinase binding);GO:0032403(protein complex binding);GO:…	04068(FoxO signaling pathway);04110(Cell cycle);04115(p53 signaling pathway);04151(PI3K-Akt signaling pathway);04152(AMPK signaling pathway);04310(Wnt signaling pathway);04390(Hippo signaling pathway);04510(Focal adhesion);04630(Jak-STAT signaling pathway);04917(Prolactin signaling pathway);04919(Thyroid hormone signaling pathway);04921(Oxytocin signaling pathway);05161(Hepatitis B);05162(Measles…	NA	NA	cyclin D1 [Source:MGI Symbol;Acc:MGI:88313]	MSTRG.3870.1	i	chr10	69163049	69169245	MSTRG.3870	Rhobtb1	yes	novel	trans	NA	-42.82	-0.915152	0.000466722
ENSMUST00000093962	=	chr7	144929931	144939869	MSTRG.34616	Ccnd1	yes	GO:0005923(bicellular tight junction);GO:0003714(transcription corepressor activity);GO:0004672(protein kinase activity);GO:0005515(protein binding);GO:0008134(transcription factor binding);GO:0016301(kinase activity);GO:0016538(cyclin-dependent protein serine/threonine kinase regulator activity);GO:0019899(enzyme binding);GO:0019901(protein kinase binding);GO:0032403(protein complex binding);GO:…	04068(FoxO signaling pathway);04110(Cell cycle);04115(p53 signaling pathway);04151(PI3K-Akt signaling pathway);04152(AMPK signaling pathway);04310(Wnt signaling pathway);04390(Hippo signaling pathway);04510(Focal adhesion);04630(Jak-STAT signaling pathway);04917(Prolactin signaling pathway);04919(Thyroid hormone signaling pathway);04921(Oxytocin signaling pathway);05161(Hepatitis B);05162(Measles…	NA	NA	cyclin D1 [Source:MGI Symbol;Acc:MGI:88313]	MSTRG.5215.1	i	chr11	18960359	18962217	MSTRG.5215	Meis1	yes	novel	trans	NA	-32.31	0.901908	0.00035929
