# Supplementary material for: Predict the role of lncRNA in kidney aging based on RNA sequencing
Source: BMC Genomics. 2022 Apr 2;23:254. doi: 10.1186/s12864-022-08479-8 (PMC8977006; doi:10.1186/s12864-022-08479-8)
Supplement: Supplementary file 8 — Additional file 8. [file 12864_2022_8479_MOESM8_ESM.xls]

## Sheet: Sheet1
Additional file 8. Primer sequences used in qRT-PCR
lncRNA	Forward primer(5’-3’)	Reverse primer(5’-3’)
ENSMUST00000145042	AGGTGGCTCGGTGGTGTAGAAC	AGGCATCAGGTCCTCTGGAACTG
ENSMUST00000208671	TGTGTAGATACCTGCCGAGACTGG	ATGTTGAGCCTGCTTGCAGAGTAC
ENSMUST00000220013	TTTGTGGCTGGAAGAGCAGC	GGGCAGGCAGGAACGTAATC
ENSMUST00000205549	CGGCCACAGAGCACAACTTCC	AGCACGTTCACCACAGAATCATCC
ENSMUST00000197656	TCAACAGGACACATGGAAGGCAAG	GGCAGCCAATCCTGAGGACAAC
MSTRG.30686.1	AGCGGGACAGGTGAGATGGC	ACCGTGTGGTTGCTGGGATTTG
MSTRG.34276.1	GCCAGCCTTGCCTATGTAGGAAG	TCCAGTACCCACCGAGCCATG
MSTRG.22977.3	GCTCACACGGCTCCCCAAAC	AGGTCGCTCCAGAAGGCAGTC
MSTRG.39067.1	TCAGGCAGAGAGATGGCTCAGC	GCAGGTGCTTCAGTTCAGGAGAC
MSTRG.3870.1	TTGATTTGCCTCTCTGCTGCTGAC	CGCTCTGGGCTTTGCTTTATTGC
Adra1a	GCCTCAAGACCGACAAGTCAGAC	CACTGCTTACTCCGCTGCCTTC
Csnk1a1	AGAGACAACAGGACAAGGCAACAC	CGGCGACTCTGCTCAATACCAAG
GAPDH	GGTTGTCTCCTGCGACTTCA	TGGTCCAGGGTTTCTTACTCC
